# Supplementary material for: eIF4E1b is a non-canonical eIF4E protecting maternal dormant mRNAs
Source: EMBO Rep. 2023 Dec 14;25(1):23. doi: 10.1038/s44319-023-00006-4 (PMC10883267; doi:10.1038/s44319-023-00006-4)
Supplement: Supplementary file 3 — Dataset EV1 [file 44319_2023_6_MOESM3_ESM.xlsx]

## Sheet: Legend
Dataset EV1. Proteins identified by mass spectrometry in eIF4E1c (A-D) or eIF4E1b (E-H) immunoprecipitation experiments in early (oogonia and stages I-II) or late (III-IV) zebrafish oocytes, compared to proteins identified in anti-GFP beads incubated with wild-type (WT) lysates.
A Significant hits (p-value < 0.05) identified by mass spectrometry of proteins immunoprecipitated with eIF4E1c in early oocytes. Normalized area is colored based on values (red-green-yellow from high to low values). Log2FC is colored from red (high) to low (blue). Contaminants were removed from the list. Mw: molecular weight, PSM: peptide-spectrum match; FC: fold change.
B Non-significant hits (p-value > 0.05) identified by mass spectrometry of proteins immunoprecipitated with eIF4E1c in early oocytes. Normalized area is colored based on values ((red-green-yellow from high to low values). Log2FC is colored from red (high) to low (blue). Contaminants were removed from the list. Mw: molecular weight, PSM: peptide-spectrum match; FC: fold change.
C Significant hits (p-value < 0.05) identified by mass spectrometry of proteins immunoprecipitated with eIF4E1c in late oocytes. Normalized area is colored based on values (red-green-yellow from high to low values). Log2FC is colored from red (high) to low (blue). Contaminants were removed from the list. Mw: molecular weight, PSM: peptide-spectrum match; FC: fold change.
D Non-significant hits (p-value > 0.05) identified by mass spectrometry of proteins immunoprecipitated with eIF4E1c in late oocytes. Normalized area is colored based on values (red-green-yellow from high to low values). Log2FC is colored from red (high) to low (blue). Contaminants were removed from the list. Mw: molecular weight, PSM: peptide-spectrum match; FC: fold change.
E Significant hits (p-value < 0.05) identified by mass spectrometry of proteins immunoprecipitated with eIF4E1b in early oocytes. Normalized area is colored based on values (red-green-yellow from high to low values). Log2FC is colored from red (high) to low (blue). Contaminants were removed from the list. Mw: molecular weight, PSM: peptide-spectrum match; FC: fold change.
F Non-significant hits (p-value > 0.05) identified by mass spectrometry of proteins immunoprecipitated with eIF4E1b in early oocytes. Normalized area is colored based on values (red-green-yellow from high to low values). Log2FC is colored from red (high) to low (blue). Contaminants were removed from the list. Mw: molecular weight, PSM: peptide-spectrum match; FC: fold change.
G Significant hits (p-value < 0.05) identified by mass spectrometry of proteins immunoprecipitated with eIF4E1b in late oocytes. Normalized area is colored based on values (red-green-yellow from high to low values). Log2FC is colored from red (high) to low (blue). Contaminants were removed from the list. Mw: molecular weight, PSM: peptide-spectrum match; FC: fold change.
H Non-significant hits (p-value > 0.05) identified by mass spectrometry of proteins immunoprecipitated with eIF4E1b in late oocytes. Normalized area is colored based on values (red-green-yellow from high to low values). Log2FC is colored from red (high) to low (blue). Contaminants were removed from the list. Mw: molecular weight, PSM: peptide-spectrum match; FC: fold change.

## Sheet: A
A Significant hits (p-value < 0.05) identified by mass spectrometry of proteins immunoprecipitated with eIF4E1c in early oocytes. Normalized area is colored based on values (red-green-yellow from high to low values). Log2FC is colored from red (high) to low (blue). Contaminants were removed from the list. Mw: molecular weight, PSM: peptide-spectrum match; FC: fold change.
					Normalized area
Accession	Description	Genes	Quantified peptides	Mw (KDa)	eIF4E1c 1	eIF4E1c 2	eIF4E1c 3	WT 1	WT 2	WT 3	Max Imputed Normalised apQuant Areas	Max apQuant Areas	MaxPSMs	Log2 FC eIF4E1b/WT	P-value
cont_P00020	3xFLAG-Tag 3xFLAG-Tag		7	2.86	3.56867e+09	1.45967e+10	1.77422e+10	50985.5	42881	54354.1	1.77422e+10	3.56458e+10	164	17.5961	1.20396e-09
ENSDARP00000040925.4	pep chromosome:GRCz11:13:30163515:30168897:1 gene:ENSDARG00000031819.5 transcript:ENSDART00000040926.5 gene_biotype:protein_coding transcript_biotype:protein_coding gene_symbol:eif4ebp2 description:eukaryotic translation initiation factor 4E binding protein 2 [Source:ZFIN;Acc:ZDB-GENE-031118-83]	fa55e11	16	12.433	5.12021e+08	1.98543e+09	2.15668e+09	50985.5	2.91434e+06	3.17194e+06	2.15668e+09	4.33298e+09	215	10.705	5.56523e-05
ENSDARP00000119808.1	pep chromosome:GRCz11:21:26404235:26406244:-1 gene:ENSDARG00000054916.5 transcript:ENSDART00000137312.2 gene_biotype:protein_coding transcript_biotype:protein_coding gene_symbol:eif4ebp3 description:eukaryotic translation initiation factor 4E binding protein 3 [Source:ZFIN;Acc:ZDB-GENE-041114-44]		14	11.914	1.69152e+09	6.06202e+09	5.51062e+09	2.12044e+06	5.1136e+06	5.20498e+06	6.06202e+09	1.2329e+10	335	9.96636	1.49875e-07
Q568Q8	eIF4E1c OS=Danio rerio (Zebrafish)		40	24.835	6.2138e+09	2.12669e+10	1.66927e+10	1.946e+07	1.82016e+07	1.71821e+07	2.12669e+10	4.32529e+10	1862	9.47774	6.87534e-08
ENSDARP00000147480.1	pep chromosome:GRCz11:CHR_ALT_CTG21_1_12:21002912:21009442:-1 gene:ENSDARG00000113927.1 transcript:ENSDART00000184901.1 gene_biotype:protein_coding transcript_biotype:protein_coding gene_symbol:eif4ebp1 description:eukaryotic translation initiation factor 4E binding protein 1 [Source:ZFIN;Acc:ZDB-GENE-030131-2332]		2	12.882	6.46751e+06	8.63358e+07	5.96396e+07	50985.5	42881	54354.1	8.63358e+07	1.75591e+08	381	9.35402	3.491e-06
ENSDARP00000060989.3	pep chromosome:GRCz11:14:6972868:6987649:-1 gene:ENSDARG00000041607.5 transcript:ENSDART00000060990.5 gene_biotype:protein_coding transcript_biotype:protein_coding gene_symbol:eif4ebp3l description:eukaryotic translation initiation factor 4E binding protein 3, like [Source:NCBI gene;Acc:324490]	eif4ebp3l	11	12.523	6.6124e+08	2.04776e+09	2.34082e+09	5.68064e+06	9.26567e+06	8.37151e+06	2.34082e+09	4.70294e+09	330	7.59274	7.03938e-07
ENSDARP00000064031.4	pep chromosome:GRCz11:21:21013147:21020708:-1 gene:ENSDARG00000043608.5 transcript:ENSDART00000064032.5 gene_biotype:protein_coding transcript_biotype:protein_coding gene_symbol:eif4ebp1 description:eukaryotic translation initiation factor 4E binding protein 1 [Source:ZFIN;Acc:ZDB-GENE-030131-2332]	wu:fc04h09	18	12.896	3.09798e+09	8.84807e+09	9.95933e+09	3.88764e+07	4.18424e+07	2.73156e+07	9.95933e+09	2.00093e+10	505	7.51691	5.591e-07
ENSDARP00000145220.1	pep chromosome:GRCz11:CHR_ALT_CTG7_1_27:33308743:33331293:1 gene:ENSDARG00000111047.1 transcript:ENSDART00000191854.1 gene_biotype:protein_coding transcript_biotype:protein_coding gene_symbol:BX323587.1 description:coronin, actin binding protein, 2Ba [Source:NCBI gene;Acc:560235]	coro2ba	8	55.883	6.10658e+06	1.41764e+07	2.21273e+07	183359	42881	130636	3.83885e+07	4.44559e+07	11	6.94356	5.73617e-06
ENSDARP00000043192.5_x000D_; ENSDARP00000121287.1	pep chromosome:GRCz11:24:20916751:20917905:1 gene:ENSDARG00000028164.9 transcript:ENSDART00000043193.7 gene_biotype:protein_coding transcript_biotype:protein_coding gene_symbol:cst14a.1 description:cystatin 14a, tandem duplicate 1 [Source:ZFIN;Acc:ZDB-GENE-141031-1]<|>pep chromosome:GRCz11:24:20916751:20918412:1 gene:ENSDARG00000028164.9 transcript:ENSDART00000136663.2 gene_biotype:protein_coding…	si:ch211-161h7.6	1	11.194	1.33957e+06	8.7413e+06	9.75977e+06	50985.5	42881	54354.1	5.2328e+07	5.6168e+07	133	6.62507	1.50068e-05
ENSDARP00000125771.1_x000D_; ENSDARP00000148654.1	pep chromosome:GRCz11:6:7553085:7658285:1 gene:ENSDARG00000000103.12 transcript:ENSDART00000150939.3 gene_biotype:protein_coding transcript_biotype:protein_coding gene_symbol:myh10 description:myosin, heavy chain 10, non-muscle [Source:ZFIN;Acc:ZDB-GENE-030616-162]<|>pep chromosome:GRCz11:6:7555614:7657019:1 gene:ENSDARG00000000103.12 transcript:ENSDART00000187590.1 gene_biotype:protein_coding tr…		1	230.312	5.3451e+06	1.3066e+06	435587	25154.3	42881	27395.7	5.3451e+06	2.14735e+07	2807	5.55052	0.000122488
ENSDARP00000055576.3_x000D_; ENSDARP00000147761.1_x000D_; ENSDARP00000145831.1	pep chromosome:GRCz11:23:42813415:42823356:1 gene:ENSDARG00000038123.6 transcript:ENSDART00000055577.4 gene_biotype:protein_coding transcript_biotype:protein_coding gene_symbol:myl9a description:myosin, light chain 9a, regulatory [Source:ZFIN;Acc:ZDB-GENE-041010-120]<|>pep chromosome:GRCz11:23:42810055:42822736:1 gene:ENSDARG00000038123.6 transcript:ENSDART00000186647.1 gene_biotype:protein_codin…	myl9a	6	19.983	2.62285e+09	3.42583e+08	1.5327e+08	1.66143e+07	8.40579e+06	1.18721e+07	2.62285e+09	1.05371e+10	846	5.44731	0.000326218
ENSDARP00000061260.3	pep chromosome:GRCz11:20:40715163:40720521:-1 gene:ENSDARG00000041799.7 transcript:ENSDART00000061261.4 gene_biotype:protein_coding transcript_biotype:protein_coding gene_symbol:cx43 description:connexin 43 [Source:NCBI gene;Acc:30236]	gja1	3	43.427	3.04212e+06	1.61588e+06	920774	50985.5	42881	54354.1	3.04212e+06	1.22215e+07	6	5.07236	9.60431e-06
ENSDARP00000069895.5	pep chromosome:GRCz11:10:8265972:8295294:-1 gene:ENSDARG00000053381.6 transcript:ENSDART00000075412.6 gene_biotype:protein_coding transcript_biotype:protein_coding gene_symbol:plpp1a description:phospholipid phosphatase 1a [Source:ZFIN;Acc:ZDB-GENE-080225-26]	plpp1a	3	31.666	4.15909e+06	833514	1.13536e+06	50985.5	42881	54354.1	4.15909e+06	1.67088e+07	3	5.00515	3.75572e-05
ENSDARP00000125918.1	pep chromosome:GRCz11:6:7553085:7658285:1 gene:ENSDARG00000000103.12 transcript:ENSDART00000151114.2 gene_biotype:protein_coding transcript_biotype:protein_coding gene_symbol:myh10 description:myosin, heavy chain 10, non-muscle [Source:ZFIN;Acc:ZDB-GENE-030616-162]	myh10	194	231.02	7.70218e+08	2.84487e+08	6.83076e+07	1.21564e+07	4.32016e+06	1.16941e+07	7.70218e+08	3.09429e+09	2799	4.85762	0.000410554
ENSDARP00000041141.5	pep chromosome:GRCz11:6:8499865:8580858:-1 gene:ENSDARG00000009782.9 transcript:ENSDART00000041142.6 gene_biotype:protein_coding transcript_biotype:protein_coding gene_symbol:myh11a description:myosin, heavy chain 11a, smooth muscle [Source:ZFIN;Acc:ZDB-GENE-050531-1]	myh11	318	227.602	8.18904e+09	1.65718e+09	5.63336e+08	1.32443e+08	2.80586e+07	8.97051e+07	8.18904e+09	3.28988e+10	6059	4.82837	0.000943594
ENSDARP00000027577.8	pep chromosome:GRCz11:2:10185330:10192487:-1 gene:ENSDARG00000009922.10 transcript:ENSDART00000017173.10 gene_biotype:protein_coding transcript_biotype:protein_coding gene_symbol:dmbx1a description:diencephalon/mesencephalon homeobox 1a [Source:NCBI gene;Acc:142987]	dmbx1a	1	42.689	2.97634e+07	6.8455e+06	1.90771e+06	692842	452639	54354.1	2.97634e+07	1.19572e+08	7	4.82563	0.00285056
ENSDARP00000117341.1_x000D_; ENSDARP00000155454.1_x000D_; ENSDARP00000118213.1	pep chromosome:GRCz11:7:39386982:39392861:1 gene:ENSDARG00000029995.9 transcript:ENSDART00000146702.3 gene_biotype:protein_coding transcript_biotype:protein_coding gene_symbol:tnni2b.2 description:troponin I type 2b (skeletal, fast), tandem duplicate 2 [Source:ZFIN;Acc:ZDB-GENE-040801-9]<|>pep chromosome:GRCz11:7:39389273:39394430:1 gene:ENSDARG00000029995.9 transcript:ENSDART00000191298.1 gene_b…	tnni2b.2	4	20.108	1.42643e+07	1.40416e+06	1.05353e+06	479991	42881	54354.1	1.42643e+07	5.73057e+07	5	4.73439	0.00333751
ENSDARP00000117369.1_x000D_; ENSDARP00000115100.1_x000D_; ENSDARP00000116185.1	pep chromosome:GRCz11:23:28377428:28388311:1 gene:ENSDARG00000033738.10 transcript:ENSDART00000138621.3 gene_biotype:protein_coding transcript_biotype:protein_coding gene_symbol:zgc:153867 description:zgc:153867 [Source:ZFIN;Acc:ZDB-GENE-030131-9170]<|>pep chromosome:GRCz11:23:28377395:28388155:1 gene:ENSDARG00000033738.10 transcript:ENSDART00000135178.3 gene_biotype:protein_coding transcript_bio…		1	12.913	7.15961e+06	1.828e+06	580445	50985.5	42881	222913	7.15961e+06	2.87631e+07	792	4.64271	0.00114019
ENSDARP00000064596.6	pep chromosome:GRCz11:17:10824659:10838434:-1 gene:ENSDARG00000044001.8 transcript:ENSDART00000064597.8 gene_biotype:protein_coding transcript_biotype:protein_coding gene_symbol:lgals3b description:lectin, galactoside binding soluble 3b [Source:ZFIN;Acc:ZDB-GENE-030131-4324]		3	27.714	5.66086e+06	1.33528e+06	1.17368e+06	50985.5	42881	363472	5.66086e+06	2.2742e+07	4	4.48219	0.00110633
ENSDARP00000025083.7	pep chromosome:GRCz11:23:28377360:28388513:1 gene:ENSDARG00000033738.10 transcript:ENSDART00000014983.9 gene_biotype:protein_coding transcript_biotype:protein_coding gene_symbol:zgc:153867 description:zgc:153867 [Source:ZFIN;Acc:ZDB-GENE-030131-9170]	MLC3SM	18	16.926	6.00292e+09	1.4029e+09	5.29021e+08	8.99803e+07	4.61736e+07	9.9004e+07	6.00292e+09	2.41162e+10	1038	4.46763	0.000578107
ENSDARP00000137464.1_x000D_; ENSDARP00000140371.1	pep chromosome:GRCz11:7:71764665:71772711:1 gene:ENSDARG00000099766.2 transcript:ENSDART00000171996.2 gene_biotype:protein_coding transcript_biotype:protein_coding gene_symbol:myl12.1 description:myosin, light chain 12, genome duplicate 1 [Source:ZFIN;Acc:ZDB-GENE-030131-4918]<|>pep chromosome:GRCz11:7:71764883:71772406:1 gene:ENSDARG00000099766.2 transcript:ENSDART00000166865.2 gene_biotype:prot…	myl9l	32	19.833	8.94316e+09	2.06107e+09	7.32934e+08	1.33565e+08	5.98262e+07	1.70504e+08	8.94316e+09	3.59284e+10	816	4.42518	0.000834711
ENSDARP00000133036.1	pep chromosome:GRCz11:23:33957350:33961989:1 gene:ENSDARG00000099667.2 transcript:ENSDART00000172069.2 gene_biotype:protein_coding transcript_biotype:protein_coding gene_symbol:snrpg description:small nuclear ribonucleoprotein polypeptide G [Source:ZFIN;Acc:ZDB-GENE-040912-105]	snrpg	1	8.43	5.93782e+06	6.26767e+06	27957	50985.5	42881	54354.1	6.26767e+06	2.38547e+07	23	4.36532	0.0398309
ENSDARP00000117880.1_x000D_; ENSDARP00000152171.1	pep chromosome:GRCz11:2:30910144:30912922:-1 gene:ENSDARG00000025326.8 transcript:ENSDART00000141669.2 gene_biotype:protein_coding transcript_biotype:protein_coding gene_symbol:myl12.2 description:myosin, light chain 12, genome duplicate 2 [Source:ZFIN;Acc:ZDB-GENE-030131-9028]<|>pep chromosome:GRCz11:2:30910134:30912307:-1 gene:ENSDARG00000025326.8 transcript:ENSDART00000188653.1 gene_biotype:pr…	LOC107556619; LOC107686044; LOC109110091; LOC113118023; si:dkey-216e9.5	7	19.797	1.54471e+09	2.99011e+08	1.27045e+08	2.30894e+07	1.09344e+07	2.85898e+07	1.54471e+09	6.20574e+09	800	4.32966	0.000946498
ENSDARP00000072128.4	pep chromosome:GRCz11:6:39874183:39893526:-1 gene:ENSDARG00000008494.11 transcript:ENSDART00000077662.6 gene_biotype:protein_coding transcript_biotype:protein_coding gene_symbol:myl6 description:myosin, light chain 6, alkali, smooth muscle and non-muscle [Source:ZFIN;Acc:ZDB-GENE-041010-28]	LOC109078450; LOC113094514; zgc:103624	27	16.926	1.19987e+10	2.31312e+09	8.955e+08	1.62375e+08	8.37125e+07	2.32669e+08	1.19987e+10	4.82037e+10	878	4.31336	0.00114311
ENSDARP00000104211.2	pep chromosome:GRCz11:6:1787160:1799561:1 gene:ENSDARG00000008030.11 transcript:ENSDART00000113505.5 gene_biotype:protein_coding transcript_biotype:protein_coding gene_symbol:myl9b description:myosin, light chain 9b, regulatory [Source:ZFIN;Acc:ZDB-GENE-040426-2296]	myl9	8	19.827	2.20025e+09	4.91823e+08	2.68179e+08	4.1297e+07	1.86179e+07	4.90424e+07	2.20025e+09	8.83931e+09	814	4.30332	0.000521959
ENSDARP00000126580.1	pep chromosome:GRCz11:15:28272199:28352897:1 gene:ENSDARG00000061579.8 transcript:ENSDART00000152777.3 gene_biotype:protein_coding transcript_biotype:protein_coding gene_symbol:myo1cb description:myosin Ic, paralog b [Source:ZFIN;Acc:ZDB-GENE-090429-3]	myo1cb	2	118.297	4.53332e+06	631867	468703	76157.3	42881	54354.1	4.53332e+06	1.82122e+07	528	4.29496	0.000686427
ENSDARP00000112816.1	pep chromosome:GRCz11:3:54744069:54752364:1 gene:ENSDARG00000076144.5 transcript:ENSDART00000134958.3 gene_biotype:protein_coding transcript_biotype:protein_coding gene_symbol:icam3 description:intercellular adhesion molecule 3 [Source:ZFIN;Acc:ZDB-GENE-060503-219]	si:ch211-74m13.3	1	39.271	2.14193e+06	595450	679919	50985.5	42881	54354.1	2.14193e+06	8.60503e+06	7	4.27772	6.05656e-05
ENSDARP00000105889.1	pep chromosome:GRCz11:22:15577827:15593824:-1 gene:ENSDARG00000023963.10 transcript:ENSDART00000123125.3 gene_biotype:protein_coding transcript_biotype:protein_coding gene_symbol:tpm4a description:tropomyosin 4a [Source:ZFIN;Acc:ZDB-GENE-040426-2185]	tpm4	3	28.484	4.34071e+07	5.33255e+06	1.62368e+06	749034	1.3915e+06	54354.1	4.34071e+07	1.74384e+08	372	4.23189	0.015939
ENSDARP00000124371.1	pep chromosome:GRCz11:12:17106117:17115730:1 gene:ENSDARG00000045180.9 transcript:ENSDART00000149990.2 gene_biotype:protein_coding transcript_biotype:protein_coding gene_symbol:acta2 description:actin alpha 2, smooth muscle [Source:ZFIN;Acc:ZDB-GENE-030131-1229]		14	37.495	1.00954e+09	3.34538e+08	1.28408e+08	3.01594e+07	9.93688e+06	2.24898e+07	1.00954e+09	4.05572e+09	1766	4.21719	0.000555558
ENSDARP00000142418.1	pep chromosome:GRCz11:11:27828830:27917730:-1 gene:ENSDARG00000077215.6 transcript:ENSDART00000173219.2 gene_biotype:protein_coding transcript_biotype:protein_coding gene_symbol:eif4g3a description:eukaryotic translation initiation factor 4 gamma, 3a [Source:ZFIN;Acc:ZDB-GENE-120810-2]	eif4g3a	94	189.261	1.45436e+07	6.72824e+07	5.81221e+07	1.58699e+06	1.92825e+06	3.10499e+06	6.72824e+07	1.3684e+08	574	4.18244	0.000184068
ENSDARP00000004932.5	pep chromosome:GRCz11:9:38994232:39005317:-1 gene:ENSDARG00000014196.6 transcript:ENSDART00000014207.6 gene_biotype:protein_coding transcript_biotype:protein_coding gene_symbol:myl1 description:myosin, light chain 1, alkali; skeletal, fast [Source:ZFIN;Acc:ZDB-GENE-030131-8109]	myl1	19	20.918	6.17918e+09	8.36407e+08	3.42025e+08	8.17572e+07	3.72016e+07	1.01599e+08	6.17918e+09	2.48243e+10	310	4.16064	0.00245367
ENSDARP00000117780.1	pep chromosome:GRCz11:9:44304980:44369857:1 gene:ENSDARG00000038938.6 transcript:ENSDART00000147990.2 gene_biotype:protein_coding transcript_biotype:protein_coding gene_symbol:itprid2 description:ITPR interacting domain containing 2 [Source:ZFIN;Acc:ZDB-GENE-090824-1]		2	11.19	7.51037e+06	2.56488e+06	1.79177e+06	240614	42881	643716	7.51037e+06	3.01723e+07	2	4.11446	0.00252643
ENSDARP00000136122.1	pep chromosome:GRCz11:10:6318348:6375394:1 gene:ENSDARG00000104682.3 transcript:ENSDART00000158994.3 gene_biotype:protein_coding transcript_biotype:protein_coding gene_symbol:tpm2 description:tropomyosin 2 (beta) [Source:ZFIN;Acc:ZDB-GENE-040625-114]	tpm2	42	32.696	2.81008e+09	3.27657e+08	2.09694e+08	3.65421e+07	1.97191e+07	5.58023e+07	2.81008e+09	1.12893e+10	425	4.07644	0.00208501
ENSDARP00000112368.3	pep chromosome:GRCz11:25:33192796:33250323:1 gene:ENSDARG00000087402.3 transcript:ENSDART00000121680.3 gene_biotype:protein_coding transcript_biotype:protein_coding gene_symbol:tpm1 description:tropomyosin 1 (alpha) [Source:ZFIN;Acc:ZDB-GENE-040426-854]	TPM1-1	11	33.032	8.99678e+08	8.13085e+07	4.81123e+07	1.07553e+07	4.88762e+06	1.42356e+07	8.99678e+08	3.61438e+09	355	4.06647	0.00361802
ENSDARP00000117390.1	pep chromosome:GRCz11:22:25248961:25250136:1 gene:ENSDARG00000093249.4 transcript:ENSDART00000143079.3 gene_biotype:protein_coding transcript_biotype:protein_coding gene_symbol:si:ch211-226h8.11 description:si:ch211-226h8.11 [Source:ZFIN;Acc:ZDB-GENE-050208-629]		2	19.411	2.66878e+06	6.52069e+06	608140	50985.5	867164	54354.1	6.52069e+06	1.32619e+07	205	4.03485	0.00939537
ENSDARP00000067761.5	pep chromosome:GRCz11:12:28377745:28537615:-1 gene:ENSDARG00000036863.7 transcript:ENSDART00000067762.7 gene_biotype:protein_coding transcript_biotype:protein_coding gene_symbol:MYO1D description:myosin 1D [Source:NCBI gene;Acc:559562]	myo1d	53	115.811	5.85371e+07	1.21739e+07	5.62825e+06	1.13795e+06	843466	979488	5.85371e+07	2.35168e+08	146	4.01958	0.000835938
ENSDARP00000024304.8	pep chromosome:GRCz11:16:27614989:27622183:1 gene:ENSDARG00000016837.9 transcript:ENSDART00000005625.9 gene_biotype:protein_coding transcript_biotype:protein_coding gene_symbol:glipr2l description:GLI pathogenesis-related 2, like [Source:ZFIN;Acc:ZDB-GENE-041010-53]	zgc:103578	4	16.921	6.51039e+06	1.13977e+06	1.19295e+06	890425	42881	54354.1	6.51039e+06	2.61549e+07	6	4.01948	0.00844129
ENSDARP00000018319.9	pep chromosome:GRCz11:18:39327010:39382869:1 gene:ENSDARG00000002571.11 transcript:ENSDART00000012164.10 gene_biotype:protein_coding transcript_biotype:protein_coding gene_symbol:tmod2 description:tropomodulin 2 [Source:ZFIN;Acc:ZDB-GENE-040912-185]		24	38.772	5.29812e+08	2.07661e+08	9.35463e+07	1.36731e+07	6.08305e+06	2.93328e+07	5.29812e+08	2.12848e+09	222	4.01418	0.000745541
ENSDARP00000124366.1	pep chromosome:GRCz11:6:7735806:7769186:-1 gene:ENSDARG00000063295.8 transcript:ENSDART00000149823.2 gene_biotype:protein_coding transcript_biotype:protein_coding gene_symbol:myh9a description:myosin, heavy chain 9a, non-muscle [Source:ZFIN;Acc:ZDB-GENE-030131-5870]		243	227.582	1.94973e+09	5.24786e+08	1.3241e+08	4.46805e+07	1.42456e+07	5.07045e+07	1.94973e+09	7.83288e+09	4429	4.01182	0.0025568
ENSDARP00000081541.5	pep chromosome:GRCz11:2:16798923:16842699:1 gene:ENSDARG00000006200.11 transcript:ENSDART00000087107.6 gene_biotype:protein_coding transcript_biotype:protein_coding gene_symbol:eif4g1a description:eukaryotic translation initiation factor 4 gamma, 1a [Source:ZFIN;Acc:ZDB-GENE-070112-702]		136	181.763	1.34632e+08	7.89328e+08	5.62328e+08	1.99597e+07	1.96666e+07	3.70963e+07	7.89328e+08	1.60535e+09	1666	4.00091	0.000383066
ENSDARP00000152526.1	pep chromosome:GRCz11:3:46444999:46454343:1 gene:ENSDARG00000078824.4 transcript:ENSDART00000186530.1 gene_biotype:protein_coding transcript_biotype:protein_coding gene_symbol:si:ch211-66e2.3 description:si:ch211-66e2.3 [Source:ZFIN;Acc:ZDB-GENE-080226-7]		3	35.288	2.17372e+06	428260	514352	50985.5	42881	54354.1	2.17372e+06	8.73274e+06	5	3.9921	0.000240464
ENSDARP00000103684.2	pep chromosome:GRCz11:17:52612897:52630131:1 gene:ENSDARG00000077567.4 transcript:ENSDART00000109891.4 gene_biotype:protein_coding transcript_biotype:protein_coding gene_symbol:angel1 description:angel homolog 1 (Drosophila) [Source:ZFIN;Acc:ZDB-GENE-111020-12]	angel1	19	74.635	1.15286e+07	4.64017e+07	2.1639e+07	1.46975e+06	938248	2.21948e+06	4.64017e+07	9.43725e+07	125	3.96166	0.000176823
ENSDARP00000132590.2	pep chromosome:GRCz11:22:28078927:28079678:-1 gene:ENSDARG00000103860.2 transcript:ENSDART00000169887.2 gene_biotype:protein_coding transcript_biotype:protein_coding gene_symbol:wu:fu71h07 description:wu:fu71h07 [Source:ZFIN;Acc:ZDB-GENE-050302-121]		2	19.492	2.59407e+06	1.08534e+06	1.14472e+06	153865	42881	145779	2.59407e+06	1.04214e+07	4	3.90343	0.000250808
ENSDARP00000144376.1	pep chromosome:GRCz11:21:17573033:17603218:-1 gene:ENSDARG00000011459.12 transcript:ENSDART00000177270.2 gene_biotype:protein_coding transcript_biotype:protein_coding gene_symbol:gsna description:gelsolin a [Source:ZFIN;Acc:ZDB-GENE-030131-9653]	gsna	27	81.444	3.48056e+08	9.77075e+07	3.7573e+07	7.9095e+06	3.74177e+06	1.29176e+07	3.48056e+08	1.39829e+09	209	3.90221	0.00135516
ENSDARP00000137703.1	pep chromosome:GRCz11:24:39277043:39335218:1 gene:ENSDARG00000105209.2 transcript:ENSDART00000165458.2 gene_biotype:protein_coding transcript_biotype:protein_coding description:si:ch73-103b11.2 [Source:ZFIN;Acc:ZDB-GENE-080917-14]		14	100.708	1.67371e+06	462505	2.38366e+06	50985.5	42881	280114	2.38366e+06	6.72401e+06	23	3.85232	0.00188746
ENSDARP00000112268.3_x000D_; ENSDARP00000093281.2	pep chromosome:GRCz11:20:35445462:35461674:1 gene:ENSDARG00000070052.8 transcript:ENSDART00000124497.4 gene_biotype:protein_coding transcript_biotype:protein_coding gene_symbol:tdrd6 description:tudor domain containing 6 [Source:ZFIN;Acc:ZDB-GENE-041001-210]<|>pep chromosome:GRCz11:20:35438300:35462226:1 gene:ENSDARG00000070052.8 transcript:ENSDART00000102504.4 gene_biotype:protein_coding transcr…	tdrd6	124	236.362	5.61476e+07	2.21191e+08	1.09965e+08	7.7535e+06	6.50687e+06	9.48061e+06	2.21191e+08	4.49862e+08	946	3.82647	0.000136869
ENSDARP00000149786.1	pep chromosome:GRCz11:15:28268141:28351169:1 gene:ENSDARG00000061579.8 transcript:ENSDART00000188550.1 gene_biotype:protein_coding transcript_biotype:protein_coding gene_symbol:myo1cb description:myosin Ic, paralog b [Source:ZFIN;Acc:ZDB-GENE-090429-3]	myo1cb	91	122.614	4.95547e+08	9.14975e+07	4.00386e+07	1.4532e+07	5.36543e+06	8.1805e+06	4.95547e+08	1.99082e+09	530	3.82494	0.00216601
ENSDARP00000146793.1_x000D_; ENSDARP00000131530.1_x000D_; ENSDARP00000126450.1_x000D_; ENSDARP00000067478.5	pep chromosome:GRCz11:CHR_ALT_CTG25_1_18:22580738:22627674:1 gene:ENSDARG00000115031.1 transcript:ENSDART00000190851.1 gene_biotype:protein_coding transcript_biotype:protein_coding gene_symbol:stra6 description:stimulated by retinoic acid 6 [Source:NCBI gene;Acc:724007]<|>pep chromosome:GRCz11:25:22571475:22634041:1 gene:ENSDARG00000051874.8 transcript:ENSDART00000161559.2 gene_biotype:protein_co…	stra6	9	75.348	7.20249e+06	2.16906e+06	1.87039e+06	324577	42881	751146	7.20249e+06	2.89354e+07	12	3.81621	0.00506929
ENSDARP00000135501.1	pep scaffold:GRCz11:KN150670.1:733:23795:-1 gene:ENSDARG00000101256.2 transcript:ENSDART00000159240.2 gene_biotype:protein_coding transcript_biotype:protein_coding gene_symbol:CABZ01085052.1		52	108.487	2.00311e+07	9.16896e+07	7.83647e+07	3.23204e+06	2.78151e+06	6.80895e+06	9.16896e+07	1.8648e+08	574	3.73308	0.000516312
ENSDARP00000018197.7	pep chromosome:GRCz11:1:7546259:7554463:1 gene:ENSDARG00000017441.11 transcript:ENSDART00000015732.8 gene_biotype:protein_coding transcript_biotype:protein_coding gene_symbol:mylz3 description:myosin, light polypeptide 3, skeletal muscle [Source:ZFIN;Acc:ZDB-GENE-000322-6]	mylz3; zgc:109832	15	16.757	7.91127e+08	7.70081e+06	8.41458e+06	4.09795e+06	1.41686e+06	3.91884e+06	7.91127e+08	3.17828e+09	215	3.71255	0.0455866
ENSDARP00000124900.1	pep chromosome:GRCz11:9:44391254:44420380:1 gene:ENSDARG00000038938.6 transcript:ENSDART00000148826.2 gene_biotype:protein_coding transcript_biotype:protein_coding gene_symbol:itprid2 description:ITPR interacting domain containing 2 [Source:ZFIN;Acc:ZDB-GENE-090824-1]		12	117.052	1.40549e+06	275022	683260	50985.5	42881	54354.1	1.40549e+06	5.64643e+06	13	3.70598	0.00029486
ENSDARP00000142853.1	pep chromosome:GRCz11:7:854748:861595:1 gene:ENSDARG00000102296.3 transcript:ENSDART00000173719.2 gene_biotype:protein_coding transcript_biotype:protein_coding gene_symbol:zgc:175177 description:zgc:175177 [Source:ZFIN;Acc:ZDB-GENE-080303-30]		1	29.639	2.92378e+06	723222	513282	212370	42881	54354.1	2.92378e+06	1.17461e+07	6	3.6995	0.00179143
ENSDARP00000121299.3	pep chromosome:GRCz11:9:16127209:16239130:-1 gene:ENSDARG00000024694.13 transcript:ENSDART00000138204.4 gene_biotype:protein_coding transcript_biotype:protein_coding gene_symbol:myo1b description:myosin IB [Source:ZFIN;Acc:ZDB-GENE-030131-695]	myo1b	67	127.953	1.97378e+08	3.88137e+07	1.38542e+07	4.92716e+06	2.62543e+06	4.74896e+06	1.97378e+08	7.92948e+08	302	3.58488	0.00329925
ENSDARP00000074016.4	pep chromosome:GRCz11:17:23619924:23631400:-1 gene:ENSDARG00000043586.7 transcript:ENSDART00000079563.6 gene_biotype:protein_coding transcript_biotype:protein_coding gene_symbol:fas description:Fas cell surface death receptor [Source:ZFIN;Acc:ZDB-GENE-061019-2]	fas	4	33.161	943075	754873	274553	50985.5	42881	54354.1	943075	3.78873e+06	4	3.56122	0.000190139
ENSDARP00000111203.3	pep chromosome:GRCz11:25:33192796:33242647:1 gene:ENSDARG00000087402.3 transcript:ENSDART00000125892.3 gene_biotype:protein_coding transcript_biotype:protein_coding gene_symbol:tpm1 description:tropomyosin 1 (alpha) [Source:ZFIN;Acc:ZDB-GENE-040426-854]	TPM1-1	6	32.73	1.37037e+08	6.59792e+06	1.70252e+06	759633	1.54759e+06	959635	1.37037e+08	5.50533e+08	292	3.47138	0.0314458
ENSDARP00000156302.1	pep chromosome:GRCz11:CHR_ALT_CTG18_1_43:38944935:39057915:1 gene:ENSDARG00000116722.1 transcript:ENSDART00000193497.1 gene_biotype:protein_coding transcript_biotype:protein_coding gene_symbol:myo5aa description:myosin VAa [Source:ZFIN;Acc:ZDB-GENE-041027-2]		80	218.428	5.43916e+07	1.37381e+07	6.42742e+06	1.33939e+06	1.02761e+06	2.58525e+06	5.43916e+07	2.18514e+08	222	3.46617	0.00200636
ENSDARP00000108795.1	pep chromosome:GRCz11:25:33202294:33250323:1 gene:ENSDARG00000087402.3 transcript:ENSDART00000131098.3 gene_biotype:protein_coding transcript_biotype:protein_coding gene_symbol:tpm1 description:tropomyosin 1 (alpha) [Source:ZFIN;Acc:ZDB-GENE-040426-854]	TPM1-1	11	28.792	3.1972e+08	4.27323e+07	1.18643e+07	3.91395e+06	5.87564e+06	5.26664e+06	3.1972e+08	1.28445e+09	316	3.46207	0.00922967
ENSDARP00000112958.1	pep chromosome:GRCz11:20:733510:777219:1 gene:ENSDARG00000044016.11 transcript:ENSDART00000135066.3 gene_biotype:protein_coding transcript_biotype:protein_coding gene_symbol:myo6a description:myosin VIa [Source:ZFIN;Acc:ZDB-GENE-040819-2]	myo6a	77	148.593	1.39857e+08	2.80024e+07	1.33673e+07	3.43246e+06	3.04171e+06	3.823e+06	1.39857e+08	5.61862e+08	304	3.45236	0.00224107
ENSDARP00000157571.1_x000D_; ENSDARP00000061954.5	pep chromosome:GRCz11:2:2470687:2481947:1 gene:ENSDARG00000042245.6 transcript:ENSDART00000184024.1 gene_biotype:protein_coding transcript_biotype:protein_coding gene_symbol:myl13 description:myosin, light chain 13 [Source:ZFIN;Acc:ZDB-GENE-040426-1593]<|>pep chromosome:GRCz11:2:2470687:2481947:1 gene:ENSDARG00000042245.6 transcript:ENSDART00000061955.6 gene_biotype:protein_coding transcript_biot…	zgc:77943	1	20.871	2.47251e+06	318370	187161	50985.5	42881	54354.1	2.47251e+06	9.93309e+06	157	3.42528	0.00408031
ENSDARP00000126644.3	pep chromosome:GRCz11:1:1875070:1885516:-1 gene:ENSDARG00000089477.4 transcript:ENSDART00000122187.3 gene_biotype:protein_coding transcript_biotype:protein_coding gene_symbol:si:ch211-132g1.3 description:si:ch211-132g1.3 [Source:ZFIN;Acc:ZDB-GENE-090312-148]		1	29.824	1.05338e+06	500584	291190	50985.5	44828	54354.1	1.05338e+06	4.23186e+06	4	3.42381	0.000234586
ENSDARP00000152393.1	pep chromosome:GRCz11:15:44646592:44663712:-1 gene:ENSDARG00000116712.1 transcript:ENSDART00000192124.1 gene_biotype:protein_coding transcript_biotype:protein_coding gene_symbol:CABZ01061894.1 description:wu:fb16f03 [Source:NCBI gene;Acc:100006548]	wu:fb16f03	15	48.558	3.70056e+06	1.97667e+07	1.02775e+07	740411	676436	1.22889e+06	1.97667e+07	4.02018e+07	132	3.41813	0.000724498
ENSDARP00000086805.7	pep chromosome:GRCz11:3:5102656:5228841:-1 gene:ENSDARG00000001014.14 transcript:ENSDART00000092373.7 gene_biotype:protein_coding transcript_biotype:protein_coding gene_symbol:myh9b description:myosin, heavy chain 9b, non-muscle [Source:ZFIN;Acc:ZDB-GENE-030131-998]		229	203.274	3.66181e+09	2.30728e+09	9.9642e+08	2.49442e+08	1.04082e+08	2.83002e+08	3.66181e+09	1.4711e+10	6808	3.38738	0.000626101
ENSDARP00000128354.1	pep chromosome:GRCz11:6:53050166:53144336:-1 gene:ENSDARG00000017294.11 transcript:ENSDART00000154429.3 gene_biotype:protein_coding transcript_biotype:protein_coding gene_symbol:gnai2b description:guanine nucleotide binding protein (G protein), alpha inhibiting activity polypeptide 2b [Source:ZFIN;Acc:ZDB-GENE-030131-5861]		1	40.427	1.42693e+06	318385	289648	60093.6	42881	54354.1	1.42693e+06	5.73257e+06	30	3.29192	0.000960838
ENSDARP00000138435.1	pep chromosome:GRCz11:6:47424266:47462413:1 gene:ENSDARG00000100446.3 transcript:ENSDART00000171087.3 gene_biotype:protein_coding transcript_biotype:protein_coding gene_symbol:si:ch211-286o17.1 description:si:ch211-286o17.1 [Source:ZFIN;Acc:ZDB-GENE-141216-411]	si:ch211-286o17.1	1	31.45	2.1907e+06	1.89376e+06	1.22609e+06	50985.5	286791	393163	2.1907e+06	8.80096e+06	5	3.26307	0.0024959
ENSDARP00000145567.1	pep chromosome:GRCz11:15:2421432:2470804:1 gene:ENSDARG00000059231.8 transcript:ENSDART00000193772.1 gene_biotype:protein_coding transcript_biotype:protein_coding gene_symbol:hephl1a description:hephaestin-like 1a [Source:ZFIN;Acc:ZDB-GENE-070801-4]		9	127.18	2.22991e+06	603055	389704	50985.5	42881	283991	2.22991e+06	8.95849e+06	15	3.24039	0.00586838
ENSDARP00000027131.4	pep chromosome:GRCz11:2:25997426:26001173:-1 gene:ENSDARG00000020031.6 transcript:ENSDART00000010615.6 gene_biotype:protein_coding transcript_biotype:protein_coding gene_symbol:cldn11a description:claudin 11a [Source:ZFIN;Acc:ZDB-GENE-040718-369]	zgc:92247	3	23.227	6.32572e+06	1.01681e+06	961615	254999	42881	702946	6.32572e+06	2.54131e+07	10	3.21743	0.0169459
ENSDARP00000131208.1	pep chromosome:GRCz11:10:6340478:6375129:1 gene:ENSDARG00000104682.3 transcript:ENSDART00000163182.2 gene_biotype:protein_coding transcript_biotype:protein_coding gene_symbol:tpm2 description:tropomyosin 2 (beta) [Source:ZFIN;Acc:ZDB-GENE-040625-114]	tpm2	8	28.942	4.2477e+08	7.86573e+07	5.0737e+07	1.38842e+07	7.91377e+06	2.20236e+07	4.2477e+08	1.70648e+09	375	3.15077	0.00425018
ENSDARP00000069875.4_x000D_; ENSDARP00000154954.1	pep chromosome:GRCz11:2:42724404:42748657:1 gene:ENSDARG00000053358.5 transcript:ENSDART00000075392.5 gene_biotype:protein_coding transcript_biotype:protein_coding gene_symbol:basp1 description:brain abundant, membrane attached signal protein 1 [Source:NCBI gene;Acc:569631]<|>pep chromosome:GRCz11:CHR_ALT_CTG2_1_7:42751949:42752542:1 gene:ENSDARG00000110677.1 transcript:ENSDART00000189695.1 gene_…	basp1	9	19.985	3.52057e+07	2.37641e+06	6.65859e+06	1.68554e+06	403494	1.25359e+06	3.52057e+07	1.41436e+08	23	3.11728	0.0116477
ENSDARP00000053510.6	pep chromosome:GRCz11:5:37785152:37817140:1 gene:ENSDARG00000020924.9 transcript:ENSDART00000053511.7 gene_biotype:protein_coding transcript_biotype:protein_coding gene_symbol:myo1ca description:myosin Ic, paralog a [Source:NCBI gene;Acc:567536]	myo1ca	42	120.205	8.18323e+07	1.9839e+07	8.3278e+06	4.04213e+06	2.17418e+06	2.47179e+06	8.18323e+07	3.28754e+08	202	3.09388	0.00420491
ENSDARP00000141451.1_x000D_; ENSDARP00000093122.4	pep chromosome:GRCz11:1:26025292:26027337:-1 gene:ENSDARG00000069998.7 transcript:ENSDART00000170878.2 gene_biotype:protein_coding transcript_biotype:protein_coding gene_symbol:si:ch211-145b13.6 description:si:ch211-145b13.6 [Source:ZFIN;Acc:ZDB-GENE-090313-36]<|>pep chromosome:GRCz11:1:26025420:26026956:-1 gene:ENSDARG00000069998.7 transcript:ENSDART00000102346.5 gene_biotype:protein_coding tran…		2	32.471	3.0629e+06	1.41659e+06	560075	214827	42881	423939	3.0629e+06	1.23049e+07	4	3.09379	0.0091703
ENSDARP00000144088.2	pep chromosome:GRCz11:CHR_ALT_CTG23_2_5:21982913:22062391:1 gene:ENSDARG00000116386.1 transcript:ENSDART00000177005.2 gene_biotype:protein_coding transcript_biotype:protein_coding gene_symbol:eif4g3b description:eukaryotic translation initiation factor 4 gamma, 3b [Source:ZFIN;Acc:ZDB-GENE-090312-49]		57	187.161	3.57704e+06	2.72199e+07	2.0534e+07	1.15155e+06	1.13012e+06	2.65041e+06	2.72199e+07	5.53603e+07	469	3.05968	0.00453224
ENSDARP00000135992.1	pep chromosome:GRCz11:2:51669228:51719439:-1 gene:ENSDARG00000102106.2 transcript:ENSDART00000170385.2 gene_biotype:protein_coding transcript_biotype:protein_coding gene_symbol:tgm1l1 description:transglutaminase 1 like 1 [Source:ZFIN;Acc:ZDB-GENE-060503-139]		19	90.746	3.92354e+07	2.22306e+07	1.37688e+07	3.3979e+06	2.24632e+06	2.73654e+06	3.92354e+07	1.57625e+08	57	3.05578	0.000354036
ENSDARP00000118393.1_x000D_; ENSDARP00000102333.3	pep chromosome:GRCz11:5:32060881:32074637:-1 gene:ENSDARG00000035433.8 transcript:ENSDART00000135855.3 gene_biotype:protein_coding transcript_biotype:protein_coding gene_symbol:arpc5lb description:actin related protein 2/3 complex, subunit 5-like, b [Source:ZFIN;Acc:ZDB-GENE-060531-161]<|>pep chromosome:GRCz11:5:32061297:32074534:-1 gene:ENSDARG00000035433.8 transcript:ENSDART00000112342.3 gene_b…	si:dkeyp-15f12.2	4	16.791	1.21896e+07	1.9323e+06	786704	353444	293029	314076	1.21896e+07	4.89707e+07	38	3.05131	0.00851406
ENSDARP00000140245.1	pep chromosome:GRCz11:15:47341856:47350232:1 gene:ENSDARG00000102442.3 transcript:ENSDART00000162092.3 gene_biotype:protein_coding transcript_biotype:protein_coding gene_symbol:folr description:folate receptor [Source:ZFIN;Acc:ZDB-GENE-070615-23]		8	28.484	6.85053e+07	6.10349e+06	4.26866e+06	2.04093e+06	987632	1.56944e+06	6.85053e+07	2.75214e+08	19	3.04668	0.0130035
ENSDARP00000038520.4_x000D_; ENSDARP00000146922.1	pep chromosome:GRCz11:3:40809011:40820612:1 gene:ENSDARG00000027063.5 transcript:ENSDART00000033713.5 gene_biotype:protein_coding transcript_biotype:protein_coding gene_symbol:arpc1b description:actin related protein 2/3 complex, subunit 1B [Source:ZFIN;Acc:ZDB-GENE-030131-7414]<|>pep chromosome:GRCz11:3:40809892:40820175:1 gene:ENSDARG00000027063.5 transcript:ENSDART00000190803.1 gene_biotype:pr…	arpc1a	21	40.858	9.33767e+07	1.09227e+07	4.52304e+06	1.35136e+06	1.66313e+06	3.76227e+06	9.33767e+07	3.75133e+08	60	3.03054	0.0167994
ENSDARP00000154479.1_x000D_; ENSDARP00000074845.5	pep chromosome:GRCz11:10:20364009:20372269:1 gene:ENSDARG00000057676.7 transcript:ENSDART00000186139.1 gene_biotype:protein_coding transcript_biotype:protein_coding gene_symbol:golga7 description:golgin A7 [Source:ZFIN;Acc:ZDB-GENE-040625-142]<|>pep chromosome:GRCz11:10:20364155:20372142:1 gene:ENSDARG00000057676.7 transcript:ENSDART00000080395.6 gene_biotype:protein_coding transcript_biotype:pro…	wu:fc23b09	3	16.32	2.60535e+06	246202	511067	50985.5	42881	280388	2.60535e+06	1.04668e+07	4	3.02092	0.0149133
ENSDARP00000101913.3	pep chromosome:GRCz11:16:30316177:30326055:1 gene:ENSDARG00000076861.4 transcript:ENSDART00000109505.4 gene_biotype:protein_coding transcript_biotype:protein_coding gene_symbol:tmem79b description:transmembrane protein 79b [Source:ZFIN;Acc:ZDB-GENE-120807-1]	tmem79b	3	45.622	1.00994e+06	297580	202034	50985.5	42881	54354.1	1.00994e+06	4.05736e+06	3	2.99902	0.00135967
ENSDARP00000146202.1	pep chromosome:GRCz11:CHR_ALT_CTG6_1_6:13872006:13891889:-1 gene:ENSDARG00000110245.1 transcript:ENSDART00000183375.1 gene_biotype:protein_coding transcript_biotype:protein_coding gene_symbol:desmb description:desmin b [Source:ZFIN;Acc:ZDB-GENE-061027-102]		30	54.254	1.03565e+08	2.59563e+07	1.71191e+07	4.43345e+06	3.42687e+06	6.25868e+06	1.03565e+08	4.16065e+08	107	2.97292	0.0025087
ENSDARP00000090576.4	pep chromosome:GRCz11:9:48043162:48077034:-1 gene:ENSDARG00000075989.4 transcript:ENSDART00000099803.5 gene_biotype:protein_coding transcript_biotype:protein_coding gene_symbol:arpc2 description:actin related protein 2/3 complex, subunit 2 [Source:ZFIN;Acc:ZDB-GENE-030131-5276]	arpc2	17	34.446	1.46442e+08	2.33189e+07	1.14056e+07	3.65878e+06	3.77151e+06	5.86407e+06	1.46442e+08	5.88319e+08	67	2.97029	0.00830529
ENSDARP00000134599.1	pep chromosome:GRCz11:25:18564266:18575505:1 gene:ENSDARG00000103747.2 transcript:ENSDART00000172338.2 gene_biotype:protein_coding transcript_biotype:protein_coding gene_symbol:cav1 description:caveolin 1 [Source:ZFIN;Acc:ZDB-GENE-030131-2415]	wu:fc07c04	1	16.83	2.6902e+06	3.91358e+06	1.48124e+06	350477	42881	2.17592e+06	3.91358e+06	1.08077e+07	19	2.96584	0.0391259
ENSDARP00000102559.3	pep chromosome:GRCz11:9:56413986:56420087:-1 gene:ENSDARG00000091138.3 transcript:ENSDART00000112016.4 gene_biotype:protein_coding transcript_biotype:protein_coding gene_symbol:actr3 description:actin related protein 3 [Source:ZFIN;Acc:ZDB-GENE-040428-2]		9	25.833	1.64953e+08	1.80499e+07	9.73153e+06	3.87476e+06	3.0672e+06	5.13445e+06	1.64953e+08	6.62683e+08	45	2.96375	0.0133238
ENSDARP00000127704.1_x000D_; ENSDARP00000128463.1	pep chromosome:GRCz11:16:24601144:24612878:-1 gene:ENSDARG00000097057.3 transcript:ENSDART00000155983.3 gene_biotype:protein_coding transcript_biotype:protein_coding gene_symbol:fxyd6l description:FXYD domain containing ion transport regulator 6 like [Source:ZFIN;Acc:ZDB-GENE-071205-8]<|>pep chromosome:GRCz11:16:24601144:24642815:-1 gene:ENSDARG00000097057.3 transcript:ENSDART00000154319.3 gene_b…		1	9.12	2.30273e+07	8.7589e+06	5.40893e+06	2.13231e+06	537813	2.0769e+06	2.30273e+07	9.25101e+07	6	2.94645	0.00368181
ENSDARP00000012717.6	pep chromosome:GRCz11:19:10988538:11015238:-1 gene:ENSDARG00000005162.11 transcript:ENSDART00000010997.8 gene_biotype:protein_coding transcript_biotype:protein_coding gene_symbol:tpm3 description:tropomyosin 3 [Source:ZFIN;Acc:ZDB-GENE-030826-16]	cb674	17	28.827	1.37513e+09	1.22094e+08	7.42565e+07	2.47367e+07	2.54222e+07	4.49095e+07	1.37513e+09	5.52448e+09	419	2.9287	0.0174913
ENSDARP00000003281.6	pep chromosome:GRCz11:6:29217392:29227487:1 gene:ENSDARG00000013144.11 transcript:ENSDART00000006386.7 gene_biotype:protein_coding transcript_biotype:protein_coding gene_symbol:atp1b1a description:ATPase Na+/K+ transporting subunit beta 1a [Source:ZFIN;Acc:ZDB-GENE-001127-3]		11	35.155	6.88559e+07	3.57787e+07	5.83428e+07	7.62532e+06	4.6562e+06	9.97586e+06	6.88559e+07	2.76623e+08	73	2.88821	0.000427845
ENSDARP00000135296.1_x000D_; ENSDARP00000010292.6	pep chromosome:GRCz11:8:30600386:30664631:1 gene:ENSDARG00000006719.9 transcript:ENSDART00000164976.2 gene_biotype:protein_coding transcript_biotype:protein_coding gene_symbol:specc1la description:sperm antigen with calponin homology and coiled-coil domains 1-like a [Source:NCBI gene;Acc:561775]<|>pep chromosome:GRCz11:8:30619919:30661713:1 gene:ENSDARG00000006719.9 transcript:ENSDART00000014046.…	specc1la	15	123.552	3.05228e+06	602499	124730	50985.5	207895	54354.1	3.05228e+06	1.22623e+07	25	2.87903	0.0284039
ENSDARP00000141046.1	pep chromosome:GRCz11:22:7460029:7461603:-1 gene:ENSDARG00000104176.2 transcript:ENSDART00000170630.2 gene_biotype:protein_coding transcript_biotype:protein_coding gene_symbol:BX511034.6		1	14.453	891993	823221	344911	121494	42881	131574	891993	3.58351e+06	2	2.84312	0.0016833
ENSDARP00000083467.6	pep chromosome:GRCz11:25:7612606:7650335:-1 gene:ENSDARG00000025218.10 transcript:ENSDART00000089034.6 gene_biotype:protein_coding transcript_biotype:protein_coding gene_symbol:myo5ab description:myosin VAb [Source:ZFIN;Acc:ZDB-GENE-050411-72]		59	209.959	5.76619e+07	1.40475e+07	4.12164e+06	2.09491e+06	1.95042e+06	2.26824e+06	5.76619e+07	2.31652e+08	263	2.83092	0.0100495
ENSDARP00000155195.1	pep chromosome:GRCz11:6:21227621:21394150:1 gene:ENSDARG00000115657.1 transcript:ENSDART00000193583.1 gene_biotype:protein_coding transcript_biotype:protein_coding gene_symbol:prkcaa description:protein kinase C, alpha, a [Source:ZFIN;Acc:ZDB-GENE-050208-100]	prkcaa	17	76.224	2.2104e+07	9.19447e+06	7.80615e+06	2.18497e+06	1.13026e+06	1.99378e+06	2.2104e+07	8.88009e+07	76	2.77728	0.00103704
ENSDARP00000139205.1	pep chromosome:GRCz11:16:6183485:6198543:-1 gene:ENSDARG00000014571.10 transcript:ENSDART00000167505.2 gene_biotype:protein_coding transcript_biotype:protein_coding gene_symbol:ctnnb1 description:catenin (cadherin-associated protein), beta 1 [Source:NCBI gene;Acc:30265]	ctnnb1	21	86.457	1.73081e+07	5.00359e+06	3.08021e+06	1.07194e+06	750229	1.04205e+06	1.73081e+07	6.95336e+07	70	2.77144	0.00285354
ENSDARP00000018583.7	pep chromosome:GRCz11:15:23271862:23342752:-1 gene:ENSDARG00000005368.11 transcript:ENSDART00000020425.9 gene_biotype:protein_coding transcript_biotype:protein_coding gene_symbol:mcamb description:melanoma cell adhesion molecule b [Source:ZFIN;Acc:ZDB-GENE-030219-213]		7	69.04	1.86247e+06	1.51466e+06	848228	356909	75548.5	289178	1.86247e+06	7.4823e+06	20	2.75384	0.00324229
ENSDARP00000082723.5	pep chromosome:GRCz11:1:29664336:29743640:1 gene:ENSDARG00000061732.9 transcript:ENSDART00000088290.7 gene_biotype:protein_coding transcript_biotype:protein_coding gene_symbol:raph1b description:Ras association (RalGDS/AF-6) and pleckstrin homology domains 1b [Source:ZFIN;Acc:ZDB-GENE-090311-54]	raph1b	1	162.195	130350	305827	618496	9437.33	42881	203622	618496	1.24262e+06	6	2.74168	0.0307767
ENSDARP00000005640.3	pep chromosome:GRCz11:3:40796110:40804455:1 gene:ENSDARG00000008383.6 transcript:ENSDART00000014729.6 gene_biotype:protein_coding transcript_biotype:protein_coding gene_symbol:arpc1a description:actin related protein 2/3 complex, subunit 1A [Source:ZFIN;Acc:ZDB-GENE-040116-1]	ARPC1A	16	41.548	4.80563e+07	5.20042e+06	2.30882e+06	867466	1.20491e+06	1.89142e+06	4.80563e+07	1.93062e+08	40	2.72972	0.0252773
ENSDARP00000140520.1	pep chromosome:GRCz11:5:2680455:2689753:-1 gene:ENSDARG00000104043.3 transcript:ENSDART00000172699.3 gene_biotype:protein_coding transcript_biotype:protein_coding gene_symbol:gng10 description:guanine nucleotide binding protein (G protein), gamma 10 [Source:NCBI gene;Acc:796780]	gng10	1	7.43	9.87655e+06	3.54999e+06	586565	570837	343599	365557	9.87655e+06	3.96782e+07	10	2.72136	0.0174854
ENSDARP00000052538.4	pep chromosome:GRCz11:7:30632229:30722952:-1 gene:ENSDARG00000036179.7 transcript:ENSDART00000052539.7 gene_biotype:protein_coding transcript_biotype:protein_coding gene_symbol:myo1ea description:myosin IEa [Source:ZFIN;Acc:ZDB-GENE-030131-5127]	myo1ea	18	128.12	2.91809e+06	1.09248e+06	300626	485016	42881	162957	2.91809e+06	1.17232e+07	31	2.71451	0.0285861
ENSDARP00000120909.1_x000D_; ENSDARP00000036951.7_x000D_; ENSDARP00000145934.1_x000D_; ENSDARP00000119262.1_x000D_; ENSDARP00000149077.1	pep chromosome:GRCz11:23:19712557:19715859:-1 gene:ENSDARG00000025581.9 transcript:ENSDART00000131860.3 gene_biotype:protein_coding transcript_biotype:protein_coding gene_symbol:rpl10 description:ribosomal protein L10 [Source:NCBI gene;Acc:336712]<|>pep chromosome:GRCz11:23:19712557:19715821:-1 gene:ENSDARG00000025581.9 transcript:ENSDART00000032744.9 gene_biotype:protein_coding transcript_biotyp…	rpl10	2	24.595	1.37587e+07	1.19831e+07	1.64321e+06	692175	1.15484e+06	1.31953e+06	1.37587e+07	5.52743e+07	131	2.66826	0.0105947
ENSDARP00000103183.2	pep chromosome:GRCz11:20:23160512:23171430:-1 gene:ENSDARG00000052343.8 transcript:ENSDART00000109234.5 gene_biotype:protein_coding transcript_biotype:protein_coding gene_symbol:spata18 description:spermatogenesis associated 18 [Source:NCBI gene;Acc:497395]	spata18	6	55.416	1.23752e+06	1.55429e+06	579253	302853	42881	354882	1.55429e+06	4.97163e+06	10	2.63913	0.0128824
ENSDARP00000059297.3	pep chromosome:GRCz11:12:4241467:4249000:-1 gene:ENSDARG00000040513.6 transcript:ENSDART00000059298.4 gene_biotype:protein_coding transcript_biotype:protein_coding gene_symbol:zgc:92313 description:zgc:92313 [Source:ZFIN;Acc:ZDB-GENE-040718-339]		1	33.569	1.43169e+06	199249	100563	50985.5	42881	54354.1	1.43169e+06	5.7517e+06	4	2.63843	0.0168501
ENSDARP00000117214.1	pep chromosome:GRCz11:11:27969045:28010171:1 gene:ENSDARG00000015546.12 transcript:ENSDART00000146461.3 gene_biotype:protein_coding transcript_biotype:protein_coding gene_symbol:alpl description:alkaline phosphatase, biomineralization associated [Source:ZFIN;Acc:ZDB-GENE-040420-1]	alpl	17	62.43	5.27287e+07	5.78302e+06	3.67385e+06	1.85123e+06	1.3192e+06	2.03957e+06	5.27287e+07	2.11833e+08	49	2.60441	0.0207495
ENSDARP00000011656.4	pep chromosome:GRCz11:5:42835082:42872712:-1 gene:ENSDARG00000004830.10 transcript:ENSDART00000003947.6 gene_biotype:protein_coding transcript_biotype:protein_coding gene_symbol:flot2a description:flotillin 2a [Source:NCBI gene;Acc:245698]	flot2a	21	46.892	7.73437e+07	5.07803e+07	2.14788e+07	1.20246e+07	3.50033e+06	9.40396e+06	7.73437e+07	3.10722e+08	79	2.57853	0.00454679
ENSDARP00000046608.6	pep chromosome:GRCz11:19:31347675:31372896:-1 gene:ENSDARG00000010728.9 transcript:ENSDART00000046609.7 gene_biotype:protein_coding transcript_biotype:protein_coding gene_symbol:scin description:scinderin [Source:ZFIN;Acc:ZDB-GENE-060503-6]	scin	15	82.051	3.75922e+07	1.07027e+07	2.3239e+06	2.08046e+06	897804	2.44213e+06	3.75922e+07	1.51024e+08	54	2.55977	0.0252471
ENSDARP00000153888.1	pep chromosome:GRCz11:23:26125676:26128664:-1 gene:ENSDARG00000095512.3 transcript:ENSDART00000193700.1 gene_biotype:protein_coding transcript_biotype:protein_coding gene_symbol:rca2.2 description:regulator of complement activation group 2 gene 2 [Source:ZFIN;Acc:ZDB-GENE-060503-646]		1	35.875	1.4621e+06	712288	192788	425298	42881	54354.1	1.4621e+06	5.87386e+06	7	2.55403	0.0339729
ENSDARP00000148826.1_x000D_; ENSDARP00000091780.2	pep chromosome:GRCz11:20:40757488:40758410:-1 gene:ENSDARG00000069411.6 transcript:ENSDART00000183031.1 gene_biotype:protein_coding transcript_biotype:protein_coding gene_symbol:cx34.5 description:connexin 34.5 [Source:ZFIN;Acc:ZDB-GENE-050224-2]<|>pep chromosome:GRCz11:20:40757141:40760217:-1 gene:ENSDARG00000069411.6 transcript:ENSDART00000101007.4 gene_biotype:protein_coding transcript_biotype…	cx34.5	7	34.515	1.68478e+07	6.83674e+06	2.65325e+06	1.45774e+06	953866	1.19325e+06	1.68478e+07	6.76845e+07	17	2.50835	0.00579814
ENSDARP00000106050.2	pep chromosome:GRCz11:11:34921492:35042194:1 gene:ENSDARG00000018174.10 transcript:ENSDART00000128070.3 gene_biotype:protein_coding transcript_biotype:protein_coding gene_symbol:gnai2a description:guanine nucleotide binding protein (G protein), alpha inhibiting activity polypeptide 2a [Source:ZFIN;Acc:ZDB-GENE-030131-8365]	gnai2l	12	40.81	7.11126e+07	2.70122e+07	2.22471e+07	9.0747e+06	3.58166e+06	7.16009e+06	7.11126e+07	2.85689e+08	49	2.50689	0.00323239
ENSDARP00000123431.1_x000D_; ENSDARP00000056513.4	pep chromosome:GRCz11:2:36990024:37043540:-1 gene:ENSDARG00000038693.6 transcript:ENSDART00000131834.3 gene_biotype:protein_coding transcript_biotype:protein_coding gene_symbol:gng7 description:guanine nucleotide binding protein (G protein), gamma 7 [Source:ZFIN;Acc:ZDB-GENE-040718-93]<|>pep chromosome:GRCz11:2:36990295:37043905:-1 gene:ENSDARG00000038693.6 transcript:ENSDART00000056514.5 gene_bi…	gng7; GNG7; LOC108874970; LOC115413818; zgc:92709	4	7.534	5.64535e+07	1.365e+07	6.13709e+06	4.89866e+06	1.38363e+06	3.85011e+06	5.64535e+07	2.26797e+08	15	2.50054	0.0178019
ENSDARP00000017613.7	pep chromosome:GRCz11:21:23338059:23746916:-1 gene:ENSDARG00000056181.8 transcript:ENSDART00000017229.9 gene_biotype:protein_coding transcript_biotype:protein_coding gene_symbol:ncam1a description:neural cell adhesion molecule 1a [Source:ZFIN;Acc:ZDB-GENE-990415-31]	ncam1; ncam1a	5	92.565	1.16055e+06	976650	414699	285161	169882	54354.1	1.16055e+06	4.66239e+06	15	2.49329	0.00743122
ENSDARP00000025212.6_x000D_; ENSDARP00000155849.1_x000D_; ENSDARP00000105296.2_x000D_; ENSDARP00000075505.2	pep chromosome:GRCz11:6:40743367:40778294:-1 gene:ENSDARG00000054063.7 transcript:ENSDART00000019845.9 gene_biotype:protein_coding transcript_biotype:protein_coding gene_symbol:arpc4 description:actin related protein 2/3 complex, subunit 4 [Source:ZFIN;Acc:ZDB-GENE-010724-9]<|>pep chromosome:GRCz11:6:40762429:40768654:-1 gene:ENSDARG00000054063.7 transcript:ENSDART00000184668.1 gene_biotype:prote…	arpc4; ARPC4; LOC103038900; LOC107557782; LOC107699787; LOC107721188; LOC108271867; LOC109054434; LOC113576019; LOC114436762; LOC115420075; LOC115813922; LOC118309959	10	19.665	2.04953e+08	2.97906e+07	1.61638e+07	6.81954e+06	6.64103e+06	1.25135e+07	2.04953e+08	8.23379e+08	59	2.48138	0.0217265
ENSDARP00000027227.6_x000D_; ENSDARP00000115756.1	pep chromosome:GRCz11:20:733515:776081:1 gene:ENSDARG00000044016.11 transcript:ENSDART00000015558.8 gene_biotype:protein_coding transcript_biotype:protein_coding gene_symbol:myo6a description:myosin VIa [Source:ZFIN;Acc:ZDB-GENE-040819-2]<|>pep chromosome:GRCz11:20:715739:777219:1 gene:ENSDARG00000044016.11 transcript:ENSDART00000136768.3 gene_biotype:protein_coding transcript_biotype:protein_cod…		1	144.879	826054	180441	38781.1	50985.5	42881	15383.3	826054	3.3186e+06	301	2.47506	0.0411459
ENSDARP00000131992.2	pep chromosome:GRCz11:7:53059299:53117131:-1 gene:ENSDARG00000102750.2 transcript:ENSDART00000169211.2 gene_biotype:protein_coding transcript_biotype:protein_coding gene_symbol:cdh1 description:cadherin 1, type 1, E-cadherin (epithelial) [Source:ZFIN;Acc:ZDB-GENE-010606-1]		19	96.662	1.69819e+07	9.41239e+06	1.01191e+07	2.0779e+06	1.52387e+06	3.06192e+06	1.69819e+07	6.82233e+07	45	2.46073	0.00107792
ENSDARP00000121793.1	pep chromosome:GRCz11:3:32924185:32927516:-1 gene:ENSDARG00000014646.10 transcript:ENSDART00000140117.3 gene_biotype:protein_coding transcript_biotype:protein_coding gene_symbol:aoc2 description:amine oxidase copper containing 2 [Source:ZFIN;Acc:ZDB-GENE-050320-133]		13	85.304	3.36564e+06	788431	1.88224e+06	284691	306146	352435	3.36564e+06	1.35212e+07	25	2.4484	0.00307839
ENSDARP00000038918.6	pep chromosome:GRCz11:3:35005730:35250525:1 gene:ENSDARG00000022254.10 transcript:ENSDART00000029451.7 gene_biotype:protein_coding transcript_biotype:protein_coding gene_symbol:prkcbb description:protein kinase C, beta b [Source:NCBI gene;Acc:393953]	prkcbb	8	76.256	5.08918e+06	1.78698e+06	1.09156e+06	546318	415932	269242	5.08918e+06	2.04453e+07	33	2.44738	0.00491817
ENSDARP00000122605.1	pep chromosome:GRCz11:16:24030272:24044664:-1 gene:ENSDARG00000090190.4 transcript:ENSDART00000136982.3 gene_biotype:protein_coding transcript_biotype:protein_coding gene_symbol:bcam description:basal cell adhesion molecule (Lutheran blood group) [Source:ZFIN;Acc:ZDB-GENE-060929-620]		2	25.505	1.18864e+07	7.62343e+06	4.70355e+06	1.5585e+06	561633	3.01208e+06	1.18864e+07	4.77525e+07	15	2.4456	0.0070532
ENSDARP00000149257.1	pep chromosome:GRCz11:CHR_ALT_CTG2_1_8:42878473:42936509:1 gene:ENSDARG00000115083.1 transcript:ENSDART00000192017.1 gene_biotype:protein_coding transcript_biotype:protein_coding gene_symbol:efr3a description:EFR3 homolog A (S. cerevisiae) [Source:ZFIN;Acc:ZDB-GENE-040426-1681]		6	89.65	775152	304647	167916	109793	42881	54354.1	775152	3.11411e+06	6	2.42523	0.00617222
ENSDARP00000138611.1_x000D_; ENSDARP00000151513.1	pep chromosome:GRCz11:6:24090950:24103666:-1 gene:ENSDARG00000102415.2 transcript:ENSDART00000164915.2 gene_biotype:protein_coding transcript_biotype:protein_coding gene_symbol:scinla description:scinderin like a [Source:ZFIN;Acc:ZDB-GENE-030131-2005]<|>pep chromosome:GRCz11:CHR_ALT_CTG6_1_18:24075243:24085824:-1 gene:ENSDARG00000117110.1 transcript:ENSDART00000190845.1 gene_biotype:protein_codin…		32	79.934	5.95795e+07	1.73084e+07	8.0083e+06	4.20221e+06	1.83346e+06	6.99472e+06	5.95795e+07	2.39355e+08	104	2.41989	0.0162049
ENSDARP00000062873.2	pep chromosome:GRCz11:15:4353161:4415917:-1 gene:ENSDARG00000042837.3 transcript:ENSDART00000062874.3 gene_biotype:protein_coding transcript_biotype:protein_coding gene_symbol:atp1b3b description:ATPase Na+/K+ transporting subunit beta 3b [Source:ZFIN;Acc:ZDB-GENE-001127-1]	fb13c07	3	31.854	750370	185884	129351	50985.5	42881	54354.1	750370	3.01455e+06	3	2.41542	0.00684074
ENSDARP00000094800.4	pep chromosome:GRCz11:16:10287588:10316359:-1 gene:ENSDARG00000037998.9 transcript:ENSDART00000104025.5 gene_biotype:protein_coding transcript_biotype:protein_coding gene_symbol:flot1b description:flotillin 1b [Source:ZFIN;Acc:ZDB-GENE-020430-2]	FLOT1	27	47.178	8.19004e+07	5.3624e+07	2.80487e+07	1.16677e+07	5.76678e+06	1.21048e+07	8.19004e+07	3.29028e+08	128	2.41358	0.00270635
ENSDARP00000103325.3	pep chromosome:GRCz11:1:12231478:12257979:1 gene:ENSDARG00000078318.5 transcript:ENSDART00000111485.4 gene_biotype:protein_coding transcript_biotype:protein_coding gene_symbol:tmod1 description:tropomodulin 1 [Source:ZFIN;Acc:ZDB-GENE-090312-131]	tmod1	6	39.987	4.92455e+06	2.10076e+06	1.96446e+06	324196	434715	1.0012e+06	4.92455e+06	1.9784e+07	32	2.39008	0.00411124
ENSDARP00000147104.1	pep chromosome:GRCz11:23:2560005:2699606:1 gene:ENSDARG00000115805.1 transcript:ENSDART00000186906.1 gene_biotype:protein_coding transcript_biotype:protein_coding gene_symbol:GGT7 description:gamma-glutamyltransferase 7 [Source:NCBI gene;Acc:101882295]	ggt7	1	61.472	421980	171234	164649	26360.4	42881	73287.1	421980	1.69527e+06	2	2.38869	0.00355991
ENSDARP00000082979.5	pep chromosome:GRCz11:21:24984970:25046991:1 gene:ENSDARG00000061794.8 transcript:ENSDART00000088546.7 gene_biotype:protein_coding transcript_biotype:protein_coding gene_symbol:jam3b description:junctional adhesion molecule 3b [Source:ZFIN;Acc:ZDB-GENE-030131-441]		3	37.649	1.9287e+06	771534	304840	249352	80605.2	159128	1.9287e+06	7.74841e+06	9	2.38267	0.0118449
ENSDARP00000105119.1	pep chromosome:GRCz11:12:30741555:30777540:-1 gene:ENSDARG00000045066.9 transcript:ENSDART00000126466.3 gene_biotype:protein_coding transcript_biotype:protein_coding gene_symbol:entpd1 description:ectonucleoside triphosphate diphosphohydrolase 1 [Source:ZFIN;Acc:ZDB-GENE-040801-58]	entpd1	9	55.873	1.21493e+07	5.40739e+06	3.97309e+06	1.7492e+06	910297	1.18712e+06	1.21493e+07	4.88089e+07	22	2.36981	0.00281646
ENSDARP00000147407.1	pep chromosome:GRCz11:2:43537846:43545342:-1 gene:ENSDARG00000109929.1 transcript:ENSDART00000179796.1 gene_biotype:protein_coding transcript_biotype:protein_coding gene_symbol:CABZ01058721.1		9	29.758	5.52937e+07	2.46918e+07	1.41888e+07	7.24425e+06	3.28492e+06	5.98382e+06	5.52937e+07	2.22138e+08	42	2.36264	0.00474886
ENSDARP00000115119.1	pep chromosome:GRCz11:23:25308018:25340070:1 gene:ENSDARG00000034714.9 transcript:ENSDART00000140463.2 gene_biotype:protein_coding transcript_biotype:protein_coding gene_symbol:esyt1a description:extended synaptotagmin-like protein 1a [Source:ZFIN;Acc:ZDB-GENE-090311-55]		6	101.002	636173	358075	300469	85081.9	42881	138419	636173	2.55577e+06	17	2.36084	0.00339597
ENSDARP00000093331.4	pep chromosome:GRCz11:13:5946607:5978433:-1 gene:ENSDARG00000070076.6 transcript:ENSDART00000102555.6 gene_biotype:protein_coding transcript_biotype:protein_coding gene_symbol:actr2b description:actin related protein 2b [Source:NCBI gene;Acc:554861]	actr2b	24	44.673	2.84847e+08	5.44124e+07	2.75899e+07	1.25757e+07	1.14967e+07	2.20887e+07	2.84847e+08	1.14435e+09	106	2.35501	0.0201916
ENSDARP00000102226.3	pep chromosome:GRCz11:12:20552190:20564678:1 gene:ENSDARG00000073765.4 transcript:ENSDART00000113224.4 gene_biotype:protein_coding transcript_biotype:protein_coding gene_symbol:gna13a description:guanine nucleotide binding protein (G protein), alpha 13a [Source:ZFIN;Acc:ZDB-GENE-030131-5024]	gna13	8	43.758	5.11523e+06	2.82486e+06	1.11441e+06	670749	365188	499145	5.11523e+06	2.055e+07	13	2.34706	0.00544089
ENSDARP00000076115.5	pep chromosome:GRCz11:19:47975916:47997424:-1 gene:ENSDARG00000023472.9 transcript:ENSDART00000081675.6 gene_biotype:protein_coding transcript_biotype:protein_coding gene_symbol:ctnnb2 description:catenin, beta 2 [Source:ZFIN;Acc:ZDB-GENE-040426-2575]		2	85.229	626718	151128	152079	50985.5	42881	54354.1	626718	2.51779e+06	66	2.30712	0.00603717
ENSDARP00000135730.3	pep chromosome:GRCz11:10:16225117:16310179:1 gene:ENSDARG00000104573.3 transcript:ENSDART00000169885.3 gene_biotype:protein_coding transcript_biotype:protein_coding gene_symbol:slc12a2 description:solute carrier family 12 member 2 [Source:ZFIN;Acc:ZDB-GENE-040625-53]	slc12a2	9	124.033	2.19385e+06	1.18539e+06	556372	242514	97013.4	513432	2.19385e+06	8.81361e+06	14	2.30141	0.0139541
ENSDARP00000144838.1_x000D_; ENSDARP00000058628.5	pep chromosome:GRCz11:13:24280380:24284145:1 gene:ENSDARG00000055618.5 transcript:ENSDART00000184115.1 gene_biotype:protein_coding transcript_biotype:protein_coding gene_symbol:acta1b description:actin alpha 1, skeletal muscle b [Source:ZFIN;Acc:ZDB-GENE-030131-55]<|>pep chromosome:GRCz11:13:24279021:24284442:1 gene:ENSDARG00000055618.5 transcript:ENSDART00000058629.6 gene_biotype:protein_coding …	acta1a; actc1; LOC107601853; LOC107676586; LOC107725467; LOC113112686	28	41.948	6.58785e+09	1.51405e+09	9.36152e+08	5.50223e+08	3.52607e+08	4.14238e+08	6.58785e+09	2.64661e+10	2575	2.28676	0.0127722
ENSDARP00000075639.3	pep chromosome:GRCz11:2:10396579:10450784:-1 gene:ENSDARG00000058348.5 transcript:ENSDART00000081196.4 gene_biotype:protein_coding transcript_biotype:protein_coding gene_symbol:scinlb description:scinderin like b [Source:ZFIN;Acc:ZDB-GENE-040426-2068]	scinlb	23	79.417	5.06985e+07	1.80399e+07	6.89444e+06	3.43331e+06	3.09064e+06	5.15139e+06	5.06985e+07	2.03677e+08	92	2.28332	0.012572
ENSDARP00000146967.1	pep chromosome:GRCz11:7:54100664:54217630:-1 gene:ENSDARG00000104342.3 transcript:ENSDART00000188268.1 gene_biotype:protein_coding transcript_biotype:protein_coding gene_symbol:csnk1g1 description:casein kinase 1, gamma 1 [Source:NCBI gene;Acc:494092]		2	55.35	641142	285263	72141.5	82438	42881	33100.7	641142	2.57573e+06	3	2.27237	0.0207272
ENSDARP00000144185.2_x000D_; ENSDARP00000115706.1	pep chromosome:GRCz11:19:5733778:5769553:-1 gene:ENSDARG00000079372.7 transcript:ENSDART00000175003.2 gene_biotype:protein_coding transcript_biotype:protein_coding gene_symbol:si:ch211-264f5.6 description:si:ch211-264f5.6 [Source:ZFIN;Acc:ZDB-GENE-081104-208]<|>pep chromosome:GRCz11:19:5731849:5769728:-1 gene:ENSDARG00000079372.7 transcript:ENSDART00000133106.2 gene_biotype:protein_coding transcr…		5	58.239	3.98936e+06	1.25599e+06	481897	336011	361982	177930	3.98936e+06	1.60269e+07	12	2.26728	0.0171763
ENSDARP00000101116.2	pep chromosome:GRCz11:6:7977611:8074849:1 gene:ENSDARG00000071215.5 transcript:ENSDART00000112290.4 gene_biotype:protein_coding transcript_biotype:protein_coding gene_symbol:palm3 description:paralemmin 3 [Source:ZFIN;Acc:ZDB-GENE-061215-74]		2	47.494	468007	407415	157079	56513.2	42881	113966	468007	1.88018e+06	4	2.25362	0.00576865
ENSDARP00000152888.1	pep chromosome:GRCz11:10:28733021:28835771:-1 gene:ENSDARG00000026531.11 transcript:ENSDART00000192220.1 gene_biotype:protein_coding transcript_biotype:protein_coding gene_symbol:alcama description:activated leukocyte cell adhesion molecule a [Source:NCBI gene;Acc:30194]		18	61.249	6.35114e+07	3.79202e+07	2.53148e+07	8.89239e+06	5.34997e+06	1.2307e+07	6.35114e+07	2.55152e+08	56	2.23408	0.00343447
ENSDARP00000137182.2	pep chromosome:GRCz11:2:43577294:43583896:-1 gene:ENSDARG00000104484.2 transcript:ENSDART00000161711.2 gene_biotype:protein_coding transcript_biotype:protein_coding gene_symbol:itgb1b description:integrin, beta 1b [Source:ZFIN;Acc:ZDB-GENE-030909-10]		9	57.382	1.49038e+07	5.01256e+06	4.76948e+06	1.54239e+06	1.82773e+06	1.21564e+06	1.49038e+07	5.98748e+07	26	2.23335	0.00417103
ENSDARP00000072130.5	pep chromosome:GRCz11:4:16076719:16124419:-1 gene:ENSDARG00000012684.13 transcript:ENSDART00000077664.7 gene_biotype:protein_coding transcript_biotype:protein_coding gene_symbol:atp2b1a description:ATPase plasma membrane Ca2+ transporting 1a [Source:ZFIN;Acc:ZDB-GENE-030925-29]	atp2b1a; wu:fe47b06	16	135.642	2.28552e+06	1.28192e+06	904749	248578	198681	527195	2.28552e+06	9.1819e+06	36	2.22323	0.00456174
ENSDARP00000129055.1	pep chromosome:GRCz11:17:2479303:2535682:-1 gene:ENSDARG00000090013.4 transcript:ENSDART00000155227.2 gene_biotype:protein_coding transcript_biotype:protein_coding gene_symbol:ccdc9b description:coiled-coil domain containing 9B [Source:ZFIN;Acc:ZDB-GENE-131127-338]		9	30.788	2.89584e+06	1.40113e+07	8.74919e+06	1.75734e+06	828949	2.44324e+06	1.40113e+07	2.84964e+07	38	2.21337	0.0124621
ENSDARP00000034733.6	pep chromosome:GRCz11:22:15577827:15602593:-1 gene:ENSDARG00000023963.10 transcript:ENSDART00000036075.8 gene_biotype:protein_coding transcript_biotype:protein_coding gene_symbol:tpm4a description:tropomyosin 4a [Source:ZFIN;Acc:ZDB-GENE-040426-2185]	tpm4a	22	32.622	1.09897e+09	1.06861e+08	7.2191e+07	4.33744e+07	3.84398e+07	5.20345e+07	1.09897e+09	4.41502e+09	370	2.20353	0.0450344
ENSDARP00000076129.5	pep chromosome:GRCz11:22:8583873:8594846:-1 gene:ENSDARG00000111423.1 transcript:ENSDART00000081690.6 gene_biotype:protein_coding transcript_biotype:protein_coding gene_symbol:si:ch73-27e22.1 description:si:ch73-27e22.1 [Source:ZFIN;Acc:ZDB-GENE-081031-107]	si:ch73-27e22.1	2	56.842	971372	433039	184545	181117	42881	106098	971372	3.9024e+06	4	2.18592	0.0190628
ENSDARP00000098474.3_x000D_; ENSDARP00000146410.1	pep chromosome:GRCz11:19:26730298:26736336:-1 gene:ENSDARG00000077776.4 transcript:ENSDART00000109258.4 gene_biotype:protein_coding transcript_biotype:protein_coding gene_symbol:csnk2b description:casein kinase 2, beta polypeptide [Source:NCBI gene;Acc:30428]<|>pep chromosome:GRCz11:19:26730976:26736336:-1 gene:ENSDARG00000077776.4 transcript:ENSDART00000182802.1 gene_biotype:protein_coding trans…	csnk2b	2	24.869	1.20046e+06	877435	882025	500362	42881	485445	1.20046e+06	4.82274e+06	4	2.15965	0.0431471
ENSDARP00000124088.1	pep chromosome:GRCz11:2:10287133:10338813:-1 gene:ENSDARG00000003375.10 transcript:ENSDART00000149584.3 gene_biotype:protein_coding transcript_biotype:protein_coding gene_symbol:gng12a description:guanine nucleotide binding protein (G protein), gamma 12a [Source:ZFIN;Acc:ZDB-GENE-040426-2555]	gng12a	3	8.493	4.16622e+06	1.00671e+06	754961	403016	189798	492261	4.16622e+06	1.67374e+07	7	2.13131	0.0180294
ENSDARP00000136123.2_x000D_; ENSDARP00000147769.1	pep chromosome:GRCz11:17:1999529:2039511:-1 gene:ENSDARG00000102332.2 transcript:ENSDART00000160223.2 gene_biotype:protein_coding transcript_biotype:protein_coding gene_symbol:spint1a description:serine peptidase inhibitor, Kunitz type 1 a [Source:ZFIN;Acc:ZDB-GENE-040426-2169]<|>pep chromosome:GRCz11:17:1998041:2036850:-1 gene:ENSDARG00000102332.2 transcript:ENSDART00000188838.1 gene_biotype:pro…		6	57.559	843900	528079	372280	125774	91420.4	175224	3.25019e+06	3.6314e+06	7	2.1212	0.00325021
ENSDARP00000009990.5	pep chromosome:GRCz11:24:12629649:12689571:-1 gene:ENSDARG00000005220.6 transcript:ENSDART00000015517.6 gene_biotype:protein_coding transcript_biotype:protein_coding gene_symbol:pdcd6 description:programmed cell death 6 [Source:ZFIN;Acc:ZDB-GENE-040426-1307]	pdcd6	4	21.869	8.13142e+06	2.67184e+06	2.32834e+06	689685	1.16084e+06	774168	8.13142e+06	3.26673e+07	10	2.11691	0.0070359
ENSDARP00000140421.2	pep chromosome:GRCz11:23:45910033:45936357:1 gene:ENSDARG00000100075.2 transcript:ENSDART00000165025.2 gene_biotype:protein_coding transcript_biotype:protein_coding gene_symbol:abcg2a description:ATP-binding cassette, sub-family G (WHITE), member 2a [Source:ZFIN;Acc:ZDB-GENE-050517-35]		3	71.334	1.61839e+06	708395	242194	105940	139591	234582	1.61839e+06	6.50173e+06	6	2.10755	0.0185047
ENSDARP00000139878.1	pep chromosome:GRCz11:12:695619:786808:1 gene:ENSDARG00000096662.5 transcript:ENSDART00000161691.2 gene_biotype:protein_coding transcript_biotype:protein_coding gene_symbol:abcc3 description:ATP-binding cassette, sub-family C (CFTR/MRP), member 3 [Source:ZFIN;Acc:ZDB-GENE-050517-16]		5	173.569	392759	345418	229083	98514.9	39721.4	100111	392759	1.57787e+06	12	2.10328	0.00446563
ENSDARP00000115240.1	pep chromosome:GRCz11:22:5940398:5958066:-1 gene:ENSDARG00000071662.7 transcript:ENSDART00000145821.2 gene_biotype:protein_coding transcript_biotype:protein_coding gene_symbol:si:rp71-36a1.3 description:si:rp71-36a1.3 [Source:ZFIN;Acc:ZDB-GENE-050208-566]		2	42.429	447268	754191	734741	92579.2	122520	285680	754191	1.79686e+06	6	2.08571	0.00572984
ENSDARP00000149773.1	pep chromosome:GRCz11:CHR_ALT_CTG11_1_3:11744788:11767767:1 gene:ENSDARG00000112777.1 transcript:ENSDART00000193034.1 gene_biotype:protein_coding transcript_biotype:protein_coding gene_symbol:jupa description:junction plakoglobin a [Source:ZFIN;Acc:ZDB-GENE-991207-22]		9	79.852	3.93152e+06	1.58683e+06	1.16588e+06	672716	234301	612310	3.93152e+06	1.57945e+07	35	2.0786	0.0116451
ENSDARP00000147194.1_x000D_; ENSDARP00000109303.1	pep chromosome:GRCz11:11:22922985:23025949:-1 gene:ENSDARG00000044902.8 transcript:ENSDART00000184859.1 gene_biotype:protein_coding transcript_biotype:protein_coding gene_symbol:atp2b4 description:ATPase plasma membrane Ca2+ transporting 4 [Source:ZFIN;Acc:ZDB-GENE-061027-60]<|>pep chromosome:GRCz11:11:22920587:23080970:-1 gene:ENSDARG00000044902.8 transcript:ENSDART00000127791.3 gene_biotype:pro…		11	129.72	2.37395e+06	1.55985e+06	1.30854e+06	544706	213785	557667	2.37395e+06	9.53714e+06	33	2.0738	0.00532892
ENSDARP00000099084.3	pep chromosome:GRCz11:12:5530247:5582060:1 gene:ENSDARG00000079166.4 transcript:ENSDART00000114637.4 gene_biotype:protein_coding transcript_biotype:protein_coding gene_symbol:ace description:angiotensin I converting enzyme (peptidyl-dipeptidase A) 1 [Source:ZFIN;Acc:ZDB-GENE-030131-1826]	ace	27	152.685	7.65769e+06	4.8188e+06	3.89981e+06	1.35573e+06	937418	1.54498e+06	7.65769e+06	3.07641e+07	73	2.06519	0.00278071
ENSDARP00000045474.6	pep chromosome:GRCz11:13:47863695:48058813:-1 gene:ENSDARG00000032435.7 transcript:ENSDART00000045475.7 gene_biotype:protein_coding transcript_biotype:protein_coding gene_symbol:itga9 description:integrin, alpha 9 [Source:ZFIN;Acc:ZDB-GENE-040426-1129]	itga9	4	114.708	232115	265776	126418	44353.7	44554.4	54354.1	265776	932502	8	2.06068	0.00264755
ENSDARP00000156047.1_x000D_; ENSDARP00000058484.3	pep chromosome:GRCz11:21:19547806:19608698:1 gene:ENSDARG00000039974.6 transcript:ENSDART00000184869.1 gene_biotype:protein_coding transcript_biotype:protein_coding gene_symbol:rai14 description:retinoic acid induced 14 [Source:ZFIN;Acc:ZDB-GENE-040718-235]<|>pep chromosome:GRCz11:21:19547882:19608509:1 gene:ENSDARG00000039974.6 transcript:ENSDART00000058485.5 gene_biotype:protein_coding transcri…	zgc:101072	20	110.36	3.1647e+06	845180	707404	304122	170493	506273	3.1647e+06	1.27139e+07	26	2.05717	0.0178527
ENSDARP00000075490.4	pep chromosome:GRCz11:1:1712140:1731564:1 gene:ENSDARG00000002791.11 transcript:ENSDART00000081047.5 gene_biotype:protein_coding transcript_biotype:protein_coding gene_symbol:atp1a1a.1 description:ATPase Na+/K+ transporting subunit alpha 1a, tandem duplicate 1 [Source:ZFIN;Acc:ZDB-GENE-001212-1]	atp1a1	43	113.308	8.74492e+07	5.68705e+07	3.73632e+07	1.96824e+07	6.40667e+06	2.07428e+07	8.74492e+07	3.5132e+08	230	2.05019	0.00987218
ENSDARP00000156682.1	pep chromosome:GRCz11:CHR_ALT_CTG5_2_6:29799723:29800525:1 gene:ENSDARG00000112392.1 transcript:ENSDART00000185152.1 gene_biotype:protein_coding transcript_biotype:protein_coding gene_symbol:thy1 description:Thy-1 cell surface antigen [Source:ZFIN;Acc:ZDB-GENE-030131-8561]		3	17.006	1.89346e+07	5.23997e+06	2.04932e+06	2.60427e+06	735085	1.51373e+06	1.89346e+07	7.6068e+07	14	2.04423	0.0397291
ENSDARP00000095720.3	pep chromosome:GRCz11:19:6328234:6385594:-1 gene:ENSDARG00000018259.9 transcript:ENSDART00000104950.4 gene_biotype:protein_coding transcript_biotype:protein_coding gene_symbol:atp1a3a description:ATPase Na+/K+ transporting subunit alpha 3a [Source:ZFIN;Acc:ZDB-GENE-001212-7]	atp1a3a; atp1a3b	19	112.451	1.22845e+07	8.36792e+06	3.68774e+06	2.32614e+06	766128	3.04063e+06	1.22845e+07	4.93521e+07	129	2.0428	0.0169863
ENSDARP00000114366.2	pep chromosome:GRCz11:23:19606291:19652915:1 gene:ENSDARG00000092281.4 transcript:ENSDART00000139415.4 gene_biotype:protein_coding transcript_biotype:protein_coding gene_symbol:flnb description:filamin B, beta (actin binding protein 278) [Source:ZFIN;Acc:ZDB-GENE-041026-1]	flnb	31	241.078	5.01778e+06	1.58491e+06	679212	353837	351764	640627	5.01778e+06	2.01585e+07	90	2.02733	0.0237629
ENSDARP00000145527.1_x000D_; ENSDARP00000087847.5	pep chromosome:GRCz11:9:1464861:1484202:-1 gene:ENSDARG00000063731.7 transcript:ENSDART00000181215.1 gene_biotype:protein_coding transcript_biotype:protein_coding gene_symbol:rbm45 description:RNA binding motif protein 45 [Source:ZFIN;Acc:ZDB-GENE-070122-4]<|>pep chromosome:GRCz11:9:1463052:1483879:-1 gene:ENSDARG00000063731.7 transcript:ENSDART00000093415.7 gene_biotype:protein_coding transcript…	drb1	2	52.052	351724	511197	262759	135527	65077.1	80017.2	511197	1.41302e+06	2	2.02163	0.00402579
ENSDARP00000009277.7	pep chromosome:GRCz11:3:33921971:33941319:-1 gene:ENSDARG00000032129.9 transcript:ENSDART00000026090.9 gene_biotype:protein_coding transcript_biotype:protein_coding gene_symbol:gtf2f1 description:general transcription factor IIF, polypeptide 1 [Source:ZFIN;Acc:ZDB-GENE-030131-4557]		1	59.468	682179	318283	538042	472402	42881	86320.4	682179	2.7406e+06	2	2.02066	0.0424972
ENSDARP00000005251.7	pep chromosome:GRCz11:22:16123090:16154771:-1 gene:ENSDARG00000019998.9 transcript:ENSDART00000009464.9 gene_biotype:protein_coding transcript_biotype:protein_coding gene_symbol:slc30a7 description:solute carrier family 30 member 7 [Source:NCBI gene;Acc:327439]	slc30a7	1	42.54	584313	355004	669012	226547	42881	217231	669012	2.34743e+06	5	2.01305	0.0210648
ENSDARP00000139751.1	pep chromosome:GRCz11:5:52844681:52862805:1 gene:ENSDARG00000098312.2 transcript:ENSDART00000162459.2 gene_biotype:protein_coding transcript_biotype:protein_coding gene_symbol:scarb2a description:scavenger receptor class B, member 2a [Source:ZFIN;Acc:ZDB-GENE-020419-29]	scarb2	2	60.195	448404	219411	77423.2	50985.5	42881	54354.1	448404	1.80142e+06	10	2.00075	0.0155002
ENSDARP00000061761.5	pep chromosome:GRCz11:17:36687094:36818176:-1 gene:ENSDARG00000042141.9 transcript:ENSDART00000061762.7 gene_biotype:protein_coding transcript_biotype:protein_coding gene_symbol:myo6b description:myosin VIb [Source:ZFIN;Acc:ZDB-GENE-030318-3]	myo6b	36	146.665	3.01855e+07	8.34176e+06	3.77296e+06	2.24239e+06	2.2738e+06	2.98148e+06	3.01855e+07	1.21268e+08	208	1.98855	0.0258841
ENSDARP00000146226.1_x000D_; ENSDARP00000136264.1	pep chromosome:GRCz11:17:51207152:51224159:-1 gene:ENSDARG00000004870.12 transcript:ENSDART00000185749.1 gene_biotype:protein_coding transcript_biotype:protein_coding gene_symbol:psen1 description:presenilin 1 [Source:NCBI gene;Acc:30221]<|>pep chromosome:GRCz11:17:51206225:51222510:-1 gene:ENSDARG00000004870.12 transcript:ENSDART00000166687.3 gene_biotype:protein_coding transcript_biotype:protei…	psen	1	50.974	600390	164383	71392.2	50985.5	42881	54354.1	600390	2.41201e+06	5	1.96326	0.0286858
ENSDARP00000083463.6	pep chromosome:GRCz11:21:22448995:22547496:-1 gene:ENSDARG00000062003.7 transcript:ENSDART00000089030.6 gene_biotype:protein_coding transcript_biotype:protein_coding gene_symbol:myo5b description:myosin VB [Source:ZFIN;Acc:ZDB-GENE-031219-7]	myo5b	63	212.681	1.32639e+07	3.94501e+06	3.18947e+06	1.27683e+06	1.74097e+06	1.26803e+06	1.32639e+07	5.32864e+07	174	1.96258	0.0123831
ENSDARP00000126318.2	pep chromosome:GRCz11:6:21001264:21028431:1 gene:ENSDARG00000034207.7 transcript:ENSDART00000151278.2 gene_biotype:protein_coding transcript_biotype:protein_coding gene_symbol:cx44.2 description:connexin 44.2 [Source:ZFIN;Acc:ZDB-GENE-010619-1]	gjc4a	9	44.513	1.23752e+07	2.59301e+06	4.51473e+06	2.45895e+06	496402	2.07118e+06	1.23752e+07	4.97165e+07	19	1.94686	0.0382319
ENSDARP00000135264.2	pep chromosome:GRCz11:CHR_ALT_CTG5_1_20:29821158:29839235:1 gene:ENSDARG00000113415.1 transcript:ENSDART00000159327.2 gene_biotype:protein_coding transcript_biotype:protein_coding gene_symbol:f11r.1 description:F11 receptor, tandem duplicate 1 [Source:ZFIN;Acc:ZDB-GENE-030131-2416]		5	33.149	6.37954e+06	2.88115e+06	1.97913e+06	725779	1.11992e+06	800064	6.37954e+06	2.56293e+07	12	1.93526	0.00811819
ENSDARP00000085674.4	pep chromosome:GRCz11:16:10557504:10638020:1 gene:ENSDARG00000062831.8 transcript:ENSDART00000091241.7 gene_biotype:protein_coding transcript_biotype:protein_coding gene_symbol:si:ch73-22o12.1 description:si:ch73-22o12.1 [Source:ZFIN;Acc:ZDB-GENE-110411-27]	si:ch73-22o12.1	2	55.25	418892	165882	106451	50985.5	42881	60796.6	642647	1.68286e+06	4	1.93277	0.0106856
ENSDARP00000046375.7_x000D_; ENSDARP00000157047.1	pep chromosome:GRCz11:1:26444986:26465429:1 gene:ENSDARG00000014790.11 transcript:ENSDART00000046376.9 gene_biotype:protein_coding transcript_biotype:protein_coding gene_symbol:g3bp2 description:GTPase activating protein (SH3 domain) binding protein 2 [Source:ZFIN;Acc:ZDB-GENE-070112-1972]<|>pep chromosome:GRCz11:1:26445615:26466002:1 gene:ENSDARG00000014790.11 transcript:ENSDART00000180810.1 gen…	zgc:158370	2	56.428	166824	475402	205366	50985.5	42881	138712	475402	966881	30	1.91567	0.016388
ENSDARP00000036006.6	pep chromosome:GRCz11:3:36332579:36364903:-1 gene:ENSDARG00000037924.7 transcript:ENSDART00000028883.7 gene_biotype:protein_coding transcript_biotype:protein_coding gene_symbol:gna13b description:guanine nucleotide binding protein (G protein), alpha 13b [Source:ZFIN;Acc:ZDB-GENE-030131-8277]		3	44.139	1.37698e+06	668412	513617	476729	187337	100727	1.37698e+06	5.5319e+06	6	1.9052	0.0220403
ENSDARP00000094648.4	pep chromosome:GRCz11:23:26094481:26120281:-1 gene:ENSDARG00000056075.8 transcript:ENSDART00000103872.6 gene_biotype:protein_coding transcript_biotype:protein_coding gene_symbol:rca2.1 description:regulator of complement activation group 2 gene 1 [Source:ZFIN;Acc:ZDB-GENE-050320-60]	rca2.1; wu:fb99a10	15	41.534	4.40992e+07	1.29205e+07	9.69339e+06	5.49383e+06	2.71804e+06	7.11089e+06	4.40992e+07	1.77165e+08	47	1.90029	0.0230494
ENSDARP00000050307.7_x000D_; ENSDARP00000156858.1_x000D_; ENSDARP00000139118.1_x000D_; ENSDARP00000035027.7_x000D_; ENSDARP00000147971.1_x000D_; ENSDARP00000010393.8_x000D_; ENSDARP00000018820.7_x000D_; ENSDARP00000148382.1_x000D_; ENSDARP00000065391.4	pep chromosome:GRCz11:20:16743056:16775258:1 gene:ENSDARG00000034187.9 transcript:ENSDART00000050308.9 gene_biotype:protein_coding transcript_biotype:protein_coding gene_symbol:calm1b description:calmodulin 1b [Source:ZFIN;Acc:ZDB-GENE-030804-2]<|>pep chromosome:GRCz11:17:26714136:26719821:-1 gene:ENSDARG00000021811.8 transcript:ENSDART00000186813.1 gene_biotype:protein_coding transcript_biotype:…	calm1a; calm1b; calm2a; calm2b; calm3a; calm3b	14	16.827	1.55328e+08	3.34076e+07	1.60536e+07	1.17171e+07	7.67453e+06	1.79349e+07	1.55328e+08	6.24015e+08	125	1.89693	0.0473272
ENSDARP00000139825.2	pep chromosome:GRCz11:24:31374324:31404622:1 gene:ENSDARG00000104177.2 transcript:ENSDART00000172335.2 gene_biotype:protein_coding transcript_biotype:protein_coding gene_symbol:cpne3 description:copine III [Source:ZFIN;Acc:ZDB-GENE-040426-763]	cpne3	7	60.423	4.87187e+06	3.12223e+06	2.11052e+06	1.21999e+06	515664	989118	4.87187e+06	1.95723e+07	21	1.89635	0.00830132
ENSDARP00000128086.3	pep chromosome:GRCz11:22:8157374:8174244:-1 gene:ENSDARG00000100357.2 transcript:ENSDART00000156571.3 gene_biotype:protein_coding transcript_biotype:protein_coding gene_symbol:si:ch73-44m9.3 description:si:ch73-44m9.3 [Source:ZFIN;Acc:ZDB-GENE-081104-290]		13	33.599	2.71831e+07	2.23823e+07	1.10714e+07	7.18133e+06	2.92403e+06	6.3512e+06	2.71831e+07	1.09206e+08	33	1.88615	0.0105634
ENSDARP00000151147.1	pep chromosome:GRCz11:15:11644866:11668244:1 gene:ENSDARG00000099186.3 transcript:ENSDART00000188716.1 gene_biotype:protein_coding transcript_biotype:protein_coding gene_symbol:slc1a5 description:solute carrier family 1 member 5 [Source:ZFIN;Acc:ZDB-GENE-070501-4]		4	57.783	6.55226e+06	4.35315e+06	2.91777e+06	1.85598e+06	540389	1.67856e+06	6.55226e+06	2.63231e+07	10	1.87582	0.015721
ENSDARP00000072643.5	pep chromosome:GRCz11:7:20535869:20542545:1 gene:ENSDARG00000055791.7 transcript:ENSDART00000078181.6 gene_biotype:protein_coding transcript_biotype:protein_coding gene_symbol:zgc:158423 description:zgc:158423 [Source:ZFIN;Acc:ZDB-GENE-061215-58]		4	53.319	2.97144e+06	1.72054e+06	937078	749266	254795	508919	2.97144e+06	1.19375e+07	17	1.8746	0.0157311
ENSDARP00000027718.9	pep chromosome:GRCz11:23:33447625:33558161:-1 gene:ENSDARG00000006353.12 transcript:ENSDART00000018301.11 gene_biotype:protein_coding transcript_biotype:protein_coding gene_symbol:itga5 description:integrin, alpha 5 (fibronectin receptor, alpha polypeptide) [Source:ZFIN;Acc:ZDB-GENE-031116-52]	sb:cb665	7	116.587	789072	280110	305526	109545	116178	110043	789072	3.17003e+06	9	1.86384	0.00801846
ENSDARP00000146630.1	pep chromosome:GRCz11:2:2621400:2623983:-1 gene:ENSDARG00000114019.1 transcript:ENSDART00000190568.1 gene_biotype:protein_coding transcript_biotype:protein_coding gene_symbol:CABZ01088149.1 description:mitochondrial ubiquitin ligase activator of nfkb 1-A [Source:NCBI gene;Acc:402879]	LOC402879	3	30.432	869391	430285	129698	137777	42881	171393	869391	3.4927e+06	11	1.8608	0.0490096
ENSDARP00000148978.1	pep chromosome:GRCz11:CHR_ALT_CTG15_1_13:17407081:17423955:1 gene:ENSDARG00000115202.1 transcript:ENSDART00000184091.1 gene_biotype:protein_coding transcript_biotype:protein_coding gene_symbol:rps6kb1b description:ribosomal protein S6 kinase b, polypeptide 1b [Source:ZFIN;Acc:ZDB-GENE-040426-2038]		1	58.524	1.59791e+06	681419	426113	184563	221677	237036	1.59791e+06	6.41948e+06	18	1.86007	0.0114722
ENSDARP00000037326.5	pep chromosome:GRCz11:4:22680442:22714063:1 gene:ENSDARG00000021647.6 transcript:ENSDART00000036531.6 gene_biotype:protein_coding transcript_biotype:protein_coding gene_symbol:gnai1 description:guanine nucleotide binding protein (G protein), alpha inhibiting activity polypeptide 1 [Source:ZFIN;Acc:ZDB-GENE-040426-1310]	gnai1; zgc:63957	4	40.303	8.22963e+06	2.12797e+06	1.09667e+06	520426	1.45279e+06	549978	8.22963e+06	3.30619e+07	34	1.84313	0.0466992
ENSDARP00000005170.8	pep chromosome:GRCz11:13:29238850:29288902:1 gene:ENSDARG00000017128.10 transcript:ENSDART00000026000.9 gene_biotype:protein_coding transcript_biotype:protein_coding gene_symbol:myofl description:myoferlin like [Source:ZFIN;Acc:ZDB-GENE-111116-2]		8	226.603	486740	426503	225177	115114	61393.1	144797	3.25101e+06	3.73202e+06	19	1.83784	0.00953377
ENSDARP00000044410.4	pep chromosome:GRCz11:2:52469854:52550135:-1 gene:ENSDARG00000053326.7 transcript:ENSDART00000044411.6 gene_biotype:protein_coding transcript_biotype:protein_coding gene_symbol:gna11b description:guanine nucleotide binding protein (G protein), alpha 11b (Gq class) [Source:ZFIN;Acc:ZDB-GENE-041121-9]	gna11b; zgc:101761	10	41.978	6.07195e+06	4.62187e+06	1.48127e+06	2.00751e+06	799907	575481	6.07195e+06	2.43935e+07	22	1.83044	0.0304534
ENSDARP00000032834.6	pep chromosome:GRCz11:9:33660964:33725972:-1 gene:ENSDARG00000023712.7 transcript:ENSDART00000028225.7 gene_biotype:protein_coding transcript_biotype:protein_coding gene_symbol:mao description:monoamine oxidase [Source:NCBI gene;Acc:404730]	mao	2	58.727	282502	300543	563565	207875	42881	119371	563565	1.13493e+06	3	1.83028	0.0230667
ENSDARP00000127435.1	pep chromosome:GRCz11:12:30109698:30220346:1 gene:ENSDARG00000045064.10 transcript:ENSDART00000153025.3 gene_biotype:protein_coding transcript_biotype:protein_coding gene_symbol:ablim1b description:actin binding LIM protein 1b [Source:ZFIN;Acc:ZDB-GENE-050327-91]		3	84.945	225758	89733.7	303069	39088.2	22284	157076	303069	906962	4	1.82926	0.0491693
ENSDARP00000015225.7	pep chromosome:GRCz11:9:46405587:46415847:-1 gene:ENSDARG00000007099.9 transcript:ENSDART00000009790.9 gene_biotype:protein_coding transcript_biotype:protein_coding gene_symbol:cx43.4 description:connexin 43.4 [Source:NCBI gene;Acc:30276]		10	43.465	3.17453e+07	2.39903e+07	1.90933e+07	8.09302e+06	4.92973e+06	8.26677e+06	3.17453e+07	1.27534e+08	39	1.82078	0.00506359
ENSDARP00000052382.5	pep chromosome:GRCz11:7:32983440:33023404:-1 gene:ENSDARG00000036080.7 transcript:ENSDART00000052383.7 gene_biotype:protein_coding transcript_biotype:protein_coding gene_symbol:cd81a description:CD81 molecule a [Source:ZFIN;Acc:ZDB-GENE-000831-5]	cd81	5	26.18	3.22456e+07	1.48425e+07	1.0848e+07	5.50017e+06	3.75803e+06	6.01734e+06	3.22456e+07	1.29544e+08	22	1.79449	0.0110513
ENSDARP00000098055.3	pep chromosome:GRCz11:5:61799629:61820009:1 gene:ENSDARG00000079780.5 transcript:ENSDART00000113508.5 gene_biotype:protein_coding transcript_biotype:protein_coding gene_symbol:hnrnpul1l description:heterogeneous nuclear ribonucleoprotein U-like 1 like [Source:ZFIN;Acc:ZDB-GENE-030131-890]		2	96.371	433612	520897	314558	163182	65531.9	163618	791909	1.742e+06	3	1.78122	0.0105058
ENSDARP00000129378.1	pep chromosome:GRCz11:25:35056619:35056932:1 gene:ENSDARG00000113205.1 transcript:ENSDART00000154389.2 gene_biotype:protein_coding transcript_biotype:protein_coding gene_symbol:zgc:163040 description:zgc:163040 [Source:ZFIN;Acc:ZDB-GENE-070424-79]		22	11.47	5.4552e+09	1.63635e+09	1.61995e+09	1.14944e+09	2.59893e+08	1.1986e+09	5.4552e+09	2.19158e+10	324	1.7786	0.0464198
ENSDARP00000023951.5	pep chromosome:GRCz11:2:37544951:37632896:-1 gene:ENSDARG00000011948.10 transcript:ENSDART00000008302.6 gene_biotype:protein_coding transcript_biotype:protein_coding gene_symbol:insra description:insulin receptor a [Source:ZFIN;Acc:ZDB-GENE-020503-3]		4	153.137	286456	131401	83470.8	31235.7	42881	59228.8	286456	1.15081e+06	6	1.7692	0.0155462
ENSDARP00000044313.6	pep chromosome:GRCz11:9:11597500:11655031:-1 gene:ENSDARG00000006314.12 transcript:ENSDART00000044314.8 gene_biotype:protein_coding transcript_biotype:protein_coding gene_symbol:itgav description:integrin, alpha V [Source:ZFIN;Acc:ZDB-GENE-060616-382]		10	114.991	1.458e+06	865411	505742	355343	172015	265007	1.458e+06	5.85739e+06	16	1.76664	0.0130911
ENSDARP00000114008.2	pep chromosome:GRCz11:6:52263236:52336619:1 gene:ENSDARG00000014239.9 transcript:ENSDART00000144174.3 gene_biotype:protein_coding transcript_biotype:protein_coding gene_symbol:esyt1b description:extended synaptotagmin-like protein 1b [Source:ZFIN;Acc:ZDB-GENE-040724-209]		26	174.969	5.75656e+06	2.9645e+06	2.85691e+06	2.00176e+06	509051	1.2266e+06	5.75656e+06	2.31265e+07	89	1.76188	0.0211751
ENSDARP00000118847.1	pep chromosome:GRCz11:16:27734872:27749172:-1 gene:ENSDARG00000055901.7 transcript:ENSDART00000145198.2 gene_biotype:protein_coding transcript_biotype:protein_coding gene_symbol:steap4 description:STEAP family member 4 [Source:ZFIN;Acc:ZDB-GENE-070424-244]	steap4	6	53.023	7.18122e+06	6.01553e+06	3.70818e+06	1.53231e+06	1.39503e+06	1.94011e+06	7.18122e+06	2.88499e+07	15	1.75716	0.00607233
ENSDARP00000103035.3	pep chromosome:GRCz11:CHR_ALT_CTG7_1_15:20527883:20533417:1 gene:ENSDARG00000112231.1 transcript:ENSDART00000112833.3 gene_biotype:protein_coding transcript_biotype:protein_coding gene_symbol:slc3a2a description:solute carrier family 3 member 2a [Source:ZFIN;Acc:ZDB-GENE-000831-3]		10	53.175	1.32305e+07	4.37314e+06	8.56367e+06	2.12224e+06	1.887e+06	3.31267e+06	1.32305e+07	5.31526e+07	28	1.74101	0.0135862
ENSDARP00000121344.1_x000D_; ENSDARP00000146571.1	pep chromosome:GRCz11:19:43359075:43432415:1 gene:ENSDARG00000004378.12 transcript:ENSDART00000148287.3 gene_biotype:protein_coding transcript_biotype:protein_coding gene_symbol:yrk description:Yes-related kinase [Source:ZFIN;Acc:ZDB-GENE-030131-9517]<|>pep chromosome:GRCz11:19:43359137:43432413:1 gene:ENSDARG00000004378.12 transcript:ENSDART00000193859.1 gene_biotype:protein_coding transcript_bi…		3	59.6	994203	562659	413202	172732	85688.8	422729	994203	3.99412e+06	17	1.73573	0.0312904
ENSDARP00000123943.1	pep chromosome:GRCz11:25:7622485:7649736:-1 gene:ENSDARG00000025218.10 transcript:ENSDART00000149548.2 gene_biotype:protein_coding transcript_biotype:protein_coding gene_symbol:myo5ab description:myosin VAb [Source:ZFIN;Acc:ZDB-GENE-050411-72]		3	138.164	9.83545e+06	2.97341e+06	1.36448e+06	906427	701245	1.69954e+06	9.83545e+06	3.95131e+07	182	1.73569	0.0484044
ENSDARP00000069612.4_x000D_; ENSDARP00000110049.2	pep chromosome:GRCz11:4:12793396:12795489:-1 gene:ENSDARG00000053136.7 transcript:ENSDART00000075127.6 gene_biotype:protein_coding transcript_biotype:protein_coding gene_symbol:b2m description:beta-2-microglobulin [Source:NCBI gene;Acc:30400]<|>pep chromosome:GRCz11:4:12793718:12795436:-1 gene:ENSDARG00000053136.7 transcript:ENSDART00000131026.3 gene_biotype:protein_coding transcript_biotype:prot…	b2m	3	13.281	1.11545e+07	5.05344e+06	4.78123e+06	2.63256e+06	1.10512e+06	2.6027e+06	1.11545e+07	4.48122e+07	10	1.71784	0.0171572
ENSDARP00000152089.1	pep chromosome:GRCz11:11:13629528:13640471:1 gene:ENSDARG00000100968.2 transcript:ENSDART00000186509.1 gene_biotype:protein_coding transcript_biotype:protein_coding gene_symbol:si:ch211-1a19.3 description:si:ch211-1a19.3 [Source:ZFIN;Acc:ZDB-GENE-141216-322]		4	27.701	1.33945e+07	6.05597e+06	5.56351e+06	3.40341e+06	1.30788e+06	2.99345e+06	1.33945e+07	5.38114e+07	10	1.69397	0.0195897
ENSDARP00000155545.1	pep chromosome:GRCz11:17:33415542:33433097:1 gene:ENSDARG00000012874.9 transcript:ENSDART00000183169.1 gene_biotype:protein_coding transcript_biotype:protein_coding gene_symbol:snap23.1 description:synaptosome associated protein 23.1 [Source:ZFIN;Acc:ZDB-GENE-040426-883]	snap23.1	14	26.084	2.60603e+07	1.46222e+07	1.29624e+07	6.90618e+06	2.46844e+06	8.55678e+06	2.60603e+07	1.04695e+08	58	1.69386	0.0227872
ENSDARP00000115740.2_x000D_; ENSDARP00000146196.1	pep chromosome:GRCz11:15:2190229:2415435:1 gene:ENSDARG00000033987.10 transcript:ENSDART00000147710.4 gene_biotype:protein_coding transcript_biotype:protein_coding gene_symbol:rsrc1 description:arginine/serine-rich coiled-coil 1 [Source:ZFIN;Acc:ZDB-GENE-040426-2374]<|>pep chromosome:GRCz11:15:2191900:2414403:1 gene:ENSDARG00000033987.10 transcript:ENSDART00000185913.1 gene_biotype:protein_coding…		1	35.71	611759	618510	230989	139925	82552.1	229765	618510	2.45769e+06	8	1.68046	0.0236403
ENSDARP00000053796.4	pep chromosome:GRCz11:21:26720803:26725478:1 gene:ENSDARG00000037012.5 transcript:ENSDART00000053797.5 gene_biotype:protein_coding transcript_biotype:protein_coding gene_symbol:slc3a2b description:solute carrier family 3 member 2b [Source:ZFIN;Acc:ZDB-GENE-040122-2]	zgc:55813	11	55.952	1.06935e+07	2.33926e+06	3.24555e+06	1.40245e+06	859950	2.10098e+06	1.06935e+07	4.29601e+07	24	1.66728	0.0369324
ENSDARP00000124433.1	pep chromosome:GRCz11:9:44961138:44983666:-1 gene:ENSDARG00000016939.11 transcript:ENSDART00000149704.2 gene_biotype:protein_coding transcript_biotype:protein_coding gene_symbol:itgb2 description:integrin, beta 2 [Source:ZFIN;Acc:ZDB-GENE-110411-4]	itgb2	5	84.463	983274	813165	376070	382749	77229.2	317851	983274	3.95022e+06	13	1.66673	0.0467058
ENSDARP00000133655.1_x000D_; ENSDARP00000140354.1_x000D_; ENSDARP00000157643.1	pep chromosome:GRCz11:6:53304977:53334259:-1 gene:ENSDARG00000104372.2 transcript:ENSDART00000172465.2 gene_biotype:protein_coding transcript_biotype:protein_coding gene_symbol:gnb1b description:guanine nucleotide binding protein (G protein), beta polypeptide 1b [Source:ZFIN;Acc:ZDB-GENE-040426-2855]<|>pep chromosome:GRCz11:6:53306446:53329059:-1 gene:ENSDARG00000104372.2 transcript:ENSDART000001…	gnb1l	8	37.279	1.89245e+07	7.73299e+06	5.6867e+06	4.1075e+06	2.08637e+06	3.14329e+06	1.89245e+07	7.60275e+07	37	1.64976	0.022182
ENSDARP00000133042.1	pep chromosome:GRCz11:18:50707179:50709715:1 gene:ENSDARG00000103032.2 transcript:ENSDART00000160206.2 gene_biotype:protein_coding transcript_biotype:protein_coding gene_symbol:rap2b description:RAP2B, member of RAS oncogene family [Source:ZFIN;Acc:ZDB-GENE-040426-2818]	rap2b; zgc:55550	2	20.318	5.90639e+06	3.13303e+06	1.6704e+06	1.1817e+06	693657	1.22613e+06	5.90639e+06	2.37284e+07	6	1.64759	0.022036
ENSDARP00000130940.2	pep chromosome:GRCz11:21:216440:226071:-1 gene:ENSDARG00000103296.2 transcript:ENSDART00000160667.2 gene_biotype:protein_coding transcript_biotype:protein_coding gene_symbol:nup54 description:nucleoporin 54 [Source:ZFIN;Acc:ZDB-GENE-040426-2263]	zgc:77551	3	36.172	306934	793234	435013	252921	88533	153968	793234	1.61329e+06	6	1.64704	0.0223386
ENSDARP00000143408.2	pep chromosome:GRCz11:1:44196236:44224905:1 gene:ENSDARG00000078233.4 transcript:ENSDART00000179560.2 gene_biotype:protein_coding transcript_biotype:protein_coding gene_symbol:ctnnd1 description:catenin (cadherin-associated protein), delta 1 [Source:ZFIN;Acc:ZDB-GENE-110208-9]	ctnnd1	27	103.083	1.52575e+07	6.19962e+06	3.53826e+06	2.0678e+06	2.02908e+06	2.6287e+06	1.52575e+07	6.12956e+07	78	1.64113	0.0253872
ENSDARP00000093952.3	pep chromosome:GRCz11:16:24033136:24135573:-1 gene:ENSDARG00000090190.4 transcript:ENSDART00000103176.5 gene_biotype:protein_coding transcript_biotype:protein_coding gene_symbol:bcam description:basal cell adhesion molecule (Lutheran blood group) [Source:ZFIN;Acc:ZDB-GENE-060929-620]	zgc:154034	7	59.818	3.69089e+06	1.62813e+06	1.43578e+06	456752	639299	980210	3.69089e+06	1.48278e+07	13	1.63794	0.0186084
ENSDARP00000024594.7	pep chromosome:GRCz11:11:2240075:2250767:-1 gene:ENSDARG00000011020.9 transcript:ENSDART00000018131.8 gene_biotype:protein_coding transcript_biotype:protein_coding gene_symbol:hnrnpa1a description:heterogeneous nuclear ribonucleoprotein A1a [Source:ZFIN;Acc:ZDB-GENE-040426-1546]		7	38.508	1.65956e+07	7.67561e+06	5.19083e+06	3.349e+06	1.69195e+06	3.90084e+06	1.65956e+07	6.66715e+07	67	1.63426	0.0250532
ENSDARP00000023822.8	pep chromosome:GRCz11:12:26435918:26461744:1 gene:ENSDARG00000045070.7 transcript:ENSDART00000006908.9 gene_biotype:protein_coding transcript_biotype:protein_coding gene_symbol:itgb3b description:integrin beta 3b [Source:ZFIN;Acc:ZDB-GENE-071207-2]		2	87.642	205534	108345	89112.5	41912.3	18158.2	87947.5	205534	825717	4	1.62995	0.0389791
ENSDARP00000124253.1	pep chromosome:GRCz11:18:22793743:22960531:1 gene:ENSDARG00000016676.10 transcript:ENSDART00000150106.3 gene_biotype:protein_coding transcript_biotype:protein_coding gene_symbol:gnao1a description:guanine nucleotide binding protein (G protein), alpha activating activity polypeptide O, a [Source:ZFIN;Acc:ZDB-GENE-040426-1757]	gnao1a	4	40.234	4.07834e+06	1.67682e+06	1.29366e+06	620739	521668	947706	4.07834e+06	1.63844e+07	29	1.61647	0.0219365
ENSDARP00000152480.1	pep chromosome:GRCz11:CHR_ALT_CTG6_1_6:13993952:14005270:-1 gene:ENSDARG00000110527.1 transcript:ENSDART00000188050.1 gene_biotype:protein_coding transcript_biotype:protein_coding gene_symbol:zgc:92027 description:zgc:92027 [Source:ZFIN;Acc:ZDB-GENE-040930-3]		8	23.267	1.22151e+07	8.09556e+06	4.23848e+06	2.43455e+06	1.94416e+06	3.13731e+06	1.22151e+07	4.90733e+07	21	1.60632	0.0173655
ENSDARP00000044452.7	pep chromosome:GRCz11:25:35189555:35244242:1 gene:ENSDARG00000015731.10 transcript:ENSDART00000044453.8 gene_biotype:protein_coding transcript_biotype:protein_coding gene_symbol:ano5a description:anoctamin 5a [Source:ZFIN;Acc:ZDB-GENE-091013-2]		2	106.47	197658	127575	90690.7	51040.6	25733.7	62653.6	197658	794073	3	1.59882	0.0189743
ENSDARP00000088494.3	pep chromosome:GRCz11:5:37649235:37708800:1 gene:ENSDARG00000053956.7 transcript:ENSDART00000097723.4 gene_biotype:protein_coding transcript_biotype:protein_coding gene_symbol:sptbn2 description:spectrin, beta, non-erythrocytic 2 [Source:ZFIN;Acc:ZDB-GENE-030131-787]	LOC558044	52	273.841	6.12886e+06	4.36567e+06	2.4319e+06	1.34186e+06	879687	1.99795e+06	6.12886e+06	2.46222e+07	189	1.59536	0.0199519
ENSDARP00000096662.3	pep chromosome:GRCz11:12:5587347:5663189:-1 gene:ENSDARG00000012824.10 transcript:ENSDART00000105884.5 gene_biotype:protein_coding transcript_biotype:protein_coding gene_symbol:itga3b description:integrin, alpha 3b [Source:ZFIN;Acc:ZDB-GENE-050411-55]	itga3b	12	114.788	2.06817e+06	1.17736e+06	726275	320536	502115	405265	2.06817e+06	8.30871e+06	15	1.58697	0.0176014
ENSDARP00000138596.2	pep chromosome:GRCz11:CHR_ALT_CTG18_1_47:41561285:41594887:1 gene:ENSDARG00000114866.1 transcript:ENSDART00000162052.2 gene_biotype:protein_coding transcript_biotype:protein_coding gene_symbol:baz1b description:bromodomain adjacent to zinc finger domain, 1B [Source:NCBI gene;Acc:571727]		3	178.8	167971	132464	86974.2	30850.8	42881	54322.7	167971	674811	4	1.58369	0.0122474
ENSDARP00000116616.1	pep chromosome:GRCz11:8:20250484:20291922:-1 gene:ENSDARG00000078734.5 transcript:ENSDART00000148304.2 gene_biotype:protein_coding transcript_biotype:protein_coding gene_symbol:myo1f description:myosin IF [Source:ZFIN;Acc:ZDB-GENE-081104-506]	myo1f	11	125.852	1.60852e+06	430645	328960	265429	123789	259075	1.60852e+06	6.46211e+06	23	1.58083	0.0495573
ENSDARP00000141857.1	pep chromosome:GRCz11:25:18563476:18577586:1 gene:ENSDARG00000103747.2 transcript:ENSDART00000170841.2 gene_biotype:protein_coding transcript_biotype:protein_coding gene_symbol:cav1 description:caveolin 1 [Source:ZFIN;Acc:ZDB-GENE-030131-2415]	cav1; CAV1	5	20.639	1.66056e+07	2.54432e+07	1.40693e+07	8.08155e+06	3.74704e+06	7.43179e+06	2.54432e+07	6.67118e+07	32	1.5744	0.0158876
ENSDARP00000093027.3	pep chromosome:GRCz11:21:13150937:13217905:1 gene:ENSDARG00000019231.12 transcript:ENSDART00000102251.5 gene_biotype:protein_coding transcript_biotype:protein_coding gene_symbol:sptan1 description:spectrin alpha, non-erythrocytic 1 [Source:ZFIN;Acc:ZDB-GENE-051113-60]		110	284.754	2.85323e+07	2.09403e+07	1.3034e+07	6.95229e+06	4.02226e+06	1.08369e+07	2.85323e+07	1.14626e+08	555	1.56119	0.0227684
ENSDARP00000132819.1	pep chromosome:GRCz11:2:3696038:3820140:1 gene:ENSDARG00000013847.15 transcript:ENSDART00000164152.3 gene_biotype:protein_coding transcript_biotype:protein_coding gene_symbol:egfra description:epidermal growth factor receptor a (erythroblastic leukemia viral (v-erb-b) oncogene homolog, avian) [Source:ZFIN;Acc:ZDB-GENE-030918-1]		5	132.4	398528	129137	124819	66322.1	59072.6	63845.8	398528	1.60105e+06	7	1.56088	0.0247156
ENSDARP00000124303.1	pep chromosome:GRCz11:6:10170241:10233650:-1 gene:ENSDARG00000071113.6 transcript:ENSDART00000149237.3 gene_biotype:protein_coding transcript_biotype:protein_coding gene_symbol:xirp2a description:xin actin binding repeat containing 2a [Source:ZFIN;Acc:ZDB-GENE-040108-7]		14	88.773	3.38655e+06	992237	1.46606e+06	488085	335824	1.19616e+06	3.38655e+06	1.36052e+07	21	1.55038	0.0475587
ENSDARP00000133610.1	pep chromosome:GRCz11:25:12750340:12788370:-1 gene:ENSDARG00000099265.2 transcript:ENSDART00000158551.2 gene_biotype:protein_coding transcript_biotype:protein_coding gene_symbol:slc7a5 description:solute carrier family 7 member 5 [Source:ZFIN;Acc:ZDB-GENE-080818-4]	slc7a5	2	56.89	2.80438e+06	1.12003e+06	970579	737126	256281	646377	2.80438e+06	1.12663e+07	5	1.5473	0.0383295
ENSDARP00000084087.5	pep chromosome:GRCz11:CHR_ALT_CTG1_1_9:16617292:16644755:1 gene:ENSDARG00000112178.1 transcript:ENSDART00000089654.6 gene_biotype:protein_coding transcript_biotype:protein_coding gene_symbol:pcm1 description:pericentriolar material 1 [Source:ZFIN;Acc:ZDB-GENE-030131-428]		3	222.321	64906.1	43589.6	26605.8	12722.2	9039.44	26325.3	72380.6	260755	3	1.54532	0.0289614
ENSDARP00000033600.5	pep chromosome:GRCz11:19:1852078:1855368:-1 gene:ENSDARG00000021864.9 transcript:ENSDART00000029646.7 gene_biotype:protein_coding transcript_biotype:protein_coding gene_symbol:rplp1 description:ribosomal protein, large, P1 [Source:ZFIN;Acc:ZDB-GENE-030131-8663]	rplp1	1	11.462	7.36038e+06	5.84495e+06	4.83414e+06	2.10615e+06	1.29514e+06	3.0913e+06	7.36038e+06	2.95697e+07	14	1.54143	0.0158643
ENSDARP00000038241.6	pep chromosome:GRCz11:3:54553931:54567961:1 gene:ENSDARG00000022232.8 transcript:ENSDART00000029387.8 gene_biotype:protein_coding transcript_biotype:protein_coding gene_symbol:ppan description:peter pan homolog [Source:ZFIN;Acc:ZDB-GENE-030114-4]		3	59.537	706879	992411	515972	283019	171967	302469	992411	2.83983e+06	7	1.53996	0.0145091
ENSDARP00000118073.2	pep chromosome:GRCz11:10:8885769:8940896:1 gene:ENSDARG00000062974.9 transcript:ENSDART00000139466.4 gene_biotype:protein_coding transcript_biotype:protein_coding gene_symbol:itga2.2 description:integrin, alpha 2 (CD49B, alpha 2 subunit of VLA-2 receptor), tandem duplicate 2 [Source:ZFIN;Acc:ZDB-GENE-091118-70]	itga2.2; si:dkey-27b3.9	7	131.186	1.32899e+06	436234	291297	147408	180455	288219	1.32899e+06	5.33911e+06	9	1.48708	0.0496382
ENSDARP00000146900.1_x000D_; ENSDARP00000059320.4	pep chromosome:GRCz11:CHR_ALT_CTG13_2_2:8843223:8845242:1 gene:ENSDARG00000110073.1 transcript:ENSDART00000185732.1 gene_biotype:protein_coding transcript_biotype:protein_coding gene_symbol:epcam description:epithelial cell adhesion molecule [Source:ZFIN;Acc:ZDB-GENE-040426-2209]<|>pep chromosome:GRCz11:13:8840772:8843363:1 gene:ENSDARG00000040534.6 transcript:ENSDART00000059321.5 gene_biotype:pr…		2	34.174	3.18914e+06	1.5875e+06	1.43569e+06	859110	403204	966488	3.18914e+06	1.28121e+07	2	1.48012	0.0294121
ENSDARP00000073006.4	pep chromosome:GRCz11:8:28297066:28304534:-1 gene:ENSDARG00000056111.6 transcript:ENSDART00000078545.5 gene_biotype:protein_coding transcript_biotype:protein_coding gene_symbol:lmod1a description:leiomodin 1a (smooth muscle) [Source:ZFIN;Acc:ZDB-GENE-081104-348]	LOC101887017	2	72.47	275576	216485	227397	84660.1	49514.6	153397	275576	1.1071e+06	3	1.46632	0.0258354
ENSDARP00000111605.2_x000D_; ENSDARP00000147800.1	pep chromosome:GRCz11:18:1249631:1258815:-1 gene:ENSDARG00000054835.6 transcript:ENSDART00000129065.2 gene_biotype:protein_coding transcript_biotype:protein_coding gene_symbol:ugt5f1 description:UDP glucuronosyltransferase 5 family, polypeptide F1 [Source:ZFIN;Acc:ZDB-GENE-100406-6]<|>pep chromosome:GRCz11:18:1249666:1270220:-1 gene:ENSDARG00000054835.6 transcript:ENSDART00000193754.1 gene_biotyp…	ugt5f1	3	63.667	1.15506e+07	8.77416e+06	7.48558e+06	3.22662e+06	2.7715e+06	4.11865e+06	1.15506e+07	4.64037e+07	10	1.45481	0.013198
ENSDARP00000100117.2	pep chromosome:GRCz11:10:41549819:41609165:1 gene:ENSDARG00000078258.5 transcript:ENSDART00000114210.5 gene_biotype:protein_coding transcript_biotype:protein_coding gene_symbol:CABZ01049847.1 description:gamma-glutamyltransferase 5b [Source:NCBI gene;Acc:100333757]	ggt5b	5	60.091	749559	580547	486360	183420	372727	151088	804095	3.01129e+06	5	1.45227	0.0231545
ENSDARP00000149103.1	pep scaffold:GRCz11:KN150405.1:2326:65756:-1 gene:ENSDARG00000100753.2 transcript:ENSDART00000184345.1 gene_biotype:protein_coding transcript_biotype:protein_coding gene_symbol:CABZ01076275.1 description:scavenger receptor class B, member 2b [Source:NCBI gene;Acc:564077]	scarb2b	13	58.398	1.95638e+07	7.50087e+06	6.38641e+06	4.19508e+06	2.40533e+06	4.66089e+06	1.95638e+07	7.8596e+07	36	1.43888	0.0384074
ENSDARP00000015357.5	pep chromosome:GRCz11:23:4253957:4259712:1 gene:ENSDARG00000016238.7 transcript:ENSDART00000008761.6 gene_biotype:protein_coding transcript_biotype:protein_coding gene_symbol:arl6ip5b description:ADP-ribosylation factor-like 6 interacting protein 5b [Source:ZFIN;Acc:ZDB-GENE-040718-223]	arl6ip5b; zp22	2	21.286	111439	277349	179219	50985.5	42881	136104	277349	564077	10	1.40613	0.0497672
ENSDARP00000016784.5	pep chromosome:GRCz11:15:43906043:43942064:1 gene:ENSDARG00000021383.8 transcript:ENSDART00000010881.7 gene_biotype:protein_coding transcript_biotype:protein_coding gene_symbol:naalad2 description:N-acetylated alpha-linked acidic dipeptidase 2 [Source:ZFIN;Acc:ZDB-GENE-040426-1025]		17	83.928	9.14721e+06	3.8732e+06	2.3989e+06	2.11686e+06	1.85711e+06	1.1784e+06	9.14721e+06	3.67481e+07	39	1.39914	0.0474953
ENSDARP00000147248.1_x000D_; ENSDARP00000089986.3_x000D_; ENSDARP00000147994.1	pep chromosome:GRCz11:8:26924217:26937225:-1 gene:ENSDARG00000068572.4 transcript:ENSDART00000191787.1 gene_biotype:protein_coding transcript_biotype:protein_coding gene_symbol:slc16a1b description:solute carrier family 16 member 1b [Source:ZFIN;Acc:ZDB-GENE-030515-5]<|>pep chromosome:GRCz11:8:26923613:26961779:-1 gene:ENSDARG00000068572.4 transcript:ENSDART00000099214.4 gene_biotype:protein_codi…	slc16a1	1	50.076	3.83797e+06	3.13001e+06	2.15625e+06	1.29664e+06	750520	1.45812e+06	4.97357e+06	1.54187e+07	14	1.39673	0.023391
ENSDARP00000098293.4	pep chromosome:GRCz11:1:31725154:31799359:1 gene:ENSDARG00000078733.6 transcript:ENSDART00000112333.6 gene_biotype:protein_coding transcript_biotype:protein_coding gene_symbol:cnnm2b description:cyclin and CBS domain divalent metal cation transport mediator 2b [Source:ZFIN;Acc:ZDB-GENE-090311-26]	cnnm2b	2	90.693	211533	69698.1	82195.8	50985.5	42881	30732.1	211533	849814	3	1.39094	0.0387231
ENSDARP00000138563.1	pep chromosome:GRCz11:11:43135198:43200994:-1 gene:ENSDARG00000102883.4 transcript:ENSDART00000164700.2 gene_biotype:protein_coding transcript_biotype:protein_coding gene_symbol:sptbn1 description:spectrin, beta, non-erythrocytic 1 [Source:ZFIN;Acc:ZDB-GENE-031006-3]		77	262.464	8.96685e+06	7.26368e+06	4.26344e+06	2.51252e+06	1.53249e+06	4.47946e+06	8.96685e+06	3.60236e+07	253	1.33633	0.04602
ENSDARP00000118722.2	pep chromosome:GRCz11:9:4741618:4856767:-1 gene:ENSDARG00000012586.13 transcript:ENSDART00000138015.3 gene_biotype:protein_coding transcript_biotype:protein_coding gene_symbol:fmnl2a description:formin-like 2a [Source:ZFIN;Acc:ZDB-GENE-081105-70]	fmnl2a	1	122.36	116391	65825.3	57757.8	31295.6	42881	20534.8	116391	467592	14	1.33506	0.0333005
ENSDARP00000144963.1	pep chromosome:GRCz11:CHR_ALT_CTG22_1_8:21852707:21900672:-1 gene:ENSDARG00000111208.1 transcript:ENSDART00000191328.1 gene_biotype:protein_coding transcript_biotype:protein_coding gene_symbol:gna11a description:guanine nucleotide binding protein (G protein), alpha 11a (Gq class) [Source:ZFIN;Acc:ZDB-GENE-050208-597]		2	47.145	965084	515553	1.23348e+06	437044	219790	402846	2.80912e+06	3.87714e+06	12	1.3291	0.0393606
ENSDARP00000006001.8_x000D_; ENSDARP00000056550.4_x000D_; ENSDARP00000148789.1_x000D_; ENSDARP00000153061.1	pep chromosome:GRCz11:16:31436757:31452418:-1 gene:ENSDARG00000002082.10 transcript:ENSDART00000008297.10 gene_biotype:protein_coding transcript_biotype:protein_coding gene_symbol:csnk2a1 description:casein kinase 2, alpha 1 polypeptide [Source:ZFIN;Acc:ZDB-GENE-990415-27]<|>pep chromosome:GRCz11:16:31437845:31445781:-1 gene:ENSDARG00000002082.10 transcript:ENSDART00000056551.6 gene_biotype:prote…	ck2a1	9	45.579	5.23694e+06	4.13591e+06	4.11688e+06	1.71575e+06	1.26983e+06	2.6566e+06	5.23694e+06	2.1039e+07	39	1.31514	0.0261679
ENSDARP00000103066.3	pep chromosome:GRCz11:5:13472234:13540731:1 gene:ENSDARG00000074309.5 transcript:ENSDART00000114069.4 gene_biotype:protein_coding transcript_biotype:protein_coding gene_symbol:cnnm4b description:cyclin and CBS domain divalent metal cation transport mediator 4b [Source:ZFIN;Acc:ZDB-GENE-070705-181]	LOC100150651	2	87.047	202643	92925.6	94390.3	50985.5	42881	54354.1	202643	814100	4	1.30092	0.0319079
ENSDARP00000068216.4	pep chromosome:GRCz11:25:18556588:18561795:1 gene:ENSDARG00000052000.5 transcript:ENSDART00000073726.5 gene_biotype:protein_coding transcript_biotype:protein_coding gene_symbol:cav2 description:caveolin 2 [Source:ZFIN;Acc:ZDB-GENE-040625-164]	CAV2	4	18.56	1.36774e+07	9.05882e+06	8.09067e+06	4.36755e+06	5.42981e+06	2.87372e+06	2.76247e+07	5.49478e+07	8	1.29289	0.0300764
ENSDARP00000094858.2_x000D_; ENSDARP00000117991.1	pep chromosome:GRCz11:19:24262263:24267410:-1 gene:ENSDARG00000070702.6 transcript:ENSDART00000104083.5 gene_biotype:protein_coding transcript_biotype:protein_coding gene_symbol:s100v2 description:S100 calcium binding protein V2 [Source:ZFIN;Acc:ZDB-GENE-030131-8909]<|>pep chromosome:GRCz11:19:24263553:24267823:-1 gene:ENSDARG00000070702.6 transcript:ENSDART00000132430.3 gene_biotype:protein_codi…		5	11.074	2.98261e+07	2.78754e+07	1.67594e+07	1.25062e+07	6.41147e+06	1.19793e+07	2.98261e+07	1.19824e+08	29	1.28621	0.0355734
ENSDARP00000129410.1	pep chromosome:GRCz11:6:26948093:27038629:1 gene:ENSDARG00000016429.11 transcript:ENSDART00000153595.3 gene_biotype:protein_coding transcript_biotype:protein_coding gene_symbol:farp2 description:FERM, RhoGEF and pleckstrin domain protein 2 [Source:ZFIN;Acc:ZDB-GENE-030131-2993]	farp2	2	120.076	118831	66427.2	38002.3	29174.1	31608.1	24167.2	118831	477395	3	1.25022	0.0497137
ENSDARP00000048752.6	pep chromosome:GRCz11:9:38314466:38352220:1 gene:ENSDARG00000030789.7 transcript:ENSDART00000048753.7 gene_biotype:protein_coding transcript_biotype:protein_coding gene_symbol:ddx18 description:DEAD (Asp-Glu-Ala-Asp) box polypeptide 18 [Source:ZFIN;Acc:ZDB-GENE-030131-9685]		1	73.488	136697	123987	121333	60101.7	36106.5	70575.5	136697	549167	5	1.24903	0.0298973
ENSDARP00000022147.7	pep chromosome:GRCz11:19:42591150:42607451:-1 gene:ENSDARG00000005023.10 transcript:ENSDART00000004392.8 gene_biotype:protein_coding transcript_biotype:protein_coding gene_symbol:fkbp9 description:FKBP prolyl isomerase 9 [Source:ZFIN;Acc:ZDB-GENE-040801-23]		1	63.225	1.05404e+06	980428	559047	219277	399574	510783	1.05404e+06	4.23451e+06	3	1.2301	0.0493205
ENSDARP00000145506.1	pep chromosome:GRCz11:6:2097690:2122486:1 gene:ENSDARG00000074094.6 transcript:ENSDART00000193770.1 gene_biotype:protein_coding transcript_biotype:protein_coding gene_symbol:tgm2b description:transglutaminase 2b [Source:ZFIN;Acc:ZDB-GENE-030131-2576]		14	75.975	9.79511e+06	1.12785e+07	1.02558e+07	5.30579e+06	2.92621e+06	5.6988e+06	1.12785e+07	3.9351e+07	79	1.22622	0.0334289
ENSDARP00000083081.5	pep chromosome:GRCz11:15:24005289:24116213:1 gene:ENSDARG00000061862.7 transcript:ENSDART00000088648.6 gene_biotype:protein_coding transcript_biotype:protein_coding gene_symbol:myo18ab description:myosin XVIIIAb [Source:ZFIN;Acc:ZDB-GENE-080423-1]		10	286.113	1.44945e+06	2.54393e+06	1.95726e+06	708387	720512	1.21895e+06	2.54393e+06	5.82304e+06	30	1.17869	0.0428554
ENSDARP00000154635.1	pep chromosome:GRCz11:2:56642280:56649883:-1 gene:ENSDARG00000076836.4 transcript:ENSDART00000191786.1 gene_biotype:protein_coding transcript_biotype:protein_coding gene_symbol:gpx4b description:glutathione peroxidase 4b [Source:ZFIN;Acc:ZDB-GENE-030410-3]		4	19.191	2.76998e+06	2.75456e+06	2.93338e+06	4.99018e+06	6.7156e+06	5.53946e+06	6.7156e+06	1.11282e+07	24	-1.01736	0.0497658
ENSDARP00000119275.1	pep chromosome:GRCz11:9:38029475:38042939:-1 gene:ENSDARG00000014806.10 transcript:ENSDART00000133998.3 gene_biotype:protein_coding transcript_biotype:protein_coding gene_symbol:hacd2 description:3-hydroxyacyl-CoA dehydratase 2 [Source:ZFIN;Acc:ZDB-GENE-030131-6053]		1	27.798	1.65036e+06	1.35648e+06	1.70704e+06	2.77899e+06	3.87047e+06	3.26138e+06	3.87047e+06	6.63018e+06	10	-1.06614	0.0441568
ENSDARP00000145597.1	pep chromosome:GRCz11:CHR_ALT_CTG11_2_4:15486644:15594010:1 gene:ENSDARG00000110547.1 transcript:ENSDART00000188686.1 gene_biotype:protein_coding transcript_biotype:protein_coding gene_symbol:cdk5rap1 description:CDK5 regulatory subunit associated protein 1 [Source:ZFIN;Acc:ZDB-GENE-070424-90]		2	65.815	32543.3	35028.7	46622	93982.1	65439	79702.8	93982.1	130740	4	-1.06842	0.047183
ENSDARP00000114595.1	pep chromosome:GRCz11:9:30585600:30639362:1 gene:ENSDARG00000075156.6 transcript:ENSDART00000143766.3 gene_biotype:protein_coding transcript_biotype:protein_coding gene_symbol:tbc1d4 description:TBC1 domain family, member 4 [Source:ZFIN;Acc:ZDB-GENE-030131-9881]		5	139.014	187472	252033	273828	457461	430635	650831	650831	753151	24	-1.10295	0.0442886
ENSDARP00000094239.3	pep chromosome:GRCz11:4:1766333:1785120:-1 gene:ENSDARG00000070477.7 transcript:ENSDART00000103463.6 gene_biotype:protein_coding transcript_biotype:protein_coding gene_symbol:dnajc2 description:DnaJ (Hsp40) homolog, subfamily C, member 2 [Source:NCBI gene;Acc:403080]	dnajc2	4	71.554	415088	313099	421327	742300	667906	1.10923e+06	1.10923e+06	1.66758e+06	16	-1.10939	0.044537
ENSDARP00000070200.5	pep chromosome:GRCz11:16:40487732:40508624:-1 gene:ENSDARG00000053652.7 transcript:ENSDART00000075718.6 gene_biotype:protein_coding transcript_biotype:protein_coding gene_symbol:ndufaf6 description:NADH:ubiquinone oxidoreductase complex assembly factor 6 [Source:ZFIN;Acc:ZDB-GENE-100112-1]		3	37.797	561781	806782	826470	1.49355e+06	1.9733e+06	1.30167e+06	1.9733e+06	2.25691e+06	14	-1.11878	0.0422033
ENSDARP00000049002.3_x000D_; ENSDARP00000143946.1	pep chromosome:GRCz11:5:24245682:24259992:1 gene:ENSDARG00000034534.6 transcript:ENSDART00000049003.4 gene_biotype:protein_coding transcript_biotype:protein_coding gene_symbol:atp6v1aa description:ATPase H+ transporting V1 subunit Aa [Source:ZFIN;Acc:ZDB-GENE-040426-1143]<|>pep chromosome:GRCz11:CHR_ALT_CTG5_1_14:24257086:24270101:1 gene:ENSDARG00000113437.1 transcript:ENSDART00000174419.2 gene_b…		9	68.335	2.43693e+06	2.89154e+06	4.02242e+06	5.65364e+06	5.86499e+06	8.87365e+06	8.87365e+06	9.79018e+06	47	-1.12529	0.0454271
ENSDARP00000075647.3	pep chromosome:GRCz11:24:21959708:21973365:-1 gene:ENSDARG00000058352.7 transcript:ENSDART00000081204.5 gene_biotype:protein_coding transcript_biotype:protein_coding gene_symbol:acot9.1 description:acyl-CoA thioesterase 9, tandem duplicate 1 [Source:ZFIN;Acc:ZDB-GENE-040724-139]		10	48.301	2.96999e+06	6.18073e+06	5.56703e+06	1.01078e+07	9.05335e+06	1.17422e+07	1.17422e+07	1.25705e+07	78	-1.13145	0.0499341
ENSDARP00000142380.2	pep chromosome:GRCz11:9:56251000:56272465:-1 gene:ENSDARG00000023188.10 transcript:ENSDART00000039235.8 gene_biotype:protein_coding transcript_biotype:protein_coding gene_symbol:lcp1 description:lymphocyte cytosolic protein 1 (L-plastin) [Source:NCBI gene;Acc:30583]	lcp1	9	69.758	2.16163e+06	2.37068e+06	3.27547e+06	6.02732e+06	4.4603e+06	6.5756e+06	6.5756e+06	8.68415e+06	67	-1.13222	0.0400042
ENSDARP00000062670.4	pep chromosome:GRCz11:8:28345352:28349859:-1 gene:ENSDARG00000042708.6 transcript:ENSDART00000062671.6 gene_biotype:protein_coding transcript_biotype:protein_coding gene_symbol:tuba8l description:tubulin, alpha 8 like [Source:ZFIN;Acc:ZDB-GENE-030131-9167]	TUBA2; tuba8l	5	50.002	2.95743e+06	5.5877e+06	5.70899e+06	9.14389e+06	9.94762e+06	1.10212e+07	1.10212e+07	1.18812e+07	383	-1.13651	0.0461338
ENSDARP00000146265.1_x000D_; ENSDARP00000153649.1_x000D_; ENSDARP00000073650.4	pep chromosome:GRCz11:10:26206083:26218354:-1 gene:ENSDARG00000056664.7 transcript:ENSDART00000180764.1 gene_biotype:protein_coding transcript_biotype:protein_coding gene_symbol:arfip2b description:ADP-ribosylation factor interacting protein 2b [Source:ZFIN;Acc:ZDB-GENE-050417-131]<|>pep chromosome:GRCz11:CHR_ALT_CTG10_1_24:26206111:26218354:-1 gene:ENSDARG00000109805.1 transcript:ENSDART00000192…	im:7136059	4	40.133	1.28454e+06	1.27228e+06	2.20863e+06	2.87697e+06	3.55571e+06	3.77573e+06	3.77573e+06	5.16053e+06	13	-1.13987	0.042414
ENSDARP00000059346.4_x000D_; ENSDARP00000144627.1	pep chromosome:GRCz11:18:36066389:36081908:1 gene:ENSDARG00000040555.8 transcript:ENSDART00000059347.5 gene_biotype:protein_coding transcript_biotype:protein_coding gene_symbol:bckdha description:branched chain keto acid dehydrogenase E1 subunit alpha [Source:ZFIN;Acc:ZDB-GENE-050522-376]<|>pep chromosome:GRCz11:CHR_ALT_CTG18_1_37:36056875:36071360:1 gene:ENSDARG00000111762.1 transcript:ENSDART00…	wu:fd20d04	6	50.747	841857	1.5804e+06	1.65256e+06	3.26898e+06	2.43466e+06	2.96396e+06	3.26898e+06	3.38209e+06	32	-1.14115	0.0473054
ENSDARP00000016334.7	pep chromosome:GRCz11:25:245438:260885:1 gene:ENSDARG00000073905.5 transcript:ENSDART00000004689.9 gene_biotype:protein_coding transcript_biotype:protein_coding gene_symbol:vwa5a description:von Willebrand factor A domain containing 5A [Source:ZFIN;Acc:ZDB-GENE-040912-181]		3	86.96	404905	732410	767998	1.30459e+06	1.53398e+06	1.2211e+06	1.53398e+06	1.62667e+06	41	-1.14117	0.0445887
ENSDARP00000017982.6_x000D_; ENSDARP00000137093.2	pep chromosome:GRCz11:6:6780873:6796687:1 gene:ENSDARG00000019360.11 transcript:ENSDART00000011865.8 gene_biotype:protein_coding transcript_biotype:protein_coding gene_symbol:sec23b description:SEC23 homolog B, coat complex II component [Source:ZFIN;Acc:ZDB-GENE-030131-5479]<|>pep chromosome:GRCz11:6:6779114:6795988:1 gene:ENSDARG00000019360.11 transcript:ENSDART00000163493.2 gene_biotype:protein…		2	86.042	39625.8	50637.6	57199.6	79943.1	105059	146841	146841	159193	27	-1.14188	0.0429834
ENSDARP00000083973.5	pep chromosome:GRCz11:19:26967357:27006764:-1 gene:ENSDARG00000015290.11 transcript:ENSDART00000089540.6 gene_biotype:protein_coding transcript_biotype:protein_coding gene_symbol:sacm1la description:SAC1 like phosphatidylinositide phosphatase a [Source:NCBI gene;Acc:558940]	sacm1la	9	67.077	1.58593e+06	2.8645e+06	3.2021e+06	5.3309e+06	5.37383e+06	5.46342e+06	5.46342e+06	6.43334e+06	41	-1.1425	0.0445923
ENSDARP00000097506.3	pep chromosome:GRCz11:22:20689958:20695237:-1 gene:ENSDARG00000076474.5 transcript:ENSDART00000112722.5 gene_biotype:protein_coding transcript_biotype:protein_coding gene_symbol:org description:oogenesis-related gene [Source:ZFIN;Acc:ZDB-GENE-050208-584]	si:dkey-29d12.5	3	23.96	7.73736e+06	1.02471e+07	1.0137e+07	2.10088e+07	1.40331e+07	2.94e+07	2.94e+07	3.10842e+07	34	-1.14363	0.0466582
ENSDARP00000149534.1_x000D_; ENSDARP00000137162.1	pep chromosome:GRCz11:12:30789611:30810171:1 gene:ENSDARG00000099579.2 transcript:ENSDART00000181501.1 gene_biotype:protein_coding transcript_biotype:protein_coding gene_symbol:aldh18a1 description:aldehyde dehydrogenase 18 family, member A1 [Source:ZFIN;Acc:ZDB-GENE-030131-5602]<|>pep chromosome:GRCz11:12:30788912:30808933:1 gene:ENSDARG00000099579.2 transcript:ENSDART00000160422.2 gene_biotype:…	cb842	29	85.323	1.23035e+07	2.02096e+07	2.79466e+07	4.48979e+07	4.02698e+07	4.22979e+07	4.48979e+07	5.61474e+07	324	-1.15338	0.0464466
ENSDARP00000089298.4	pep chromosome:GRCz11:5:26234653:26247973:-1 gene:ENSDARG00000021859.9 transcript:ENSDART00000098527.6 gene_biotype:protein_coding transcript_biotype:protein_coding gene_symbol:erap1b description:endoplasmic reticulum aminopeptidase 1b [Source:ZFIN;Acc:ZDB-GENE-040426-934]	erap1b	1	107.887	22554	31568.4	41696.7	54998.5	97382.8	61453.3	97382.8	98236.1	2	-1.15692	0.0473363
ENSDARP00000044149.6	pep chromosome:GRCz11:12:9499742:9510403:1 gene:ENSDARG00000031293.9 transcript:ENSDART00000044150.8 gene_biotype:protein_coding transcript_biotype:protein_coding gene_symbol:dnajc9 description:DnaJ (Hsp40) homolog, subfamily C, member 9 [Source:ZFIN;Acc:ZDB-GENE-040718-130]		6	29.126	962047	1.95537e+06	1.50193e+06	2.78842e+06	3.10424e+06	3.64461e+06	4.31729e+06	3.97687e+06	40	-1.16034	0.0424524
ENSDARP00000023892.9	pep chromosome:GRCz11:22:16282144:16291041:-1 gene:ENSDARG00000002215.10 transcript:ENSDART00000021666.10 gene_biotype:protein_coding transcript_biotype:protein_coding gene_symbol:rtca description:RNA 3'-terminal phosphate cyclase [Source:ZFIN;Acc:ZDB-GENE-030131-9687]	rtca; RTCD1	6	38.741	3.38432e+06	4.29236e+06	3.83515e+06	8.46097e+06	8.44143e+06	8.7686e+06	8.7686e+06	1.35962e+07	79	-1.16358	0.0283989
ENSDARP00000133054.1	pep chromosome:GRCz11:19:18617608:18627025:-1 gene:ENSDARG00000100392.2 transcript:ENSDART00000167971.2 gene_biotype:protein_coding transcript_biotype:protein_coding gene_symbol:rps18 description:ribosomal protein S18 [Source:NCBI gene;Acc:192300]	rps18	15	17.721	3.1819e+08	3.95171e+08	3.75677e+08	7.35625e+08	9.23366e+08	7.85323e+08	1.10125e+09	1.2783e+09	420	-1.16577	0.0293358
ENSDARP00000142154.1	pep chromosome:GRCz11:24:10027924:10030816:1 gene:ENSDARG00000045423.9 transcript:ENSDART00000172773.2 gene_biotype:protein_coding transcript_biotype:protein_coding gene_symbol:si:ch211-146l10.8 description:si:ch211-146l10.8 [Source:ZFIN;Acc:ZDB-GENE-160113-6]	si:ch211-146l10.8	13	91.559	4.44547e+06	8.49804e+06	8.72046e+06	2.0321e+07	1.35225e+07	1.36106e+07	2.95944e+07	2.50756e+07	134	-1.16833	0.0471213
ENSDARP00000009149.9	pep chromosome:GRCz11:11:1337620:1392468:-1 gene:ENSDARG00000007955.10 transcript:ENSDART00000004423.10 gene_biotype:protein_coding transcript_biotype:protein_coding gene_symbol:iars1 description:isoleucyl-tRNA synthetase 1 [Source:ZFIN;Acc:ZDB-GENE-030131-6325]		12	144.982	570979	1.12185e+06	1.22209e+06	1.71691e+06	2.19464e+06	2.36569e+06	2.36569e+06	2.45529e+06	90	-1.16978	0.047087
ENSDARP00000147770.1_x000D_; ENSDARP00000146987.1_x000D_; ENSDARP00000038215.5	pep chromosome:GRCz11:CHR_ALT_CTG17_1_9:20253879:20262374:1 gene:ENSDARG00000117084.1 transcript:ENSDART00000193732.1 gene_biotype:protein_coding transcript_biotype:protein_coding gene_symbol:smndc1 description:survival motor neuron domain containing 1 [Source:NCBI gene;Acc:572679]<|>pep chromosome:GRCz11:17:20237727:20243962:1 gene:ENSDARG00000056235.5 transcript:ENSDART00000180115.1 gene_biotyp…	smndc1	5	26.923	1.0734e+06	1.44495e+06	1.26237e+06	2.19479e+06	4.35461e+06	2.38211e+06	4.35461e+06	4.39277e+06	36	-1.17984	0.0414061
ENSDARP00000008451.8	pep chromosome:GRCz11:24:37640626:37660664:1 gene:ENSDARG00000025507.10 transcript:ENSDART00000008047.10 gene_biotype:protein_coding transcript_biotype:protein_coding gene_symbol:wdr24 description:WD repeat domain 24 [Source:NCBI gene;Acc:406336]		4	88.718	245374	513881	431712	724777	1.13741e+06	768736	1.13741e+06	1.14738e+06	31	-1.18041	0.0463113
ENSDARP00000074585.5	pep chromosome:GRCz11:8:49975173:50037559:1 gene:ENSDARG00000057465.6 transcript:ENSDART00000080135.6 gene_biotype:protein_coding transcript_biotype:protein_coding gene_symbol:gfpt1 description:glutamine--fructose-6-phosphate transaminase 1 [Source:ZFIN;Acc:ZDB-GENE-070423-1]	gfpt1; unm_z110	38	76.673	2.51554e+07	3.92699e+07	4.70026e+07	7.09131e+07	8.51707e+07	9.00219e+07	9.00219e+07	1.0106e+08	540	-1.18322	0.0365534
ENSDARP00000133612.1_x000D_; ENSDARP00000006823.8	pep chromosome:GRCz11:22:37631034:37714888:1 gene:ENSDARG00000003189.11 transcript:ENSDART00000159016.3 gene_biotype:protein_coding transcript_biotype:protein_coding gene_symbol:psmd1 description:proteasome 26S subunit, non-ATPase 1 [Source:ZFIN;Acc:ZDB-GENE-040426-810]<|>pep chromosome:GRCz11:22:37631234:37716627:1 gene:ENSDARG00000003189.11 transcript:ENSDART00000007346.9 gene_biotype:protein_c…	zgc:55818	22	107.039	5.83497e+06	1.30572e+07	1.35216e+07	2.2306e+07	2.0645e+07	2.63089e+07	2.63089e+07	2.71662e+07	239	-1.18529	0.0490054
ENSDARP00000026454.8_x000D_; ENSDARP00000153466.1	pep chromosome:GRCz11:5:20319519:20419863:1 gene:ENSDARG00000035598.6 transcript:ENSDART00000004217.9 gene_biotype:protein_coding transcript_biotype:protein_coding gene_symbol:coro1ca description:coronin, actin binding protein, 1Ca [Source:NCBI gene;Acc:317741]<|>pep chromosome:GRCz11:5:20366453:20416266:1 gene:ENSDARG00000035598.6 transcript:ENSDART00000193141.1 gene_biotype:protein_coding trans…	coro1ca	4	53.334	1.77623e+06	1.8361e+06	2.87295e+06	4.53672e+06	3.23885e+06	7.55822e+06	7.55822e+06	7.492e+06	69	-1.18906	0.0497915
ENSDARP00000145873.1_x000D_; ENSDARP00000016277.6	pep chromosome:GRCz11:2:34008798:34072218:-1 gene:ENSDARG00000018106.8 transcript:ENSDART00000184618.1 gene_biotype:protein_coding transcript_biotype:protein_coding gene_symbol:eif2b3 description:eukaryotic translation initiation factor 2B, subunit 3 gamma [Source:ZFIN;Acc:ZDB-GENE-040426-1039]<|>pep chromosome:GRCz11:2:34008955:34072018:-1 gene:ENSDARG00000018106.8 transcript:ENSDART00000020786.…	zgc:56473	8	50.465	433973	749596	859174	1.28333e+06	1.64389e+06	1.57486e+06	1.64389e+06	1.74345e+06	47	-1.19045	0.0385702
ENSDARP00000056881.3	pep chromosome:GRCz11:2:47644041:47681454:-1 gene:ENSDARG00000038967.4 transcript:ENSDART00000056882.4 gene_biotype:protein_coding transcript_biotype:protein_coding gene_symbol:cul3a description:cullin 3a [Source:ZFIN;Acc:ZDB-GENE-030131-3376]	cul3a	7	89.826	619785	1.1641e+06	1.01971e+06	1.80802e+06	1.53422e+06	3.16448e+06	3.16448e+06	3.13675e+06	27	-1.19222	0.0493464
ENSDARP00000096969.4	pep chromosome:GRCz11:12:10163585:10175487:1 gene:ENSDARG00000015315.10 transcript:ENSDART00000106191.6 gene_biotype:protein_coding transcript_biotype:protein_coding gene_symbol:psmc5 description:proteasome 26S subunit, ATPase 5 [Source:ZFIN;Acc:ZDB-GENE-030131-6547]	wu:fa14g03	19	45.603	9.46242e+06	1.81387e+07	1.64791e+07	2.89227e+07	2.96304e+07	3.95219e+07	3.95219e+07	3.91756e+07	212	-1.19398	0.0386659
ENSDARP00000062590.6	pep chromosome:GRCz11:2:20868286:20879583:1 gene:ENSDARG00000042671.8 transcript:ENSDART00000062591.7 gene_biotype:protein_coding transcript_biotype:protein_coding gene_symbol:odr4 description:odr-4 GPCR localization factor homolog [Source:ZFIN;Acc:ZDB-GENE-080502-1]	odr4	3	49.682	412737	716365	663776	1.4046e+06	913909	1.83462e+06	1.83462e+06	1.81854e+06	5	-1.19498	0.04458
ENSDARP00000010745.5_x000D_; ENSDARP00000155920.1	pep chromosome:GRCz11:14:28464736:28469244:1 gene:ENSDARG00000015628.7 transcript:ENSDART00000019003.6 gene_biotype:protein_coding transcript_biotype:protein_coding gene_symbol:psmd10 description:proteasome 26S subunit, non-ATPase 10 [Source:ZFIN;Acc:ZDB-GENE-050112-1]<|>pep chromosome:GRCz11:CHR_ALT_CTG14_1_21:28464801:28468703:1 gene:ENSDARG00000109675.1 transcript:ENSDART00000192785.1 gene_bio…	PSMD10	4	24.402	8.49696e+06	1.76818e+07	1.32923e+07	2.5431e+07	2.32464e+07	4.07917e+07	4.07917e+07	4.04342e+07	9	-1.198	0.0456834
ENSDARP00000117066.1	pep chromosome:GRCz11:5:57773222:57798096:1 gene:ENSDARG00000007791.10 transcript:ENSDART00000135344.2 gene_biotype:protein_coding transcript_biotype:protein_coding gene_symbol:ppp2r1ba description:protein phosphatase 2, regulatory subunit A, beta a [Source:ZFIN;Acc:ZDB-GENE-040426-2700]	ppp2r1ba	7	65.381	1.672e+06	1.8593e+06	3.43474e+06	4.15851e+06	4.94829e+06	6.45407e+06	6.45407e+06	6.90074e+06	167	-1.21222	0.0409344
ENSDARP00000017469.5	pep chromosome:GRCz11:19:42490936:42503143:-1 gene:ENSDARG00000077664.3 transcript:ENSDART00000007642.7 gene_biotype:protein_coding transcript_biotype:protein_coding gene_symbol:zgc:110239 description:zgc:110239 [Source:ZFIN;Acc:ZDB-GENE-050417-107]	zgc:110239	6	61.374	589518	868251	1.49093e+06	1.99386e+06	2.20316e+06	2.1869e+06	3.11519e+06	2.99542e+06	53	-1.21801	0.0421647
ENSDARP00000137713.2	pep chromosome:GRCz11:24:40529346:40639444:1 gene:ENSDARG00000101687.2 transcript:ENSDART00000168548.2 gene_biotype:protein_coding transcript_biotype:protein_coding gene_symbol:CU929259.1 description:microtubule-associated protein 4-like [Source:NCBI gene;Acc:100001114]	LOC100001114	4	129.581	83377.4	103547	136028	199778	251727	296480	296480	334962	9	-1.22209	0.0302762
ENSDARP00000134914.1	pep chromosome:GRCz11:3:13582019:13599482:-1 gene:ENSDARG00000104173.2 transcript:ENSDART00000166639.2 gene_biotype:protein_coding transcript_biotype:protein_coding gene_symbol:tufm description:Tu translation elongation factor, mitochondrial [Source:ZFIN;Acc:ZDB-GENE-050320-73]	zgc:110766	21	49.213	1.55413e+07	2.80162e+07	2.87357e+07	5.7838e+07	5.24899e+07	5.26169e+07	5.7838e+07	6.24357e+07	202	-1.22479	0.0322071
ENSDARP00000138300.1	pep chromosome:GRCz11:19:10871601:10881508:-1 gene:ENSDARG00000101295.2 transcript:ENSDART00000160438.2 gene_biotype:protein_coding transcript_biotype:protein_coding gene_symbol:psmd4a description:proteasome 26S subunit, non-ATPase 4a [Source:ZFIN;Acc:ZDB-GENE-040625-104]	zgc:86833	8	40.099	3.25641e+06	5.80284e+06	5.08514e+06	1.11955e+07	8.40625e+06	1.32091e+07	1.32091e+07	1.30934e+07	41	-1.23115	0.033324
ENSDARP00000039787.5_x000D_; ENSDARP00000142409.1_x000D_; ENSDARP00000157205.1	pep chromosome:GRCz11:14:38875078:38878419:-1 gene:ENSDARG00000029064.7 transcript:ENSDART00000039788.6 gene_biotype:protein_coding transcript_biotype:protein_coding gene_symbol:uqcrq description:ubiquinol-cytochrome c reductase, complex III subunit VII [Source:ZFIN;Acc:ZDB-GENE-040718-199]<|>pep chromosome:GRCz11:14:38875082:38878356:-1 gene:ENSDARG00000029064.7 transcript:ENSDART00000173082.2 g…	zgc:92848	6	9.541	1.16428e+07	1.32518e+07	1.58445e+07	5.36144e+07	2.25138e+07	2.63148e+07	5.36144e+07	4.6787e+07	33	-1.23323	0.0418635
ENSDARP00000072678.4	pep chromosome:GRCz11:22:24851234:24858045:-1 gene:ENSDARG00000092419.3 transcript:ENSDART00000078216.6 gene_biotype:protein_coding transcript_biotype:protein_coding gene_symbol:vtg7 description:vitellogenin 7 [Source:ZFIN;Acc:ZDB-GENE-001201-6]		37	148.896	2.36386e+07	2.83761e+07	3.96546e+07	5.15242e+07	8.33433e+07	8.05404e+07	1.75513e+08	2.01482e+08	9905	-1.23357	0.0327775
ENSDARP00000017693.7	pep chromosome:GRCz11:15:21744680:21772839:1 gene:ENSDARG00000032430.7 transcript:ENSDART00000016860.8 gene_biotype:protein_coding transcript_biotype:protein_coding gene_symbol:ppp2r1bb description:protein phosphatase 2, regulatory subunit A, beta b [Source:ZFIN;Acc:ZDB-GENE-040927-20]	ppp2r1b	16	65.117	6.12038e+06	1.01739e+07	1.34639e+07	1.95131e+07	1.85492e+07	3.02034e+07	3.02034e+07	2.99387e+07	164	-1.23495	0.041037
ENSDARP00000131447.2	pep chromosome:GRCz11:1:973467:999556:-1 gene:ENSDARG00000101089.2 transcript:ENSDART00000172235.2 gene_biotype:protein_coding transcript_biotype:protein_coding gene_symbol:gart description:phosphoribosylglycinamide formyltransferase [Source:ZFIN;Acc:ZDB-GENE-000616-14]		17	108.483	1.66169e+06	2.93426e+06	3.19141e+06	5.3642e+06	4.93731e+06	7.69189e+06	7.69189e+06	7.62449e+06	120	-1.23686	0.0361226
ENSDARP00000058383.5_x000D_; ENSDARP00000144134.1	pep chromosome:GRCz11:16:45044642:45069882:-1 gene:ENSDARG00000039914.8 transcript:ENSDART00000058384.6 gene_biotype:protein_coding transcript_biotype:protein_coding gene_symbol:gapdhs description:glyceraldehyde-3-phosphate dehydrogenase, spermatogenic [Source:NCBI gene;Acc:406367]<|>pep chromosome:GRCz11:16:45044651:45058919:-1 gene:ENSDARG00000039914.8 transcript:ENSDART00000177134.2 gene_bioty…		14	36.07	1.73892e+07	2.92457e+07	3.61266e+07	8.12881e+07	4.5099e+07	6.58236e+07	8.12881e+07	7.2582e+07	201	-1.23842	0.0405086
ENSDARP00000104901.1	pep chromosome:GRCz11:17:27064292:27171545:1 gene:ENSDARG00000033437.11 transcript:ENSDART00000129273.4 gene_biotype:protein_coding transcript_biotype:protein_coding gene_symbol:rps6ka1 description:ribosomal protein S6 kinase a, polypeptide 1 [Source:ZFIN;Acc:ZDB-GENE-060929-516]		17	85.119	2.21432e+06	4.19242e+06	5.01885e+06	7.70792e+06	8.11241e+06	9.80255e+06	9.80255e+06	1.00834e+07	177	-1.23921	0.0376287
ENSDARP00000011083.6	pep chromosome:GRCz11:4:14926948:14932359:1 gene:ENSDARG00000020101.7 transcript:ENSDART00000019647.7 gene_biotype:protein_coding transcript_biotype:protein_coding gene_symbol:psmc2 description:proteasome 26S subunit, ATPase 2 [Source:ZFIN;Acc:ZDB-GENE-040426-1327]	zgc:63995	21	48.673	1.07239e+07	1.94839e+07	2.27374e+07	3.81537e+07	3.53818e+07	4.64563e+07	4.64563e+07	4.60492e+07	240	-1.24084	0.035268
ENSDARP00000007792.8	pep chromosome:GRCz11:18:50915310:50921148:-1 gene:ENSDARG00000011777.11 transcript:ENSDART00000008696.8 gene_biotype:protein_coding transcript_biotype:protein_coding gene_symbol:cttn description:cortactin [Source:ZFIN;Acc:ZDB-GENE-040715-3]		11	60.277	6.02263e+06	6.1283e+06	1.03697e+07	1.63035e+07	1.49578e+07	2.07536e+07	2.07536e+07	2.41954e+07	87	-1.24168	0.030444
ENSDARP00000130151.2	pep chromosome:GRCz11:9:205248:216527:-1 gene:ENSDARG00000102274.2 transcript:ENSDART00000163068.2 gene_biotype:protein_coding transcript_biotype:protein_coding gene_symbol:aaas description:achalasia, adrenocortical insufficiency, alacrimia [Source:ZFIN;Acc:ZDB-GENE-030912-4]	zgc:85873	2	54.023	64548.2	105679	177005	235101	255873	265972	324292	355620	12	-1.24268	0.0425794
ENSDARP00000131995.2	pep chromosome:GRCz11:6:2619893:2627488:-1 gene:ENSDARG00000030166.8 transcript:ENSDART00000158333.2 gene_biotype:protein_coding transcript_biotype:protein_coding gene_symbol:hyi description:hydroxypyruvate isomerase [Source:NCBI gene;Acc:393305]	hyi	3	31.166	302660	468983	759989	1.20066e+06	1.43517e+06	829750	1.43517e+06	1.52689e+06	18	-1.24279	0.045595
ENSDARP00000066106.3	pep chromosome:GRCz11:8:8973425:9029175:1 gene:ENSDARG00000044972.7 transcript:ENSDART00000066107.4 gene_biotype:protein_coding transcript_biotype:protein_coding gene_symbol:bcap31 description:B cell receptor associated protein 31 [Source:ZFIN;Acc:ZDB-GENE-030616-63]		4	28.024	1.21813e+07	1.88612e+07	1.94015e+07	3.81549e+07	3.1943e+07	4.87331e+07	4.87331e+07	4.89375e+07	75	-1.24534	0.0291175
ENSDARP00000042594.6	pep chromosome:GRCz11:6:58832323:58867004:1 gene:ENSDARG00000031388.8 transcript:ENSDART00000042595.7 gene_biotype:protein_coding transcript_biotype:protein_coding gene_symbol:dctn2 description:dynactin 2 (p50) [Source:NCBI gene;Acc:394141]		6	44.54	911390	1.00367e+06	865637	1.93534e+06	1.9213e+06	2.83788e+06	2.83788e+06	3.66143e+06	19	-1.24541	0.0243114
ENSDARP00000093386.3	pep chromosome:GRCz11:20:35857399:35980452:1 gene:ENSDARG00000015224.10 transcript:ENSDART00000102611.5 gene_biotype:protein_coding transcript_biotype:protein_coding gene_symbol:cd2ap description:CD2-associated protein [Source:ZFIN;Acc:ZDB-GENE-030131-8078]	cd2ap	2	72.762	99160	232693	246072	391155	355648	547049	547049	542256	15	-1.24817	0.0468052
ENSDARP00000143985.1	pep chromosome:GRCz11:24:1110138:1151483:-1 gene:ENSDARG00000071863.7 transcript:ENSDART00000177356.2 gene_biotype:protein_coding transcript_biotype:protein_coding gene_symbol:itgb1a description:integrin, beta 1a [Source:ZFIN;Acc:ZDB-GENE-060803-2]	itgb1a	4	89.085	611620	805540	418831	1.09524e+06	1.68267e+06	1.51014e+06	4.83357e+06	5.54873e+06	44	-1.25117	0.0323806
ENSDARP00000058912.4	pep chromosome:GRCz11:7:26510827:26518086:-1 gene:ENSDARG00000092115.5 transcript:ENSDART00000058913.5 gene_biotype:protein_coding transcript_biotype:protein_coding gene_symbol:eif4a1a description:eukaryotic translation initiation factor 4A1A [Source:ZFIN;Acc:ZDB-GENE-031030-2]	wu:fd15g03	30	46.224	2.02806e+07	3.98076e+07	5.29686e+07	8.12035e+07	7.83677e+07	9.12226e+07	9.12226e+07	1.06419e+08	302	-1.2543	0.0402396
ENSDARP00000148648.1_x000D_; ENSDARP00000054618.5	pep chromosome:GRCz11:CHR_ALT_CTG14_1_6:12064083:12092204:-1 gene:ENSDARG00000110507.1 transcript:ENSDART00000189162.1 gene_biotype:protein_coding transcript_biotype:protein_coding gene_symbol:prps1b description:phosphoribosyl pyrophosphate synthetase 1B [Source:ZFIN;Acc:ZDB-GENE-030131-4011]<|>pep chromosome:GRCz11:14:12076821:12106603:-1 gene:ENSDARG00000037506.7 transcript:ENSDART00000054619.6…	fc64g03	14	34.778	1.48782e+07	2.70767e+07	3.15356e+07	5.02756e+07	7.17375e+07	4.78769e+07	7.17375e+07	7.23661e+07	194	-1.2549	0.036275
ENSDARP00000054339.5_x000D_; ENSDARP00000156035.1	pep chromosome:GRCz11:1:23269727:23274474:-1 gene:ENSDARG00000037350.7 transcript:ENSDART00000054340.7 gene_biotype:protein_coding transcript_biotype:protein_coding gene_symbol:rpl9 description:ribosomal protein L9 [Source:ZFIN;Acc:ZDB-GENE-030131-8646]<|>pep chromosome:GRCz11:1:23267380:23274038:-1 gene:ENSDARG00000054799.10 transcript:ENSDART00000181658.1 gene_biotype:protein_coding transcript_…	rpl9	10	21.896	1.05265e+08	2.23003e+08	2.69998e+08	4.62973e+08	4.52217e+08	4.13715e+08	4.62973e+08	5.42452e+08	152	-1.25751	0.0400309
ENSDARP00000118541.1_x000D_; ENSDARP00000120420.2	pep chromosome:GRCz11:19:43885770:43898949:1 gene:ENSDARG00000053656.8 transcript:ENSDART00000135599.3 gene_biotype:protein_coding transcript_biotype:protein_coding gene_symbol:lypla2 description:lysophospholipase 2 [Source:ZFIN;Acc:ZDB-GENE-040426-1715]<|>pep chromosome:GRCz11:19:43884120:43901467:1 gene:ENSDARG00000053656.8 transcript:ENSDART00000139684.4 gene_biotype:protein_coding transcript_…	zgc:73210	7	25.051	1.04234e+07	2.16842e+07	2.81965e+07	3.52474e+07	5.18869e+07	4.77458e+07	5.18869e+07	5.66495e+07	70	-1.25876	0.0450417
ENSDARP00000025501.8	pep chromosome:GRCz11:16:24662252:24668620:-1 gene:ENSDARG00000040290.7 transcript:ENSDART00000012807.9 gene_biotype:protein_coding transcript_biotype:protein_coding gene_symbol:pon3.2 description:paraoxonase 3, tandem duplicate 2 [Source:ZFIN;Acc:ZDB-GENE-071004-70]	pon3.1	4	39.565	726573	1.79858e+06	1.03708e+06	2.40992e+06	3.10651e+06	2.49993e+06	3.10651e+06	3.65799e+06	164	-1.26253	0.0372591
ENSDARP00000022647.8_x000D_; ENSDARP00000148798.1	pep chromosome:GRCz11:5:23576328:23583446:-1 gene:ENSDARG00000013382.9 transcript:ENSDART00000027217.9 gene_biotype:protein_coding transcript_biotype:protein_coding gene_symbol:cwc15 description:CWC15 spliceosome associated protein homolog [Source:NCBI gene;Acc:415140]<|>pep chromosome:GRCz11:5:23573082:23581355:-1 gene:ENSDARG00000010752.8 transcript:ENSDART00000191869.1 gene_biotype:protein_cod…	cwc15	2	27.888	583966	820339	1.1124e+06	1.41584e+06	2.85063e+06	1.8239e+06	2.85063e+06	2.87561e+06	18	-1.26268	0.0374275
ENSDARP00000103920.3	pep chromosome:GRCz11:20:4157815:4186544:1 gene:ENSDARG00000074401.4 transcript:ENSDART00000113132.4 gene_biotype:protein_coding transcript_biotype:protein_coding gene_symbol:gnpat description:glyceronephosphate O-acyltransferase [Source:ZFIN;Acc:ZDB-GENE-040618-4]	gnpat	2	75.904	163114	314136	320169	697421	556053	585805	697421	655295	24	-1.26386	0.0313805
ENSDARP00000134677.1_x000D_; ENSDARP00000124654.1	pep chromosome:GRCz11:6:43019642:43047774:-1 gene:ENSDARG00000060120.8 transcript:ENSDART00000161722.2 gene_biotype:protein_coding transcript_biotype:protein_coding gene_symbol:glyctk description:glycerate kinase [Source:NCBI gene;Acc:570678]<|>pep chromosome:GRCz11:6:43019759:43028270:-1 gene:ENSDARG00000060120.8 transcript:ENSDART00000149092.3 gene_biotype:protein_coding transcript_biotype:prot…	zgc:153346	9	55.687	997315	1.63709e+06	2.39497e+06	4.6068e+06	2.91833e+06	4.04521e+06	4.6068e+06	4.81172e+06	38	-1.26596	0.0387169
ENSDARP00000062524.4	pep chromosome:GRCz11:20:30702531:30721862:1 gene:ENSDARG00000042623.10 transcript:ENSDART00000062525.7 gene_biotype:protein_coding transcript_biotype:protein_coding gene_symbol:acbd3 description:acyl-Coenzyme A binding domain containing 3 [Source:ZFIN;Acc:ZDB-GENE-040426-1930]	acbd3	3	60.577	412256	862257	971860	1.48629e+06	1.31148e+06	2.47164e+06	2.47164e+06	2.44998e+06	12	-1.26726	0.0458362
ENSDARP00000016089.8	pep chromosome:GRCz11:9:38043337:38065147:1 gene:ENSDARG00000005318.11 transcript:ENSDART00000022574.9 gene_biotype:protein_coding transcript_biotype:protein_coding gene_symbol:stam2 description:signal transducing adaptor molecule (SH3 domain and ITAM motif) 2 [Source:ZFIN;Acc:ZDB-GENE-041114-64]	stam2	7	55.611	1.07214e+06	1.81873e+06	2.18681e+06	2.91927e+06	4.38246e+06	4.65175e+06	4.65175e+06	4.611e+06	49	-1.26762	0.0343787
ENSDARP00000141912.1	pep chromosome:GRCz11:9:52378484:52386733:-1 gene:ENSDARG00000086842.3 transcript:ENSDART00000171721.2 gene_biotype:protein_coding transcript_biotype:protein_coding gene_symbol:dap1b description:death associated protein 1b [Source:ZFIN;Acc:ZDB-GENE-000511-4]	hm:zeh0189	9	12.094	2.39523e+08	4.07147e+08	4.98535e+08	8.04829e+08	1.47855e+09	5.72657e+08	1.47855e+09	1.49151e+09	216	-1.26969	0.0497587
ENSDARP00000019085.7	pep chromosome:GRCz11:24:37301852:37326236:-1 gene:ENSDARG00000018285.8 transcript:ENSDART00000003789.8 gene_biotype:protein_coding transcript_biotype:protein_coding gene_symbol:pdpk1b description:3-phosphoinositide dependent protein kinase 1b [Source:ZFIN;Acc:ZDB-GENE-040426-1820]	zgc:77318	2	61.451	98426.9	92580	102332	144100	320126	284510	320126	395422	16	-1.27168	0.0328277
ENSDARP00000138059.1	pep chromosome:GRCz11:17:918005:945883:-1 gene:ENSDARG00000014717.10 transcript:ENSDART00000158837.2 gene_biotype:protein_coding transcript_biotype:protein_coding gene_symbol:dync1h1 description:dynein, cytoplasmic 1, heavy chain 1 [Source:ZFIN;Acc:ZDB-GENE-030131-7050]		37	203.889	1.90282e+06	3.25281e+06	3.91254e+06	6.3681e+06	6.10574e+06	8.79908e+06	8.79908e+06	8.72198e+06	189	-1.27348	0.0319624
ENSDARP00000096361.3_x000D_; ENSDARP00000146501.1	pep chromosome:GRCz11:12:31783066:31787861:1 gene:ENSDARG00000071426.4 transcript:ENSDART00000105584.4 gene_biotype:protein_coding transcript_biotype:protein_coding gene_symbol:lrrc59 description:leucine rich repeat containing 59 [Source:NCBI gene;Acc:405868]<|>pep chromosome:GRCz11:CHR_ALT_CTG12_1_25:31783421:31787561:1 gene:ENSDARG00000109955.1 transcript:ENSDART00000193868.1 gene_biotype:prote…		9	35.867	4.38909e+06	1.08567e+07	1.34045e+07	1.94453e+07	2.01416e+07	2.31002e+07	2.31002e+07	2.69309e+07	54	-1.27474	0.0477378
ENSDARP00000117940.2	pep chromosome:GRCz11:1:45707219:45744854:1 gene:ENSDARG00000069595.6 transcript:ENSDART00000143363.4 gene_biotype:protein_coding transcript_biotype:protein_coding gene_symbol:si:ch211-214c7.4 description:si:ch211-214c7.4 [Source:ZFIN;Acc:ZDB-GENE-030131-6275]	si:ch211-214c7.4	2	159.497	227437	313389	347783	950322	725081	510397	2.63074e+06	1.729e+06	15	-1.27552	0.0289423
ENSDARP00000131631.2	pep chromosome:GRCz11:3:17878124:17910375:1 gene:ENSDARG00000058148.8 transcript:ENSDART00000166430.3 gene_biotype:protein_coding transcript_biotype:protein_coding gene_symbol:dnajc7 description:DnaJ (Hsp40) homolog, subfamily C, member 7 [Source:ZFIN;Acc:ZDB-GENE-040426-2483]	dnajc7	5	59.542	139407	259156	354198	545817	464923	715549	715549	711618	19	-1.2756	0.0397247
ENSDARP00000131550.1	pep chromosome:GRCz11:24:31170362:31194847:-1 gene:ENSDARG00000099510.2 transcript:ENSDART00000158808.2 gene_biotype:protein_coding transcript_biotype:protein_coding gene_symbol:cnn3a description:calponin 3, acidic a [Source:ZFIN;Acc:ZDB-GENE-030131-5130]	cnn3	10	36.687	6.22493e+06	8.02499e+06	1.132e+07	1.6694e+07	2.5428e+07	1.90772e+07	2.5428e+07	2.56508e+07	83	-1.28001	0.0277294
ENSDARP00000143278.1	pep chromosome:GRCz11:12:36109507:36161256:1 gene:ENSDARG00000099184.3 transcript:ENSDART00000175409.2 gene_biotype:protein_coding transcript_biotype:protein_coding gene_symbol:map2k6 description:mitogen-activated protein kinase kinase 6 [Source:NCBI gene;Acc:65239]		8	40.781	2.64021e+06	5.72143e+06	8.45265e+06	1.12879e+07	1.17978e+07	1.37356e+07	1.37356e+07	1.69822e+07	112	-1.28019	0.0470928
ENSDARP00000046252.5	pep chromosome:GRCz11:4:25410293:25440944:1 gene:ENSDARG00000034173.9 transcript:ENSDART00000046253.5 gene_biotype:protein_coding transcript_biotype:protein_coding gene_symbol:prkcq description:protein kinase C, theta [Source:ZFIN;Acc:ZDB-GENE-041210-195]	prkcq	2	81.815	520429	513215	272104	1.307e+06	720241	1.11483e+06	1.307e+06	2.09078e+06	10	-1.284	0.0352503
ENSDARP00000054207.6	pep chromosome:GRCz11:1:26110985:26127944:1 gene:ENSDARG00000037261.9 transcript:ENSDART00000054208.8 gene_biotype:protein_coding transcript_biotype:protein_coding gene_symbol:mtap description:methylthioadenosine phosphorylase [Source:NCBI gene;Acc:393526]	mtap	12	30.827	4.02549e+06	5.02638e+06	4.88646e+06	1.14459e+07	1.71154e+07	7.28894e+06	1.97933e+07	1.72654e+07	96	-1.28407	0.0322686
ENSDARP00000120289.1_x000D_; ENSDARP00000145520.1	pep chromosome:GRCz11:8:45293743:45328652:1 gene:ENSDARG00000060065.7 transcript:ENSDART00000136234.3 gene_biotype:protein_coding transcript_biotype:protein_coding gene_symbol:ubap2b description:ubiquitin associated protein 2b [Source:ZFIN;Acc:ZDB-GENE-070209-122]<|>pep chromosome:GRCz11:8:45294767:45328651:1 gene:ENSDARG00000060065.7 transcript:ENSDART00000191527.1 gene_biotype:protein_coding tr…	wu:fb19h07	6	109.697	153088	364135	488275	620578	708738	895013	895013	980993	29	-1.28475	0.0498043
ENSDARP00000153791.1	pep chromosome:GRCz11:10:11355841:11372541:1 gene:ENSDARG00000043732.5 transcript:ENSDART00000193067.1 gene_biotype:protein_coding transcript_biotype:protein_coding gene_symbol:cops4 description:COP9 constitutive photomorphogenic homolog subunit 4 (Arabidopsis) [Source:NCBI gene;Acc:325592]	cops4	3	46.404	186913	308932	416263	664597	607136	862679	862679	855120	12	-1.28539	0.0321356
ENSDARP00000076761.4_x000D_; ENSDARP00000128573.1	pep chromosome:GRCz11:6:59914126:59922078:1 gene:ENSDARG00000045019.9 transcript:ENSDART00000082325.6 gene_biotype:protein_coding transcript_biotype:protein_coding gene_symbol:aamp description:angio-associated, migratory cell protein [Source:ZFIN;Acc:ZDB-GENE-040426-2370]<|>pep chromosome:GRCz11:6:59913147:59921936:1 gene:ENSDARG00000045019.9 transcript:ENSDART00000156543.3 gene_biotype:protein_c…		2	44.874	512180	594969	627872	1.5633e+06	1.17477e+06	1.50999e+06	1.5633e+06	2.05764e+06	9	-1.28578	0.0196679
ENSDARP00000131682.2	pep scaffold:GRCz11:KN150158.1:121:15945:-1 gene:ENSDARG00000103190.2 transcript:ENSDART00000163880.2 gene_biotype:protein_coding transcript_biotype:protein_coding gene_symbol:psmd2 description:proteasome 26S subunit, non-ATPase 2 [Source:NCBI gene;Acc:393518]	psmd2	11	40.087	4.81537e+06	8.05711e+06	1.10162e+07	1.49826e+07	1.7012e+07	2.44505e+07	2.44505e+07	2.42363e+07	113	-1.28868	0.0353068
ENSDARP00000135348.1	pep chromosome:GRCz11:3:49459828:49504023:-1 gene:ENSDARG00000100349.2 transcript:ENSDART00000168108.2 gene_biotype:protein_coding transcript_biotype:protein_coding gene_symbol:prkacaa description:protein kinase, cAMP-dependent, catalytic, alpha, genome duplicate a [Source:ZFIN;Acc:ZDB-GENE-050114-6]	zgc:158799	8	40.567	3.11666e+06	5.96124e+06	9.50125e+06	1.33329e+07	1.24201e+07	1.55628e+07	1.55628e+07	1.9089e+07	52	-1.28928	0.0427861
ENSDARP00000156896.1_x000D_; ENSDARP00000091102.3	pep chromosome:GRCz11:CHR_ALT_CTG10_1_25:26747835:26757271:1 gene:ENSDARG00000111567.1 transcript:ENSDART00000182038.1 gene_biotype:protein_coding transcript_biotype:protein_coding gene_symbol:f9b description:coagulation factor IXb [Source:ZFIN;Acc:ZDB-GENE-060421-7346]<|>pep chromosome:GRCz11:10:26747755:26757486:1 gene:ENSDARG00000029493.7 transcript:ENSDART00000100329.4 gene_biotype:protein_co…	zgc:136807	1	56.933	9.80479e+06	1.96125e+07	8.98352e+06	3.66663e+07	2.07563e+07	3.322e+07	4.09558e+07	3.98883e+07	32	-1.29046	0.0381856
cont_P00023	GFP-nanobody GFP-nanobody		26	13.79	1.2646e+10	1.74802e+10	4.07955e+10	4.79688e+10	6.18649e+10	4.45344e+10	7.2664e+10	8.19621e+10	3443	-1.29111	0.0486766
ENSDARP00000044127.6	pep chromosome:GRCz11:9:3282369:3314374:1 gene:ENSDARG00000034916.9 transcript:ENSDART00000044128.9 gene_biotype:protein_coding transcript_biotype:protein_coding gene_symbol:hat1 description:histone acetyltransferase 1 [Source:ZFIN;Acc:ZDB-GENE-040912-99]	hat1	15	47.82	7.47116e+06	1.23783e+07	1.54153e+07	2.3719e+07	3.33961e+07	2.66294e+07	3.33961e+07	3.36887e+07	139	-1.29572	0.0287958
ENSDARP00000132224.1	pep chromosome:GRCz11:13:42725712:42757565:-1 gene:ENSDARG00000091699.5 transcript:ENSDART00000161950.3 gene_biotype:protein_coding transcript_biotype:protein_coding gene_symbol:capn2a description:calpain 2, (m/II) large subunit a [Source:ZFIN;Acc:ZDB-GENE-050320-69]		9	78.253	1.98859e+06	3.48034e+06	4.55617e+06	8.22958e+06	5.40084e+06	1.05009e+07	1.05009e+07	1.04089e+07	52	-1.29589	0.0389653
ENSDARP00000146412.1	pep chromosome:GRCz11:7:59553040:59564011:-1 gene:ENSDARG00000111714.1 transcript:ENSDART00000186053.1 gene_biotype:protein_coding transcript_biotype:protein_coding gene_symbol:BOLA2 description:zgc:112271 [Source:ZFIN;Acc:ZDB-GENE-050522-443]		9	9.806	1.23677e+08	2.93815e+08	2.78005e+08	5.27868e+08	6.49924e+08	4.37704e+08	6.49924e+08	6.55619e+08	162	-1.29794	0.0371778
ENSDARP00000131726.2	pep chromosome:GRCz11:CHR_ALT_CTG10_2_2:20201033:20240156:1 gene:ENSDARG00000116250.1 transcript:ENSDART00000167008.3 gene_biotype:protein_coding transcript_biotype:protein_coding gene_symbol:ppp3ccb description:protein phosphatase 3, catalytic subunit, gamma isozyme, b [Source:ZFIN;Acc:ZDB-GENE-070112-1102]		7	61.076	2.6242e+06	5.11509e+06	6.88658e+06	1.05773e+07	1.05643e+07	1.24414e+07	1.24414e+07	1.38358e+07	19	-1.30356	0.0348272
ENSDARP00000012342.6	pep chromosome:GRCz11:3:25121156:25133244:1 gene:ENSDARG00000009313.7 transcript:ENSDART00000025724.7 gene_biotype:protein_coding transcript_biotype:protein_coding gene_symbol:napsa description:napsin A aspartic peptidase [Source:ZFIN;Acc:ZDB-GENE-030131-8690]		2	45.251	205512	243123	411171	933969	424816	779645	933969	826084	8	-1.30413	0.0387755
ENSDARP00000077514.5	pep chromosome:GRCz11:5:56308622:56412262:-1 gene:ENSDARG00000078512.6 transcript:ENSDART00000083079.6 gene_biotype:protein_coding transcript_biotype:protein_coding gene_symbol:acaca description:acetyl-CoA carboxylase alpha [Source:ZFIN;Acc:ZDB-GENE-060526-74]	acaca	4	269.217	21392.1	25371.1	23498.7	62922.6	57320.6	53294.8	62922.6	85941.1	19	-1.30459	0.0170009
ENSDARP00000130351.1	pep chromosome:GRCz11:9:23787:48036:-1 gene:ENSDARG00000098670.2 transcript:ENSDART00000171335.2 gene_biotype:protein_coding transcript_biotype:protein_coding gene_symbol:map4k4 description:mitogen-activated protein kinase kinase kinase kinase 4 [Source:ZFIN;Acc:ZDB-GENE-030131-6722]		4	121.849	126977	277186	304859	486430	413637	805663	805663	798604	29	-1.30574	0.0428893
ENSDARP00000114273.1	pep chromosome:GRCz11:3:31069276:31079246:-1 gene:ENSDARG00000037980.8 transcript:ENSDART00000140569.3 gene_biotype:protein_coding transcript_biotype:protein_coding gene_symbol:elob description:elongin B [Source:ZFIN;Acc:ZDB-GENE-020415-1]	elob; LOC107583061; LOC107674159; LOC107732890	9	13.355	1.34409e+07	2.26968e+07	3.37693e+07	5.84676e+07	4.99646e+07	5.36101e+07	5.84676e+07	6.78459e+07	98	-1.30874	0.0316033
ENSDARP00000138705.1	pep chromosome:GRCz11:19:18991442:19026028:-1 gene:ENSDARG00000098317.2 transcript:ENSDART00000167951.2 gene_biotype:protein_coding transcript_biotype:protein_coding gene_symbol:dync1li1 description:dynein, cytoplasmic 1, light intermediate chain 1 [Source:ZFIN;Acc:ZDB-GENE-030131-4108]	dncli2; dync1li1	3	55.338	390702	659605	272719	958929	799577	1.39365e+06	1.39365e+06	1.56961e+06	23	-1.30879	0.0362712
ENSDARP00000147219.1_x000D_; ENSDARP00000051069.5	pep chromosome:GRCz11:CHR_ALT_CTG5_1_41:41086418:41103369:-1 gene:ENSDARG00000109334.1 transcript:ENSDART00000188378.1 gene_biotype:protein_coding transcript_biotype:protein_coding gene_symbol:golph3 description:golgi phosphoprotein 3 [Source:ZFIN;Acc:ZDB-GENE-041010-209]<|>pep chromosome:GRCz11:5:41082534:41103583:-1 gene:ENSDARG00000052851.7 transcript:ENSDART00000051070.7 gene_biotype:protein_…	golph3	6	33.596	877007	1.83388e+06	1.70529e+06	2.95779e+06	3.70881e+06	3.82752e+06	3.82752e+06	3.79399e+06	38	-1.3121	0.0285764
ENSDARP00000142190.1	pep chromosome:GRCz11:11:45287546:45295139:1 gene:ENSDARG00000098639.3 transcript:ENSDART00000173116.2 gene_biotype:protein_coding transcript_biotype:protein_coding gene_symbol:pycr1b description:pyrroline-5-carboxylate reductase 1b [Source:ZFIN;Acc:ZDB-GENE-050522-26]		15	34.939	1.43707e+07	3.13081e+07	2.95503e+07	8.93283e+07	3.92074e+07	5.83129e+07	8.93283e+07	7.79529e+07	209	-1.31374	0.0424009
ENSDARP00000120991.1_x000D_; ENSDARP00000117947.1_x000D_; ENSDARP00000112181.2_x000D_; ENSDARP00000073095.4	pep chromosome:GRCz11:2:25839698:25843573:1 gene:ENSDARG00000056186.7 transcript:ENSDART00000140804.3 gene_biotype:protein_coding transcript_biotype:protein_coding gene_symbol:eif5a2 description:eukaryotic translation initiation factor 5A2 [Source:ZFIN;Acc:ZDB-GENE-040426-2405]<|>pep chromosome:GRCz11:2:25839650:25843567:1 gene:ENSDARG00000056186.7 transcript:ENSDART00000134077.3 gene_biotype:pro…	zgc:77429	9	16.841	1.47994e+07	2.61811e+07	3.69794e+07	6.00725e+07	5.75052e+07	6.38288e+07	6.38288e+07	7.42952e+07	130	-1.31461	0.030782
ENSDARP00000075369.3	pep chromosome:GRCz11:2:11633253:11648731:-1 gene:ENSDARG00000058114.4 transcript:ENSDART00000080925.4 gene_biotype:protein_coding transcript_biotype:protein_coding gene_symbol:impad1 description:inositol monophosphatase domain containing 1 [Source:NCBI gene;Acc:641570]	bpnt2	2	37.408	455312	858075	1.13461e+06	1.99988e+06	1.17856e+06	2.89628e+06	2.89628e+06	2.8709e+06	4	-1.31495	0.0478354
ENSDARP00000080428.6	pep chromosome:GRCz11:8:3496204:3519152:1 gene:ENSDARG00000060766.6 transcript:ENSDART00000085993.6 gene_biotype:protein_coding transcript_biotype:protein_coding gene_symbol:pxnb description:paxillin b [Source:ZFIN;Acc:ZDB-GENE-130530-697]		3	57.505	437640	739173	584292	1.51787e+06	1.84741e+06	1.04556e+06	1.84741e+06	1.8636e+06	7	-1.31842	0.0255796
ENSDARP00000106673.1	pep chromosome:GRCz11:16:7703693:7730415:1 gene:ENSDARG00000058528.7 transcript:ENSDART00000125111.3 gene_biotype:protein_coding transcript_biotype:protein_coding gene_symbol:cnot10 description:CCR4-NOT transcription complex, subunit 10 [Source:NCBI gene;Acc:449918]	cnot10	3	82.22	215637	478413	487261	825661	745722	1.26674e+06	1.26674e+06	1.25564e+06	11	-1.31856	0.0366755
ENSDARP00000103524.2	pep chromosome:GRCz11:9:44869965:44897553:-1 gene:ENSDARG00000074727.3 transcript:ENSDART00000110697.3 gene_biotype:protein_coding transcript_biotype:protein_coding gene_symbol:dnajc10 description:DnaJ (Hsp40) homolog, subfamily C, member 10 [Source:ZFIN;Acc:ZDB-GENE-070327-1]	zgc:162218	12	90.488	862083	1.08157e+06	1.01099e+06	2.25767e+06	2.86473e+06	2.27035e+06	3.01818e+06	3.46335e+06	44	-1.32045	0.0171697
ENSDARP00000075769.4	pep chromosome:GRCz11:9:4675193:4721993:1 gene:ENSDARG00000058467.5 transcript:ENSDART00000081326.5 gene_biotype:protein_coding transcript_biotype:protein_coding gene_symbol:prpf40a description:PRP40 pre-mRNA processing factor 40 homolog A [Source:ZFIN;Acc:ZDB-GENE-030131-274]	fb18h07	2	97.634	137306	108171	145906	253922	312187	426727	426727	551617	4	-1.32145	0.0211454
ENSDARP00000127753.2_x000D_; ENSDARP00000064310.3	pep chromosome:GRCz11:3:59935606:59945760:1 gene:ENSDARG00000043795.6 transcript:ENSDART00000154157.2 gene_biotype:protein_coding transcript_biotype:protein_coding gene_symbol:arhgdia description:Rho GDP dissociation inhibitor (GDI) alpha [Source:ZFIN;Acc:ZDB-GENE-040426-2816]<|>pep chromosome:GRCz11:3:59899452:59947208:1 gene:ENSDARG00000043795.6 transcript:ENSDART00000064311.6 gene_biotype:prot…		8	23.033	5.79178e+06	1.34763e+07	1.26021e+07	1.71854e+07	2.95541e+07	3.02744e+07	3.81356e+07	3.23126e+07	55	-1.32216	0.0384849
ENSDARP00000073345.6	pep chromosome:GRCz11:3:3432960:3448095:-1 gene:ENSDARG00000008835.10 transcript:ENSDART00000078886.6 gene_biotype:protein_coding transcript_biotype:protein_coding gene_symbol:si:dkey-46g23.5 description:si:dkey-46g23.5 [Source:ZFIN;Acc:ZDB-GENE-030131-9306]	si:dkey-46g23.5	34	161.587	1.15022e+07	1.62006e+07	2.32571e+07	4.12082e+07	2.50199e+07	6.5851e+07	6.5851e+07	6.5274e+07	236	-1.3232	0.0412714
ENSDARP00000033122.4	pep chromosome:GRCz11:9:38588081:38621202:1 gene:ENSDARG00000022659.8 transcript:ENSDART00000031127.6 gene_biotype:protein_coding transcript_biotype:protein_coding gene_symbol:snx4 description:sorting nexin 4 [Source:ZFIN;Acc:ZDB-GENE-030131-1923]		6	49.93	4.24162e+06	6.7028e+06	9.5997e+06	1.42272e+07	1.03279e+07	2.91006e+07	2.91006e+07	2.88456e+07	12	-1.32322	0.0489341
ENSDARP00000072590.3	pep chromosome:GRCz11:6:38773376:38790064:1 gene:ENSDARG00000055737.5 transcript:ENSDART00000078128.4 gene_biotype:protein_coding transcript_biotype:protein_coding gene_symbol:ube3a description:ubiquitin protein ligase E3A [Source:ZFIN;Acc:ZDB-GENE-041114-190]		4	97.51	294347	644705	433414	790414	1.42357e+06	1.15136e+06	1.42357e+06	1.43604e+06	21	-1.3258	0.0316904
ENSDARP00000026769.5	pep chromosome:GRCz11:5:64397454:64406058:1 gene:ENSDARG00000009950.7 transcript:ENSDART00000015940.7 gene_biotype:protein_coding transcript_biotype:protein_coding gene_symbol:edf1 description:endothelial differentiation-related factor 1 [Source:NCBI gene;Acc:793036]	edf1	9	16.065	1.61096e+07	2.81536e+07	4.491e+07	6.60225e+07	9.77725e+07	4.9765e+07	9.77725e+07	9.86291e+07	126	-1.32642	0.0425686
ENSDARP00000083458.5	pep chromosome:GRCz11:1:19418380:19431510:-1 gene:ENSDARG00000061981.6 transcript:ENSDART00000089025.6 gene_biotype:protein_coding transcript_biotype:protein_coding gene_symbol:lap3 description:leucine aminopeptidase 3 [Source:ZFIN;Acc:ZDB-GENE-060719-1]	lap3	8	55.333	1.18205e+06	1.57002e+06	3.0626e+06	5.3894e+06	4.20718e+06	3.9686e+06	5.3894e+06	6.15307e+06	43	-1.32826	0.0332173
ENSDARP00000123452.1	pep chromosome:GRCz11:2:59312776:59327299:-1 gene:ENSDARG00000087057.5 transcript:ENSDART00000133734.2 gene_biotype:protein_coding transcript_biotype:protein_coding gene_symbol:ftr36 description:finTRIM family, member 36 [Source:ZFIN;Acc:ZDB-GENE-070912-483]		2	57.598	16063	11077	11423.5	34048.3	31224.7	30374.5	72380.6	64531.9	6	-1.32994	0.0174754
ENSDARP00000018027.9	pep chromosome:GRCz11:19:7276060:7291733:-1 gene:ENSDARG00000016721.12 transcript:ENSDART00000015559.11 gene_biotype:protein_coding transcript_biotype:protein_coding gene_symbol:sdha description:succinate dehydrogenase complex, subunit A, flavoprotein (Fp) [Source:NCBI gene;Acc:393884]	sdha	20	72.032	8.07892e+06	1.44846e+07	1.69876e+07	2.93404e+07	5.05175e+07	2.13083e+07	5.05175e+07	5.09601e+07	215	-1.32995	0.0392728
ENSDARP00000070780.3	pep chromosome:GRCz11:10:40821804:40826657:-1 gene:ENSDARG00000054155.6 transcript:ENSDART00000076304.5 gene_biotype:protein_coding transcript_biotype:protein_coding gene_symbol:pcna description:proliferating cell nuclear antigen [Source:NCBI gene;Acc:30678]	pcna	9	28.592	5.76648e+06	7.74755e+06	1.1137e+07	1.97691e+07	1.57348e+07	2.54304e+07	2.54304e+07	2.52076e+07	76	-1.33028	0.0255914
ENSDARP00000010116.8	pep chromosome:GRCz11:21:15713097:15720534:1 gene:ENSDARG00000017388.9 transcript:ENSDART00000015841.9 gene_biotype:protein_coding transcript_biotype:protein_coding gene_symbol:gstt1b description:glutathione S-transferase theta 1b [Source:ZFIN;Acc:ZDB-GENE-040426-1491]		6	28.055	2.45441e+06	6.53674e+06	8.92355e+06	1.21414e+07	1.21698e+07	1.55007e+07	1.55007e+07	1.79283e+07	37	-1.33326	0.0496562
ENSDARP00000114038.1	pep chromosome:GRCz11:16:25364313:25368048:-1 gene:ENSDARG00000073705.6 transcript:ENSDART00000132445.2 gene_biotype:protein_coding transcript_biotype:protein_coding gene_symbol:rbfa description:ribosome binding factor A [Source:ZFIN;Acc:ZDB-GENE-070410-83]	rbfa	7	40.37	1.43267e+06	3.02435e+06	2.84446e+06	5.7662e+06	4.89421e+06	7.02e+06	7.02e+06	6.95849e+06	16	-1.33556	0.027924
ENSDARP00000135512.1	pep chromosome:GRCz11:14:16126983:16151055:-1 gene:ENSDARG00000103856.2 transcript:ENSDART00000162431.2 gene_biotype:protein_coding transcript_biotype:protein_coding gene_symbol:ptcd3 description:pentatricopeptide repeat domain 3 [Source:NCBI gene;Acc:553325]		2	75.998	473275	1.25694e+06	736485	1.38017e+06	2.66452e+06	1.92174e+06	2.66452e+06	2.68786e+06	4	-1.33725	0.038745
ENSDARP00000154959.1_x000D_; ENSDARP00000027768.6	pep chromosome:GRCz11:CHR_ALT_CTG12_1_16:24898611:24920759:-1 gene:ENSDARG00000115185.1 transcript:ENSDART00000179886.1 gene_biotype:protein_coding transcript_biotype:protein_coding gene_symbol:msh2 description:mutS homolog 2 (E. coli) [Source:ZFIN;Acc:ZDB-GENE-040426-2932]<|>pep chromosome:GRCz11:12:24906106:24928497:-1 gene:ENSDARG00000018022.7 transcript:ENSDART00000002465.7 gene_biotype:prote…		24	103.699	1.1139e+07	2.74096e+07	2.76398e+07	4.70798e+07	5.24696e+07	5.52745e+07	5.52745e+07	5.5746e+07	249	-1.33872	0.0332525
ENSDARP00000056380.4	pep chromosome:GRCz11:24:38082471:38083378:-1 gene:ENSDARG00000056462.7 transcript:ENSDART00000056381.5 gene_biotype:protein_coding transcript_biotype:protein_coding gene_symbol:crp2 description:C-reactive protein 2 [Source:ZFIN;Acc:ZDB-GENE-030131-5826]	si:ch211-234p6.13	3	24.932	498664	1.26918e+06	1.0227e+06	3.41777e+06	1.53212e+06	2.00246e+06	3.41777e+06	2.98254e+06	6	-1.33931	0.0432521
ENSDARP00000052267.4	pep chromosome:GRCz11:10:4046448:4085216:1 gene:ENSDARG00000036005.6 transcript:ENSDART00000052268.6 gene_biotype:protein_coding transcript_biotype:protein_coding gene_symbol:pitpnb description:phosphatidylinositol transfer protein, beta [Source:ZFIN;Acc:ZDB-GENE-040426-895]	pitpnb	4	31.794	617050	1.19807e+06	1.75414e+06	2.46058e+06	2.12008e+06	4.03416e+06	4.03416e+06	3.99882e+06	16	-1.34015	0.0420792
ENSDARP00000026560.8	pep chromosome:GRCz11:17:34244345:34254233:1 gene:ENSDARG00000005827.9 transcript:ENSDART00000006058.9 gene_biotype:protein_coding transcript_biotype:protein_coding gene_symbol:eif2s1a description:eukaryotic translation initiation factor 2, subunit 1 alpha a [Source:ZFIN;Acc:ZDB-GENE-030131-526]	eif2s1l	8	36.152	1.45573e+06	2.58299e+06	4.05173e+06	5.96574e+06	4.44099e+06	9.38371e+06	9.38371e+06	9.30149e+06	29	-1.34281	0.0427524
ENSDARP00000113988.1	pep chromosome:GRCz11:22:24811396:24818066:-1 gene:ENSDARG00000016825.12 transcript:ENSDART00000143443.2 gene_biotype:protein_coding transcript_biotype:protein_coding gene_symbol:vtg6 description:vitellogenin 6 [Source:ZFIN;Acc:ZDB-GENE-001201-5]		37	149.919	3.46429e+07	6.05607e+07	1.05208e+08	1.12198e+08	1.94133e+08	1.65804e+08	7.66596e+08	8.80019e+08	12290	-1.34408	0.0412214
ENSDARP00000045554.3	pep chromosome:GRCz11:14:33280718:33297287:-1 gene:ENSDARG00000029885.8 transcript:ENSDART00000045555.5 gene_biotype:protein_coding transcript_biotype:protein_coding gene_symbol:rab41 description:RAB41, member RAS oncogene family [Source:ZFIN;Acc:ZDB-GENE-040426-2686]		2	23.693	1.10997e+06	1.44584e+06	1.1851e+06	2.55493e+06	2.89927e+06	4.20758e+06	4.31859e+06	4.45921e+06	19	-1.34484	0.0190681
ENSDARP00000104118.2	pep chromosome:GRCz11:2:43705593:43739740:-1 gene:ENSDARG00000074131.6 transcript:ENSDART00000113849.4 gene_biotype:protein_coding transcript_biotype:protein_coding gene_symbol:kif5ba description:kinesin family member 5B, a [Source:ZFIN;Acc:ZDB-GENE-070629-2]	kif5ba	16	110.085	600237	1.28069e+06	1.39305e+06	2.70363e+06	1.66882e+06	3.89497e+06	3.89497e+06	3.86084e+06	81	-1.34552	0.0416619
ENSDARP00000015367.5_x000D_; ENSDARP00000150967.1	pep chromosome:GRCz11:19:32807236:32820107:1 gene:ENSDARG00000011312.6 transcript:ENSDART00000008698.6 gene_biotype:protein_coding transcript_biotype:protein_coding gene_symbol:stk3 description:serine/threonine kinase 3 (STE20 homolog, yeast) [Source:NCBI gene;Acc:324125]<|>pep chromosome:GRCz11:CHR_ALT_CTG19_1_6:32809386:32820477:1 gene:ENSDARG00000115118.1 transcript:ENSDART00000189278.1 gene_b…	stk3	9	56.045	1.07361e+06	1.02295e+06	1.67064e+06	3.47259e+06	2.22851e+06	3.89584e+06	3.89584e+06	4.31314e+06	24	-1.34614	0.0238683
ENSDARP00000020860.6	pep chromosome:GRCz11:9:48185936:48214216:-1 gene:ENSDARG00000001873.7 transcript:ENSDART00000012938.7 gene_biotype:protein_coding transcript_biotype:protein_coding gene_symbol:phgdh description:phosphoglycerate dehydrogenase [Source:ZFIN;Acc:ZDB-GENE-030131-647]	phgdh	14	55.577	5.64261e+06	1.14795e+07	1.34118e+07	2.2228e+07	2.29798e+07	2.80136e+07	2.80136e+07	2.77681e+07	147	-1.34729	0.0286286
ENSDARP00000011444.5	pep chromosome:GRCz11:3:39600590:39613226:1 gene:ENSDARG00000019326.7 transcript:ENSDART00000007170.6 gene_biotype:protein_coding transcript_biotype:protein_coding gene_symbol:prpsap2 description:phosphoribosyl pyrophosphate synthetase-associated protein 2 [Source:ZFIN;Acc:ZDB-GENE-040426-2077]	zgc:85610	5	39.504	1.40573e+06	2.57659e+06	5.1096e+06	5.57752e+06	7.65718e+06	7.15923e+06	7.65718e+06	1.02657e+07	47	-1.34875	0.0452311
ENSDARP00000083566.4_x000D_; ENSDARP00000149425.1	pep chromosome:GRCz11:13:22876467:22903246:-1 gene:ENSDARG00000062019.8 transcript:ENSDART00000089133.6 gene_biotype:protein_coding transcript_biotype:protein_coding gene_symbol:rufy2 description:RUN and FYVE domain containing 2 [Source:ZFIN;Acc:ZDB-GENE-070424-66]<|>pep chromosome:GRCz11:CHR_ALT_CTG13_2_5:22877135:22903109:-1 gene:ENSDARG00000116213.1 transcript:ENSDART00000192501.1 gene_biotype…		3	79.509	69518.2	137383	207673	310892	254430	414912	414912	417235	21	-1.3495	0.038816
ENSDARP00000015397.7	pep chromosome:GRCz11:3:27713610:27769232:1 gene:ENSDARG00000004034.9 transcript:ENSDART00000019004.9 gene_biotype:protein_coding transcript_biotype:protein_coding gene_symbol:arhgdig description:Rho GDP dissociation inhibitor (GDI) gamma [Source:ZFIN;Acc:ZDB-GENE-040426-1493]	zgc:65966	4	23.394	2.72254e+06	3.92349e+06	8.84358e+06	1.00997e+07	9.3472e+06	1.67987e+07	1.67987e+07	1.77676e+07	31	-1.35644	0.0459003
ENSDARP00000021771.6	pep chromosome:GRCz11:5:34549365:34575502:1 gene:ENSDARG00000009336.8 transcript:ENSDART00000009500.8 gene_biotype:protein_coding transcript_biotype:protein_coding gene_symbol:aif1l description:allograft inflammatory factor 1-like [Source:ZFIN;Acc:ZDB-GENE-030131-9646]	DKEY-35I22.4	3	16.921	4.78827e+06	5.36699e+06	1.18024e+07	1.81263e+07	1.50989e+07	1.86068e+07	1.86068e+07	2.37121e+07	43	-1.35651	0.0296487
ENSDARP00000143241.1	pep chromosome:GRCz11:4:77132096:77135076:-1 gene:ENSDARG00000076476.6 transcript:ENSDART00000174184.2 gene_biotype:protein_coding transcript_biotype:protein_coding gene_symbol:zgc:173770 description:zgc:173770 [Source:ZFIN;Acc:ZDB-GENE-070822-29]		4	84.258	440080	623826	1.29949e+06	2.53367e+06	1.59901e+06	1.48247e+06	2.53367e+06	2.61079e+06	135	-1.35781	0.0397336
ENSDARP00000105057.2	pep chromosome:GRCz11:19:27586823:27588842:-1 gene:ENSDARG00000092498.2 transcript:ENSDART00000121643.3 gene_biotype:protein_coding transcript_biotype:protein_coding gene_symbol:si:dkeyp-46h3.2 description:si:dkeyp-46h3.2 [Source:ZFIN;Acc:ZDB-GENE-030131-7351]	si:dkeyp-46h3.2	5	25.31	694280	654883	1.51014e+06	2.89496e+06	2.8628e+06	1.39902e+06	2.89496e+06	3.03402e+06	25	-1.35927	0.0396893
ENSDARP00000115483.1_x000D_; ENSDARP00000116723.1	pep chromosome:GRCz11:22:25274712:25276038:1 gene:ENSDARG00000086408.5 transcript:ENSDART00000137341.2 gene_biotype:protein_coding transcript_biotype:protein_coding gene_symbol:zgc:171717 description:zgc:171717 [Source:ZFIN;Acc:ZDB-GENE-071004-25]<|>pep chromosome:GRCz11:22:25289360:25290573:1 gene:ENSDARG00000087583.4 transcript:ENSDART00000143782.2 gene_biotype:protein_coding transcript_biotype…		14	18.671	1.16865e+09	1.31693e+09	1.2216e+09	3.46858e+09	5.48308e+09	1.68363e+09	6.04908e+09	5.53112e+09	457	-1.36337	0.0366817
ENSDARP00000150820.1_x000D_; ENSDARP00000108742.2	pep chromosome:GRCz11:9:29431763:29481697:1 gene:ENSDARG00000062089.8 transcript:ENSDART00000186095.1 gene_biotype:protein_coding transcript_biotype:protein_coding gene_symbol:uggt2 description:UDP-glucose glycoprotein glucosyltransferase 2 [Source:ZFIN;Acc:ZDB-GENE-050517-21]<|>pep chromosome:GRCz11:9:29430432:29482414:1 gene:ENSDARG00000062089.8 transcript:ENSDART00000125632.4 gene_biotype:prot…		2	173.837	28471	76431.6	81911	135383	106863	212038	212038	210180	4	-1.3684	0.0448356
ENSDARP00000040396.4	pep chromosome:GRCz11:1:51721851:51729862:1 gene:ENSDARG00000025350.6 transcript:ENSDART00000040397.5 gene_biotype:protein_coding transcript_biotype:protein_coding gene_symbol:prdx2 description:peroxiredoxin 2 [Source:ZFIN;Acc:ZDB-GENE-030326-2]	prdx1	9	21.837	1.60519e+07	2.45716e+07	4.19714e+07	6.32906e+07	6.44388e+07	6.99399e+07	6.99399e+07	8.43246e+07	203	-1.36897	0.0271673
ENSDARP00000058955.5_x000D_; ENSDARP00000152851.1_x000D_; ENSDARP00000155510.1	pep chromosome:GRCz11:16:24681177:24695891:1 gene:ENSDARG00000040287.8 transcript:ENSDART00000058956.7 gene_biotype:protein_coding transcript_biotype:protein_coding gene_symbol:ywhabl description:tyrosine 3-monooxygenase/tryptophan 5-monooxygenase activation protein, beta polypeptide like [Source:ZFIN;Acc:ZDB-GENE-030131-448]<|>pep chromosome:GRCz11:16:24681226:24695887:1 gene:ENSDARG00000040287.…	hm:zehn0976	3	27.89	1.99839e+06	2.07979e+06	2.94196e+06	3.98342e+06	4.2615e+06	1.25106e+07	1.25106e+07	1.2401e+07	97	-1.3728	0.043279
ENSDARP00000067677.6	pep chromosome:GRCz11:25:10547228:10553685:1 gene:ENSDARG00000046030.7 transcript:ENSDART00000067678.7 gene_biotype:protein_coding transcript_biotype:protein_coding gene_symbol:zgc:110339 description:zgc:110339 [Source:ZFIN;Acc:ZDB-GENE-050417-323]		8	26.81	1.17674e+07	2.04807e+07	3.18892e+07	4.46442e+07	5.86233e+07	5.11895e+07	6.04354e+07	6.40686e+07	82	-1.37455	0.0290005
ENSDARP00000015478.6	pep chromosome:GRCz11:17:15018222:15029322:-1 gene:ENSDARG00000015228.11 transcript:ENSDART00000012877.8 gene_biotype:protein_coding transcript_biotype:protein_coding gene_symbol:ero1a description:endoplasmic reticulum oxidoreductase alpha [Source:NCBI gene;Acc:393321]	ero1l	1	56.55	19438.9	12803.2	15002.4	50985.5	47393.6	26988.1	72380.6	47808.8	9	-1.37549	0.0220391
ENSDARP00000137221.1	pep chromosome:GRCz11:21:42717424:42778313:1 gene:ENSDARG00000103251.3 transcript:ENSDART00000166936.2 gene_biotype:protein_coding transcript_biotype:protein_coding gene_symbol:sh3pxd2b description:SH3 and PX domains 2B [Source:ZFIN;Acc:ZDB-GENE-060810-52]	sh3pxd2b	4	98.82	142482	172489	271205	446169	336804	775679	775679	768883	8	-1.3761	0.0303677
ENSDARP00000003359.7	pep chromosome:GRCz11:21:41026612:41070182:-1 gene:ENSDARG00000019280.10 transcript:ENSDART00000026064.9 gene_biotype:protein_coding transcript_biotype:protein_coding gene_symbol:lars1b description:leucyl-tRNA synthetase 1b [Source:ZFIN;Acc:ZDB-GENE-030114-7]		5	90.618	80115.4	241777	248599	389027	413293	524741	524741	520143	12	-1.377	0.0415919
ENSDARP00000121032.2	pep chromosome:GRCz11:3:50076793:50118140:-1 gene:ENSDARG00000020960.11 transcript:ENSDART00000131913.4 gene_biotype:protein_coding transcript_biotype:protein_coding gene_symbol:hgs description:hepatocyte growth factor-regulated tyrosine kinase substrate [Source:ZFIN;Acc:ZDB-GENE-030131-6107]	hgs	8	84.734	1.24763e+06	3.20703e+06	3.81178e+06	4.2667e+06	9.34506e+06	6.70634e+06	9.34506e+06	9.42694e+06	37	-1.37732	0.047316
ENSDARP00000116169.1_x000D_; ENSDARP00000079227.3	pep chromosome:GRCz11:23:33963619:33975156:1 gene:ENSDARG00000060288.8 transcript:ENSDART00000140666.3 gene_biotype:protein_coding transcript_biotype:protein_coding gene_symbol:plpbp description:pyridoxal phosphate binding protein [Source:ZFIN;Acc:ZDB-GENE-030131-1378]<|>pep chromosome:GRCz11:23:33963647:33976116:1 gene:ENSDARG00000060288.8 transcript:ENSDART00000084792.4 gene_biotype:protein_cod…	prosc	8	31.651	2.02366e+06	3.74353e+06	6.74882e+06	6.99651e+06	1.22798e+07	1.04508e+07	1.22798e+07	1.3559e+07	39	-1.37813	0.0418
ENSDARP00000100592.3	pep chromosome:GRCz11:20:52546186:52582645:1 gene:ENSDARG00000030053.11 transcript:ENSDART00000110777.5 gene_biotype:protein_coding transcript_biotype:protein_coding gene_symbol:eef1db description:eukaryotic translation elongation factor 1 delta b (guanine nucleotide exchange protein) [Source:ZFIN;Acc:ZDB-GENE-030131-6544]	eef1db; zgc:114052	3	30.308	613141	1.41057e+06	1.65114e+06	3.18238e+06	1.89509e+06	4.1678e+06	4.1678e+06	4.13128e+06	127	-1.37921	0.0414573
ENSDARP00000068670.2	pep chromosome:GRCz11:17:2569522:2573021:-1 gene:ENSDARG00000090768.5 transcript:ENSDART00000074181.3 gene_biotype:protein_coding transcript_biotype:protein_coding gene_symbol:zp3.2 description:zona pellucida glycoprotein 3, tandem duplicate 2 [Source:ZFIN;Acc:ZDB-GENE-050626-121]	zgc:173556	3	47.447	4.32193e+06	9.39295e+06	1.00851e+07	1.22319e+07	2.29276e+07	2.57307e+07	2.57307e+07	2.55053e+07	83	-1.37987	0.0366571
ENSDARP00000141477.2_x000D_; ENSDARP00000113818.1	pep chromosome:GRCz11:CHR_ALT_CTG13_1_11:12606833:12632407:1 gene:ENSDARG00000110334.1 transcript:ENSDART00000160997.2 gene_biotype:protein_coding transcript_biotype:protein_coding gene_symbol:metap1 description:methionyl aminopeptidase 1 [Source:NCBI gene;Acc:503783]<|>pep chromosome:GRCz11:13:12606821:12633160:1 gene:ENSDARG00000033440.10 transcript:ENSDART00000140096.3 gene_biotype:protein_cod…	fc84e12	7	45.363	1.26584e+06	3.77511e+06	4.0545e+06	7.12055e+06	9.69646e+06	4.95663e+06	9.69646e+06	9.78142e+06	45	-1.38089	0.0486037
ENSDARP00000041699.7_x000D_; ENSDARP00000155384.1	pep chromosome:GRCz11:13:9842276:9851472:1 gene:ENSDARG00000032102.10 transcript:ENSDART00000041700.9 gene_biotype:protein_coding transcript_biotype:protein_coding gene_symbol:prdx3 description:peroxiredoxin 3 [Source:ZFIN;Acc:ZDB-GENE-030826-18]<|>pep chromosome:GRCz11:CHR_ALT_CTG13_1_8:9827183:9836610:1 gene:ENSDARG00000114240.1 transcript:ENSDART00000192366.1 gene_biotype:protein_coding transc…		2	30.321	456096	385144	926583	2.23842e+06	749435	1.72106e+06	2.23842e+06	1.95338e+06	18	-1.38293	0.0487074
ENSDARP00000124176.1	pep chromosome:GRCz11:25:36966731:37071036:-1 gene:ENSDARG00000007614.10 transcript:ENSDART00000150178.2 gene_biotype:protein_coding transcript_biotype:protein_coding gene_symbol:wwox description:WW domain containing oxidoreductase [Source:NCBI gene;Acc:393887]		2	39.517	234876	498507	593587	1.23788e+06	1.1098e+06	901229	1.23788e+06	1.19257e+06	10	-1.38498	0.0281329
ENSDARP00000134871.1_x000D_; ENSDARP00000137861.1	pep chromosome:GRCz11:19:18799319:18808288:1 gene:ENSDARG00000105009.2 transcript:ENSDART00000171843.2 gene_biotype:protein_coding transcript_biotype:protein_coding gene_symbol:ddah2 description:dimethylarginine dimethylaminohydrolase 2 [Source:ZFIN;Acc:ZDB-GENE-030131-913]<|>pep chromosome:GRCz11:19:18797623:18808021:1 gene:ENSDARG00000105009.2 transcript:ENSDART00000166172.2 gene_biotype:protei…	si:dkey-46a12.1	2	31.035	456322	1.09121e+06	1.0862e+06	2.07933e+06	2.38718e+06	1.95992e+06	2.38718e+06	2.4081e+06	15	-1.38963	0.0272995
ENSDARP00000154045.1	pep chromosome:GRCz11:20:18702624:18715649:1 gene:ENSDARG00000003681.10 transcript:ENSDART00000185605.1 gene_biotype:protein_coding transcript_biotype:protein_coding gene_symbol:eif5 description:eukaryotic translation initiation factor 5 [Source:ZFIN;Acc:ZDB-GENE-030131-975]		13	49.883	1.35346e+06	3.0681e+06	3.86795e+06	5.05403e+06	6.20663e+06	9.25136e+06	9.25136e+06	9.1703e+06	75	-1.39178	0.0367041
ENSDARP00000074379.4	pep chromosome:GRCz11:1:38142715:38166814:1 gene:ENSDARG00000057303.8 transcript:ENSDART00000079928.6 gene_biotype:protein_coding transcript_biotype:protein_coding gene_symbol:galnt7 description:UDP-N-acetyl-alpha-D-galactosamine: polypeptide N-acetylgalactosaminyltransferase 7 [Source:ZFIN;Acc:ZDB-GENE-050522-284]		6	74.347	338460	183858	411799	1.14065e+06	421385	963514	1.14065e+06	1.35973e+06	9	-1.3919	0.0412818
ENSDARP00000115525.2	pep chromosome:GRCz11:24:20064088:20152965:-1 gene:ENSDARG00000027500.10 transcript:ENSDART00000147004.4 gene_biotype:protein_coding transcript_biotype:protein_coding gene_symbol:oxsr1b description:oxidative stress responsive kinase 1b [Source:ZFIN;Acc:ZDB-GENE-040426-723]	oxsr1b; zgc:55494	5	57.24	265358	654575	679451	1.27803e+06	765972	2.18092e+06	2.18092e+06	2.16181e+06	29	-1.39238	0.0485716
ENSDARP00000065372.4	pep chromosome:GRCz11:6:13200562:13206255:-1 gene:ENSDARG00000044521.6 transcript:ENSDART00000065373.5 gene_biotype:protein_coding transcript_biotype:protein_coding gene_symbol:eef1b2 description:eukaryotic translation elongation factor 1 beta 2 [Source:ZFIN;Acc:ZDB-GENE-030131-7310]		6	24.518	1.77462e+07	4.99734e+07	4.16271e+07	8.4038e+07	7.88667e+07	1.01111e+08	1.01111e+08	1.01637e+08	129	-1.39405	0.0310011
ENSDARP00000054152.4_x000D_; ENSDARP00000149057.1	pep chromosome:GRCz11:10:44437080:44444714:1 gene:ENSDARG00000037229.6 transcript:ENSDART00000054153.6 gene_biotype:protein_coding transcript_biotype:protein_coding gene_symbol:denr description:density-regulated protein [Source:NCBI gene;Acc:436970]<|>pep chromosome:GRCz11:10:44437080:44444714:1 gene:ENSDARG00000037229.6 transcript:ENSDART00000181517.1 gene_biotype:protein_coding transcript_bioty…	denr	3	22.79	2.48327e+06	3.20817e+06	6.6406e+06	9.4262e+06	1.03527e+07	9.86402e+06	1.03527e+07	1.33416e+07	34	-1.39516	0.0268589
ENSDARP00000039867.6	pep chromosome:GRCz11:6:42345005:42369186:-1 gene:ENSDARG00000014770.10 transcript:ENSDART00000039868.8 gene_biotype:protein_coding transcript_biotype:protein_coding gene_symbol:usp4 description:ubiquitin specific peptidase 4 (proto-oncogene) [Source:ZFIN;Acc:ZDB-GENE-041008-187]	usp4	9	112.888	201857	407838	539237	809178	948438	1.05387e+06	1.05387e+06	1.08338e+06	52	-1.3958	0.0275701
ENSDARP00000132084.1_x000D_; ENSDARP00000134228.1	pep chromosome:GRCz11:21:26733529:26966059:1 gene:ENSDARG00000098766.3 transcript:ENSDART00000168379.2 gene_biotype:protein_coding transcript_biotype:protein_coding gene_symbol:pcxa description:pyruvate carboxylase a [Source:ZFIN;Acc:ZDB-GENE-090908-3]<|>pep chromosome:GRCz11:21:26748141:26970710:1 gene:ENSDARG00000098766.3 transcript:ENSDART00000169025.3 gene_biotype:protein_coding transcript_bi…	PYCa	42	129.786	8.07201e+06	1.66276e+07	2.17388e+07	3.87911e+07	3.8538e+07	3.5622e+07	3.87911e+07	4.36754e+07	337	-1.39664	0.026886
ENSDARP00000089506.2	pep chromosome:GRCz11:2:35591423:35594184:1 gene:ENSDARG00000068305.3 transcript:ENSDART00000098736.3 gene_biotype:protein_coding transcript_biotype:protein_coding gene_symbol:mrps14 description:mitochondrial ribosomal protein S14 [Source:ZFIN;Acc:ZDB-GENE-060825-75]	DKEY-4I23.4	2	16.315	714053	1.39716e+06	1.56353e+06	3.20163e+06	3.15724e+06	2.82552e+06	3.20163e+06	3.18491e+06	23	-1.3982	0.0216072
ENSDARP00000117378.1_x000D_; ENSDARP00000007602.9	pep chromosome:GRCz11:10:18877362:18906672:1 gene:ENSDARG00000006624.12 transcript:ENSDART00000138334.3 gene_biotype:protein_coding transcript_biotype:protein_coding gene_symbol:ppp2r2ab description:protein phosphatase 2, regulatory subunit B, alpha b [Source:ZFIN;Acc:ZDB-GENE-030131-5474]<|>pep chromosome:GRCz11:10:18878856:18906671:1 gene:ENSDARG00000006624.12 transcript:ENSDART00000024127.9 ge…	ppp2r2a	10	51.678	3.01215e+06	3.08526e+06	2.16804e+06	6.4631e+06	7.10188e+06	8.09672e+06	8.09672e+06	1.21011e+07	81	-1.40173	0.0138713
ENSDARP00000073991.4	pep chromosome:GRCz11:22:23105059:23228669:-1 gene:ENSDARG00000056966.6 transcript:ENSDART00000079536.5 gene_biotype:protein_coding transcript_biotype:protein_coding gene_symbol:nek7 description:NIMA-related kinase 7 [Source:ZFIN;Acc:ZDB-GENE-040801-136]	nek7; zgc:100962	3	34.211	230219	375289	636891	1.13437e+06	1.02126e+06	876337	1.13437e+06	1.27958e+06	5	-1.40184	0.0271837
ENSDARP00000153374.1_x000D_; ENSDARP00000090877.4	pep chromosome:GRCz11:CHR_ALT_CTG18_1_17:16904895:16944111:-1 gene:ENSDARG00000110820.1 transcript:ENSDART00000189716.1 gene_biotype:protein_coding transcript_biotype:protein_coding gene_symbol:swap70b description:switching B cell complex subunit SWAP70b [Source:ZFIN;Acc:ZDB-GENE-030131-3587]<|>pep chromosome:GRCz11:18:16876833:16916840:-1 gene:ENSDARG00000057286.7 transcript:ENSDART00000100105.6…	si:dkey-8l13.4	4	69.425	127521	218998	238887	433024	349221	814544	814544	807407	33	-1.4022	0.0294031
ENSDARP00000094194.4	pep chromosome:GRCz11:11:7359496:7380688:-1 gene:ENSDARG00000016448.10 transcript:ENSDART00000103418.5 gene_biotype:protein_coding transcript_biotype:protein_coding gene_symbol:vtg3 description:vitellogenin 3, phosvitinless [Source:ZFIN;Acc:ZDB-GENE-991019-2]		73	140.671	1.80867e+07	2.24099e+07	3.81126e+07	5.17207e+07	4.9469e+07	1.1174e+08	1.33198e+08	1.52906e+08	935	-1.40334	0.0325714
ENSDARP00000027118.8	pep chromosome:GRCz11:6:52212574:52225289:1 gene:ENSDARG00000013078.10 transcript:ENSDART00000025940.10 gene_biotype:protein_coding transcript_biotype:protein_coding gene_symbol:ywhaba description:tyrosine 3-monooxygenase/tryptophan 5-monooxygenase activation protein, beta polypeptide a [Source:NCBI gene;Acc:323055]	ywhaba	7	27.63	2.22656e+07	2.83748e+07	4.06008e+07	6.6524e+07	5.62111e+07	1.27531e+08	1.27531e+08	1.26414e+08	121	-1.40552	0.0270556
ENSDARP00000055200.3	pep chromosome:GRCz11:3:40901743:40933415:-1 gene:ENSDARG00000037872.5 transcript:ENSDART00000055201.5 gene_biotype:protein_coding transcript_biotype:protein_coding gene_symbol:foxk1 description:forkhead box K1 [Source:ZFIN;Acc:ZDB-GENE-030131-6402]	zgc:66237	3	68.64	68944.9	123393	256036	397097	300041	344922	397097	514402	10	-1.4126	0.0383221
ENSDARP00000122425.3	pep chromosome:GRCz11:24:2470061:2480898:1 gene:ENSDARG00000094832.3 transcript:ENSDART00000140383.3 gene_biotype:protein_coding transcript_biotype:protein_coding description:coagulation factor XIII A chain-like [Source:NCBI gene;Acc:558353]	LOC558353	3	57.279	138852	298395	265480	490382	580698	732283	732283	725867	6	-1.41491	0.0220368
ENSDARP00000149109.1_x000D_; ENSDARP00000106579.1	pep chromosome:GRCz11:12:45263874:45304971:-1 gene:ENSDARG00000089369.5 transcript:ENSDART00000186537.1 gene_biotype:protein_coding transcript_biotype:protein_coding gene_symbol:fdxr description:ferredoxin reductase [Source:ZFIN;Acc:ZDB-GENE-130613-2]<|>pep chromosome:GRCz11:12:45263874:45304971:-1 gene:ENSDARG00000089369.5 transcript:ENSDART00000126405.4 gene_biotype:protein_coding transcript_bi…		13	52.974	2.70141e+06	5.62697e+06	7.25302e+06	1.24812e+07	1.25754e+07	1.33191e+07	1.33191e+07	1.4572e+07	50	-1.41499	0.0253787
ENSDARP00000097494.2	pep chromosome:GRCz11:12:47638430:47648538:-1 gene:ENSDARG00000075132.4 transcript:ENSDART00000108477.3 gene_biotype:protein_coding transcript_biotype:protein_coding gene_symbol:fh description:fumarate hydratase [Source:NCBI gene;Acc:393938]		14	54.827	2.53913e+06	6.98536e+06	7.53046e+06	1.40629e+07	8.69521e+06	2.0742e+07	2.0742e+07	2.05602e+07	115	-1.41571	0.0457282
ENSDARP00000114512.2	pep chromosome:GRCz11:19:5418006:5421610:1 gene:ENSDARG00000012688.10 transcript:ENSDART00000132874.3 gene_biotype:protein_coding transcript_biotype:protein_coding gene_symbol:eif1 description:eukaryotic translation initiation factor 1 [Source:ZFIN;Acc:ZDB-GENE-030131-956]	eif1b; LOC109111336; LOC113062419; LOC113581158	1	12.875	707142	1.80131e+06	2.81971e+06	3.84698e+06	3.3077e+06	5.36324e+06	5.36324e+06	5.66508e+06	12	-1.416	0.0457598
ENSDARP00000093249.3	pep chromosome:GRCz11:9:10699038:10759513:1 gene:ENSDARG00000070043.6 transcript:ENSDART00000102472.6 gene_biotype:protein_coding transcript_biotype:protein_coding gene_symbol:dars1 description:aspartyl-tRNA synthetase 1 [Source:ZFIN;Acc:ZDB-GENE-061110-135]		19	60.504	2.6552e+06	5.88563e+06	8.20366e+06	1.12753e+07	1.23564e+07	1.75026e+07	1.75026e+07	1.73493e+07	181	-1.4165	0.0335752
ENSDARP00000123149.2_x000D_; ENSDARP00000058549.4	pep chromosome:GRCz11:16:39248644:39267227:-1 gene:ENSDARG00000040024.8 transcript:ENSDART00000133642.4 gene_biotype:protein_coding transcript_biotype:protein_coding gene_symbol:gpd1l description:glycerol-3-phosphate dehydrogenase 1 like [Source:NCBI gene;Acc:449663]<|>pep chromosome:GRCz11:16:39248655:39267185:-1 gene:ENSDARG00000040024.8 transcript:ENSDART00000058550.5 gene_biotype:protein_codi…	gpd1l	7	38.26	625256	1.35175e+06	2.25134e+06	2.41896e+06	3.93831e+06	3.79932e+06	3.93831e+06	4.52316e+06	32	-1.41653	0.0406221
ENSDARP00000153972.1	pep chromosome:GRCz11:CHR_ALT_CTG6_2_12:33908657:33913256:-1 gene:ENSDARG00000114134.1 transcript:ENSDART00000186787.1 gene_biotype:protein_coding transcript_biotype:protein_coding gene_symbol:nasp description:nuclear autoantigenic sperm protein (histone-binding) [Source:ZFIN;Acc:ZDB-GENE-030131-5511]		6	67.734	6.63796e+06	8.34056e+06	1.03208e+07	1.70895e+07	1.77954e+07	3.58145e+07	3.58145e+07	3.55007e+07	306	-1.41753	0.0225447
ENSDARP00000131073.1	pep chromosome:GRCz11:24:30225967:30275204:-1 gene:ENSDARG00000105185.3 transcript:ENSDART00000164187.3 gene_biotype:protein_coding transcript_biotype:protein_coding gene_symbol:snx7 description:sorting nexin 7 [Source:ZFIN;Acc:ZDB-GENE-040704-77]	snx7	2	54.105	106528	81265.2	191623	303903	170286	614056	614056	608676	2	-1.41991	0.048666
ENSDARP00000136378.2	pep chromosome:GRCz11:17:734133:735537:-1 gene:ENSDARG00000100954.2 transcript:ENSDART00000166259.2 gene_biotype:protein_coding transcript_biotype:protein_coding gene_symbol:wars1 description:tryptophanyl-tRNA synthetase 1 [Source:ZFIN;Acc:ZDB-GENE-040426-1742]		8	34.966	2.19403e+06	5.57326e+06	5.65449e+06	1.11557e+07	1.15581e+07	1.02732e+07	1.15581e+07	1.16594e+07	56	-1.41995	0.027131
ENSDARP00000011735.8	pep chromosome:GRCz11:1:50487586:50527964:-1 gene:ENSDARG00000057099.7 transcript:ENSDART00000024984.9 gene_biotype:protein_coding transcript_biotype:protein_coding gene_symbol:papss1 description:3'-phosphoadenosine 5'-phosphosulfate synthase 1 [Source:ZFIN;Acc:ZDB-GENE-080721-5]	papss1; zgc:194985	3	70.199	105364	121884	375667	363728	535421	474649	535421	754752	12	-1.42001	0.042647
ENSDARP00000037286.6	pep chromosome:GRCz11:12:33790121:33805366:-1 gene:ENSDARG00000028088.8 transcript:ENSDART00000030566.8 gene_biotype:protein_coding transcript_biotype:protein_coding gene_symbol:galk1 description:galactokinase 1 [Source:ZFIN;Acc:ZDB-GENE-041010-79]		5	42.3	541052	595227	1.64724e+06	1.82757e+06	2.17808e+06	2.56683e+06	2.56683e+06	3.30947e+06	20	-1.42252	0.0343478
ENSDARP00000140013.1	pep chromosome:GRCz11:11:37178271:37200200:1 gene:ENSDARG00000102722.3 transcript:ENSDART00000161771.3 gene_biotype:protein_coding transcript_biotype:protein_coding gene_symbol:itih3b description:inter-alpha-trypsin inhibitor heavy chain 3b [Source:ZFIN;Acc:ZDB-GENE-040426-2716]		6	99.944	54343.2	35445.3	61481.8	132440	162122	106294	872537	1.00164e+06	25	-1.4228	0.01682
ENSDARP00000061164.5	pep chromosome:GRCz11:22:24869690:24880824:-1 gene:ENSDARG00000055809.7 transcript:ENSDART00000061165.7 gene_biotype:protein_coding transcript_biotype:protein_coding gene_symbol:vtg2 description:vitellogenin 2 [Source:ZFIN;Acc:ZDB-GENE-001201-2]	vtg2	130	179.783	5.03636e+07	7.0668e+07	1.26197e+08	1.54682e+08	1.55833e+08	3.59171e+08	6.27011e+08	7.19783e+08	4649	-1.4229	0.0371283
ENSDARP00000102193.3	pep chromosome:GRCz11:2:33926911:33950208:1 gene:ENSDARG00000076228.5 transcript:ENSDART00000109849.5 gene_biotype:protein_coding transcript_biotype:protein_coding gene_symbol:kif2c description:kinesin family member 2C [Source:ZFIN;Acc:ZDB-GENE-070912-298]	kif2c	3	78.079	79494.1	48663.6	115632	209323	204938	201071	594215	503483	8	-1.42308	0.0202093
ENSDARP00000137112.2_x000D_; ENSDARP00000014978.8	pep chromosome:GRCz11:20:51199666:51213829:1 gene:ENSDARG00000029150.10 transcript:ENSDART00000169321.3 gene_biotype:protein_coding transcript_biotype:protein_coding gene_symbol:hsp90ab1 description:heat shock protein 90, alpha (cytosolic), class A member 1, tandem duplicate 2 [Source:ZFIN;Acc:ZDB-GENE-031001-3]<|>pep chromosome:GRCz11:20:51197758:51211840:1 gene:ENSDARG00000029150.10 transcript:…	hsp90ab1	43	83.305	6.10804e+07	1.10978e+08	1.49277e+08	2.26745e+08	1.79309e+08	4.80227e+08	4.80227e+08	4.76019e+08	569	-1.4234	0.0386007
ENSDARP00000134766.2	pep chromosome:GRCz11:19:420442:432083:-1 gene:ENSDARG00000099528.2 transcript:ENSDART00000165371.2 gene_biotype:protein_coding transcript_biotype:protein_coding gene_symbol:dus3l description:dihydrouridine synthase 3-like (S. cerevisiae) [Source:ZFIN;Acc:ZDB-GENE-040426-1260]		8	75.417	468850	1.01432e+06	748397	1.49955e+06	1.66003e+06	2.76377e+06	2.76377e+06	2.73956e+06	46	-1.42426	0.0243026
ENSDARP00000070224.4	pep chromosome:GRCz11:17:39697621:39739994:1 gene:ENSDARG00000060494.8 transcript:ENSDART00000075743.7 gene_biotype:protein_coding transcript_biotype:protein_coding gene_symbol:eprs1 description:glutamyl-prolyl-tRNA synthetase 1 [Source:ZFIN;Acc:ZDB-GENE-030131-638]	eprs1	25	186.463	1.54389e+06	2.88329e+06	3.30304e+06	5.96737e+06	5.35804e+06	8.9079e+06	8.9079e+06	8.82984e+06	214	-1.42527	0.0228734
ENSDARP00000003250.4	pep chromosome:GRCz11:11:3523358:3535581:-1 gene:ENSDARG00000005699.7 transcript:ENSDART00000009788.7 gene_biotype:protein_coding transcript_biotype:protein_coding gene_symbol:ddx19 description:DEAD/H (Asp-Glu-Ala-Asp/His) box polypeptide 19 (DBP5 homolog, yeast) [Source:ZFIN;Acc:ZDB-GENE-020419-30]		6	54.698	377374	694411	1.18811e+06	1.87952e+06	1.27663e+06	2.51368e+06	2.51368e+06	2.49165e+06	50	-1.42531	0.0364976
ENSDARP00000138324.1	pep chromosome:GRCz11:12:41510492:41551599:1 gene:ENSDARG00000103394.2 transcript:ENSDART00000170976.2 gene_biotype:protein_coding transcript_biotype:protein_coding gene_symbol:kif5ba description:kinesin family member 5B, a [Source:ZFIN;Acc:ZDB-GENE-070629-2]	kif5bb	2	108.954	32982.8	64758.7	62693.4	144402	79435.1	226647	226647	224661	57	-1.42636	0.034777
ENSDARP00000039280.7	pep chromosome:GRCz11:25:25132703:25142387:-1 gene:ENSDARG00000040854.6 transcript:ENSDART00000031814.8 gene_biotype:protein_coding transcript_biotype:protein_coding gene_symbol:tsg101a description:tumor susceptibility 101a [Source:ZFIN;Acc:ZDB-GENE-030217-1]		2	44.081	187956	479530	762729	946477	1.14883e+06	1.22858e+06	1.22858e+06	1.5324e+06	19	-1.4268	0.0421749
ENSDARP00000156716.1	pep chromosome:GRCz11:9:44721808:44824500:1 gene:ENSDARG00000060853.8 transcript:ENSDART00000190578.1 gene_biotype:protein_coding transcript_biotype:protein_coding gene_symbol:nckap1 description:NCK-associated protein 1 [Source:NCBI gene;Acc:561894]	nckap1	2	129.384	78796.8	68717.7	150221	258639	153814	398169	398169	394681	6	-1.42782	0.0332645
ENSDARP00000100695.2	pep chromosome:GRCz11:3:3402223:3413680:-1 gene:ENSDARG00000116005.1 transcript:ENSDART00000115331.4 gene_biotype:protein_coding transcript_biotype:protein_coding gene_symbol:zgc:171446 description:zgc:171446 [Source:ZFIN;Acc:ZDB-GENE-080205-1]		8	158.182	1.14773e+06	1.65559e+06	2.84551e+06	3.68637e+06	3.28612e+06	8.70033e+06	8.70033e+06	8.6241e+06	334	-1.42828	0.0394724
ENSDARP00000152789.1_x000D_; ENSDARP00000092718.3	pep chromosome:GRCz11:CHR_ALT_CTG16_1_16:33166269:33179646:1 gene:ENSDARG00000110332.1 transcript:ENSDART00000184200.1 gene_biotype:protein_coding transcript_biotype:protein_coding gene_symbol:rragca description:Ras-related GTP binding Ca [Source:ZFIN;Acc:ZDB-GENE-050522-355]<|>pep chromosome:GRCz11:16:33163858:33179119:1 gene:ENSDARG00000069829.4 transcript:ENSDART00000101943.4 gene_biotype:prot…		7	42.911	566701	1.2976e+06	1.21011e+06	2.43752e+06	3.23012e+06	2.20988e+06	3.23012e+06	3.25843e+06	39	-1.42977	0.0233772
ENSDARP00000106416.2	pep chromosome:GRCz11:3:26223376:26232773:1 gene:ENSDARG00000087927.3 transcript:ENSDART00000128284.3 gene_biotype:protein_coding transcript_biotype:protein_coding gene_symbol:nudt9 description:nudix (nucleoside diphosphate linked moiety X)-type motif 9 [Source:ZFIN;Acc:ZDB-GENE-040426-2669]	nudt9	3	36.943	296458	600263	1.17479e+06	1.67271e+06	2.04601e+06	1.19456e+06	2.04601e+06	2.36027e+06	15	-1.42984	0.0433022
ENSDARP00000140825.2_x000D_; ENSDARP00000069627.4	pep chromosome:GRCz11:24:35195963:35219631:1 gene:ENSDARG00000053152.6 transcript:ENSDART00000158801.2 gene_biotype:protein_coding transcript_biotype:protein_coding gene_symbol:pcmtd1 description:protein-L-isoaspartate (D-aspartate) O-methyltransferase domain containing 1 [Source:ZFIN;Acc:ZDB-GENE-030131-5387]<|>pep chromosome:GRCz11:24:35183595:35218080:1 gene:ENSDARG00000053152.6 transcript:ENS…		9	41.163	2.06021e+06	4.70872e+06	5.72653e+06	1.24416e+07	9.07807e+06	9.62138e+06	1.24416e+07	1.15052e+07	63	-1.42998	0.0278882
ENSDARP00000099596.3	pep chromosome:GRCz11:21:14217284:14251306:-1 gene:ENSDARG00000073792.4 transcript:ENSDART00000114715.4 gene_biotype:protein_coding transcript_biotype:protein_coding gene_symbol:man1b1a description:mannosidase, alpha, class 1B, member 1a [Source:ZFIN;Acc:ZDB-GENE-091116-34]	man1b1a	1	77.306	14986.8	14471.2	27957	50985.5	42881	54354.1	72380.6	60208.3	6	-1.43091	0.0176761
ENSDARP00000112691.1_x000D_; ENSDARP00000005837.5	pep chromosome:GRCz11:12:38556486:38561296:1 gene:ENSDARG00000006413.8 transcript:ENSDART00000145377.2 gene_biotype:protein_coding transcript_biotype:protein_coding gene_symbol:rpl38 description:ribosomal protein L38 [Source:ZFIN;Acc:ZDB-GENE-030131-8752]<|>pep chromosome:GRCz11:12:38556462:38561842:1 gene:ENSDARG00000006413.8 transcript:ENSDART00000021069.8 gene_biotype:protein_coding transcript…	LOC100605420; LOC100947168; LOC101841064; LOC109045122; LOC109900071; LOC111158085; LOC112259300; LOC113080025; LOC113938310; LOC118890498; LOC120046801; rpl38; Rpl38; RPL38; si:dkey-1f1.2	6	8.213	6.80766e+08	1.08172e+09	8.77212e+08	2.15857e+09	3.96064e+09	1.48209e+09	3.96064e+09	3.99534e+09	226	-1.4313	0.0263344
ENSDARP00000025466.5	pep chromosome:GRCz11:1:53701801:53714885:-1 gene:ENSDARG00000013475.7 transcript:ENSDART00000026409.7 gene_biotype:protein_coding transcript_biotype:protein_coding gene_symbol:cct4 description:chaperonin containing TCP1, subunit 4 (delta) [Source:ZFIN;Acc:ZDB-GENE-040426-1421]	zgc:77192	19	56.937	1.17853e+07	2.29358e+07	3.04521e+07	5.4343e+07	3.93006e+07	7.59575e+07	7.59575e+07	7.5292e+07	294	-1.43357	0.0290939
ENSDARP00000134596.1	pep chromosome:GRCz11:8:52515188:52529642:1 gene:ENSDARG00000102599.2 transcript:ENSDART00000163668.2 gene_biotype:protein_coding transcript_biotype:protein_coding gene_symbol:si:ch1073-392o20.2 description:si:ch1073-392o20.2 [Source:ZFIN;Acc:ZDB-GENE-091204-431]	si:ch1073-392o20.2	4	34.07	1.79558e+06	4.16097e+06	3.48736e+06	7.11414e+06	5.74322e+06	1.25913e+07	1.25913e+07	1.24809e+07	19	-1.43447	0.0299872
ENSDARP00000052367.4	pep chromosome:GRCz11:7:37898618:37919475:-1 gene:ENSDARG00000036076.6 transcript:ENSDART00000052368.6 gene_biotype:protein_coding transcript_biotype:protein_coding gene_symbol:heatr3 description:HEAT repeat containing 3 [Source:ZFIN;Acc:ZDB-GENE-040426-1876]	heatr3	4	73.868	295802	555360	449743	1.42046e+06	614055	1.68151e+06	1.68151e+06	1.66678e+06	14	-1.43706	0.0319092
ENSDARP00000016595.7	pep chromosome:GRCz11:14:45350008:45363735:1 gene:ENSDARG00000007025.8 transcript:ENSDART00000025749.8 gene_biotype:protein_coding transcript_biotype:protein_coding gene_symbol:ttc9c description:tetratricopeptide repeat domain 9C [Source:ZFIN;Acc:ZDB-GENE-040426-1053]	zgc:56497	5	24.191	790979	1.83985e+06	2.05761e+06	3.16863e+06	7.46643e+06	2.51504e+06	7.46643e+06	7.53185e+06	27	-1.43753	0.0462648
ENSDARP00000069007.3	pep chromosome:GRCz11:1:46666696:46706639:-1 gene:ENSDARG00000052641.5 transcript:ENSDART00000074519.4 gene_biotype:protein_coding transcript_biotype:protein_coding gene_symbol:kpna3 description:karyopherin alpha 3 (importin alpha 4) [Source:ZFIN;Acc:ZDB-GENE-030616-541]	si:dz79f24.2	2	57.612	302262	458134	449759	940769	662752	1.98542e+06	1.98542e+06	1.96802e+06	9	-1.43765	0.0302433
ENSDARP00000127789.3	pep chromosome:GRCz11:24:5799764:5810023:1 gene:ENSDARG00000061221.8 transcript:ENSDART00000154482.3 gene_biotype:protein_coding transcript_biotype:protein_coding gene_symbol:si:ch211-157j23.2 description:si:ch211-157j23.2 [Source:ZFIN;Acc:ZDB-GENE-030131-5686]		7	61.898	445830	851552	1.21309e+06	1.61587e+06	1.60799e+06	3.53058e+06	3.53058e+06	3.49965e+06	28	-1.43868	0.03636
ENSDARP00000116604.1	pep chromosome:GRCz11:16:38138246:38157299:1 gene:ENSDARG00000024717.10 transcript:ENSDART00000131694.2 gene_biotype:protein_coding transcript_biotype:protein_coding gene_symbol:selenbp1 description:selenium binding protein 1 [Source:NCBI gene;Acc:393542]	selenbp1; zgc:65844	3	52.658	424846	612582	1.53836e+06	1.74602e+06	2.05544e+06	2.22358e+06	2.22358e+06	3.09071e+06	23	-1.43901	0.0357979
ENSDARP00000021768.7	pep chromosome:GRCz11:20:418513:438646:-1 gene:ENSDARG00000007496.9 transcript:ENSDART00000009196.8 gene_biotype:protein_coding transcript_biotype:protein_coding gene_symbol:ufl1 description:UFM1-specific ligase 1 [Source:NCBI gene;Acc:393578]		7	88.744	305992	534495	585968	1.11819e+06	1.29127e+06	1.32473e+06	1.32473e+06	1.31312e+06	29	-1.43965	0.0161072
ENSDARP00000007913.8_x000D_; ENSDARP00000145534.1	pep chromosome:GRCz11:3:16722014:16746496:1 gene:ENSDARG00000016875.12 transcript:ENSDART00000008711.10 gene_biotype:protein_coding transcript_biotype:protein_coding gene_symbol:gys1 description:glycogen synthase 1 (muscle) [Source:ZFIN;Acc:ZDB-GENE-040426-1243]<|>pep chromosome:GRCz11:3:16724614:16750036:1 gene:ENSDARG00000016875.12 transcript:ENSDART00000182135.1 gene_biotype:protein_coding tra…	zgc:63701	11	80.422	1.85732e+06	5.33789e+06	5.22061e+06	1.03322e+07	8.27946e+06	1.20794e+07	1.20794e+07	1.19735e+07	81	-1.43979	0.0320516
ENSDARP00000083350.6	pep chromosome:GRCz11:19:12649760:12681730:1 gene:ENSDARG00000070553.7 transcript:ENSDART00000088917.7 gene_biotype:protein_coding transcript_biotype:protein_coding gene_symbol:rnmt description:RNA (guanine-7-) methyltransferase [Source:NCBI gene;Acc:562801]	rnmt	5	45.932	643786	1.21892e+06	1.80794e+06	2.60504e+06	3.64547e+06	2.98676e+06	3.64547e+06	3.67742e+06	36	-1.44046	0.0256365
ENSDARP00000084443.3	pep chromosome:GRCz11:24:25404359:25428176:-1 gene:ENSDARG00000062363.8 transcript:ENSDART00000090010.5 gene_biotype:protein_coding transcript_biotype:protein_coding gene_symbol:phex description:phosphate regulating endopeptidase homolog, X-linked [Source:ZFIN;Acc:ZDB-GENE-030103-2]	phex	37	85.217	5.50308e+06	1.07105e+07	1.27385e+07	1.91869e+07	4.82599e+07	1.62426e+07	5.58156e+07	6.4074e+07	353	-1.4414	0.0414502
ENSDARP00000147610.1	pep chromosome:GRCz11:CHR_ALT_CTG6_1_38:39061989:39075027:-1 gene:ENSDARG00000112432.1 transcript:ENSDART00000192516.1 gene_biotype:protein_coding transcript_biotype:protein_coding gene_symbol:eif4bb description:eukaryotic translation initiation factor 4Bb [Source:ZFIN;Acc:ZDB-GENE-030131-8563]		4	71.268	102965	119029	265969	369497	475347	372845	475347	534357	13	-1.4428	0.0243452
ENSDARP00000109858.2	pep chromosome:GRCz11:8:38190233:38317914:-1 gene:ENSDARG00000069956.7 transcript:ENSDART00000125920.4 gene_biotype:protein_coding transcript_biotype:protein_coding gene_symbol:pdlim2 description:PDZ and LIM domain 2 (mystique) [Source:ZFIN;Acc:ZDB-GENE-070308-4]	pdlim2	7	40.544	568216	2.47669e+06	2.06087e+06	3.68033e+06	3.49863e+06	4.53117e+06	4.53117e+06	5.03714e+06	49	-1.44344	0.0498942
ENSDARP00000004926.8	pep chromosome:GRCz11:13:1125185:1130096:-1 gene:ENSDARG00000008502.9 transcript:ENSDART00000010261.9 gene_biotype:protein_coding transcript_biotype:protein_coding gene_symbol:pno1 description:partner of NOB1 homolog [Source:NCBI gene;Acc:393520]		2	27.92	225915	627292	661630	1.15159e+06	1.23615e+06	1.32875e+06	1.32875e+06	1.32928e+06	22	-1.4448	0.0297874
ENSDARP00000146697.1_x000D_; ENSDARP00000013627.7	pep chromosome:GRCz11:18:17537975:17580522:1 gene:ENSDARG00000003487.10 transcript:ENSDART00000179783.1 gene_biotype:protein_coding transcript_biotype:protein_coding gene_symbol:nup93 description:nucleoporin 93 [Source:NCBI gene;Acc:30172]<|>pep chromosome:GRCz11:18:17537344:17577970:1 gene:ENSDARG00000003487.10 transcript:ENSDART00000025782.9 gene_biotype:protein_coding transcript_biotype:protei…	dye	7	93.066	439532	1.13938e+06	1.44442e+06	2.24039e+06	2.17609e+06	2.99367e+06	2.99367e+06	2.96744e+06	45	-1.44487	0.0334087
ENSDARP00000156965.1	pep chromosome:GRCz11:CHR_ALT_CTG14_1_40:43571612:43579433:-1 gene:ENSDARG00000115520.1 transcript:ENSDART00000183348.1 gene_biotype:protein_coding transcript_biotype:protein_coding gene_symbol:eif4ea description:eukaryotic translation initiation factor 4ea [Source:NCBI gene;Acc:79380]	eif4e1a	4	24.834	1.84725e+06	5.07378e+06	3.50552e+06	6.94124e+06	1.19519e+07	8.10183e+06	1.19519e+07	1.20566e+07	38	-1.45151	0.0272082
ENSDARP00000063876.4	pep chromosome:GRCz11:20:15164484:15184751:1 gene:ENSDARG00000043511.5 transcript:ENSDART00000063877.4 gene_biotype:protein_coding transcript_biotype:protein_coding gene_symbol:prdx6 description:peroxiredoxin 6 [Source:ZFIN;Acc:ZDB-GENE-040426-1778]	prdx6; zgc:73360	17	24.993	2.43728e+07	4.00918e+07	5.26182e+07	9.62891e+07	9.74642e+07	1.1223e+08	1.1223e+08	1.11246e+08	191	-1.45216	0.0168678
ENSDARP00000072006.4	pep chromosome:GRCz11:23:35690657:35694171:-1 gene:ENSDARG00000055216.6 transcript:ENSDART00000077539.6 gene_biotype:protein_coding transcript_biotype:protein_coding gene_symbol:tuba1c description:tubulin, alpha 1c [Source:ZFIN;Acc:ZDB-GENE-061114-1]	LOC108255063; LOC108932567; LOC113588694; LOC115813648; Tuba1b_1; tuba1c	4	50.148	982245	2.46547e+06	1.58545e+06	4.92108e+06	3.33671e+06	4.80017e+06	4.92108e+06	5.01432e+06	478	-1.45319	0.0222732
ENSDARP00000131100.1	pep chromosome:GRCz11:2:57149002:57174954:1 gene:ENSDARG00000100371.3 transcript:ENSDART00000168497.2 gene_biotype:protein_coding transcript_biotype:protein_coding gene_symbol:eef2b description:eukaryotic translation elongation factor 2b [Source:ZFIN;Acc:ZDB-GENE-030131-5128]	EEF2	54	95.437	4.38991e+07	1.01547e+08	1.41135e+08	2.00198e+08	2.19226e+08	2.94512e+08	2.94512e+08	2.91932e+08	904	-1.45356	0.0310322
ENSDARP00000067775.3	pep chromosome:GRCz11:20:47434709:47471595:1 gene:ENSDARG00000046106.4 transcript:ENSDART00000067776.4 gene_biotype:protein_coding transcript_biotype:protein_coding gene_symbol:rab10 description:RAB10, member RAS oncogene family [Source:ZFIN;Acc:ZDB-GENE-040718-304]	zgc:92757	5	22.628	6.28035e+06	1.19622e+07	1.29053e+07	2.92021e+07	1.55956e+07	4.37437e+07	4.37437e+07	4.33604e+07	57	-1.45364	0.0325303
ENSDARP00000152296.1_x000D_; ENSDARP00000156050.1_x000D_; ENSDARP00000031494.7	pep chromosome:GRCz11:CHR_ALT_CTG10_2_1:5025447:5037464:1 gene:ENSDARG00000114318.1 transcript:ENSDART00000187832.1 gene_biotype:protein_coding transcript_biotype:protein_coding gene_symbol:enoph1 description:enolase-phosphatase 1 [Source:NCBI gene;Acc:431773]<|>pep chromosome:GRCz11:CHR_ALT_CTG10_1_1:5032007:5042951:1 gene:ENSDARG00000111634.1 transcript:ENSDART00000180768.1 gene_biotype:protein…	enoph1	6	29.959	1.11076e+06	2.65456e+06	3.95392e+06	5.21439e+06	8.21286e+06	5.61501e+06	8.21286e+06	8.28482e+06	60	-1.45546	0.0359244
ENSDARP00000135440.1	pep chromosome:GRCz11:10:25325808:25343521:-1 gene:ENSDARG00000008243.7 transcript:ENSDART00000166348.2 gene_biotype:protein_coding transcript_biotype:protein_coding gene_symbol:cct8 description:chaperonin containing TCP1, subunit 8 (theta) [Source:ZFIN;Acc:ZDB-GENE-040426-876]	cct8	31	60.704	1.75495e+07	2.67143e+07	2.89682e+07	6.36039e+07	5.88937e+07	7.48018e+07	7.48018e+07	7.41464e+07	369	-1.4556	0.0131244
ENSDARP00000031864.7	pep chromosome:GRCz11:7:44674956:44704910:-1 gene:ENSDARG00000035924.6 transcript:ENSDART00000037850.8 gene_biotype:protein_coding transcript_biotype:protein_coding gene_symbol:dync1li2 description:dynein, cytoplasmic 1, light intermediate chain 2 [Source:ZFIN;Acc:ZDB-GENE-050417-156]	dync1li2	7	54.86	1.22913e+06	2.84822e+06	2.78174e+06	5.85998e+06	4.8964e+06	7.03999e+06	7.03999e+06	6.97831e+06	56	-1.45817	0.0220941
ENSDARP00000146930.1	pep chromosome:GRCz11:CHR_ALT_CTG17_1_12:21141043:21168476:1 gene:ENSDARG00000116450.1 transcript:ENSDART00000182799.1 gene_biotype:protein_coding transcript_biotype:protein_coding gene_symbol:pygb description:phosphorylase, glycogen; brain [Source:ZFIN;Acc:ZDB-GENE-040928-2]	pygb	35	97.366	8.64555e+06	1.53591e+07	1.97295e+07	3.58896e+07	4.29659e+07	3.53586e+07	4.29659e+07	4.33423e+07	361	-1.45978	0.0180737
ENSDARP00000102708.3_x000D_; ENSDARP00000146966.1	pep chromosome:GRCz11:12:49158368:49165764:-1 gene:ENSDARG00000076780.5 transcript:ENSDART00000112479.5 gene_biotype:protein_coding transcript_biotype:protein_coding gene_symbol:acadsb description:acyl-CoA dehydrogenase short/branched chain [Source:ZFIN;Acc:ZDB-GENE-070410-109]<|>pep chromosome:GRCz11:12:49156997:49166761:-1 gene:ENSDARG00000076780.5 transcript:ENSDART00000189407.1 gene_biotype:p…	LOC110437777	10	46.568	2.52818e+06	6.23443e+06	9.95528e+06	1.51438e+07	1.693e+07	1.27453e+07	1.693e+07	2.00011e+07	37	-1.46008	0.0371089
ENSDARP00000132117.1_x000D_; ENSDARP00000151258.1	pep chromosome:GRCz11:6:17727530:17999776:-1 gene:ENSDARG00000098726.2 transcript:ENSDART00000170597.2 gene_biotype:protein_coding transcript_biotype:protein_coding gene_symbol:rptor description:regulatory associated protein of MTOR, complex 1 [Source:ZFIN;Acc:ZDB-GENE-130530-685]<|>pep chromosome:GRCz11:CHR_ALT_CTG6_1_9:17727530:17957070:-1 gene:ENSDARG00000116019.1 transcript:ENSDART00000185654…		1	152.459	4419.78	14590.3	14883.7	24533.4	25295.2	32234.4	72380.6	31952	12	-1.46047	0.0370702
ENSDARP00000140559.1	pep chromosome:GRCz11:10:20070197:20128254:1 gene:ENSDARG00000005540.9 transcript:ENSDART00000172713.2 gene_biotype:protein_coding transcript_biotype:protein_coding gene_symbol:xpo7 description:exportin 7 [Source:ZFIN;Acc:ZDB-GENE-060628-2]		3	123.979	135417	216211	273544	547891	409058	744872	744872	738346	6	-1.46052	0.0194892
ENSDARP00000040408.5	pep chromosome:GRCz11:13:30152217:30161684:-1 gene:ENSDARG00000030441.6 transcript:ENSDART00000040409.6 gene_biotype:protein_coding transcript_biotype:protein_coding gene_symbol:ppa1b description:inorganic pyrophosphatase 1b [Source:ZFIN;Acc:ZDB-GENE-050417-375]		10	32.647	8.27334e+06	2.05776e+07	2.52597e+07	3.92793e+07	5.47802e+07	4.17501e+07	5.47802e+07	5.52602e+07	131	-1.46158	0.0291451
ENSDARP00000141332.1	pep chromosome:GRCz11:3:36646097:36664310:1 gene:ENSDARG00000098627.2 transcript:ENSDART00000159948.2 gene_biotype:protein_coding transcript_biotype:protein_coding gene_symbol:gspt1l description:G1 to S phase transition 1, like [Source:ZFIN;Acc:ZDB-GENE-030131-4009]	gspt1	15	63.631	3.15093e+06	7.90339e+06	8.98147e+06	1.69845e+07	1.42804e+07	1.92715e+07	1.92715e+07	1.91026e+07	101	-1.46177	0.0269688
ENSDARP00000017412.8	pep chromosome:GRCz11:6:26874839:26895750:-1 gene:ENSDARG00000009830.11 transcript:ENSDART00000011863.10 gene_biotype:protein_coding transcript_biotype:protein_coding gene_symbol:hdlbpa description:high density lipoprotein binding protein a [Source:ZFIN;Acc:ZDB-GENE-030131-2032]	hdlbp; hdlbpa	40	141.304	5.665e+07	1.15089e+08	1.20359e+08	2.62505e+08	1.53537e+08	4.06924e+08	4.06924e+08	4.03359e+08	244	-1.46182	0.0311732
ENSDARP00000097569.4	pep chromosome:GRCz11:7:14512000:14535862:-1 gene:ENSDARG00000075129.6 transcript:ENSDART00000112980.5 gene_biotype:protein_coding transcript_biotype:protein_coding gene_symbol:mrps11 description:mitochondrial ribosomal protein S11 [Source:ZFIN;Acc:ZDB-GENE-040724-84]	mrps11; zgc:162401	5	21.725	1.29538e+06	2.59615e+06	3.07049e+06	5.95551e+06	1.01221e+07	3.60091e+06	1.01221e+07	1.02108e+07	17	-1.4646	0.0347343
ENSDARP00000057222.4	pep chromosome:GRCz11:6:21684296:21696868:1 gene:ENSDARG00000039162.6 transcript:ENSDART00000057223.5 gene_biotype:protein_coding transcript_biotype:protein_coding gene_symbol:rhebl1 description:Ras homolog, mTORC1 binding like 1 [Source:ZFIN;Acc:ZDB-GENE-000510-1]	LOC107569465; LOC107694907; LOC107716896; LOC113049903; zgc:153231	11	20.655	8.11584e+06	1.91926e+07	2.38535e+07	4.43335e+07	3.39443e+07	5.1926e+07	5.1926e+07	5.1471e+07	75	-1.46482	0.0280672
ENSDARP00000129595.1_x000D_; ENSDARP00000066773.4	pep chromosome:GRCz11:15:543746:551181:-1 gene:ENSDARG00000045408.7 transcript:ENSDART00000154617.2 gene_biotype:protein_coding transcript_biotype:protein_coding gene_symbol:tagln description:transgelin [Source:ZFIN;Acc:ZDB-GENE-070912-1]<|>pep chromosome:GRCz11:15:543744:551177:-1 gene:ENSDARG00000045408.7 transcript:ENSDART00000066774.7 gene_biotype:protein_coding transcript_biotype:protein_cod…	zgc:153186	12	22.102	1.69802e+07	2.75469e+07	4.25703e+07	7.60042e+07	4.56917e+07	1.20839e+08	1.20839e+08	1.19781e+08	104	-1.46581	0.0327853
ENSDARP00000097487.3	pep chromosome:GRCz11:14:1124409:1162740:1 gene:ENSDARG00000071906.7 transcript:ENSDART00000106708.6 gene_biotype:protein_coding transcript_biotype:protein_coding gene_symbol:sec24b description:SEC24 homolog B, COPII coat complex component [Source:ZFIN;Acc:ZDB-GENE-030131-6565]	sec24b	2	128.531	86668.2	262568	326974	395458	739333	537098	739333	745811	11	-1.4665	0.043074
ENSDARP00000116664.1	pep chromosome:GRCz11:2:25108569:25120197:-1 gene:ENSDARG00000038910.8 transcript:ENSDART00000132549.4 gene_biotype:protein_coding transcript_biotype:protein_coding gene_symbol:pccb description:propionyl-CoA carboxylase subunit beta [Source:ZFIN;Acc:ZDB-GENE-040426-2467]	pccb	10	60.644	526826	820333	1.08394e+06	3.22818e+06	1.3547e+06	2.26827e+06	3.22818e+06	2.81709e+06	44	-1.46811	0.0249267
ENSDARP00000132340.2	pep chromosome:GRCz11:6:59176470:59230818:1 gene:ENSDARG00000104414.2 transcript:ENSDART00000161720.2 gene_biotype:protein_coding transcript_biotype:protein_coding gene_symbol:shmt2 description:serine hydroxymethyltransferase 2 (mitochondrial) [Source:ZFIN;Acc:ZDB-GENE-071213-1]	shmt2	9	54.404	1.8874e+06	4.25649e+06	6.40661e+06	9.98894e+06	1.28697e+07	8.48842e+06	1.28697e+07	1.29825e+07	66	-1.46871	0.0314461
ENSDARP00000112315.2_x000D_; ENSDARP00000119610.1	pep chromosome:GRCz11:11:5945186:5953648:-1 gene:ENSDARG00000076074.6 transcript:ENSDART00000123601.4 gene_biotype:protein_coding transcript_biotype:protein_coding gene_symbol:dda1 description:DET1 and DDB1 associated 1 [Source:NCBI gene;Acc:796589]<|>pep chromosome:GRCz11:11:5946767:5953636:-1 gene:ENSDARG00000076074.6 transcript:ENSDART00000140960.2 gene_biotype:protein_coding transcript_biotyp…	dda1	1	11.975	86881.9	77447.3	195303	206859	594658	226674	594658	599868	4	-1.46906	0.0422369
ENSDARP00000022789.6	pep chromosome:GRCz11:22:14117078:14126065:1 gene:ENSDARG00000010481.7 transcript:ENSDART00000013575.7 gene_biotype:protein_coding transcript_biotype:protein_coding gene_symbol:bzw1a description:basic leucine zipper and W2 domains 1a [Source:NCBI gene;Acc:325226]	bzw1a	11	48.046	3.00945e+06	6.99195e+06	6.81413e+06	1.40498e+07	1.2397e+07	1.75394e+07	1.75394e+07	1.73858e+07	91	-1.47107	0.0211703
ENSDARP00000132115.2_x000D_; ENSDARP00000056639.2	pep chromosome:GRCz11:2:32505557:32512648:-1 gene:ENSDARG00000038785.5 transcript:ENSDART00000170674.2 gene_biotype:protein_coding transcript_biotype:protein_coding gene_symbol:abcf2a description:ATP-binding cassette, sub-family F (GCN20), member 2a [Source:ZFIN;Acc:ZDB-GENE-030131-8714]<|>pep chromosome:GRCz11:2:32505554:32513538:-1 gene:ENSDARG00000038785.5 transcript:ENSDART00000056640.4 gene_…	wu:fc74f03	21	70.043	8.72307e+06	1.78932e+07	1.97788e+07	3.81286e+07	4.05295e+07	4.27758e+07	4.27758e+07	4.2401e+07	249	-1.47346	0.0179195
ENSDARP00000144425.1	pep chromosome:GRCz11:5:23136562:23147665:1 gene:ENSDARG00000015524.13 transcript:ENSDART00000178821.2 gene_biotype:protein_coding transcript_biotype:protein_coding gene_symbol:prps1a description:phosphoribosyl pyrophosphate synthetase 1A [Source:ZFIN;Acc:ZDB-GENE-011212-5]	zgc:76932	2	34.701	1.51289e+06	3.15437e+06	3.89032e+06	7.3211e+06	7.67944e+06	7.08306e+06	7.67944e+06	7.81603e+06	214	-1.47429	0.0202478
ENSDARP00000069614.4	pep chromosome:GRCz11:8:22327251:22337944:1 gene:ENSDARG00000053138.6 transcript:ENSDART00000075129.5 gene_biotype:protein_coding transcript_biotype:protein_coding gene_symbol:lrrc47 description:leucine rich repeat containing 47 [Source:ZFIN;Acc:ZDB-GENE-060503-289]		12	63.721	3.43448e+06	8.80084e+06	9.00726e+06	1.68201e+07	1.68734e+07	2.06947e+07	2.06947e+07	2.05134e+07	89	-1.47706	0.0239075
ENSDARP00000020656.8	pep chromosome:GRCz11:11:36048579:36051004:-1 gene:ENSDARG00000018146.8 transcript:ENSDART00000025033.8 gene_biotype:protein_coding transcript_biotype:protein_coding gene_symbol:gpx1a description:glutathione peroxidase 1a [Source:ZFIN;Acc:ZDB-GENE-030410-1]		2	21.71	238829	316621	712481	1.33349e+06	736104	1.18638e+06	1.33349e+06	1.43144e+06	9	-1.47798	0.0300233
ENSDARP00000023515.6	pep chromosome:GRCz11:8:15269423:15277252:1 gene:ENSDARG00000018953.7 transcript:ENSDART00000020386.7 gene_biotype:protein_coding transcript_biotype:protein_coding gene_symbol:gclm description:glutamate-cysteine ligase, modifier subunit [Source:ZFIN;Acc:ZDB-GENE-030131-5906]		3	30.36	854600	1.14861e+06	1.97276e+06	3.32618e+06	3.3127e+06	3.8005e+06	3.8005e+06	3.96348e+06	22	-1.47821	0.01681
ENSDARP00000143268.1	pep chromosome:GRCz11:20:19512622:19532600:-1 gene:ENSDARG00000014004.11 transcript:ENSDART00000179566.2 gene_biotype:protein_coding transcript_biotype:protein_coding gene_symbol:eif2b4 description:eukaryotic translation initiation factor 2B, subunit 4 delta [Source:ZFIN;Acc:ZDB-GENE-030131-955]	eif2b4	9	61.187	1.26817e+06	3.30289e+06	3.72265e+06	6.64648e+06	4.59075e+06	1.10975e+07	1.10975e+07	1.10002e+07	59	-1.48023	0.0376371
ENSDARP00000029343.8_x000D_; ENSDARP00000147247.1	pep chromosome:GRCz11:16:52748263:52767591:1 gene:ENSDARG00000023967.9 transcript:ENSDART00000032275.9 gene_biotype:protein_coding transcript_biotype:protein_coding gene_symbol:atp6v1c1a description:ATPase H+ transporting V1 subunit C1a [Source:NCBI gene;Acc:368907]<|>pep chromosome:GRCz11:16:52751445:52767058:1 gene:ENSDARG00000023967.9 transcript:ENSDART00000191807.1 gene_biotype:protein_coding…	atp6v1c1a	2	44.287	107518	124505	138221	290704	176495	784235	784235	777364	2	-1.4809	0.0406747
ENSDARP00000011595.8	pep chromosome:GRCz11:2:24936766:24944819:1 gene:ENSDARG00000011934.11 transcript:ENSDART00000025962.10 gene_biotype:protein_coding transcript_biotype:protein_coding gene_symbol:gyg1a description:glycogenin 1a [Source:ZFIN;Acc:ZDB-GENE-040426-2910]	gyg1; gyg1a	13	36.943	4.69108e+07	1.12149e+08	1.06005e+08	1.9024e+08	1.72025e+08	3.70705e+08	3.70705e+08	3.67457e+08	260	-1.48105	0.0292127
ENSDARP00000076519.5	pep chromosome:GRCz11:24:20536056:20554969:1 gene:ENSDARG00000059070.5 transcript:ENSDART00000082082.5 gene_biotype:protein_coding transcript_biotype:protein_coding gene_symbol:gars1 description:glycyl-tRNA synthetase 1 [Source:ZFIN;Acc:ZDB-GENE-030131-9174]		16	78.247	2.82786e+06	4.77252e+06	5.70729e+06	1.10408e+07	1.10827e+07	1.36967e+07	1.36967e+07	1.35767e+07	122	-1.48116	0.0148193
ENSDARP00000135844.2	pep chromosome:GRCz11:6:1161224:1187749:-1 gene:ENSDARG00000100374.3 transcript:ENSDART00000172544.3 gene_biotype:protein_coding transcript_biotype:protein_coding gene_symbol:txnrd3 description:thioredoxin reductase 3 [Source:ZFIN;Acc:ZDB-GENE-030327-3]		27	66.035	4.49866e+06	7.87951e+06	7.50491e+06	1.41984e+07	2.66003e+07	1.53336e+07	3.46777e+07	2.93827e+07	239	-1.48141	0.018033
ENSDARP00000013286.8	pep chromosome:GRCz11:13:36846922:36863018:-1 gene:ENSDARG00000002197.11 transcript:ENSDART00000023449.9 gene_biotype:protein_coding transcript_biotype:protein_coding gene_symbol:pygl description:phosphorylase, glycogen, liver [Source:ZFIN;Acc:ZDB-GENE-041205-1]		18	101.205	1.68746e+06	2.8377e+06	4.60461e+06	6.5214e+06	5.34034e+06	1.37902e+07	1.37902e+07	1.36694e+07	125	-1.48168	0.0347528
ENSDARP00000083043.3	pep chromosome:GRCz11:3:4502066:4530195:1 gene:ENSDARG00000041317.6 transcript:ENSDART00000088610.5 gene_biotype:protein_coding transcript_biotype:protein_coding gene_symbol:rangap1a description:RAN GTPase activating protein 1a [Source:ZFIN;Acc:ZDB-GENE-060929-492]	zgc:154097	6	61.975	1.64307e+06	2.11857e+06	2.07873e+06	5.47311e+06	4.61001e+06	6.29831e+06	6.29831e+06	6.6009e+06	25	-1.48563	0.0100845
ENSDARP00000027389.7	pep chromosome:GRCz11:18:26096814:26101800:-1 gene:ENSDARG00000003795.9 transcript:ENSDART00000004692.9 gene_biotype:protein_coding transcript_biotype:protein_coding gene_symbol:idh2 description:isocitrate dehydrogenase (NADP(+)) 2 [Source:ZFIN;Acc:ZDB-GENE-031118-95]		13	25.315	3.33481e+07	7.67222e+07	9.06158e+07	1.77892e+08	1.79421e+08	1.59613e+08	1.79421e+08	1.82056e+08	162	-1.4859	0.0218688
ENSDARP00000136305.1	pep chromosome:GRCz11:19:14109348:14112967:1 gene:ENSDARG00000103024.2 transcript:ENSDART00000159015.2 gene_biotype:protein_coding transcript_biotype:protein_coding gene_symbol:zgc:175136 description:zgc:175136 [Source:ZFIN;Acc:ZDB-GENE-080204-122]	zgc:175136	21	67.859	4.74575e+06	1.15788e+07	2.06477e+07	3.48181e+07	2.9471e+07	2.43892e+07	3.48181e+07	4.14833e+07	228	-1.48773	0.0391793
ENSDARP00000140465.1_x000D_; ENSDARP00000139897.2	pep chromosome:GRCz11:1:23323670:23370618:-1 gene:ENSDARG00000055022.8 transcript:ENSDART00000159138.2 gene_biotype:protein_coding transcript_biotype:protein_coding gene_symbol:pds5a description:PDS5 cohesin associated factor A [Source:NCBI gene;Acc:393967]<|>pep chromosome:GRCz11:CHR_ALT_CTG1_1_22:23323670:23369631:-1 gene:ENSDARG00000115793.1 transcript:ENSDART00000168080.2 gene_biotype:protein…		2	159.382	16762.3	31422	50569.8	84276.6	63120.1	110450	110450	109482	6	-1.48776	0.0270666
ENSDARP00000111142.2	pep chromosome:GRCz11:4:5025625:5092335:-1 gene:ENSDARG00000039343.9 transcript:ENSDART00000130453.4 gene_biotype:protein_coding transcript_biotype:protein_coding gene_symbol:ahcyl2b description:adenosylhomocysteinase like 2b [Source:ZFIN;Acc:ZDB-GENE-040115-5]	ahcyl2	3	65.046	286684	260832	472862	744157	728616	1.43982e+06	1.43982e+06	1.4272e+06	9	-1.48819	0.0196376
ENSDARP00000062517.6	pep chromosome:GRCz11:19:770300:776076:1 gene:ENSDARG00000042620.8 transcript:ENSDART00000062518.7 gene_biotype:protein_coding transcript_biotype:protein_coding gene_symbol:gstr description:glutathione S-transferase rho [Source:ZFIN;Acc:ZDB-GENE-090507-1]	gstr; gstR1	4	26.391	4.65515e+06	7.89783e+06	1.38971e+07	1.95621e+07	1.8621e+07	3.09959e+07	3.09959e+07	3.07243e+07	32	-1.48862	0.0265958
ENSDARP00000000042.9	pep chromosome:GRCz11:2:50199738:50225495:-1 gene:ENSDARG00000033231.9 transcript:ENSDART00000000042.11 gene_biotype:protein_coding transcript_biotype:protein_coding gene_symbol:mcm6l description:MCM6 minichromosome maintenance deficient 6, like [Source:ZFIN;Acc:ZDB-GENE-050913-141]		3	93.177	101786	240073	411710	546528	404495	1.01444e+06	1.01444e+06	1.00556e+06	18	-1.4928	0.0476052
ENSDARP00000113382.1	pep chromosome:GRCz11:22:25554232:25587189:1 gene:ENSDARG00000107385.2 transcript:ENSDART00000131218.2 gene_biotype:protein_coding transcript_biotype:protein_coding gene_symbol:aars2 description:alanyl-tRNA synthetase 2, mitochondrial (putative) [Source:ZFIN;Acc:ZDB-GENE-041008-213]		3	110.655	20706.9	32731.7	20877.4	56549.3	83677.9	66734	83677.9	84411.1	8	-1.49335	0.0124105
ENSDARP00000156911.1	pep chromosome:GRCz11:17:50701748:50787530:1 gene:ENSDARG00000020242.11 transcript:ENSDART00000183220.1 gene_biotype:protein_coding transcript_biotype:protein_coding gene_symbol:fermt2 description:fermitin family member 2 [Source:NCBI gene;Acc:553051]	fermt2	13	79.568	652503	1.1641e+06	2.02143e+06	2.75614e+06	4.07108e+06	3.05919e+06	4.07108e+06	4.10675e+06	69	-1.49419	0.0251621
ENSDARP00000144984.1_x000D_; ENSDARP00000052125.2_x000D_; ENSDARP00000155586.1	pep chromosome:GRCz11:19:30884983:30895273:1 gene:ENSDARG00000035913.5 transcript:ENSDART00000183224.1 gene_biotype:protein_coding transcript_biotype:protein_coding gene_symbol:yars1 description:tyrosyl-tRNA synthetase 1 [Source:NCBI gene;Acc:368235]<|>pep chromosome:GRCz11:19:30884706:30895272:1 gene:ENSDARG00000035913.5 transcript:ENSDART00000052126.4 gene_biotype:protein_coding transcript_biot…	yars	16	59.468	2.026e+06	4.01293e+06	4.07199e+06	7.62967e+06	9.58861e+06	1.01974e+07	1.01974e+07	1.01081e+07	98	-1.49802	0.0156097
ENSDARP00000023774.7	pep chromosome:GRCz11:9:28103735:28129476:1 gene:ENSDARG00000025375.11 transcript:ENSDART00000007789.10 gene_biotype:protein_coding transcript_biotype:protein_coding gene_symbol:idh1 description:isocitrate dehydrogenase (NADP(+)) 1 [Source:ZFIN;Acc:ZDB-GENE-031006-1]		2	48.473	2.21186e+06	4.01844e+06	7.03827e+06	1.23316e+07	8.86819e+06	1.29059e+07	1.29059e+07	1.41406e+07	21	-1.49859	0.0257755
ENSDARP00000063836.5	pep chromosome:GRCz11:14:7892383:7901635:1 gene:ENSDARG00000043484.7 transcript:ENSDART00000063837.6 gene_biotype:protein_coding transcript_biotype:protein_coding gene_symbol:ube2d2 description:ubiquitin-conjugating enzyme E2D 2 (UBC4/5 homolog, yeast) [Source:ZFIN;Acc:ZDB-GENE-120312-1]	LOC107589096; LOC107718494; LOC109070422; LOC113113738; UB2D2; ube2d2; UBE2D2; zgc:55886	3	16.733	1.24263e+07	1.79195e+07	2.37131e+07	5.20083e+07	7.03027e+07	3.26224e+07	7.25479e+07	7.09187e+07	53	-1.49919	0.0191094
ENSDARP00000035728.6	pep chromosome:GRCz11:9:11576502:11587070:-1 gene:ENSDARG00000012215.9 transcript:ENSDART00000030995.8 gene_biotype:protein_coding transcript_biotype:protein_coding gene_symbol:umps description:uridine monophosphate synthetase [Source:ZFIN;Acc:ZDB-GENE-040426-785]	umps	11	51.663	1.5593e+06	2.90313e+06	4.81979e+06	6.91717e+06	6.696e+06	1.06715e+07	1.06715e+07	1.0578e+07	74	-1.50057	0.0262069
ENSDARP00000138225.1	pep chromosome:GRCz11:19:48018464:48023442:1 gene:ENSDARG00000101521.2 transcript:ENSDART00000172307.2 gene_biotype:protein_coding transcript_biotype:protein_coding gene_symbol:UBE2M description:si:ch1073-205c8.3 [Source:ZFIN;Acc:ZDB-GENE-030131-1059]	si:ch1073-205c8.3	4	20.939	1.66147e+06	2.09417e+06	3.63294e+06	6.01787e+06	7.98442e+06	5.96738e+06	7.98442e+06	8.05437e+06	23	-1.50119	0.0157604
ENSDARP00000008006.9_x000D_; ENSDARP00000127134.1	pep chromosome:GRCz11:12:48419810:48467781:-1 gene:ENSDARG00000002916.10 transcript:ENSDART00000014190.9 gene_biotype:protein_coding transcript_biotype:protein_coding gene_symbol:sec31b description:SEC31 homolog B, COPII coat complex component [Source:ZFIN;Acc:ZDB-GENE-060418-2]<|>pep chromosome:GRCz11:12:48419226:48467733:-1 gene:ENSDARG00000002916.10 transcript:ENSDART00000153126.3 gene_biotype…		8	126.613	246255	691929	900617	1.19721e+06	1.40247e+06	2.07335e+06	2.07335e+06	2.05519e+06	22	-1.50124	0.0358752
ENSDARP00000018231.5	pep chromosome:GRCz11:13:33645413:33654931:-1 gene:ENSDARG00000020442.6 transcript:ENSDART00000020350.6 gene_biotype:protein_coding transcript_biotype:protein_coding gene_symbol:snx5 description:sorting nexin 5 [Source:ZFIN;Acc:ZDB-GENE-040426-2857]		13	45.906	2.11348e+06	3.7322e+06	4.70597e+06	8.4325e+06	5.10943e+06	1.95762e+07	1.95762e+07	1.94047e+07	56	-1.502	0.0409176
ENSDARP00000127377.1	pep chromosome:GRCz11:20:38788319:38827623:-1 gene:ENSDARG00000041895.10 transcript:ENSDART00000153310.3 gene_biotype:protein_coding transcript_biotype:protein_coding gene_symbol:cad description:carbamoyl-phosphate synthetase 2, aspartate transcarbamylase, and dihydroorotase [Source:ZFIN;Acc:ZDB-GENE-021030-4]	cad	34	247.145	1.19886e+06	2.12235e+06	3.20328e+06	4.98097e+06	6.05545e+06	6.17771e+06	6.17771e+06	6.43571e+06	288	-1.50495	0.0189302
ENSDARP00000136586.2	pep chromosome:GRCz11:CHR_ALT_CTG23_1_26:25271767:25278750:1 gene:ENSDARG00000115881.1 transcript:ENSDART00000161143.2 gene_biotype:protein_coding transcript_biotype:protein_coding gene_symbol:pa2g4b description:proliferation-associated 2G4, b [Source:ZFIN;Acc:ZDB-GENE-030131-2182]		12	40.501	1.16586e+06	3.45197e+06	4.61993e+06	6.7602e+06	4.88937e+06	1.28847e+07	1.28847e+07	1.27718e+07	37	-1.50588	0.0496019
ENSDARP00000016160.7	pep chromosome:GRCz11:23:25291891:25301475:1 gene:ENSDARG00000070657.5 transcript:ENSDART00000016248.9 gene_biotype:protein_coding transcript_biotype:protein_coding gene_symbol:pa2g4b description:proliferation-associated 2G4, b [Source:ZFIN;Acc:ZDB-GENE-030131-2182]	fb37h04	1	43.448	2.61266e+06	7.66132e+06	9.41887e+06	1.49114e+07	1.72314e+07	1.68277e+07	1.72314e+07	1.89234e+07	39	-1.50647	0.0311557
ENSDARP00000072515.3	pep chromosome:GRCz11:12:14214755:14309962:1 gene:ENSDARG00000055679.6 transcript:ENSDART00000078052.5 gene_biotype:protein_coding transcript_biotype:protein_coding gene_symbol:mto1 description:mitochondrial tRNA translation optimization 1 [Source:ZFIN;Acc:ZDB-GENE-070209-253]	mto1	4	72.381	127102	231581	385725	729987	686740	520447	729987	774959	16	-1.50743	0.0231595
ENSDARP00000127392.1_x000D_; ENSDARP00000131200.2_x000D_; ENSDARP00000056918.5	pep chromosome:GRCz11:12:22310365:22355430:-1 gene:ENSDARG00000038991.8 transcript:ENSDART00000153296.3 gene_biotype:protein_coding transcript_biotype:protein_coding gene_symbol:nsfb description:N-ethylmaleimide-sensitive factor b [Source:ZFIN;Acc:ZDB-GENE-050808-1]<|>pep chromosome:GRCz11:12:22311127:22355452:-1 gene:ENSDARG00000038991.8 transcript:ENSDART00000159036.2 gene_biotype:protein_codin…		26	82.759	3.57028e+06	7.67321e+06	9.23001e+06	1.82887e+07	1.59882e+07	1.98791e+07	1.98791e+07	1.9705e+07	176	-1.5076	0.0191782
ENSDARP00000131241.1	pep chromosome:GRCz11:17:43850516:43863700:-1 gene:ENSDARG00000100317.2 transcript:ENSDART00000157530.2 gene_biotype:protein_coding transcript_biotype:protein_coding gene_symbol:ahsa1b description:AHA1, activator of heat shock protein ATPase homolog 1b [Source:ZFIN;Acc:ZDB-GENE-030131-664]		7	38.088	823810	1.6306e+06	2.42533e+06	3.76593e+06	4.39849e+06	4.5312e+06	4.5312e+06	4.87273e+06	61	-1.50865	0.021309
ENSDARP00000025305.5	pep chromosome:GRCz11:7:72003301:72011167:1 gene:ENSDARG00000006300.9 transcript:ENSDART00000012918.7 gene_biotype:protein_coding transcript_biotype:protein_coding gene_symbol:psmd9 description:proteasome 26S subunit, non-ATPase 9 [Source:ZFIN;Acc:ZDB-GENE-030131-431]	psmd9	3	23.492	874616	1.29979e+06	1.90892e+06	3.38502e+06	4.08792e+06	3.61618e+06	4.08792e+06	4.12373e+06	16	-1.50908	0.0141147
ENSDARP00000014914.7	pep chromosome:GRCz11:22:20388621:20403194:-1 gene:ENSDARG00000006609.10 transcript:ENSDART00000010048.8 gene_biotype:protein_coding transcript_biotype:protein_coding gene_symbol:map2k2a description:mitogen-activated protein kinase kinase 2a [Source:ZFIN;Acc:ZDB-GENE-041027-1]	map2k2a; wu:fa56c06	8	44.021	970039	1.53e+06	1.96874e+06	3.54957e+06	3.36774e+06	5.63975e+06	5.63975e+06	5.59033e+06	61	-1.50938	0.0163047
ENSDARP00000131533.2	pep chromosome:GRCz11:CHR_ALT_CTG6_1_39:39201263:39216915:-1 gene:ENSDARG00000117142.1 transcript:ENSDART00000166290.2 gene_biotype:protein_coding transcript_biotype:protein_coding gene_symbol:os9 description:OS9 endoplasmic reticulum lectin [Source:ZFIN;Acc:ZDB-GENE-060929-32]		11	78.311	609651	1.40595e+06	1.53007e+06	3.03062e+06	2.50456e+06	4.01252e+06	4.01252e+06	3.97736e+06	34	-1.5125	0.0214174
ENSDARP00000144503.1_x000D_; ENSDARP00000072235.5	pep chromosome:GRCz11:20:26881600:26888698:1 gene:ENSDARG00000055416.8 transcript:ENSDART00000174799.2 gene_biotype:protein_coding transcript_biotype:protein_coding gene_symbol:serpinb1 description:serpin peptidase inhibitor, clade B (ovalbumin), member 1 [Source:ZFIN;Acc:ZDB-GENE-040718-400]<|>pep chromosome:GRCz11:20:26880668:26886849:1 gene:ENSDARG00000055416.8 transcript:ENSDART00000077769.7 …	si:dkey-177p2.11	13	42.858	1.41709e+07	2.32428e+07	3.18334e+07	6.15457e+07	8.18407e+07	4.84256e+07	8.18407e+07	8.25578e+07	163	-1.51333	0.017358
ENSDARP00000047109.6	pep chromosome:GRCz11:5:63294865:63302944:-1 gene:ENSDARG00000045262.7 transcript:ENSDART00000047110.7 gene_biotype:protein_coding transcript_biotype:protein_coding gene_symbol:gsnb description:gelsolin b [Source:ZFIN;Acc:ZDB-GENE-030131-8567]	gsnb	11	80.146	2.26371e+06	1.88206e+06	2.27761e+06	6.08917e+06	4.01286e+06	9.23882e+06	9.23882e+06	9.15787e+06	75	-1.51335	0.0150079
ENSDARP00000112054.3	pep chromosome:GRCz11:23:9230431:9291892:1 gene:ENSDARG00000037781.8 transcript:ENSDART00000125122.4 gene_biotype:protein_coding transcript_biotype:protein_coding gene_symbol:acss2 description:acyl-CoA synthetase short chain family member 2 [Source:ZFIN;Acc:ZDB-GENE-040718-388]	acss2	11	78.548	1.30519e+06	2.74095e+06	3.28271e+06	5.79273e+06	7.24209e+06	6.5281e+06	7.24209e+06	7.30554e+06	62	-1.5145	0.0180734
ENSDARP00000136013.1_x000D_; ENSDARP00000096200.3	pep chromosome:GRCz11:14:48960078:48970210:1 gene:ENSDARG00000071336.5 transcript:ENSDART00000165514.2 gene_biotype:protein_coding transcript_biotype:protein_coding gene_symbol:mif description:macrophage migration inhibitory factor [Source:ZFIN;Acc:ZDB-GENE-080708-1]<|>pep chromosome:GRCz11:14:48964628:48970210:1 gene:ENSDARG00000071336.5 transcript:ENSDART00000105427.4 gene_biotype:protein_codin…	MIF	2	12.404	192698	161307	510338	1.01072e+06	566257	646404	1.01072e+06	1.02532e+06	9	-1.51454	0.0302682
ENSDARP00000008898.5	pep chromosome:GRCz11:3:61108356:61116258:-1 gene:ENSDARG00000018903.8 transcript:ENSDART00000009194.8 gene_biotype:protein_coding transcript_biotype:protein_coding gene_symbol:aimp2 description:aminoacyl tRNA synthetase complex interacting multifunctional protein 2 [Source:ZFIN;Acc:ZDB-GENE-040426-2652]		2	34.812	556320	920646	2.11276e+06	2.46605e+06	2.82238e+06	3.62928e+06	3.62928e+06	4.24474e+06	17	-1.51499	0.0311639
ENSDARP00000015775.6	pep chromosome:GRCz11:23:34030550:34043651:1 gene:ENSDARG00000008237.11 transcript:ENSDART00000003296.8 gene_biotype:protein_coding transcript_biotype:protein_coding gene_symbol:sars1 description:seryl-tRNA synthetase 1 [Source:NCBI gene;Acc:445405]	sars1	23	58.681	5.98497e+06	1.47542e+07	2.19719e+07	3.51531e+07	2.76256e+07	4.67089e+07	4.67089e+07	4.62997e+07	262	-1.51572	0.0323204
ENSDARP00000047012.3	pep chromosome:GRCz11:15:2510761:2519640:-1 gene:ENSDARG00000030949.7 transcript:ENSDART00000047013.5 gene_biotype:protein_coding transcript_biotype:protein_coding gene_symbol:srprb description:SRP receptor subunit beta [Source:ZFIN;Acc:ZDB-GENE-040718-311]		4	29.435	2.02512e+06	3.21277e+06	5.12657e+06	9.23832e+06	6.92044e+06	1.22219e+07	1.22219e+07	1.21148e+07	22	-1.51669	0.0202071
ENSDARP00000116170.1	pep chromosome:GRCz11:9:8390826:8393424:1 gene:ENSDARG00000094616.4 transcript:ENSDART00000133880.3 gene_biotype:protein_coding transcript_biotype:protein_coding gene_symbol:zgc:113984 description:zgc:113984 [Source:ZFIN;Acc:ZDB-GENE-050626-82]		6	23.987	2.96572e+06	2.30971e+06	5.4392e+06	1.09627e+07	5.28787e+06	1.50667e+07	1.50667e+07	1.49347e+07	49	-1.517	0.0303857
ENSDARP00000148419.1_x000D_; ENSDARP00000094243.3	pep chromosome:GRCz11:CHR_ALT_CTG18_1_3:7548425:7556542:1 gene:ENSDARG00000115687.1 transcript:ENSDART00000184031.1 gene_biotype:protein_coding transcript_biotype:protein_coding gene_symbol:arf5 description:ADP-ribosylation factor 5 [Source:ZFIN;Acc:ZDB-GENE-030910-5]<|>pep chromosome:GRCz11:18:7543347:7553756:1 gene:ENSDARG00000070472.6 transcript:ENSDART00000103467.5 gene_biotype:protein_coding…	ARF5; cb445; LOC107662878; LOC107735695; LOC113079395; LOC113580534; LOC115825946	7	20.33	2.78783e+07	7.48e+07	1.45965e+08	1.83395e+08	1.55868e+08	2.50059e+08	2.50059e+08	2.93258e+08	68	-1.51787	0.0469656
ENSDARP00000008513.6	pep chromosome:GRCz11:1:45205920:45215343:-1 gene:ENSDARG00000006225.8 transcript:ENSDART00000014727.8 gene_biotype:protein_coding transcript_biotype:protein_coding gene_symbol:ddx39aa description:DEAD (Asp-Glu-Ala-Asp) box polypeptide 39Aa [Source:ZFIN;Acc:ZDB-GENE-030131-4275]	ddx39aa	10	48.902	1.81198e+06	3.42781e+06	6.0266e+06	9.72697e+06	8.07726e+06	1.11935e+07	1.11935e+07	1.2108e+07	53	-1.51808	0.0249804
ENSDARP00000132450.2	pep chromosome:GRCz11:7:13639473:13679937:1 gene:ENSDARG00000029063.8 transcript:ENSDART00000157870.2 gene_biotype:protein_coding transcript_biotype:protein_coding gene_symbol:clpxa description:caseinolytic mitochondrial matrix peptidase chaperone subunit a [Source:ZFIN;Acc:ZDB-GENE-040912-143]	clpxa	7	68.281	270706	632735	914402	1.84318e+06	1.23162e+06	1.63826e+06	1.84318e+06	1.83712e+06	24	-1.52318	0.0270614
ENSDARP00000149827.1	pep chromosome:GRCz11:7:69148102:69185124:-1 gene:ENSDARG00000103422.2 transcript:ENSDART00000182217.1 gene_biotype:protein_coding transcript_biotype:protein_coding gene_symbol:usp10 description:ubiquitin specific peptidase 10 [Source:ZFIN;Acc:ZDB-GENE-030219-132]		6	97.389	413759	1.54466e+06	1.23486e+06	2.83974e+06	2.08516e+06	3.17944e+06	3.17944e+06	3.15159e+06	26	-1.5254	0.0333275
ENSDARP00000072300.4	pep chromosome:GRCz11:16:23788616:23797570:-1 gene:ENSDARG00000055475.6 transcript:ENSDART00000077834.6 gene_biotype:protein_coding transcript_biotype:protein_coding gene_symbol:rps27.2 description:ribosomal protein S27, isoform 2 [Source:ZFIN;Acc:ZDB-GENE-040426-1735]	rps27.1; rps27.2; zgc:73262	1	9.497	4.82565e+07	8.9555e+07	9.23156e+07	1.98504e+08	2.49461e+08	1.92888e+08	2.49461e+08	2.51647e+08	125	-1.52715	0.0129932
ENSDARP00000090833.4	pep chromosome:GRCz11:5:4298636:4318689:1 gene:ENSDARG00000069013.5 transcript:ENSDART00000100061.5 gene_biotype:protein_coding transcript_biotype:protein_coding gene_symbol:prdx4 description:peroxiredoxin 4 [Source:NCBI gene;Acc:570477]		4	29.093	900104	1.42769e+06	1.97223e+06	3.42414e+06	3.94377e+06	4.50047e+06	4.50047e+06	4.46104e+06	54	-1.52791	0.013827
ENSDARP00000055489.4	pep chromosome:GRCz11:3:25369965:25377163:-1 gene:ENSDARG00000038066.9 transcript:ENSDART00000055490.7 gene_biotype:protein_coding transcript_biotype:protein_coding gene_symbol:kpna2 description:karyopherin alpha 2 (RAG cohort 1, importin alpha 1) [Source:ZFIN;Acc:ZDB-GENE-040718-22]		3	57.563	1.05886e+06	2.61618e+06	1.98052e+06	4.98756e+06	4.13329e+06	6.38996e+06	1.13567e+07	1.08547e+07	38	-1.52853	0.0178327
ENSDARP00000110509.1	pep chromosome:GRCz11:3:31919042:31924643:-1 gene:ENSDARG00000037930.6 transcript:ENSDART00000122589.3 gene_biotype:protein_coding transcript_biotype:protein_coding gene_symbol:rnf113a description:ring finger protein 113A [Source:ZFIN;Acc:ZDB-GENE-040825-1]	znf183	1	36.763	29672.1	86879.1	147007	178335	288951	176977	383419	324874	12	-1.52961	0.0451737
ENSDARP00000155344.1	pep chromosome:GRCz11:25:753364:764853:1 gene:ENSDARG00000115712.1 transcript:ENSDART00000183804.1 gene_biotype:protein_coding transcript_biotype:protein_coding gene_symbol:twf1a description:twinfilin actin-binding protein 1a [Source:ZFIN;Acc:ZDB-GENE-030131-4402]		2	39.942	807477	1.44701e+06	967390	2.26586e+06	3.81184e+06	3.15115e+06	3.81184e+06	3.84524e+06	23	-1.52989	0.0130711
ENSDARP00000147269.1_x000D_; ENSDARP00000015168.7	pep chromosome:GRCz11:6:38879961:38894366:1 gene:ENSDARG00000010255.11 transcript:ENSDART00000184798.1 gene_biotype:protein_coding transcript_biotype:protein_coding gene_symbol:bin2b description:bridging integrator 2b [Source:ZFIN;Acc:ZDB-GENE-030131-5598]<|>pep chromosome:GRCz11:6:38880166:38893499:1 gene:ENSDARG00000010255.11 transcript:ENSDART00000019939.9 gene_biotype:protein_coding transcrip…	BIN2	4	59.257	103704	122896	169045	322498	245652	657568	657568	651806	7	-1.53191	0.0204753
ENSDARP00000155559.1_x000D_; ENSDARP00000157541.1_x000D_; ENSDARP00000032575.5	pep chromosome:GRCz11:CHR_ALT_CTG15_1_16:24756670:24764112:1 gene:ENSDARG00000109636.1 transcript:ENSDART00000189061.1 gene_biotype:protein_coding transcript_biotype:protein_coding gene_symbol:ywhae1 description:tyrosine 3-monooxygenase/tryptophan 5-monooxygenase activation protein, epsilon polypeptide 1 [Source:ZFIN;Acc:ZDB-GENE-030131-779]<|>pep chromosome:GRCz11:CHR_ALT_CTG15_2_4:24746623:2475…	fe38c12; LOC107743675; ywhae	3	29.054	1.15446e+06	1.20628e+06	1.97067e+06	3.53492e+06	2.31313e+06	8.11661e+06	8.11661e+06	8.04549e+06	61	-1.53198	0.0299383
ENSDARP00000050237.5	pep chromosome:GRCz11:22:24730965:24738188:-1 gene:ENSDARG00000092233.3 transcript:ENSDART00000050238.6 gene_biotype:protein_coding transcript_biotype:protein_coding gene_symbol:vtg1 description:vitellogenin 1 [Source:ZFIN;Acc:ZDB-GENE-001201-1]	vtg1	44	149.14	1.06487e+08	1.53568e+08	2.73732e+08	3.57279e+08	4.35407e+08	6.98577e+08	8.26249e+08	9.48499e+08	12460	-1.53384	0.0216354
ENSDARP00000101853.2	pep chromosome:GRCz11:24:21923348:21934571:-1 gene:ENSDARG00000058394.5 transcript:ENSDART00000113092.5 gene_biotype:protein_coding transcript_biotype:protein_coding gene_symbol:tagln3b description:transgelin 3b [Source:ZFIN;Acc:ZDB-GENE-030131-4199]	abhd10b; tagln3b	2	31.919	327219	103977	123232	468358	513859	425541	513859	1.31457e+06	3	-1.5368	0.0238533
ENSDARP00000116965.1_x000D_; ENSDARP00000147729.1	pep chromosome:GRCz11:3:34129505:34136778:-1 gene:ENSDARG00000020679.12 transcript:ENSDART00000131951.3 gene_biotype:protein_coding transcript_biotype:protein_coding gene_symbol:clpp description:caseinolytic mitochondrial matrix peptidase proteolytic subunit [Source:ZFIN;Acc:ZDB-GENE-030131-7860]<|>pep chromosome:GRCz11:3:34129513:34136372:-1 gene:ENSDARG00000020679.12 transcript:ENSDART000001861…		2	28.937	1.72014e+06	5.54707e+06	1.6679e+06	8.01209e+06	5.16069e+06	9.42e+06	9.42e+06	1.12817e+07	13	-1.53773	0.0335111
ENSDARP00000097707.2	pep chromosome:GRCz11:18:34181677:34216886:1 gene:ENSDARG00000079848.5 transcript:ENSDART00000109535.4 gene_biotype:protein_coding transcript_biotype:protein_coding gene_symbol:gmps description:guanine monophosphate synthase [Source:ZFIN;Acc:ZDB-GENE-040426-1503]	gmps	12	76.887	1.8618e+07	4.68057e+07	5.85844e+07	9.3415e+07	1.15548e+08	1.15968e+08	1.15968e+08	1.17702e+08	68	-1.53861	0.0233462
ENSDARP00000137170.2	pep chromosome:GRCz11:1:58857088:58868306:-1 gene:ENSDARG00000103054.2 transcript:ENSDART00000166615.2 gene_biotype:protein_coding transcript_biotype:protein_coding gene_symbol:dnm2b description:dynamin 2b [Source:ZFIN;Acc:ZDB-GENE-040426-2371]		3	50.061	727487	1.14335e+06	1.78151e+06	3.29452e+06	2.8381e+06	3.89157e+06	3.89157e+06	3.85748e+06	64	-1.53933	0.0155652
ENSDARP00000003829.6	pep chromosome:GRCz11:7:17106254:17223540:1 gene:ENSDARG00000019791.9 transcript:ENSDART00000013409.8 gene_biotype:protein_coding transcript_biotype:protein_coding gene_symbol:prmt3 description:protein arginine methyltransferase 3 [Source:ZFIN;Acc:ZDB-GENE-041105-1]		3	57.352	556701	596327	886836	1.91406e+06	1.62603e+06	2.32516e+06	2.32516e+06	2.30479e+06	19	-1.53981	0.01018
ENSDARP00000117340.1	pep chromosome:GRCz11:19:42693855:42802298:1 gene:ENSDARG00000020345.12 transcript:ENSDART00000136873.3 gene_biotype:protein_coding transcript_biotype:protein_coding gene_symbol:clasp2 description:cytoplasmic linker associated protein 2 [Source:NCBI gene;Acc:404604]		2	162.193	19654.2	45887.4	44451.9	101275	62312	157682	157682	156301	5	-1.5445	0.0262367
ENSDARP00000103408.3	pep chromosome:GRCz11:13:3263853:3324773:-1 gene:ENSDARG00000070164.6 transcript:ENSDART00000114040.4 gene_biotype:protein_coding transcript_biotype:protein_coding gene_symbol:ubr2 description:ubiquitin protein ligase E3 component n-recognin 2 [Source:ZFIN;Acc:ZDB-GENE-081107-29]		2	199.085	72059.8	118061	175045	396677	233928	400038	400038	396533	3	-1.54655	0.0182715
ENSDARP00000075874.5_x000D_; ENSDARP00000145324.1	pep chromosome:GRCz11:23:9560991:9567306:1 gene:ENSDARG00000058560.9 transcript:ENSDART00000081433.7 gene_biotype:protein_coding transcript_biotype:protein_coding gene_symbol:adrm1 description:adhesion regulating molecule 1 [Source:NCBI gene;Acc:796450]<|>pep chromosome:GRCz11:CHR_ALT_CTG23_1_1:9567278:9572883:1 gene:ENSDARG00000113912.1 transcript:ENSDART00000192684.1 gene_biotype:protein_coding…	adrm1b	4	42.626	1.11259e+06	2.92267e+06	4.39097e+06	6.07941e+06	9.70436e+06	6.04694e+06	9.70436e+06	9.78939e+06	51	-1.54768	0.0329051
ENSDARP00000066923.6	pep chromosome:GRCz11:4:27627458:27897160:-1 gene:ENSDARG00000045510.8 transcript:ENSDART00000066924.8 gene_biotype:protein_coding transcript_biotype:protein_coding gene_symbol:tbc1d22a description:TBC1 domain family, member 22a [Source:ZFIN;Acc:ZDB-GENE-041114-144]		2	65.829	23682.2	52157.2	75233.7	85321.4	131758	207306	207306	205490	3	-1.54946	0.0313324
ENSDARP00000076185.4	pep chromosome:GRCz11:19:7408235:7412647:1 gene:ENSDARG00000058806.5 transcript:ENSDART00000081746.5 gene_biotype:protein_coding transcript_biotype:protein_coding gene_symbol:naxe description:NAD(P)HX epimerase [Source:NCBI gene;Acc:436891]	naxe	9	30.862	4.43967e+06	7.86486e+06	1.31293e+07	2.43384e+07	2.80326e+07	1.68904e+07	2.80326e+07	2.82782e+07	60	-1.55058	0.0214562
ENSDARP00000003398.8	pep chromosome:GRCz11:16:9762261:9777928:1 gene:ENSDARG00000023279.9 transcript:ENSDART00000020654.9 gene_biotype:protein_coding transcript_biotype:protein_coding gene_symbol:psmd4b description:proteasome 26S subunit, non-ATPase 4b [Source:ZFIN;Acc:ZDB-GENE-050417-96]	psmd4; psmd4b	5	40.175	1.29088e+06	2.63448e+06	3.12028e+06	6.34863e+06	5.02883e+06	8.35498e+06	8.35498e+06	8.28178e+06	37	-1.55058	0.0176663
ENSDARP00000006133.8	pep chromosome:GRCz11:7:24815809:24828887:-1 gene:ENSDARG00000011462.10 transcript:ENSDART00000005853.9 gene_biotype:protein_coding transcript_biotype:protein_coding gene_symbol:otub1b description:OTU deubiquitinase, ubiquitin aldehyde binding 1b [Source:ZFIN;Acc:ZDB-GENE-040718-204]	otub1b	7	30.593	1.3135e+06	3.04556e+06	3.97391e+06	7.17081e+06	8.5133e+06	6.56362e+06	8.5133e+06	8.5879e+06	41	-1.55189	0.0208236
ENSDARP00000157352.1	pep chromosome:GRCz11:CHR_ALT_CTG1_1_1:8595474:8603791:-1 gene:ENSDARG00000113264.1 transcript:ENSDART00000189324.1 gene_biotype:protein_coding transcript_biotype:protein_coding gene_symbol:fbxl18 description:F-box and leucine-rich repeat protein 18 [Source:ZFIN;Acc:ZDB-GENE-050913-65]		3	78.18	84443.3	224650	145010	324884	506049	421976	506049	510483	24	-1.55216	0.017855
ENSDARP00000024425.8_x000D_; ENSDARP00000118027.1	pep chromosome:GRCz11:13:36958086:36995435:1 gene:ENSDARG00000002332.12 transcript:ENSDART00000024386.11 gene_biotype:protein_coding transcript_biotype:protein_coding gene_symbol:frmd6 description:FERM domain containing 6 [Source:ZFIN;Acc:ZDB-GENE-050522-354]<|>pep chromosome:GRCz11:13:36979109:36997761:1 gene:ENSDARG00000002332.12 transcript:ENSDART00000138104.3 gene_biotype:protein_coding trans…		1	70.343	35551.6	19069.8	6946.23	50985.5	42881	54354.1	72380.6	142826	3	-1.55244	0.0396753
ENSDARP00000062263.5	pep chromosome:GRCz11:22:11395:18224:1 gene:ENSDARG00000075768.5 transcript:ENSDART00000062264.8 gene_biotype:protein_coding transcript_biotype:protein_coding gene_symbol:sdhb description:succinate dehydrogenase complex, subunit B, iron sulfur (Ip) [Source:NCBI gene;Acc:562149]	sdhb	12	31.719	2.34064e+07	4.00153e+07	5.3291e+07	9.92114e+07	1.73545e+08	7.33771e+07	1.73545e+08	1.75066e+08	116	-1.55391	0.021382
ENSDARP00000156272.1_x000D_; ENSDARP00000127620.1	pep chromosome:GRCz11:6:40647795:40651944:-1 gene:ENSDARG00000015422.8 transcript:ENSDART00000187423.1 gene_biotype:protein_coding transcript_biotype:protein_coding gene_symbol:ppil1 description:peptidylprolyl isomerase (cyclophilin)-like 1 [Source:ZFIN;Acc:ZDB-GENE-051009-1]<|>pep chromosome:GRCz11:6:40647788:40657653:-1 gene:ENSDARG00000015422.8 transcript:ENSDART00000154359.2 gene_biotype:prot…	zgc:123245	4	18.219	1.41782e+06	3.44096e+06	2.89965e+06	7.49519e+06	1.23868e+07	3.86816e+06	1.23868e+07	1.24953e+07	41	-1.55533	0.0317384
ENSDARP00000069669.5	pep chromosome:GRCz11:25:6016642:6049339:-1 gene:ENSDARG00000071031.6 transcript:ENSDART00000075184.7 gene_biotype:protein_coding transcript_biotype:protein_coding gene_symbol:snx1a description:sorting nexin 1a [Source:ZFIN;Acc:ZDB-GENE-060302-3]	snx1a	16	73.984	2.60192e+06	5.6656e+06	6.80491e+06	1.3256e+07	7.1959e+06	2.68499e+07	2.68499e+07	2.66146e+07	102	-1.55807	0.03916
ENSDARP00000121021.1	pep chromosome:GRCz11:1:52662203:52699063:1 gene:ENSDARG00000004634.11 transcript:ENSDART00000141530.3 gene_biotype:protein_coding transcript_biotype:protein_coding gene_symbol:osbp description:oxysterol binding protein [Source:ZFIN;Acc:ZDB-GENE-090312-18]	osbp	4	85.764	218610	345362	313567	753467	497253	1.61678e+06	1.61678e+06	1.60261e+06	17	-1.55911	0.0235925
ENSDARP00000060245.3_x000D_; ENSDARP00000147356.1	pep chromosome:GRCz11:9:29484043:29497916:-1 gene:ENSDARG00000041110.4 transcript:ENSDART00000060246.4 gene_biotype:protein_coding transcript_biotype:protein_coding gene_symbol:dnajc3a description:DnaJ (Hsp40) homolog, subfamily C, member 3a [Source:ZFIN;Acc:ZDB-GENE-030131-1264]<|>pep chromosome:GRCz11:CHR_ALT_CTG9_1_17:29484337:29497791:-1 gene:ENSDARG00000114114.1 transcript:ENSDART00000188828…	dnajc3	13	57.487	2.51196e+06	8.91364e+06	5.93005e+06	1.72663e+07	1.28531e+07	1.53299e+07	1.72663e+07	1.81287e+07	83	-1.55978	0.0247976
ENSDARP00000004738.7	pep chromosome:GRCz11:16:30408697:30421275:-1 gene:ENSDARG00000016173.9 transcript:ENSDART00000003752.9 gene_biotype:protein_coding transcript_biotype:protein_coding gene_symbol:cct3 description:chaperonin containing TCP1, subunit 3 (gamma) [Source:ZFIN;Acc:ZDB-GENE-020419-5]		28	60.244	1.00504e+07	1.91056e+07	2.59399e+07	5.0412e+07	4.16599e+07	6.08441e+07	6.08441e+07	6.0311e+07	284	-1.56037	0.0165256
ENSDARP00000134807.1	pep chromosome:GRCz11:3:47131112:47212608:1 gene:ENSDARG00000069937.7 transcript:ENSDART00000165100.2 gene_biotype:protein_coding transcript_biotype:protein_coding gene_symbol:dnm2a description:dynamin 2a [Source:ZFIN;Acc:ZDB-GENE-050913-84]	dnm2a	11	96.872	1.23249e+06	1.98387e+06	2.99861e+06	5.92436e+06	4.5864e+06	6.92847e+06	6.92847e+06	6.86776e+06	79	-1.56079	0.0152414
ENSDARP00000146643.1_x000D_; ENSDARP00000156980.1_x000D_; ENSDARP00000117350.1	pep chromosome:GRCz11:17:24880331:24890932:-1 gene:ENSDARG00000002401.9 transcript:ENSDART00000193661.1 gene_biotype:protein_coding transcript_biotype:protein_coding gene_symbol:gale description:UDP-galactose-4-epimerase [Source:ZFIN;Acc:ZDB-GENE-060421-6479]<|>pep chromosome:GRCz11:17:24877392:24889837:-1 gene:ENSDARG00000002401.9 transcript:ENSDART00000187980.1 gene_biotype:protein_coding trans…	zgc:136578	6	38.839	379513	700649	1.43499e+06	2.03341e+06	1.35671e+06	3.55504e+06	3.55504e+06	3.52389e+06	42	-1.56128	0.0378085
ENSDARP00000134278.1	pep chromosome:GRCz11:23:41831224:41854104:1 gene:ENSDARG00000102356.2 transcript:ENSDART00000171885.2 gene_biotype:protein_coding transcript_biotype:protein_coding gene_symbol:scp2b description:sterol carrier protein 2b [Source:ZFIN;Acc:ZDB-GENE-041010-196]	zgc:101621	4	15.301	2.08603e+06	3.08598e+06	4.12487e+06	8.98075e+06	4.25792e+06	1.78701e+07	1.78701e+07	1.77135e+07	24	-1.56187	0.0351246
ENSDARP00000115012.1	pep chromosome:GRCz11:22:24784013:24791505:-1 gene:ENSDARG00000078429.6 transcript:ENSDART00000136837.2 gene_biotype:protein_coding transcript_biotype:protein_coding gene_symbol:vtg4 description:vitellogenin 4 [Source:ZFIN;Acc:ZDB-GENE-001201-3]		205	149.253	7.22051e+08	1.24076e+09	1.89214e+09	2.72757e+09	3.93852e+09	4.08406e+09	1.17442e+10	1.34818e+10	11827	-1.56462	0.0168941
ENSDARP00000092760.4_x000D_; ENSDARP00000156691.1	pep chromosome:GRCz11:9:21826724:21831588:1 gene:ENSDARG00000069846.5 transcript:ENSDART00000101985.5 gene_biotype:protein_coding transcript_biotype:protein_coding gene_symbol:zgc:162944 description:zgc:162944 [Source:ZFIN;Acc:ZDB-GENE-070424-75]<|>pep chromosome:GRCz11:CHR_ALT_CTG9_2_3:21869042:21873653:1 gene:ENSDARG00000112524.1 transcript:ENSDART00000187871.1 gene_biotype:protein_coding trans…	zgc:162944	12	24.054	1.73229e+07	3.43726e+07	4.87683e+07	9.04539e+07	1.19369e+08	6.98536e+07	1.19369e+08	1.20415e+08	194	-1.56633	0.0198498
ENSDARP00000127909.1	pep chromosome:GRCz11:15:714203:721558:1 gene:ENSDARG00000096906.2 transcript:ENSDART00000153847.2 gene_biotype:protein_coding transcript_biotype:protein_coding gene_symbol:si:dkey-7i4.24 description:si:dkey-7i4.24 [Source:ZFIN;Acc:ZDB-GENE-030131-1157]	si:dkey-7i4.24	5	46.033	452236	728976	1.04195e+06	2.65408e+06	857532	3.93421e+06	3.93421e+06	3.89974e+06	11	-1.56806	0.0444469
ENSDARP00000134059.2	pep chromosome:GRCz11:4:14727212:14737102:1 gene:ENSDARG00000057334.8 transcript:ENSDART00000158094.2 gene_biotype:protein_coding transcript_biotype:protein_coding gene_symbol:cmasa description:cytidine monophosphate N-acetylneuraminic acid synthetase a [Source:NCBI gene;Acc:561018]	cmasa	11	48.197	2.71121e+06	4.39082e+06	4.73402e+06	9.66825e+06	1.28668e+07	1.1847e+07	1.28668e+07	1.29795e+07	111	-1.5696	0.00984253
ENSDARP00000106592.3	pep chromosome:GRCz11:6:21525543:21534301:-1 gene:ENSDARG00000052377.7 transcript:ENSDART00000126186.4 gene_biotype:protein_coding transcript_biotype:protein_coding gene_symbol:psmd12 description:proteasome 26S subunit, non-ATPase 12 [Source:ZFIN;Acc:ZDB-GENE-030131-617]	fc34f08; psmd12	10	52.78	1.22749e+06	2.52757e+06	3.5126e+06	5.53458e+06	4.4304e+06	1.1739e+07	1.1739e+07	1.16361e+07	47	-1.57438	0.0295242
ENSDARP00000139796.1	pep chromosome:GRCz11:25:12811709:12824656:-1 gene:ENSDARG00000101332.2 transcript:ENSDART00000171801.2 gene_biotype:protein_coding transcript_biotype:protein_coding gene_symbol:uba2 description:ubiquitin-like modifier activating enzyme 2 [Source:NCBI gene;Acc:406672]	uba2	7	71.749	164269	592180	414897	749038	649348	2.19229e+06	2.19229e+06	2.17309e+06	16	-1.57452	0.048546
ENSDARP00000078883.4_x000D_; ENSDARP00000129353.2	pep chromosome:GRCz11:3:34803948:34816893:-1 gene:ENSDARG00000060150.8 transcript:ENSDART00000084448.5 gene_biotype:protein_coding transcript_biotype:protein_coding gene_symbol:psmd11a description:proteasome 26S subunit, non-ATPase 11a [Source:NCBI gene;Acc:503934]<|>pep chromosome:GRCz11:3:34801146:34816979:-1 gene:ENSDARG00000060150.8 transcript:ENSDART00000154696.3 gene_biotype:protein_coding …	psmd11a	13	47.344	3.00084e+06	5.59863e+06	7.04889e+06	1.23665e+07	1.1306e+07	2.23914e+07	2.23914e+07	2.21952e+07	65	-1.57481	0.0186289
ENSDARP00000074872.4	pep chromosome:GRCz11:18:16133595:16146081:1 gene:ENSDARG00000057698.8 transcript:ENSDART00000080423.6 gene_biotype:protein_coding transcript_biotype:protein_coding gene_symbol:ctsd description:cathepsin D [Source:ZFIN;Acc:ZDB-GENE-010131-8]	catD; ctsd	2	43.172	161589	437603	540225	1.13291e+06	715427	1.24678e+06	1.24678e+06	1.23586e+06	20	-1.57513	0.0270174
ENSDARP00000114277.1_x000D_; ENSDARP00000099088.3_x000D_; ENSDARP00000027654.7_x000D_; ENSDARP00000118000.1_x000D_; ENSDARP00000117595.1	pep chromosome:GRCz11:24:26482449:26485098:-1 gene:ENSDARG00000017235.10 transcript:ENSDART00000135496.3 gene_biotype:protein_coding transcript_biotype:protein_coding gene_symbol:eif5a description:eukaryotic translation initiation factor 5A [Source:ZFIN;Acc:ZDB-GENE-040426-2229]<|>pep chromosome:GRCz11:24:26482322:26485345:-1 gene:ENSDARG00000017235.10 transcript:ENSDART00000113739.5 gene_biotype…	wu:fb17e01	2	16.868	196007	551996	750459	2.10644e+06	664052	1.53619e+06	2.10644e+06	1.8382e+06	62	-1.57533	0.0466563
ENSDARP00000057499.5	pep chromosome:GRCz11:10:17681074:17691171:1 gene:ENSDARG00000039345.6 transcript:ENSDART00000057500.6 gene_biotype:protein_coding transcript_biotype:protein_coding gene_symbol:drg1 description:developmentally regulated GTP binding protein 1 [Source:ZFIN;Acc:ZDB-GENE-030131-8767]	wu:fb06g12	8	40.441	1.18695e+06	2.96411e+06	3.23647e+06	5.14067e+06	5.09783e+06	1.15299e+07	1.15299e+07	1.14289e+07	45	-1.57662	0.0281985
ENSDARP00000147554.1	pep chromosome:GRCz11:CHR_ALT_CTG3_1_31:9544599:9600414:1 gene:ENSDARG00000114173.1 transcript:ENSDART00000187111.1 gene_biotype:protein_coding transcript_biotype:protein_coding gene_symbol:trap1 description:TNF receptor-associated protein 1 [Source:ZFIN;Acc:ZDB-GENE-030131-4257]		10	88.726	200005	450983	613809	1.0449e+06	816932	1.72852e+06	3.23243e+06	3.68247e+06	22	-1.57869	0.0256112
ENSDARP00000018877.8	pep chromosome:GRCz11:3:25999477:26011440:1 gene:ENSDARG00000019507.9 transcript:ENSDART00000024316.9 gene_biotype:protein_coding transcript_biotype:protein_coding gene_symbol:mcm5 description:minichromosome maintenance complex component 5 [Source:ZFIN;Acc:ZDB-GENE-021209-1]		18	81.704	1.82678e+06	3.57514e+06	4.54312e+06	1.05254e+07	7.71586e+06	9.7388e+06	1.28523e+07	1.29892e+07	180	-1.57879	0.014746
ENSDARP00000050176.5	pep chromosome:GRCz11:10:4940767:4961923:-1 gene:ENSDARG00000069601.6 transcript:ENSDART00000050177.7 gene_biotype:protein_coding transcript_biotype:protein_coding gene_symbol:snx30 description:sorting nexin family member 30 [Source:NCBI gene;Acc:550496]		3	49.453	70605.7	350985	216470	321022	554658	806124	806124	799061	8	-1.58061	0.0484893
ENSDARP00000092475.4	pep chromosome:GRCz11:21:21743599:21754630:1 gene:ENSDARG00000076169.5 transcript:ENSDART00000101700.5 gene_biotype:protein_coding transcript_biotype:protein_coding gene_symbol:pold3 description:polymerase (DNA-directed), delta 3, accessory subunit [Source:ZFIN;Acc:ZDB-GENE-060512-59]		4	50.69	292020	762921	731415	1.49884e+06	1.13066e+06	2.57873e+06	2.57873e+06	2.55614e+06	33	-1.58172	0.0248209
ENSDARP00000029079.7	pep chromosome:GRCz11:19:8743260:8748571:-1 gene:ENSDARG00000023298.8 transcript:ENSDART00000031173.8 gene_biotype:protein_coding transcript_biotype:protein_coding gene_symbol:rps27.1 description:ribosomal protein S27, isoform 1 [Source:ZFIN;Acc:ZDB-GENE-050522-549]	LOC113572623; LOC115824986; rps27; rps27.1; zgc:109888	5	9.525	1.39e+08	2.96819e+08	3.77547e+08	5.58262e+08	1.49525e+09	5.00988e+08	1.49525e+09	1.50836e+09	153	-1.58224	0.0335074
ENSDARP00000134801.1	pep chromosome:GRCz11:22:3160447:3182965:-1 gene:ENSDARG00000102765.2 transcript:ENSDART00000158009.2 gene_biotype:protein_coding transcript_biotype:protein_coding gene_symbol:lonp1 description:lon peptidase 1, mitochondrial [Source:ZFIN;Acc:ZDB-GENE-030131-4006]	lonp1; LONP1	12	107.721	1.16984e+06	2.76868e+06	3.89188e+06	8.0002e+06	5.38225e+06	7.87822e+06	8.0002e+06	7.81918e+06	64	-1.58338	0.0229272
ENSDARP00000025538.8	pep chromosome:GRCz11:5:19006701:19014589:-1 gene:ENSDARG00000014817.10 transcript:ENSDART00000002624.10 gene_biotype:protein_coding transcript_biotype:protein_coding gene_symbol:ranbp1 description:RAN binding protein 1 [Source:ZFIN;Acc:ZDB-GENE-040426-2548]	hm:zeh1094	8	24.611	9.46639e+06	1.35904e+07	2.27328e+07	3.17502e+07	3.24014e+07	7.69478e+07	7.69478e+07	7.62736e+07	42	-1.58615	0.0234804
ENSDARP00000024085.6	pep chromosome:GRCz11:2:37089362:37098785:-1 gene:ENSDARG00000038694.6 transcript:ENSDART00000003670.8 gene_biotype:protein_coding transcript_biotype:protein_coding gene_symbol:zgc:101744 description:zgc:101744 [Source:ZFIN;Acc:ZDB-GENE-050320-111]	zgc:101744	2	20.92	751160	2.81334e+06	2.32928e+06	5.87109e+06	2.68844e+06	8.448e+06	8.448e+06	8.37398e+06	12	-1.58655	0.045517
ENSDARP00000153817.1	pep chromosome:GRCz11:CHR_ALT_CTG4_1_4:9478582:9502488:1 gene:ENSDARG00000115591.1 transcript:ENSDART00000183651.1 gene_biotype:protein_coding transcript_biotype:protein_coding gene_symbol:lmf2b description:lipase maturation factor 2b [Source:ZFIN;Acc:ZDB-GENE-070206-11]		5	80.459	2.10168e+06	3.27075e+06	4.95067e+06	9.06413e+06	9.30726e+06	1.0952e+07	1.0952e+07	1.08561e+07	49	-1.58762	0.0121818
ENSDARP00000000956.9	pep chromosome:GRCz11:22:20925849:20950448:-1 gene:ENSDARG00000001734.10 transcript:ENSDART00000002029.10 gene_biotype:protein_coding transcript_biotype:protein_coding gene_symbol:fkbp8 description:FKBP prolyl isomerase 8 [Source:ZFIN;Acc:ZDB-GENE-040426-1849]	zgc:77672	4	43.783	256622	683432	467390	1.49649e+06	850621	1.75734e+06	1.75734e+06	1.74194e+06	16	-1.59009	0.020358
ENSDARP00000141540.1	pep chromosome:GRCz11:22:24220937:24233856:1 gene:ENSDARG00000103404.2 transcript:ENSDART00000165380.2 gene_biotype:protein_coding transcript_biotype:protein_coding gene_symbol:uchl5 description:ubiquitin carboxyl-terminal hydrolase L5 [Source:ZFIN;Acc:ZDB-GENE-040426-2051]	wu:fj17f09	9	37.568	2.57628e+06	5.28427e+06	5.886e+06	1.13152e+07	1.18888e+07	1.62587e+07	1.62587e+07	1.61162e+07	60	-1.59019	0.0138866
ENSDARP00000040792.5	pep chromosome:GRCz11:20:7052870:7069612:-1 gene:ENSDARG00000039684.7 transcript:ENSDART00000040793.6 gene_biotype:protein_coding transcript_biotype:protein_coding gene_symbol:sirt5 description:sirtuin 5 [Source:NCBI gene;Acc:436878]	sirt5	16	33.907	1.12488e+07	2.27548e+07	2.82261e+07	5.55331e+07	9.88194e+07	3.60594e+07	9.88194e+07	9.96853e+07	200	-1.59185	0.0249918
ENSDARP00000088849.4	pep chromosome:GRCz11:25:20601653:20666328:-1 gene:ENSDARG00000067996.5 transcript:ENSDART00000098076.5 gene_biotype:protein_coding transcript_biotype:protein_coding gene_symbol:csk description:C-terminal Src kinase [Source:ZFIN;Acc:ZDB-GENE-061103-493]	csk; zgc:154049	3	50.985	260363	492534	1.32516e+06	1.59348e+06	1.59359e+06	1.8388e+06	1.8388e+06	2.66237e+06	19	-1.59339	0.0349623
ENSDARP00000151215.1_x000D_; ENSDARP00000024492.7	pep chromosome:GRCz11:21:39608637:39628771:-1 gene:ENSDARG00000019702.8 transcript:ENSDART00000183995.1 gene_biotype:protein_coding transcript_biotype:protein_coding gene_symbol:aldocb description:aldolase C, fructose-bisphosphate, b [Source:NCBI gene;Acc:369193]<|>pep chromosome:GRCz11:21:39609483:39639954:-1 gene:ENSDARG00000019702.8 transcript:ENSDART00000026766.8 gene_biotype:protein_coding t…	aldocb	18	39.235	8.94294e+06	1.96449e+07	2.95264e+07	4.24627e+07	9.20353e+07	3.66229e+07	9.20353e+07	9.28417e+07	279	-1.59538	0.0312447
ENSDARP00000154507.1	pep chromosome:GRCz11:CHR_ALT_CTG9_1_19:35631492:35633633:-1 gene:ENSDARG00000110573.1 transcript:ENSDART00000191685.1 gene_biotype:protein_coding transcript_biotype:protein_coding gene_symbol:zp2l1 description:zona pellucida glycoprotein 2, like 1 [Source:ZFIN;Acc:ZDB-GENE-060818-3]		4	45.561	627594	404657	677674	1.48074e+06	1.73708e+06	1.859e+06	1.859e+06	2.52131e+06	14	-1.59872	0.00824086
ENSDARP00000071186.3_x000D_; ENSDARP00000065340.5_x000D_; ENSDARP00000130882.1_x000D_; ENSDARP00000144720.1	pep chromosome:GRCz11:21:35304975:35325537:-1 gene:ENSDARG00000044492.7 transcript:ENSDART00000076715.5 gene_biotype:protein_coding transcript_biotype:protein_coding gene_symbol:ublcp1 description:ubiquitin-like domain containing CTD phosphatase 1 [Source:NCBI gene;Acc:792145]<|>pep chromosome:GRCz11:21:35304977:35325540:-1 gene:ENSDARG00000044492.7 transcript:ENSDART00000065341.7 gene_biotype:pr…	ublcp1	6	36.799	2.61593e+06	3.85045e+06	2.34466e+06	8.30379e+06	1.01706e+07	7.77173e+06	1.01706e+07	1.05093e+07	30	-1.59887	0.00812833
ENSDARP00000147604.1_x000D_; ENSDARP00000061576.4_x000D_; ENSDARP00000152070.1	pep chromosome:GRCz11:9:6587056:6601275:1 gene:ENSDARG00000042018.7 transcript:ENSDART00000193421.1 gene_biotype:protein_coding transcript_biotype:protein_coding gene_symbol:fhl2a description:four and a half LIM domains 2a [Source:ZFIN;Acc:ZDB-GENE-040808-49]<|>pep chromosome:GRCz11:9:6578580:6601988:1 gene:ENSDARG00000042018.7 transcript:ENSDART00000061577.6 gene_biotype:protein_coding transcrip…	zgc:92428	7	32.483	809942	1.65357e+06	1.74634e+06	4.60756e+06	4.07386e+06	3.47694e+06	4.60756e+06	4.10956e+06	28	-1.6008	0.0120439
ENSDARP00000109902.2	pep chromosome:GRCz11:11:31609481:31621367:1 gene:ENSDARG00000070416.6 transcript:ENSDART00000124830.3 gene_biotype:protein_coding transcript_biotype:protein_coding gene_symbol:zgc:162816 description:zgc:162816 [Source:ZFIN;Acc:ZDB-GENE-070410-94]		5	46.879	1.19318e+06	2.167e+06	2.51376e+06	4.35582e+06	9.23362e+06	4.51152e+06	9.23362e+06	9.31453e+06	33	-1.60103	0.0173448
ENSDARP00000034536.7	pep chromosome:GRCz11:1:22647756:22652424:-1 gene:ENSDARG00000026871.10 transcript:ENSDART00000036797.9 gene_biotype:protein_coding transcript_biotype:protein_coding gene_symbol:uchl1 description:ubiquitin carboxyl-terminal esterase L1 (ubiquitin thiolesterase) [Source:ZFIN;Acc:ZDB-GENE-030131-3844]		20	24.232	1.39562e+08	2.03245e+08	3.07739e+08	5.20554e+08	1.18807e+09	3.94182e+08	1.50317e+09	1.27365e+09	589	-1.60121	0.0242784
ENSDARP00000135551.2_x000D_; ENSDARP00000057637.2	pep chromosome:GRCz11:CHR_ALT_CTG13_2_5:22973988:23000896:-1 gene:ENSDARG00000112051.1 transcript:ENSDART00000171778.2 gene_biotype:protein_coding transcript_biotype:protein_coding gene_symbol:hk1 description:hexokinase 1 [Source:ZFIN;Acc:ZDB-GENE-040426-2848]<|>pep chromosome:GRCz11:13:22972888:23007813:-1 gene:ENSDARG00000039452.6 transcript:ENSDART00000057638.4 gene_biotype:protein_coding tran…		6	102.691	98905.2	288372	379334	783545	493493	790224	790224	783301	18	-1.6066	0.028468
ENSDARP00000136096.1	pep chromosome:GRCz11:4:78022547:78026285:-1 gene:ENSDARG00000104674.2 transcript:ENSDART00000168273.2 gene_biotype:protein_coding transcript_biotype:protein_coding gene_symbol:cct2 description:chaperonin containing TCP1, subunit 2 (beta) [Source:ZFIN;Acc:ZDB-GENE-020419-6]		12	31.136	1.20893e+07	2.27942e+07	2.66913e+07	6.72419e+07	4.04355e+07	7.66121e+07	7.66121e+07	7.59408e+07	106	-1.60793	0.015101
ENSDARP00000109333.1	pep chromosome:GRCz11:11:7183131:7211899:1 gene:ENSDARG00000013776.12 transcript:ENSDART00000125619.4 gene_biotype:protein_coding transcript_biotype:protein_coding gene_symbol:thop1 description:thimet oligopeptidase 1 [Source:ZFIN;Acc:ZDB-GENE-040718-47]	thop1	14	80.236	629445	1.65026e+06	3.18135e+06	4.05236e+06	5.12958e+06	4.50482e+06	6.42802e+06	6.39164e+06	58	-1.6082	0.0336198
ENSDARP00000041514.4_x000D_; ENSDARP00000123126.1	pep chromosome:GRCz11:13:30144937:30149973:-1 gene:ENSDARG00000033320.6 transcript:ENSDART00000041515.6 gene_biotype:protein_coding transcript_biotype:protein_coding gene_symbol:sar1ab description:secretion associated, Ras related GTPase 1Ab [Source:ZFIN;Acc:ZDB-GENE-050417-437]<|>pep chromosome:GRCz11:13:30145702:30150592:-1 gene:ENSDARG00000033320.6 transcript:ENSDART00000143093.2 gene_biotype:…	sar1a	1	22.32	189906	274293	862290	911404	1.15829e+06	1.20739e+06	1.20739e+06	1.73243e+06	39	-1.60888	0.0318493
ENSDARP00000146732.1	pep chromosome:GRCz11:6:55287823:55297274:-1 gene:ENSDARG00000114670.1 transcript:ENSDART00000184283.1 gene_biotype:protein_coding transcript_biotype:protein_coding gene_symbol:ube2c description:ubiquitin-conjugating enzyme E2C [Source:ZFIN;Acc:ZDB-GENE-051030-48]	zgc:123190	2	18.765	814776	590399	1.36584e+06	2.15005e+06	2.17911e+06	3.99429e+06	3.99429e+06	3.9593e+06	16	-1.61067	0.0155645
ENSDARP00000041303.7	pep chromosome:GRCz11:6:7109954:7123210:-1 gene:ENSDARG00000009350.10 transcript:ENSDART00000041304.8 gene_biotype:protein_coding transcript_biotype:protein_coding gene_symbol:atg3 description:autophagy related 3 [Source:NCBI gene;Acc:336632]	atg3	8	35.676	787066	1.08768e+06	1.27326e+06	3.11727e+06	2.26825e+06	4.40623e+06	4.40623e+06	4.36763e+06	26	-1.61236	0.010444
ENSDARP00000151287.1_x000D_; ENSDARP00000124348.1_x000D_; ENSDARP00000146460.1	pep chromosome:GRCz11:CHR_ALT_CTG17_1_2:6469425:6487528:1 gene:ENSDARG00000113316.1 transcript:ENSDART00000179942.1 gene_biotype:protein_coding transcript_biotype:protein_coding gene_symbol:coq8ab description:coenzyme Q8A, genome duplicate b [Source:ZFIN;Acc:ZDB-GENE-030131-5543]<|>pep chromosome:GRCz11:17:6467398:6487813:1 gene:ENSDARG00000032426.8 transcript:ENSDART00000149527.3 gene_biotype:pr…	si:dkey-36g24.3	2	64.269	213855	594869	843371	1.32434e+06	1.59625e+06	1.45271e+06	1.59625e+06	1.69442e+06	7	-1.61304	0.0250227
ENSDARP00000120266.1	pep chromosome:GRCz11:9:32797816:32804953:-1 gene:ENSDARG00000020618.10 transcript:ENSDART00000134763.3 gene_biotype:protein_coding transcript_biotype:protein_coding gene_symbol:gatd3a description:glutamine amidotransferase like class 1 domain containing 3A [Source:NCBI gene;Acc:550355]	gatd3	7	27.819	2.90209e+06	5.95228e+06	4.23571e+06	1.26186e+07	1.2217e+07	1.36371e+07	1.36371e+07	1.35176e+07	69	-1.61487	0.00909543
ENSDARP00000154108.1	pep chromosome:GRCz11:20:9128256:9148119:1 gene:ENSDARG00000043684.5 transcript:ENSDART00000183072.1 gene_biotype:protein_coding transcript_biotype:protein_coding gene_symbol:bpnt1 description:bisphosphate nucleotidase 1 [Source:ZFIN;Acc:ZDB-GENE-040718-46]		7	40.077	762536	1.39482e+06	1.51213e+06	3.04497e+06	2.28472e+06	6.65837e+06	6.65837e+06	6.60003e+06	19	-1.61603	0.0214805
ENSDARP00000079444.4	pep chromosome:GRCz11:17:45009868:45028927:1 gene:ENSDARG00000060380.5 transcript:ENSDART00000085009.5 gene_biotype:protein_coding transcript_biotype:protein_coding gene_symbol:coq6 description:coenzyme Q6 monooxygenase [Source:NCBI gene;Acc:751691]	coq6	4	52.965	441138	1.20331e+06	822271	3.01075e+06	1.73941e+06	2.41231e+06	3.01075e+06	2.62736e+06	16	-1.61838	0.0163803
ENSDARP00000153627.1	pep chromosome:GRCz11:CHR_ALT_CTG10_1_28:29147778:29228471:1 gene:ENSDARG00000115006.1 transcript:ENSDART00000188545.1 gene_biotype:protein_coding transcript_biotype:protein_coding gene_symbol:picalma description:phosphatidylinositol binding clathrin assembly protein a [Source:ZFIN;Acc:ZDB-GENE-040426-761]		10	77.732	730393	1.44089e+06	2.19263e+06	3.24313e+06	5.40819e+06	3.823e+06	5.40819e+06	5.45558e+06	70	-1.62029	0.018102
ENSDARP00000060876.3_x000D_; ENSDARP00000060879.3	pep chromosome:GRCz11:8:47158984:47206399:-1 gene:ENSDARG00000041530.8 transcript:ENSDART00000060877.5 gene_biotype:protein_coding transcript_biotype:protein_coding gene_symbol:ppih description:peptidylprolyl isomerase H (cyclophilin H) [Source:ZFIN;Acc:ZDB-GENE-040625-127]<|>pep chromosome:GRCz11:8:47159245:47206162:-1 gene:ENSDARG00000041530.8 transcript:ENSDART00000060880.3 gene_biotype:protei…	zgc:136730	5	19.329	801565	1.4444e+06	2.43459e+06	3.71342e+06	5.62692e+06	3.92219e+06	6.54473e+06	5.67622e+06	24	-1.62057	0.0174083
ENSDARP00000005382.7	pep chromosome:GRCz11:16:8298542:8342749:-1 gene:ENSDARG00000016494.9 transcript:ENSDART00000028108.8 gene_biotype:protein_coding transcript_biotype:protein_coding gene_symbol:ddc description:dopa decarboxylase [Source:ZFIN;Acc:ZDB-GENE-040426-2656]	wu:fa56d05	16	54.258	7.03128e+06	9.91298e+06	1.33992e+07	2.66007e+07	3.33799e+07	3.06231e+07	3.33799e+07	3.36723e+07	171	-1.62122	0.00843957
ENSDARP00000138344.1	pep chromosome:GRCz11:25:186583:189982:1 gene:ENSDARG00000097691.3 transcript:ENSDART00000161504.2 gene_biotype:protein_coding transcript_biotype:protein_coding gene_symbol:pclaf description:PCNA clamp associated factor [Source:ZFIN;Acc:ZDB-GENE-131127-543]		6	10.273	4.17697e+06	3.47975e+06	4.59925e+06	9.09877e+06	2.14172e+07	9.99452e+06	1.02783e+08	8.70887e+07	57	-1.62156	0.0126193
ENSDARP00000041911.7	pep chromosome:GRCz11:23:40234602:40250886:-1 gene:ENSDARG00000005913.9 transcript:ENSDART00000041912.7 gene_biotype:protein_coding transcript_biotype:protein_coding gene_symbol:tgm1l3 description:transglutaminase 1 like 3 [Source:ZFIN;Acc:ZDB-GENE-120718-1]		2	70.564	1.68288e+06	3.4113e+06	3.89658e+06	8.55885e+06	8.12178e+06	9.37969e+06	9.37969e+06	9.2975e+06	19	-1.62176	0.0114681
ENSDARP00000054652.4	pep chromosome:GRCz11:20:6516523:6532462:-1 gene:ENSDARG00000037532.5 transcript:ENSDART00000054653.5 gene_biotype:protein_coding transcript_biotype:protein_coding gene_symbol:mcm3l description:MCM3 minichromosome maintenance deficient 3 (S. cerevisiae), like [Source:ZFIN;Acc:ZDB-GENE-040121-2]	mcm3l; MCM3m	6	90.783	331712	634824	846644	1.52006e+06	1.3709e+06	2.49547e+06	2.49547e+06	2.4736e+06	34	-1.6221	0.0162073
ENSDARP00000047864.7	pep chromosome:GRCz11:3:3386221:3398383:-1 gene:ENSDARG00000115817.1 transcript:ENSDART00000047865.9 gene_biotype:protein_coding transcript_biotype:protein_coding gene_symbol:si:dkey-46g23.2 description:si:dkey-46g23.2 [Source:ZFIN;Acc:ZDB-GENE-070705-476]		24	158.263	7.0646e+06	8.92416e+06	1.06617e+07	2.36295e+07	1.73437e+07	4.78988e+07	4.78988e+07	4.74791e+07	335	-1.6227	0.0154016
ENSDARP00000011642.7_x000D_; ENSDARP00000156268.1	pep chromosome:GRCz11:23:43695822:43718067:-1 gene:ENSDARG00000007216.8 transcript:ENSDART00000015777.8 gene_biotype:protein_coding transcript_biotype:protein_coding gene_symbol:abce1 description:ATP-binding cassette, sub-family E (OABP), member 1 [Source:ZFIN;Acc:ZDB-GENE-040426-1995]<|>pep chromosome:GRCz11:23:43695036:43713757:-1 gene:ENSDARG00000007216.8 transcript:ENSDART00000192175.1 gene_b…	ABCE1	12	67.244	2.34073e+06	3.92167e+06	5.75685e+06	1.14536e+07	9.51879e+06	1.41739e+07	1.41739e+07	1.40498e+07	70	-1.62332	0.0126667
ENSDARP00000112100.2_x000D_; ENSDARP00000105444.2	pep chromosome:GRCz11:12:33395748:33450512:1 gene:ENSDARG00000087657.5 transcript:ENSDART00000129458.3 gene_biotype:protein_coding transcript_biotype:protein_coding gene_symbol:fasn description:fatty acid synthase [Source:ZFIN;Acc:ZDB-GENE-030131-7802]<|>pep chromosome:GRCz11:12:33403694:33448199:1 gene:ENSDARG00000087657.5 transcript:ENSDART00000124083.3 gene_biotype:protein_coding transcript_bi…	fasn	13	274.018	65767.5	123042	212074	338067	357128	417544	417544	426077	47	-1.6255	0.0169671
ENSDARP00000128458.1	pep chromosome:GRCz11:6:37441789:37454910:1 gene:ENSDARG00000061091.6 transcript:ENSDART00000157317.3 gene_biotype:protein_coding transcript_biotype:protein_coding gene_symbol:gtpbp6 description:GTP binding protein 6 (putative) [Source:ZFIN;Acc:ZDB-GENE-031118-62]		7	61.411	299848	561606	789205	1.55788e+06	1.46275e+06	1.71485e+06	2.8568e+06	2.33174e+06	21	-1.62598	0.0127047
ENSDARP00000150332.1_x000D_; ENSDARP00000020181.7_x000D_; ENSDARP00000148348.1	pep chromosome:GRCz11:CHR_ALT_CTG10_1_25:27037348:27060978:1 gene:ENSDARG00000110919.1 transcript:ENSDART00000186394.1 gene_biotype:protein_coding transcript_biotype:protein_coding gene_symbol:ehd1b description:EH-domain containing 1b [Source:ZFIN;Acc:ZDB-GENE-030131-2069]<|>pep chromosome:GRCz11:10:27068251:27093034:1 gene:ENSDARG00000014793.8 transcript:ENSDART00000012717.8 gene_biotype:protein…	ehd1	10	59.969	2.11912e+06	3.8328e+06	4.23852e+06	8.87002e+06	5.97583e+06	1.91986e+07	1.91986e+07	1.90304e+07	57	-1.62853	0.0228516
ENSDARP00000152091.1	pep chromosome:GRCz11:CHR_ALT_CTG18_2_4:15781720:15792426:1 gene:ENSDARG00000111297.1 transcript:ENSDART00000193676.1 gene_biotype:protein_coding transcript_biotype:protein_coding gene_symbol:CR753897.1		8	17.639	3.93648e+06	9.3098e+06	1.53949e+07	2.07003e+07	2.20523e+07	3.65451e+07	3.65451e+07	3.62249e+07	59	-1.62867	0.0266406
ENSDARP00000120397.1_x000D_; ENSDARP00000041256.5	pep chromosome:GRCz11:13:25397098:25402772:1 gene:ENSDARG00000033285.7 transcript:ENSDART00000132953.2 gene_biotype:protein_coding transcript_biotype:protein_coding gene_symbol:gsto2 description:glutathione S-transferase omega 2 [Source:ZFIN;Acc:ZDB-GENE-041114-67]<|>pep chromosome:GRCz11:13:25396896:25402772:1 gene:ENSDARG00000033285.7 transcript:ENSDART00000041257.7 gene_biotype:protein_coding …		15	27.566	7.50764e+06	2.18264e+07	2.43699e+07	4.16621e+07	5.77155e+07	4.91294e+07	6.61077e+07	5.86217e+07	148	-1.62889	0.0208602
ENSDARP00000070638.4	pep chromosome:GRCz11:6:40841156:40842768:-1 gene:ENSDARG00000054026.6 transcript:ENSDART00000076160.6 gene_biotype:protein_coding transcript_biotype:protein_coding gene_symbol:mustn1a description:musculoskeletal, embryonic nuclear protein 1a [Source:ZFIN;Acc:ZDB-GENE-111129-3]	mustn1a	3	8.054	2.68581e+06	6.07265e+06	1.20546e+07	2.31058e+07	2.05958e+07	1.22301e+07	2.31058e+07	2.4219e+07	32	-1.62921	0.0319706
ENSDARP00000009190.5	pep chromosome:GRCz11:8:50953776:50962889:1 gene:ENSDARG00000007359.6 transcript:ENSDART00000013870.6 gene_biotype:protein_coding transcript_biotype:protein_coding gene_symbol:UBL4A description:zgc:56596 [Source:NCBI gene;Acc:393270]	ubl4a	3	17.309	1.72476e+06	4.92065e+06	7.35613e+06	1.32389e+07	7.67181e+06	1.82169e+07	1.82169e+07	1.80572e+07	13	-1.62976	0.0356789
ENSDARP00000122022.2_x000D_; ENSDARP00000102241.2	pep chromosome:GRCz11:19:20404754:20446756:-1 gene:ENSDARG00000036212.8 transcript:ENSDART00000140711.3 gene_biotype:protein_coding transcript_biotype:protein_coding gene_symbol:tbc1d5 description:TBC1 domain family, member 5 [Source:ZFIN;Acc:ZDB-GENE-040426-1197]<|>pep chromosome:GRCz11:19:20404153:20430892:-1 gene:ENSDARG00000036212.8 transcript:ENSDART00000111409.3 gene_biotype:protein_coding …	zgc:63624	4	97.504	57614.2	190163	150490	375413	175088	744979	744979	738452	12	-1.63079	0.0449884
ENSDARP00000021450.6	pep chromosome:GRCz11:2:36721357:36731963:1 gene:ENSDARG00000012591.7 transcript:ENSDART00000019063.7 gene_biotype:protein_coding transcript_biotype:protein_coding gene_symbol:pdcd10b description:programmed cell death 10b [Source:NCBI gene;Acc:405869]		2	24.428	172253	581483	405095	1.06778e+06	583759	1.94083e+06	1.94083e+06	1.92383e+06	3	-1.63267	0.0353822
ENSDARP00000018348.4	pep chromosome:GRCz11:2:26682913:26688908:1 gene:ENSDARG00000003517.6 transcript:ENSDART00000010683.6 gene_biotype:protein_coding transcript_biotype:protein_coding gene_symbol:impa1 description:inositol monophosphatase 1 [Source:ZFIN;Acc:ZDB-GENE-040718-245]	zgc:100926	7	30.559	995827	2.14481e+06	2.30335e+06	4.66097e+06	5.99254e+06	5.27811e+06	5.99254e+06	6.04504e+06	47	-1.63509	0.0118038
ENSDARP00000102614.3	pep chromosome:GRCz11:5:11812089:11836557:1 gene:ENSDARG00000076611.6 transcript:ENSDART00000111359.4 gene_biotype:protein_coding transcript_biotype:protein_coding gene_symbol:fbxo21 description:F-box protein 21 [Source:ZFIN;Acc:ZDB-GENE-100922-229]		14	70.752	1.51959e+06	4.00867e+06	3.98067e+06	5.29765e+06	1.11862e+07	1.22806e+07	1.22806e+07	1.2173e+07	94	-1.63583	0.023831
ENSDARP00000069300.4	pep chromosome:GRCz11:25:5983430:5990182:1 gene:ENSDARG00000092798.4 transcript:ENSDART00000074814.6 gene_biotype:protein_coding transcript_biotype:protein_coding gene_symbol:ppib description:peptidylprolyl isomerase B (cyclophilin B) [Source:ZFIN;Acc:ZDB-GENE-040426-1955]		3	22.87	1.68486e+06	1.24064e+06	1.46467e+06	5.33363e+06	3.67615e+06	4.68685e+06	5.33363e+06	6.76876e+06	32	-1.63588	0.0064187
ENSDARP00000015262.6_x000D_; ENSDARP00000137556.1	pep chromosome:GRCz11:5:36530836:36537975:1 gene:ENSDARG00000002184.8 transcript:ENSDART00000006899.8 gene_biotype:protein_coding transcript_biotype:protein_coding gene_symbol:igbp1 description:immunoglobulin (CD79A) binding protein 1 [Source:ZFIN;Acc:ZDB-GENE-040426-2928]<|>pep chromosome:GRCz11:CHR_ALT_CTG5_1_33:36540383:36546205:1 gene:ENSDARG00000117141.1 transcript:ENSDART00000157991.2 gene_…		8	40.59	1.14303e+06	1.79669e+06	2.71982e+06	4.64063e+06	5.87536e+06	6.18705e+06	6.18705e+06	6.13284e+06	50	-1.63884	0.0109627
ENSDARP00000016703.5	pep chromosome:GRCz11:9:41283430:41351426:-1 gene:ENSDARG00000040705.9 transcript:ENSDART00000024331.8 gene_biotype:protein_coding transcript_biotype:protein_coding gene_symbol:glsb description:glutaminase b [Source:ZFIN;Acc:ZDB-GENE-030616-550]	glsb	2	63.059	199491	459698	748905	1.171e+06	1.15534e+06	1.54278e+06	1.54278e+06	1.52926e+06	6	-1.64186	0.0212064
ENSDARP00000113453.1_x000D_; ENSDARP00000146642.1	pep chromosome:GRCz11:2:30786799:30846586:1 gene:ENSDARG00000006370.9 transcript:ENSDART00000145681.2 gene_biotype:protein_coding transcript_biotype:protein_coding gene_symbol:atp6v1h description:ATPase H+ transporting V1 subunit H [Source:ZFIN;Acc:ZDB-GENE-021219-2]<|>pep chromosome:GRCz11:2:30787128:30846927:1 gene:ENSDARG00000006370.9 transcript:ENSDART00000189233.1 gene_biotype:protein_coding…	chunp6890	3	55.112	177417	480682	663423	918170	1.23449e+06	1.51776e+06	1.51776e+06	1.50446e+06	22	-1.64211	0.024024
ENSDARP00000099577.3	pep chromosome:GRCz11:12:20412293:20482061:1 gene:ENSDARG00000020488.10 transcript:ENSDART00000115015.4 gene_biotype:protein_coding transcript_biotype:protein_coding gene_symbol:arhgap17a description:Rho GTPase activating protein 17a [Source:ZFIN;Acc:ZDB-GENE-050417-56]	arhgap17a	4	92.116	340625	662001	847083	1.55394e+06	1.82178e+06	2.05368e+06	2.05368e+06	2.03569e+06	34	-1.64258	0.0118737
ENSDARP00000074210.5	pep chromosome:GRCz11:18:16715864:16726206:1 gene:ENSDARG00000057167.7 transcript:ENSDART00000079758.7 gene_biotype:protein_coding transcript_biotype:protein_coding gene_symbol:eif4g2b description:eukaryotic translation initiation factor 4, gamma 2b [Source:ZFIN;Acc:ZDB-GENE-030131-6550]		6	102.217	192273	440248	652047	933523	881314	2.04967e+06	2.04967e+06	2.03171e+06	14	-1.6444	0.027384
ENSDARP00000083766.4	pep chromosome:GRCz11:7:19738665:19760223:1 gene:ENSDARG00000062085.6 transcript:ENSDART00000089333.5 gene_biotype:protein_coding transcript_biotype:protein_coding gene_symbol:tkfc description:triokinase/FMN cyclase [Source:ZFIN;Acc:ZDB-GENE-060929-652]		6	59.797	2.59832e+06	3.48038e+06	6.08856e+06	1.02196e+07	1.32734e+07	1.24219e+07	1.32734e+07	1.33897e+07	96	-1.64521	0.0105555
ENSDARP00000008926.9	pep chromosome:GRCz11:20:43792866:43917647:-1 gene:ENSDARG00000026630.11 transcript:ENSDART00000026213.11 gene_biotype:protein_coding transcript_biotype:protein_coding gene_symbol:mark3b description:MAP/microtubule affinity-regulating kinase 3b [Source:ZFIN;Acc:ZDB-GENE-060929-80]	si:dkeyp-50f7.6	2	84.618	23847.7	21637.7	7498.87	50985.5	42881	54354.1	72380.6	95806.1	5	-1.64689	0.0188791
ENSDARP00000094415.4	pep chromosome:GRCz11:25:25766033:25829109:1 gene:ENSDARG00000030278.9 transcript:ENSDART00000103638.6 gene_biotype:protein_coding transcript_biotype:protein_coding gene_symbol:idh3a description:isocitrate dehydrogenase (NAD(+)) 3 catalytic subunit alpha [Source:ZFIN;Acc:ZDB-GENE-040426-1007]	zgc:56380	16	39.957	3.11928e+07	7.47942e+07	9.84258e+07	1.87238e+08	1.57497e+08	2.39234e+08	2.39234e+08	2.37138e+08	96	-1.64708	0.0179233
ENSDARP00000069175.6	pep chromosome:GRCz11:1:45925150:45959721:1 gene:ENSDARG00000016548.11 transcript:ENSDART00000074689.6 gene_biotype:protein_coding transcript_biotype:protein_coding gene_symbol:eif5b description:eukaryotic translation initiation factor 5B [Source:ZFIN;Acc:ZDB-GENE-050208-20]		15	141.585	660238	2.02907e+06	1.46468e+06	3.40876e+06	3.03672e+06	5.83048e+06	5.83048e+06	5.77939e+06	75	-1.64763	0.0200307
ENSDARP00000136229.2	pep chromosome:GRCz11:5:69140656:69180601:-1 gene:ENSDARG00000076888.6 transcript:ENSDART00000160753.2 gene_biotype:protein_coding transcript_biotype:protein_coding gene_symbol:GANAB description:zgc:171967 [Source:ZFIN;Acc:ZDB-GENE-070928-36]	zgc:171967	4	104.065	102286	236440	197596	568010	273552	948419	948419	940109	12	-1.64887	0.0258378
ENSDARP00000055858.4	pep chromosome:GRCz11:3:16687830:16719244:-1 gene:ENSDARG00000027689.8 transcript:ENSDART00000055859.5 gene_biotype:protein_coding transcript_biotype:protein_coding gene_symbol:pold1 description:polymerase (DNA directed), delta 1, catalytic subunit [Source:ZFIN;Acc:ZDB-GENE-060429-1]		10	124.928	2.42762e+06	4.67974e+06	6.40936e+06	1.37263e+07	1.06054e+07	1.54781e+07	1.54781e+07	1.53425e+07	60	-1.65054	0.0130413
ENSDARP00000068054.4	pep chromosome:GRCz11:25:18475032:18496410:1 gene:ENSDARG00000051857.8 transcript:ENSDART00000073564.5 gene_biotype:protein_coding transcript_biotype:protein_coding gene_symbol:tes description:testis derived transcript (3 LIM domains) [Source:ZFIN;Acc:ZDB-GENE-040718-59]	tes	16	57.16	1.45386e+06	1.83845e+06	3.10847e+06	6.3389e+06	6.36293e+06	6.37924e+06	7.2084e+06	6.41868e+06	110	-1.65091	0.00866404
ENSDARP00000109027.1_x000D_; ENSDARP00000152464.1	pep chromosome:GRCz11:17:20923691:20929461:1 gene:ENSDARG00000087554.3 transcript:ENSDART00000122407.3 gene_biotype:protein_coding transcript_biotype:protein_coding gene_symbol:cdk1 description:cyclin-dependent kinase 1 [Source:ZFIN;Acc:ZDB-GENE-010320-1]<|>pep chromosome:GRCz11:CHR_ALT_CTG17_1_11:20916593:20921256:1 gene:ENSDARG00000110840.1 transcript:ENSDART00000188516.1 gene_biotype:protein_c…	cdc2	17	34.535	7.35919e+06	1.72862e+07	2.03497e+07	4.12567e+07	3.49636e+07	5.60951e+07	5.60951e+07	5.56036e+07	167	-1.65537	0.0155888
ENSDARP00000100789.1	pep chromosome:GRCz11:2:1470070:1486023:-1 gene:ENSDARG00000077288.3 transcript:ENSDART00000113774.3 gene_biotype:protein_coding transcript_biotype:protein_coding gene_symbol:si:ch211-188c16.1 description:si:ch211-188c16.1 [Source:ZFIN;Acc:ZDB-GENE-070912-162]	wu:fi37b05	3	84.187	179125	202477	153104	568895	416386	733476	733476	727050	14	-1.65587	0.00706903
ENSDARP00000119567.1	pep chromosome:GRCz11:11:355305:360317:1 gene:ENSDARG00000045017.9 transcript:ENSDART00000147426.3 gene_biotype:protein_coding transcript_biotype:protein_coding gene_symbol:pdrg1 description:p53 and DNA-damage regulated 1 [Source:ZFIN;Acc:ZDB-GENE-050417-276]	pdrg1	7	15.053	2.6747e+06	4.47562e+06	8.2556e+06	1.23114e+07	2.53944e+07	9.91246e+06	2.53944e+07	2.56169e+07	47	-1.65692	0.0241945
ENSDARP00000150460.1_x000D_; ENSDARP00000062568.5	pep chromosome:GRCz11:CHR_ALT_CTG15_1_14:19322209:19334552:1 gene:ENSDARG00000116771.1 transcript:ENSDART00000191712.1 gene_biotype:protein_coding transcript_biotype:protein_coding gene_symbol:acad8 description:acyl-CoA dehydrogenase family, member 8 [Source:ZFIN;Acc:ZDB-GENE-040426-828]<|>pep chromosome:GRCz11:15:19335646:19348383:1 gene:ENSDARG00000042658.6 transcript:ENSDART00000062569.6 gene_…	zgc:55874	6	45.198	1.41742e+06	1.34879e+06	1.29744e+06	3.95555e+06	4.62479e+06	4.26111e+06	4.62479e+06	5.69436e+06	59	-1.65797	0.00476361
ENSDARP00000010960.7	pep chromosome:GRCz11:23:9794730:9807578:-1 gene:ENSDARG00000002659.11 transcript:ENSDART00000004474.9 gene_biotype:protein_coding transcript_biotype:protein_coding gene_symbol:mapre1b description:microtubule-associated protein, RP/EB family, member 1b [Source:ZFIN;Acc:ZDB-GENE-040426-2256]	mapre1	1	29.292	102185	212424	290130	511018	281874	1.37505e+06	1.37505e+06	1.363e+06	4	-1.65834	0.0423451
ENSDARP00000087478.5	pep chromosome:GRCz11:24:9673232:9689930:-1 gene:ENSDARG00000063588.9 transcript:ENSDART00000093046.6 gene_biotype:protein_coding transcript_biotype:protein_coding gene_symbol:uba5 description:ubiquitin-like modifier activating enzyme 5 [Source:NCBI gene;Acc:386712]		7	44.456	1.68052e+06	3.71725e+06	5.16381e+06	8.20446e+06	8.07543e+06	1.53605e+07	1.53605e+07	1.5226e+07	96	-1.65984	0.0199051
ENSDARP00000079033.6	pep chromosome:GRCz11:7:9308625:9322493:1 gene:ENSDARG00000070097.5 transcript:ENSDART00000084598.6 gene_biotype:protein_coding transcript_biotype:protein_coding gene_symbol:selenos description:selenoprotein S [Source:NCBI gene;Acc:735249]		2	21.148	172691	978953	480003	1.55025e+06	1.076e+06	1.53546e+06	1.55025e+06	1.99101e+06	6	-1.66005	0.0357274
ENSDARP00000072983.4	pep chromosome:GRCz11:14:26719691:26729289:1 gene:ENSDARG00000056119.9 transcript:ENSDART00000078522.6 gene_biotype:protein_coding transcript_biotype:protein_coding gene_symbol:eef1g description:eukaryotic translation elongation factor 1 gamma [Source:NCBI gene;Acc:195822]	eef1g	20	50.424	1.14987e+07	3.19529e+07	3.50898e+07	6.81552e+07	5.7895e+07	1.03371e+08	1.03371e+08	1.02465e+08	293	-1.66119	0.0200349
ENSDARP00000136310.1	pep chromosome:GRCz11:23:17865554:17876777:1 gene:ENSDARG00000005513.8 transcript:ENSDART00000162822.2 gene_biotype:protein_coding transcript_biotype:protein_coding gene_symbol:naca description:nascent polypeptide associated complex subunit alpha [Source:NCBI gene;Acc:195823]		2	104.621	134605	120288	88107.6	363547	494038	251394	494038	540762	15	-1.66138	0.00871143
ENSDARP00000058563.2	pep chromosome:GRCz11:24:35536664:35561672:-1 gene:ENSDARG00000040041.8 transcript:ENSDART00000058564.4 gene_biotype:protein_coding transcript_biotype:protein_coding gene_symbol:mcm4 description:minichromosome maintenance complex component 4 [Source:ZFIN;Acc:ZDB-GENE-030131-9544]	cb1025	15	94.465	1.13785e+06	2.68626e+06	3.10456e+06	6.29508e+06	4.91103e+06	9.71846e+06	9.71846e+06	9.63331e+06	95	-1.66156	0.0175859
ENSDARP00000007708.5	pep chromosome:GRCz11:10:1597271:1636452:-1 gene:ENSDARG00000001777.8 transcript:ENSDART00000010626.7 gene_biotype:protein_coding transcript_biotype:protein_coding gene_symbol:nup155 description:nucleoporin 155 [Source:ZFIN;Acc:ZDB-GENE-040426-711]		12	155.033	471552	1.162e+06	1.4588e+06	2.77581e+06	2.99522e+06	3.06866e+06	3.06866e+06	3.04177e+06	91	-1.66543	0.0152772
ENSDARP00000139747.1	pep chromosome:GRCz11:11:15890984:15915788:1 gene:ENSDARG00000098453.2 transcript:ENSDART00000158433.2 gene_biotype:protein_coding transcript_biotype:protein_coding gene_symbol:pank4 description:pantothenate kinase 4 (inactive) [Source:ZFIN;Acc:ZDB-GENE-040426-1592]		2	46.098	111639	154789	417592	613843	494290	760005	760005	838983	7	-1.666	0.0217342
ENSDARP00000094764.4_x000D_; ENSDARP00000153139.1	pep chromosome:GRCz11:23:25121998:25135105:-1 gene:ENSDARG00000023648.9 transcript:ENSDART00000103989.5 gene_biotype:protein_coding transcript_biotype:protein_coding gene_symbol:idh3g description:isocitrate dehydrogenase (NAD(+)) 3 non-catalytic subunit gamma [Source:ZFIN;Acc:ZDB-GENE-050417-435]<|>pep chromosome:GRCz11:23:25123443:25135046:-1 gene:ENSDARG00000023648.9 transcript:ENSDART000001848…	fa01b02	11	42.745	8.24877e+06	1.64922e+07	1.96618e+07	4.714e+07	5.62515e+07	3.22493e+07	5.62515e+07	5.67444e+07	133	-1.66623	0.0127605
ENSDARP00000063785.2	pep chromosome:GRCz11:15:39977461:40002930:1 gene:ENSDARG00000043451.5 transcript:ENSDART00000063786.3 gene_biotype:protein_coding transcript_biotype:protein_coding gene_symbol:cab39 description:calcium binding protein 39 [Source:ZFIN;Acc:ZDB-GENE-040625-158]		6	39.766	1.1891e+06	1.05731e+06	3.36769e+06	4.23099e+06	5.2593e+06	6.09946e+06	6.09946e+06	6.76602e+06	34	-1.66751	0.0183714
ENSDARP00000098279.2	pep chromosome:GRCz11:8:25299069:25301802:1 gene:ENSDARG00000029473.7 transcript:ENSDART00000114676.3 gene_biotype:protein_coding transcript_biotype:protein_coding gene_symbol:gstm.2 description:glutathione S-transferase mu tandem duplicate 2 [Source:ZFIN;Acc:ZDB-GENE-080218-30]	gstm.2	4	26.102	658861	1.76505e+06	2.09175e+06	3.32148e+06	5.68812e+06	4.14094e+06	5.68812e+06	5.73796e+06	205	-1.66909	0.019183
ENSDARP00000123712.1	pep chromosome:GRCz11:17:9963436:9995667:-1 gene:ENSDARG00000058444.9 transcript:ENSDART00000148463.3 gene_biotype:protein_coding transcript_biotype:protein_coding gene_symbol:snx6 description:sorting nexin 6 [Source:ZFIN;Acc:ZDB-GENE-050913-152]	snx6	11	46.645	1.74013e+06	4.06046e+06	5.73847e+06	1.02115e+07	7.58486e+06	1.68619e+07	1.68619e+07	1.67142e+07	67	-1.66981	0.0224523
ENSDARP00000063661.4	pep chromosome:GRCz11:10:33382858:33394568:1 gene:ENSDARG00000043371.6 transcript:ENSDART00000063662.6 gene_biotype:protein_coding transcript_biotype:protein_coding gene_symbol:mdh2 description:malate dehydrogenase 2, NAD (mitochondrial) [Source:ZFIN;Acc:ZDB-GENE-040426-2143]	zgc:64133	11	35.398	1.13365e+07	2.24675e+07	2.89755e+07	6.64143e+07	3.34103e+07	1.07268e+08	1.07268e+08	1.06328e+08	77	-1.67043	0.0241574
ENSDARP00000136161.1	pep chromosome:GRCz11:5:13870340:14004206:1 gene:ENSDARG00000101482.3 transcript:ENSDART00000160690.3 gene_biotype:protein_coding transcript_biotype:protein_coding gene_symbol:hk2 description:hexokinase 2 [Source:ZFIN;Acc:ZDB-GENE-040426-2017]		8	102.079	438774	714796	1.1489e+06	2.18983e+06	2.14272e+06	2.48202e+06	2.48202e+06	2.46027e+06	58	-1.67146	0.0107557
ENSDARP00000107383.2	pep chromosome:GRCz11:21:35327328:35378321:1 gene:ENSDARG00000054530.7 transcript:ENSDART00000130626.4 gene_biotype:protein_coding transcript_biotype:protein_coding gene_symbol:rars1 description:arginyl-tRNA synthetase 1 [Source:ZFIN;Acc:ZDB-GENE-030131-9014]		13	75.708	892628	2.70608e+06	3.10458e+06	4.72466e+06	5.8167e+06	8.82298e+06	8.82298e+06	8.74568e+06	65	-1.67165	0.0235881
ENSDARP00000070383.4	pep chromosome:GRCz11:3:35812040:35847114:1 gene:ENSDARG00000070261.6 transcript:ENSDART00000075903.6 gene_biotype:protein_coding transcript_biotype:protein_coding gene_symbol:crlf3 description:cytokine receptor-like factor 3 [Source:NCBI gene;Acc:550515]	crlf3	2	49.269	99584.8	249919	372447	641153	715087	654942	715087	748283	22	-1.67255	0.0189499
ENSDARP00000018158.7	pep chromosome:GRCz11:1:52137528:52152993:1 gene:ENSDARG00000018190.10 transcript:ENSDART00000007079.9 gene_biotype:protein_coding transcript_biotype:protein_coding gene_symbol:get3 description:guided entry of tail-anchored proteins factor 3, ATPase [Source:NCBI gene;Acc:325704]	get3	5	38.314	855081	791509	2.28369e+06	2.79068e+06	3.02387e+06	5.94458e+06	5.94458e+06	5.89249e+06	15	-1.67347	0.0214379
ENSDARP00000141988.1	pep chromosome:GRCz11:13:330611:337318:-1 gene:ENSDARG00000105265.2 transcript:ENSDART00000166175.2 gene_biotype:protein_coding transcript_biotype:protein_coding gene_symbol:zgc:171534 description:zgc:171534 [Source:ZFIN;Acc:ZDB-GENE-080218-6]		4	43.605	1.02065e+06	1.78857e+06	2.40752e+06	5.13313e+06	1.06272e+07	2.62481e+06	2.7226e+07	1.78937e+07	6	-1.6753	0.0284078
ENSDARP00000155337.1_x000D_; ENSDARP00000135567.1	pep chromosome:GRCz11:6:35033457:35052188:-1 gene:ENSDARG00000052170.7 transcript:ENSDART00000185790.1 gene_biotype:protein_coding transcript_biotype:protein_coding gene_symbol:uap1 description:UDP-N-acetylglucosamine pyrophosphorylase 1 [Source:ZFIN;Acc:ZDB-GENE-030131-1233]<|>pep chromosome:GRCz11:6:35033457:35052388:-1 gene:ENSDARG00000052170.7 transcript:ENSDART00000170116.3 gene_biotype:prot…	fb63d12	15	58.035	1.19361e+06	2.08155e+06	3.58946e+06	6.28948e+06	9.47821e+06	4.87787e+06	9.47821e+06	9.56126e+06	106	-1.67568	0.0169665
ENSDARP00000017258.8	pep chromosome:GRCz11:16:27417200:27442344:-1 gene:ENSDARG00000019008.11 transcript:ENSDART00000027545.9 gene_biotype:protein_coding transcript_biotype:protein_coding gene_symbol:erp44 description:endoplasmic reticulum protein 44 [Source:ZFIN;Acc:ZDB-GENE-040426-1902]	txndc4	22	46.957	2.71905e+07	5.07738e+07	7.55408e+07	1.46824e+08	2.39484e+08	9.69515e+07	2.39484e+08	2.41583e+08	366	-1.6769	0.0191008
ENSDARP00000060688.2_x000D_; ENSDARP00000155149.1	pep chromosome:GRCz11:20:46523078:46534179:-1 gene:ENSDARG00000041397.5 transcript:ENSDART00000060689.5 gene_biotype:protein_coding transcript_biotype:protein_coding gene_symbol:eif2b2 description:eukaryotic translation initiation factor 2B, subunit 2 beta [Source:ZFIN;Acc:ZDB-GENE-040426-2605]<|>pep chromosome:GRCz11:CHR_ALT_CTG20_1_19:46510879:46521801:-1 gene:ENSDARG00000114220.1 transcript:EN…	zgc:77512	6	39.334	585983	1.08066e+06	1.64812e+06	2.5577e+06	3.08031e+06	4.33532e+06	4.33532e+06	4.29733e+06	43	-1.67747	0.0141157
ENSDARP00000130414.2_x000D_; ENSDARP00000033788.7	pep chromosome:GRCz11:13:27770424:27782204:1 gene:ENSDARG00000021681.9 transcript:ENSDART00000159281.2 gene_biotype:protein_coding transcript_biotype:protein_coding gene_symbol:asrgl1 description:asparaginase and isoaspartyl peptidase 1 [Source:NCBI gene;Acc:541402]<|>pep chromosome:GRCz11:13:27768898:27782764:1 gene:ENSDARG00000021681.9 transcript:ENSDART00000029521.9 gene_biotype:protein_coding…	asrgl1	5	32.907	164751	534565	980102	1.29164e+06	2.22764e+06	982326	2.22764e+06	2.24716e+06	19	-1.67773	0.0440115
ENSDARP00000093629.2	pep chromosome:GRCz11:25:37428187:37435060:-1 gene:ENSDARG00000051756.9 transcript:ENSDART00000102855.4 gene_biotype:protein_coding transcript_biotype:protein_coding gene_symbol:pdhx description:pyruvate dehydrogenase complex, component X [Source:ZFIN;Acc:ZDB-GENE-040426-1539]	pdhx	2	52.336	103282	247788	385613	837787	561800	689228	837787	774735	5	-1.67959	0.019747
ENSDARP00000146414.1_x000D_; ENSDARP00000075275.6	pep chromosome:GRCz11:CHR_ALT_CTG4_2_1:9592548:9601019:1 gene:ENSDARG00000112257.1 transcript:ENSDART00000184048.1 gene_biotype:protein_coding transcript_biotype:protein_coding gene_symbol:hspa14 description:heat shock protein 14 [Source:NCBI gene;Acc:565232]<|>pep chromosome:GRCz11:4:9592486:9601691:1 gene:ENSDARG00000058030.8 transcript:ENSDART00000080829.8 gene_biotype:protein_coding transcrip…	hspa14	10	54.236	1.3967e+06	1.85199e+06	2.7078e+06	5.31021e+06	6.20441e+06	7.02289e+06	7.02289e+06	6.96136e+06	73	-1.68197	0.00726868
ENSDARP00000149241.1_x000D_; ENSDARP00000071301.4	pep chromosome:GRCz11:CHR_ALT_CTG3_1_19:30926620:30937964:-1 gene:ENSDARG00000111327.1 transcript:ENSDART00000185856.1 gene_biotype:protein_coding transcript_biotype:protein_coding gene_symbol:coro1a description:coronin, actin binding protein, 1A [Source:ZFIN;Acc:ZDB-GENE-030131-9512]<|>pep chromosome:GRCz11:3:30926364:30941362:-1 gene:ENSDARG00000054610.5 transcript:ENSDART00000076830.5 gene_bio…	fj83g12	5	50.686	622971	708738	1.31805e+06	2.79222e+06	1.97266e+06	3.49503e+06	3.49503e+06	3.46441e+06	38	-1.68263	0.0105746
ENSDARP00000148745.1	pep chromosome:GRCz11:5:24757959:24812899:-1 gene:ENSDARG00000020621.10 transcript:ENSDART00000182415.1 gene_biotype:protein_coding transcript_biotype:protein_coding gene_symbol:ap1b1 description:adaptor related protein complex 1 subunit beta 1 [Source:ZFIN;Acc:ZDB-GENE-061025-1]		4	107.401	202909	447710	635935	1.01841e+06	865031	2.17193e+06	2.17193e+06	2.1529e+06	59	-1.68321	0.0235515
ENSDARP00000068086.5	pep chromosome:GRCz11:7:56472595:56484798:1 gene:ENSDARG00000051888.7 transcript:ENSDART00000073596.7 gene_biotype:protein_coding transcript_biotype:protein_coding gene_symbol:ist1 description:IST1 factor associated with ESCRT-III [Source:ZFIN;Acc:ZDB-GENE-030131-179]	zgc:55671	2	38.935	100033	302316	579900	608790	850205	1.12364e+06	1.12364e+06	1.16508e+06	8	-1.68384	0.0376698
ENSDARP00000145092.1_x000D_; ENSDARP00000123562.1	pep chromosome:GRCz11:3:26173069:26184018:-1 gene:ENSDARG00000087869.4 transcript:ENSDART00000191604.1 gene_biotype:protein_coding transcript_biotype:protein_coding gene_symbol:si:ch211-11k18.4 description:si:ch211-11k18.4 [Source:ZFIN;Acc:ZDB-GENE-070912-22]<|>pep chromosome:GRCz11:3:26175108:26183820:-1 gene:ENSDARG00000087869.4 transcript:ENSDART00000140731.3 gene_biotype:protein_coding transc…		5	50.478	943166	1.62002e+06	1.76966e+06	4.30918e+06	4.26063e+06	4.90404e+06	4.90404e+06	4.86108e+06	22	-1.6858	0.00697589
ENSDARP00000101541.3	pep chromosome:GRCz11:3:55100045:55100936:1 gene:ENSDARG00000097011.3 transcript:ENSDART00000113098.5 gene_biotype:protein_coding transcript_biotype:protein_coding gene_symbol:hbaa1 description:hemoglobin, alpha adult 1 [Source:NCBI gene;Acc:30507]	hbaa1	1	15.512	1.42044e+06	4.18245e+06	4.64574e+06	7.15586e+06	6.47317e+06	1.99165e+07	1.99165e+07	1.9742e+07	110	-1.68763	0.0340641
ENSDARP00000147303.1	pep chromosome:GRCz11:8:19268474:19279784:-1 gene:ENSDARG00000013711.10 transcript:ENSDART00000185892.1 gene_biotype:protein_coding transcript_biotype:protein_coding gene_symbol:zgc:77486 description:zgc:77486 [Source:ZFIN;Acc:ZDB-GENE-040426-2056]		11	46.781	912723	1.42693e+06	4.2768e+06	5.01208e+06	4.77165e+06	7.79053e+06	7.79053e+06	8.59251e+06	52	-1.68797	0.028686
ENSDARP00000076104.3_x000D_; ENSDARP00000116465.2_x000D_; ENSDARP00000140332.2	pep chromosome:GRCz11:2:6106491:6115688:-1 gene:ENSDARG00000058734.7 transcript:ENSDART00000081663.6 gene_biotype:protein_coding transcript_biotype:protein_coding gene_symbol:prdx1 description:peroxiredoxin 1 [Source:ZFIN;Acc:ZDB-GENE-050320-35]<|>pep chromosome:GRCz11:2:6106637:6115389:-1 gene:ENSDARG00000058734.7 transcript:ENSDART00000134921.3 gene_biotype:protein_coding transcript_biotype:pro…	hm:zehl0637	10	22.047	1.22381e+07	3.06434e+07	7.12989e+07	9.28575e+07	1.0995e+08	8.77395e+07	1.14512e+08	1.43246e+08	180	-1.68873	0.0326979
ENSDARP00000020770.8	pep chromosome:GRCz11:17:49354343:49407091:-1 gene:ENSDARG00000040492.9 transcript:ENSDART00000021950.10 gene_biotype:protein_coding transcript_biotype:protein_coding gene_symbol:mthfd1b description:methylenetetrahydrofolate dehydrogenase (NADP+ dependent) 1b [Source:ZFIN;Acc:ZDB-GENE-020905-4]		40	100.458	4.52835e+06	1.0401e+07	1.5327e+07	2.88844e+07	2.76357e+07	3.03529e+07	3.03529e+07	3.07935e+07	484	-1.6896	0.0153731
ENSDARP00000020154.5	pep chromosome:GRCz11:20:38201644:38241859:1 gene:ENSDARG00000007869.8 transcript:ENSDART00000022694.7 gene_biotype:protein_coding transcript_biotype:protein_coding gene_symbol:ehd3 description:EH-domain containing 3 [Source:ZFIN;Acc:ZDB-GENE-041014-352]	ehd3	1	60.755	19438.9	26358.7	27957	95184.8	42881	117968	117968	116934	8	-1.69032	0.0129171
ENSDARP00000134897.2	pep chromosome:GRCz11:CHR_ALT_CTG5_1_1:4226499:4271753:-1 gene:ENSDARG00000114824.1 transcript:ENSDART00000168096.2 gene_biotype:protein_coding transcript_biotype:protein_coding gene_symbol:srrt description:serrate RNA effector molecule homolog (Arabidopsis) [Source:NCBI gene;Acc:192311]		2	105.42	11896.7	40030.2	63773.5	84257.3	63150.6	191972	191972	190290	9	-1.6906	0.0473239
ENSDARP00000092887.3	pep chromosome:GRCz11:1:34707932:34713800:-1 gene:ENSDARG00000092693.4 transcript:ENSDART00000102111.5 gene_biotype:protein_coding transcript_biotype:protein_coding gene_symbol:tpt1 description:tumor protein, translationally-controlled 1 [Source:NCBI gene;Acc:30723]	tpt1	11	19.012	9.1688e+06	2.77479e+07	6.12173e+07	6.81005e+07	8.99599e+07	8.56265e+07	9.0205e+07	1.22992e+08	160	-1.69129	0.039417
ENSDARP00000017410.7_x000D_; ENSDARP00000130975.2	pep chromosome:GRCz11:16:50214819:50229274:-1 gene:ENSDARG00000009250.10 transcript:ENSDART00000010081.9 gene_biotype:protein_coding transcript_biotype:protein_coding gene_symbol:etfb description:electron transfer flavoprotein subunit beta [Source:ZFIN;Acc:ZDB-GENE-040426-1931]<|>pep chromosome:GRCz11:16:50215587:50229193:-1 gene:ENSDARG00000009250.10 transcript:ENSDART00000161782.2 gene_biotype:…		16	27.526	2.43527e+07	5.90892e+07	5.59538e+07	1.67763e+08	1.02901e+08	1.57231e+08	1.67763e+08	1.55854e+08	163	-1.69171	0.0126896
ENSDARP00000124120.1_x000D_; ENSDARP00000082125.6	pep chromosome:GRCz11:7:24645186:24673133:1 gene:ENSDARG00000061472.9 transcript:ENSDART00000150118.4 gene_biotype:protein_coding transcript_biotype:protein_coding gene_symbol:gba2 description:glucosidase, beta (bile acid) 2 [Source:ZFIN;Acc:ZDB-GENE-070522-3]<|>pep chromosome:GRCz11:7:24645307:24673416:1 gene:ENSDARG00000061472.9 transcript:ENSDART00000087691.7 gene_biotype:protein_coding transc…		7	96.481	128665	488887	598264	1.0307e+06	1.41406e+06	871610	1.41406e+06	1.42645e+06	53	-1.69237	0.03085
ENSDARP00000025160.8	pep chromosome:GRCz11:18:44615591:44623675:-1 gene:ENSDARG00000020454.10 transcript:ENSDART00000005431.9 gene_biotype:protein_coding transcript_biotype:protein_coding gene_symbol:psmd8 description:proteasome 26S subunit, non-ATPase 8 [Source:ZFIN;Acc:ZDB-GENE-040625-136]	zgc:86762	7	30.995	3.49e+06	9.02193e+06	1.02291e+07	2.1183e+07	2.16293e+07	2.37793e+07	2.37793e+07	2.35709e+07	62	-1.69337	0.013743
ENSDARP00000148578.1_x000D_; ENSDARP00000152602.1_x000D_; ENSDARP00000122475.1	pep chromosome:GRCz11:CHR_ALT_CTG11_1_30:12109971:12158380:-1 gene:ENSDARG00000116096.1 transcript:ENSDART00000185342.1 gene_biotype:protein_coding transcript_biotype:protein_coding gene_symbol:npepps description:aminopeptidase puromycin sensitive [Source:ZFIN;Acc:ZDB-GENE-060524-3]<|>pep chromosome:GRCz11:CHR_ALT_CTG11_2_2:12128506:12179621:-1 gene:ENSDARG00000110180.1 transcript:ENSDART00000186…		6	103.851	221025	456139	926512	1.21046e+06	1.44377e+06	1.81634e+06	1.81634e+06	1.86145e+06	22	-1.69557	0.0215835
ENSDARP00000003641.6	pep chromosome:GRCz11:8:45754871:45760087:-1 gene:ENSDARG00000009212.8 transcript:ENSDART00000025620.8 gene_biotype:protein_coding transcript_biotype:protein_coding gene_symbol:ppiaa description:peptidylprolyl isomerase Aa (cyclophilin A) [Source:ZFIN;Acc:ZDB-GENE-030131-8556]		6	17.393	1.80698e+07	3.38708e+07	4.57582e+07	7.13212e+07	6.31476e+07	2.11407e+08	2.11407e+08	2.09555e+08	57	-1.69579	0.026446
ENSDARP00000146749.1	pep chromosome:GRCz11:CHR_ALT_CTG21_1_14:22887822:22893907:-1 gene:ENSDARG00000110887.1 transcript:ENSDART00000184865.1 gene_biotype:protein_coding transcript_biotype:protein_coding gene_symbol:ccdc90b description:coiled-coil domain containing 90B [Source:ZFIN;Acc:ZDB-GENE-040724-162]		2	29.293	1.3043e+06	2.62311e+06	3.8561e+06	8.20572e+06	1.01895e+07	5.37288e+06	1.06363e+07	1.02788e+07	22	-1.69655	0.0157217
ENSDARP00000121937.1	pep chromosome:GRCz11:1:25442716:25486527:-1 gene:ENSDARG00000070055.6 transcript:ENSDART00000141892.3 gene_biotype:protein_coding transcript_biotype:protein_coding gene_symbol:arfip1 description:ADP-ribosylation factor interacting protein 1 (arfaptin 1) [Source:ZFIN;Acc:ZDB-GENE-040426-2690]	arfip1	10	50.186	1.59946e+06	3.58434e+06	4.03796e+06	8.94532e+06	8.35253e+06	1.05517e+07	1.05517e+07	1.04592e+07	85	-1.69661	0.0109061
ENSDARP00000003412.6	pep chromosome:GRCz11:15:6786757:6807963:1 gene:ENSDARG00000011488.7 transcript:ENSDART00000013278.7 gene_biotype:protein_coding transcript_biotype:protein_coding gene_symbol:sirt2 description:sirtuin 2 (silent mating type information regulation 2, homolog) 2 (S. cerevisiae) [Source:NCBI gene;Acc:322309]		2	42.258	269333	243616	482896	1.09818e+06	579523	1.6957e+06	1.6957e+06	1.68085e+06	11	-1.69667	0.0164751
ENSDARP00000009619.7	pep chromosome:GRCz11:10:39893439:39905253:1 gene:ENSDARG00000009806.9 transcript:ENSDART00000003435.8 gene_biotype:protein_coding transcript_biotype:protein_coding gene_symbol:smfn description:small fragment nuclease [Source:ZFIN;Acc:ZDB-GENE-040426-1709]	smfn	1	29.728	348650	483107	906669	1.79052e+06	2.35789e+06	1.2335e+06	2.35789e+06	2.37855e+06	28	-1.69724	0.0133217
ENSDARP00000051643.4	pep chromosome:GRCz11:5:16128214:16139600:-1 gene:ENSDARG00000035618.5 transcript:ENSDART00000051644.5 gene_biotype:protein_coding transcript_biotype:protein_coding gene_symbol:coq5 description:coenzyme Q5, methyltransferase [Source:NCBI gene;Acc:447802]	COQ5	2	37.222	202012	374603	717876	1.24841e+06	1.06559e+06	1.39749e+06	1.39749e+06	1.44228e+06	4	-1.69895	0.016086
ENSDARP00000124593.1	pep chromosome:GRCz11:21:15733880:15749719:1 gene:ENSDARG00000044753.8 transcript:ENSDART00000149371.2 gene_biotype:protein_coding transcript_biotype:protein_coding gene_symbol:idh3b description:isocitrate dehydrogenase (NAD(+)) 3 non-catalytic subunit beta [Source:ZFIN;Acc:ZDB-GENE-040625-174]		14	41.961	7.68027e+06	1.61467e+07	1.98765e+07	4.38067e+07	4.88747e+07	3.94193e+07	4.88747e+07	4.9303e+07	119	-1.6992	0.0106092
ENSDARP00000071563.4	pep chromosome:GRCz11:20:6308564:6476705:-1 gene:ENSDARG00000038866.7 transcript:ENSDART00000077095.6 gene_biotype:protein_coding transcript_biotype:protein_coding gene_symbol:trappc8 description:trafficking protein particle complex 8 [Source:ZFIN;Acc:ZDB-GENE-130530-601]	trappc8	2	164.342	6358.14	28483.9	45262.6	58134.5	64607.9	74748.6	74748.6	90937	6	-1.69934	0.0456092
ENSDARP00000135087.2	pep chromosome:GRCz11:13:32816725:32898962:-1 gene:ENSDARG00000017500.12 transcript:ENSDART00000163757.2 gene_biotype:protein_coding transcript_biotype:protein_coding gene_symbol:rock2a description:rho-associated, coiled-coil containing protein kinase 2a [Source:ZFIN;Acc:ZDB-GENE-030115-3]		2	162.108	16413.5	40354.7	44843.1	92648.9	69710.2	158127	158127	156741	2	-1.70122	0.0181714
ENSDARP00000052513.6	pep chromosome:GRCz11:7:31796870:31830936:-1 gene:ENSDARG00000036164.10 transcript:ENSDART00000052514.8 gene_biotype:protein_coding transcript_biotype:protein_coding gene_symbol:cars1 description:cysteinyl-tRNA synthetase 1 [Source:ZFIN;Acc:ZDB-GENE-030328-29]	cars1	4	93.752	104286	177536	409464	461378	635781	889731	889731	881935	13	-1.70182	0.0224078
ENSDARP00000095348.4	pep chromosome:GRCz11:25:10485103:10496779:1 gene:ENSDARG00000016239.11 transcript:ENSDART00000104576.5 gene_biotype:protein_coding transcript_biotype:protein_coding gene_symbol:psmd13 description:proteasome 26S subunit, non-ATPase 13 [Source:ZFIN;Acc:ZDB-GENE-040426-1004]	zgc:56377	10	43.108	893133	2.08822e+06	3.282e+06	4.96625e+06	4.46858e+06	9.53429e+06	9.53429e+06	9.45075e+06	37	-1.70377	0.0232183
ENSDARP00000156235.1_x000D_; ENSDARP00000134491.1	pep chromosome:GRCz11:CHR_ALT_CTG21_2_4:22305763:22321932:1 gene:ENSDARG00000113531.1 transcript:ENSDART00000186704.1 gene_biotype:protein_coding transcript_biotype:protein_coding gene_symbol:nadk2 description:NAD kinase 2, mitochondrial [Source:ZFIN;Acc:ZDB-GENE-040801-202]<|>pep chromosome:GRCz11:21:22330005:22346723:1 gene:ENSDARG00000007181.10 transcript:ENSDART00000157839.2 gene_biotype:prot…	zgc:92417	12	48.311	2.08203e+06	6.63234e+06	9.58302e+06	1.54841e+07	2.79228e+07	1.06128e+07	2.79228e+07	2.81674e+07	83	-1.70528	0.0352855
ENSDARP00000016775.8	pep chromosome:GRCz11:3:37059803:37082618:-1 gene:ENSDARG00000015610.10 transcript:ENSDART00000026701.9 gene_biotype:protein_coding transcript_biotype:protein_coding gene_symbol:tubg1 description:tubulin, gamma 1 [Source:ZFIN;Acc:ZDB-GENE-040426-836]	LOC107720009; tubgl	5	51.065	1.30763e+06	2.00157e+06	1.15083e+06	4.02143e+06	5.02841e+06	5.1871e+06	5.1871e+06	5.25331e+06	17	-1.70732	0.00605581
ENSDARP00000131796.2	pep chromosome:GRCz11:1:59007536:59014053:1 gene:ENSDARG00000099301.2 transcript:ENSDART00000165339.2 gene_biotype:protein_coding transcript_biotype:protein_coding gene_symbol:cdc37 description:cell division cycle 37 homolog (S. cerevisiae) [Source:ZFIN;Acc:ZDB-GENE-040426-940]		5	42.805	886416	1.83497e+06	2.58587e+06	5.00964e+06	2.87728e+06	1.01783e+07	1.01783e+07	1.00891e+07	16	-1.70813	0.0270666
ENSDARP00000145768.1_x000D_; ENSDARP00000149895.1	pep chromosome:GRCz11:CHR_ALT_CTG10_1_19:21382756:21385548:-1 gene:ENSDARG00000115361.1 transcript:ENSDART00000182154.1 gene_biotype:protein_coding transcript_biotype:protein_coding gene_symbol:avd description:avidin [Source:ZFIN;Acc:ZDB-GENE-140205-1]<|>pep chromosome:GRCz11:10:21359062:21362320:-1 gene:ENSDARG00000087961.3 transcript:ENSDART00000189789.1 gene_biotype:protein_coding transcript_b…		2	18.135	646694	842103	1.76735e+06	2.06336e+06	4.07336e+06	4.01015e+06	6.51927e+06	5.52383e+06	24	-1.71002	0.0156615
ENSDARP00000049792.6	pep chromosome:GRCz11:8:25295160:25297928:1 gene:ENSDARG00000042533.6 transcript:ENSDART00000049793.8 gene_biotype:protein_coding transcript_biotype:protein_coding gene_symbol:gstm.1 description:glutathione S-transferase mu, tandem duplicate 1 [Source:ZFIN;Acc:ZDB-GENE-030911-2]		25	26.045	6.95199e+07	1.23752e+08	2.21027e+08	3.26493e+08	4.6961e+08	4.37336e+08	4.6961e+08	4.73725e+08	398	-1.71336	0.0137235
ENSDARP00000104718.2	pep chromosome:GRCz11:2:48119494:48171441:-1 gene:ENSDARG00000012801.11 transcript:ENSDART00000123040.4 gene_biotype:protein_coding transcript_biotype:protein_coding gene_symbol:pfkpb description:phosphofructokinase, platelet b [Source:ZFIN;Acc:ZDB-GENE-070912-634]	pfkpb	2	85.303	138251	414623	459989	955022	1.11876e+06	874294	1.11876e+06	1.12856e+06	13	-1.7156	0.0167694
ENSDARP00000069747.4_x000D_; ENSDARP00000154709.1	pep chromosome:GRCz11:7:32897739:32899843:1 gene:ENSDARG00000036144.7 transcript:ENSDART00000075263.5 gene_biotype:protein_coding transcript_biotype:protein_coding gene_symbol:tssc4 description:tumor suppressing subtransferable candidate 4 [Source:NCBI gene;Acc:559769]<|>pep chromosome:GRCz11:7:32898636:32899566:1 gene:ENSDARG00000036144.7 transcript:ENSDART00000188487.1 gene_biotype:protein_codi…	zgc:153225	2	34.094	80550.6	88893.2	108758	252336	179691	610804	610804	605452	2	-1.71745	0.0153395
ENSDARP00000155839.1	pep chromosome:GRCz11:5:28915389:28968964:-1 gene:ENSDARG00000008026.12 transcript:ENSDART00000184936.1 gene_biotype:protein_coding transcript_biotype:protein_coding gene_symbol:niban2b description:niban apoptosis regulator 2b [Source:ZFIN;Acc:ZDB-GENE-030131-6218]		2	99.107	37521.5	52428.7	160984	226567	184473	270037	270037	323433	10	-1.71846	0.0228962
ENSDARP00000063778.3	pep chromosome:GRCz11:15:40188076:40212204:1 gene:ENSDARG00000043446.4 transcript:ENSDART00000063779.4 gene_biotype:protein_coding transcript_biotype:protein_coding gene_symbol:efhd1 description:EF-hand domain family, member D1 [Source:ZFIN;Acc:ZDB-GENE-030131-7461]	efhd1	7	26.232	1.88681e+06	470609	910427	2.97236e+06	2.36767e+06	4.1174e+06	4.1174e+06	7.58009e+06	33	-1.72122	0.02036
ENSDARP00000047901.6	pep chromosome:GRCz11:15:18102280:18115624:-1 gene:ENSDARG00000031214.8 transcript:ENSDART00000047902.8 gene_biotype:protein_coding transcript_biotype:protein_coding gene_symbol:arcn1b description:archain 1b [Source:ZFIN;Acc:ZDB-GENE-040121-7]	arcn1b; arcn1l	12	56.687	1.78617e+06	4.80713e+06	5.08911e+06	1.00429e+07	7.25658e+06	2.17154e+07	2.17154e+07	2.15251e+07	77	-1.72619	0.024322
ENSDARP00000121293.1	pep chromosome:GRCz11:3:36262593:36272670:-1 gene:ENSDARG00000076128.4 transcript:ENSDART00000141638.2 gene_biotype:protein_coding transcript_biotype:protein_coding gene_symbol:prkar1aa description:protein kinase, cAMP-dependent, regulatory, type I, alpha (tissue specific extinguisher 1) a [Source:ZFIN;Acc:ZDB-GENE-050116-2]	prkar1a; prkar1aa	4	43.084	594124	1.50656e+06	2.29452e+06	4.0373e+06	3.84171e+06	4.80897e+06	4.80897e+06	4.76683e+06	24	-1.72753	0.0174295
ENSDARP00000091393.4	pep chromosome:GRCz11:20:43737022:43743700:-1 gene:ENSDARG00000069251.8 transcript:ENSDART00000100620.6 gene_biotype:protein_coding transcript_biotype:protein_coding gene_symbol:zpax1 description:zona pellucida protein AX 1 [Source:ZFIN;Acc:ZDB-GENE-030131-5968]		21	104.792	7.75143e+06	1.48511e+07	2.14283e+07	3.9604e+07	3.41576e+07	6.6777e+07	6.6777e+07	6.61919e+07	157	-1.73153	0.0136171
ENSDARP00000142177.1	pep chromosome:GRCz11:11:6899:12319:-1 gene:ENSDARG00000069977.6 transcript:ENSDART00000173009.1 gene_biotype:protein_coding transcript_biotype:protein_coding gene_symbol:MYG1 description:melanocyte proliferating gene 1 [Source:ZFIN;Acc:ZDB-GENE-060312-32]	myg1	3	43.234	231525	287353	649129	1.09458e+06	1.12021e+06	1.29218e+06	1.29218e+06	1.30416e+06	17	-1.73241	0.0108515
ENSDARP00000137398.1	pep chromosome:GRCz11:2:36616830:36636751:1 gene:ENSDARG00000068177.7 transcript:ENSDART00000169547.2 gene_biotype:protein_coding transcript_biotype:protein_coding gene_symbol:pak2a description:p21 protein (Cdc42/Rac)-activated kinase 2a [Source:ZFIN;Acc:ZDB-GENE-021011-2]		3	57.342	135907	138703	234411	571607	248268	1.143e+06	1.143e+06	1.13299e+06	4	-1.73267	0.0246107
ENSDARP00000148218.1	pep chromosome:GRCz11:CHR_ALT_CTG10_1_15:19544657:19546805:1 gene:ENSDARG00000114132.1 transcript:ENSDART00000187234.1 gene_biotype:protein_coding transcript_biotype:protein_coding gene_symbol:CR925824.2 description:mucin-5AC [Source:NCBI gene;Acc:100332822]	LOC100332822	15	54.793	6.69043e+06	2.67208e+07	2.73593e+07	8.24125e+07	4.95773e+07	4.42085e+07	9.15339e+07	8.0863e+07	132	-1.73557	0.0278449
ENSDARP00000121850.1	pep chromosome:GRCz11:5:23641833:23675222:-1 gene:ENSDARG00000062192.7 transcript:ENSDART00000135153.2 gene_biotype:protein_coding transcript_biotype:protein_coding gene_symbol:tbc1d8b description:TBC1 domain family member 8B [Source:NCBI gene;Acc:566657]	tbc1d8b	2	126.658	109482	227995	242738	586942	485607	785996	785996	779109	15	-1.73615	0.00931139
ENSDARP00000111827.2	pep chromosome:GRCz11:3:32080403:32098515:1 gene:ENSDARG00000037935.7 transcript:ENSDART00000124943.3 gene_biotype:protein_coding transcript_biotype:protein_coding gene_symbol:aldh16a1 description:aldehyde dehydrogenase 16 family, member A1 [Source:ZFIN;Acc:ZDB-GENE-070112-2062]	aldh16a1	3	84.865	34260.7	168939	121494	300425	216219	400597	400597	397087	12	-1.73655	0.0297296
ENSDARP00000129592.1_x000D_; ENSDARP00000038205.4	pep chromosome:GRCz11:10:11260170:11280583:1 gene:ENSDARG00000002523.9 transcript:ENSDART00000155742.3 gene_biotype:protein_coding transcript_biotype:protein_coding gene_symbol:hsdl2 description:hydroxysteroid dehydrogenase like 2 [Source:NCBI gene;Acc:322347]<|>pep chromosome:GRCz11:10:11265387:11283239:1 gene:ENSDARG00000002523.9 transcript:ENSDART00000038888.8 gene_biotype:protein_coding trans…	hsdl2	17	44.392	1.05353e+07	2.50178e+07	3.76022e+07	7.12271e+07	6.72421e+07	7.67417e+07	7.67417e+07	7.60693e+07	160	-1.7376	0.0146427
ENSDARP00000024643.7_x000D_; ENSDARP00000147693.1	pep chromosome:GRCz11:13:12653975:12660318:-1 gene:ENSDARG00000091211.3 transcript:ENSDART00000008498.8 gene_biotype:protein_coding transcript_biotype:protein_coding gene_symbol:adh8a description:alcohol dehydrogenase 8a [Source:ZFIN;Acc:ZDB-GENE-030529-3]<|>pep chromosome:GRCz11:CHR_ALT_CTG13_1_11:12654225:12660269:-1 gene:ENSDARG00000113750.1 transcript:ENSDART00000187519.1 gene_biotype:protein…	adh8a	4	40.545	120393	198741	579136	1.59451e+06	684976	474314	1.59451e+06	1.63588e+06	6	-1.74146	0.0397107
ENSDARP00000041596.2_x000D_; ENSDARP00000152854.1	pep chromosome:GRCz11:18:38885309:38897664:1 gene:ENSDARG00000032532.5 transcript:ENSDART00000041597.3 gene_biotype:protein_coding transcript_biotype:protein_coding gene_symbol:arpp19a description:cAMP-regulated phosphoprotein 19a [Source:ZFIN;Acc:ZDB-GENE-040426-1281]<|>pep chromosome:GRCz11:CHR_ALT_CTG18_1_43:38886467:38895086:1 gene:ENSDARG00000109679.1 transcript:ENSDART00000180986.1 gene_bio…	arpp19	3	12.385	339212	888277	1.73813e+06	2.46776e+06	3.299e+06	2.40676e+06	3.299e+06	3.49206e+06	23	-1.74182	0.0250949
ENSDARP00000100647.4	pep chromosome:GRCz11:12:46791907:46835940:1 gene:ENSDARG00000098695.3 transcript:ENSDART00000110304.4 gene_biotype:protein_coding transcript_biotype:protein_coding gene_symbol:vclb description:vinculin b [Source:ZFIN;Acc:ZDB-GENE-131017-1]		25	107.733	969010	1.14003e+06	2.08262e+06	3.63933e+06	2.40185e+06	9.8589e+06	9.8589e+06	9.77252e+06	72	-1.7424	0.0243904
ENSDARP00000037758.6	pep chromosome:GRCz11:18:13203831:13216672:1 gene:ENSDARG00000026829.7 transcript:ENSDART00000032151.7 gene_biotype:protein_coding transcript_biotype:protein_coding gene_symbol:cotl1 description:coactosin-like F-actin binding protein 1 [Source:ZFIN;Acc:ZDB-GENE-030131-8325]	wu:fb08h08	3	15.894	1.32316e+06	2.17053e+06	7.08297e+06	8.73994e+06	6.17416e+06	1.4128e+07	1.4128e+07	1.42304e+07	17	-1.74265	0.0342723
ENSDARP00000145312.1	pep chromosome:GRCz11:23:6998633:7052412:-1 gene:ENSDARG00000091367.4 transcript:ENSDART00000192468.1 gene_biotype:protein_coding transcript_biotype:protein_coding gene_symbol:prpf6 description:PRP6 pre-mRNA processing factor 6 homolog (S. cerevisiae) [Source:ZFIN;Acc:ZDB-GENE-030131-2575]	prpf6	2	109.31	99205.7	256376	297250	703569	387321	1.04123e+06	1.04123e+06	1.03211e+06	8	-1.74334	0.0208529
ENSDARP00000126741.1_x000D_; ENSDARP00000025716.9	pep chromosome:GRCz11:20:21816069:21910043:-1 gene:ENSDARG00000009689.12 transcript:ENSDART00000152290.3 gene_biotype:protein_coding transcript_biotype:protein_coding gene_symbol:daam1b description:dishevelled associated activator of morphogenesis 1b [Source:ZFIN;Acc:ZDB-GENE-030131-4212]<|>pep chromosome:GRCz11:20:21815613:21994901:-1 gene:ENSDARG00000009689.12 transcript:ENSDART00000004984.12 g…	daam1l	1	123.845	16413.7	26358.7	7311.23	50985.5	42881	54354.1	72380.6	65940.7	5	-1.74382	0.0146976
ENSDARP00000039986.6	pep chromosome:GRCz11:4:5784970:5795309:-1 gene:ENSDARG00000024654.8 transcript:ENSDART00000039987.7 gene_biotype:protein_coding transcript_biotype:protein_coding gene_symbol:pgm3 description:phosphoglucomutase 3 [Source:ZFIN;Acc:ZDB-GENE-041024-13]		9	59.665	399959	722954	1.27052e+06	1.76937e+06	2.03736e+06	3.82975e+06	3.82975e+06	3.7962e+06	29	-1.74396	0.0170716
ENSDARP00000023934.7	pep chromosome:GRCz11:21:917593:929293:-1 gene:ENSDARG00000011921.9 transcript:ENSDART00000006419.7 gene_biotype:protein_coding transcript_biotype:protein_coding gene_symbol:txnl1 description:thioredoxin-like 1 [Source:ZFIN;Acc:ZDB-GENE-040426-701]		5	32.251	798472	2.01443e+06	3.48122e+06	6.21941e+06	4.96847e+06	6.81604e+06	6.81604e+06	6.99411e+06	26	-1.74441	0.0199363
ENSDARP00000138373.1	pep chromosome:GRCz11:20:5378841:5400395:-1 gene:ENSDARG00000091563.5 transcript:ENSDART00000168103.3 gene_biotype:protein_coding transcript_biotype:protein_coding gene_symbol:snw1 description:SNW domain containing 1 [Source:ZFIN;Acc:ZDB-GENE-030131-571]	skiip	2	61.225	234367	311327	595532	1.21155e+06	836612	1.61695e+06	1.61695e+06	1.60278e+06	16	-1.74572	0.011454
ENSDARP00000139361.1_x000D_; ENSDARP00000157364.1_x000D_; ENSDARP00000055311.6	pep chromosome:GRCz11:3:32532000:32536162:1 gene:ENSDARG00000037958.9 transcript:ENSDART00000165909.3 gene_biotype:protein_coding transcript_biotype:protein_coding gene_symbol:nosip description:nitric oxide synthase interacting protein [Source:NCBI gene;Acc:492793]<|>pep chromosome:GRCz11:CHR_ALT_CTG3_1_20:32532921:32536162:1 gene:ENSDARG00000112335.1 transcript:ENSDART00000186409.1 gene_biotype:…	nosip	2	33.311	325686	119836	517918	895774	1.18077e+06	721426	1.18077e+06	1.30842e+06	8	-1.74612	0.021404
ENSDARP00000074155.4_x000D_; ENSDARP00000141676.1_x000D_; ENSDARP00000122687.1	pep chromosome:GRCz11:10:23071274:23099851:-1 gene:ENSDARG00000057105.6 transcript:ENSDART00000079703.6 gene_biotype:protein_coding transcript_biotype:protein_coding gene_symbol:nle1 description:notchless homolog 1 (Drosophila) [Source:ZFIN;Acc:ZDB-GENE-050522-321]<|>pep chromosome:GRCz11:10:23070752:23099869:-1 gene:ENSDARG00000057105.6 transcript:ENSDART00000162444.2 gene_biotype:protein_coding…	fc12b09	1	52.644	19438.9	62296.6	76800	120967	240944	121331	240944	243055	13	-1.74962	0.0246229
ENSDARP00000145614.1	pep chromosome:GRCz11:CHR_ALT_CTG6_1_13:22111217:22134678:-1 gene:ENSDARG00000111210.1 transcript:ENSDART00000182827.1 gene_biotype:protein_coding transcript_biotype:protein_coding gene_symbol:gga1 description:golgi-associated, gamma adaptin ear containing, ARF binding protein 1 [Source:ZFIN;Acc:ZDB-GENE-040822-13]		6	70.241	530767	1.13039e+06	1.25622e+06	2.7799e+06	1.9511e+06	5.28464e+06	5.28464e+06	5.23834e+06	28	-1.74969	0.0158484
ENSDARP00000139504.1_x000D_; ENSDARP00000157072.1	pep chromosome:GRCz11:1:10074601:10101227:1 gene:ENSDARG00000104660.3 transcript:ENSDART00000168473.2 gene_biotype:protein_coding transcript_biotype:protein_coding gene_symbol:si:ch73-132f6.5 description:si:ch73-132f6.5 [Source:ZFIN;Acc:ZDB-GENE-030131-9581]<|>pep chromosome:GRCz11:1:10074343:10114016:1 gene:ENSDARG00000104660.3 transcript:ENSDART00000190194.1 gene_biotype:protein_coding transcri…	lratb	2	73.446	134143	336523	512588	972021	707943	1.2805e+06	1.2805e+06	1.26928e+06	7	-1.75033	0.0187854
ENSDARP00000054690.4	pep chromosome:GRCz11:23:20640484:20664621:1 gene:ENSDARG00000037559.7 transcript:ENSDART00000054691.6 gene_biotype:protein_coding transcript_biotype:protein_coding gene_symbol:uba1 description:ubiquitin-like modifier activating enzyme 1 [Source:ZFIN;Acc:ZDB-GENE-040426-2009]	uba1	30	118.174	3.17869e+06	7.70081e+06	1.00628e+07	1.56761e+07	1.83013e+07	3.27084e+07	3.27084e+07	3.24218e+07	315	-1.75052	0.017166
ENSDARP00000134592.2_x000D_; ENSDARP00000063799.5	pep chromosome:GRCz11:16:17189839:17197669:-1 gene:ENSDARG00000043457.8 transcript:ENSDART00000163606.2 gene_biotype:protein_coding transcript_biotype:protein_coding gene_symbol:gapdh description:glyceraldehyde-3-phosphate dehydrogenase [Source:NCBI gene;Acc:317743]<|>pep chromosome:GRCz11:16:17192664:17197625:-1 gene:ENSDARG00000043457.8 transcript:ENSDART00000063800.7 gene_biotype:protein_codin…	gapdh	19	35.761	2.64386e+07	4.95511e+07	9.10322e+07	1.09202e+08	1.48658e+08	2.80869e+08	2.80869e+08	2.78409e+08	325	-1.75225	0.0208261
ENSDARP00000152691.1_x000D_; ENSDARP00000151166.1	pep chromosome:GRCz11:10:3133098:3138859:-1 gene:ENSDARG00000112087.1 transcript:ENSDART00000190606.1 gene_biotype:protein_coding transcript_biotype:protein_coding gene_symbol:ube2l3a description:ubiquitin-conjugating enzyme E2L 3a [Source:ZFIN;Acc:ZDB-GENE-030131-2977]<|>pep chromosome:GRCz11:CHR_ALT_CTG10_1_37:3133191:3138452:-1 gene:ENSDARG00000110975.1 transcript:ENSDART00000185381.1 gene_bio…		6	20.007	5.67848e+06	1.33525e+07	2.15874e+07	3.62772e+07	4.91138e+07	3.53758e+07	4.91138e+07	4.95442e+07	62	-1.75569	0.0161096
ENSDARP00000015008.6	pep chromosome:GRCz11:23:36340520:36354106:1 gene:ENSDARG00000017844.7 transcript:ENSDART00000011201.7 gene_biotype:protein_coding transcript_biotype:protein_coding gene_symbol:copz1 description:coatomer protein complex, subunit zeta 1 [Source:ZFIN;Acc:ZDB-GENE-000406-6]		2	22.898	875678	2.17128e+06	1.99053e+06	5.06143e+06	2.59052e+06	1.12241e+07	1.12241e+07	1.11258e+07	3	-1.76038	0.0274398
ENSDARP00000150113.1	pep chromosome:GRCz11:CHR_ALT_CTG9_3_1:17539762:17783645:-1 gene:ENSDARG00000114725.1 transcript:ENSDART00000184527.1 gene_biotype:protein_coding transcript_biotype:protein_coding gene_symbol:vwa8 description:von Willebrand factor A domain containing 8 [Source:NCBI gene;Acc:561317]		2	212.583	19438.9	38791.6	20924.2	105167	81125.3	71913.2	105167	91775.1	8	-1.76039	0.0068288
ENSDARP00000108190.2	pep chromosome:GRCz11:10:16006905:16028082:-1 gene:ENSDARG00000018426.7 transcript:ENSDART00000122540.3 gene_biotype:protein_coding transcript_biotype:protein_coding gene_symbol:aldh7a1 description:aldehyde dehydrogenase 7 family, member A1 [Source:ZFIN;Acc:ZDB-GENE-030131-6129]		17	59.049	9.85844e+06	2.21685e+07	2.73869e+07	5.57287e+07	5.76299e+07	7.24871e+07	7.24871e+07	7.18519e+07	185	-1.76051	0.0102131
ENSDARP00000107576.1	pep chromosome:GRCz11:11:16738179:16975190:-1 gene:ENSDARG00000044914.9 transcript:ENSDART00000122222.3 gene_biotype:protein_coding transcript_biotype:protein_coding gene_symbol:suclg2 description:succinate-CoA ligase, GDP-forming, beta subunit [Source:ZFIN;Acc:ZDB-GENE-030114-3]	suclg2; SUCLG2	6	46.409	271866	525047	942120	2.42736e+06	1.12825e+06	1.91263e+06	2.42736e+06	2.11825e+06	14	-1.76119	0.0176153
ENSDARP00000034658.4	pep chromosome:GRCz11:18:27309404:27316599:-1 gene:ENSDARG00000022564.5 transcript:ENSDART00000028294.5 gene_biotype:protein_coding transcript_biotype:protein_coding description:zgc:56106 [Source:NCBI gene;Acc:393163]		5	18.938	1.11016e+06	2.57774e+06	4.46373e+06	6.80202e+06	1.0572e+07	6.94961e+06	1.0572e+07	1.06646e+07	19	-1.76331	0.0179739
ENSDARP00000023177.7	pep chromosome:GRCz11:14:30795559:30801555:1 gene:ENSDARG00000021124.8 transcript:ENSDART00000006132.8 gene_biotype:protein_coding transcript_biotype:protein_coding gene_symbol:cfl1 description:cofilin 1 [Source:ZFIN;Acc:ZDB-GENE-030131-215]	CFL2	23	18.759	1.71327e+08	4.65541e+08	5.09017e+08	1.20918e+09	1.24995e+09	1.05179e+09	1.24995e+09	1.26091e+09	701	-1.76372	0.0119612
ENSDARP00000008048.6	pep chromosome:GRCz11:4:1761029:1771308:1 gene:ENSDARG00000016979.8 transcript:ENSDART00000026963.7 gene_biotype:protein_coding transcript_biotype:protein_coding gene_symbol:pmpcb description:peptidase (mitochondrial processing) beta [Source:ZFIN;Acc:ZDB-GENE-050220-10]		1	52.332	30856.9	59927.7	71377.3	180689	240818	118777	240818	242928	20	-1.76374	0.0104242
ENSDARP00000132035.2_x000D_; ENSDARP00000054848.5	pep chromosome:GRCz11:14:13454840:13524628:1 gene:ENSDARG00000037655.7 transcript:ENSDART00000161854.2 gene_biotype:protein_coding transcript_biotype:protein_coding gene_symbol:pls3 description:plastin 3 (T isoform) [Source:ZFIN;Acc:ZDB-GENE-040718-10]<|>pep chromosome:GRCz11:14:13453130:13525458:1 gene:ENSDARG00000037655.7 transcript:ENSDART00000054849.7 gene_biotype:protein_coding transcript_bi…	wu:fc04g03	10	70.105	684026	1.24769e+06	1.82313e+06	3.39362e+06	2.50513e+06	7.17896e+06	7.17896e+06	7.11606e+06	55	-1.76456	0.0173756
ENSDARP00000154817.1	pep chromosome:GRCz11:17:2587132:2590222:-1 gene:ENSDARG00000115457.1 transcript:ENSDART00000185711.1 gene_biotype:protein_coding transcript_biotype:protein_coding gene_symbol:zp3.2 description:zona pellucida glycoprotein 3, tandem duplicate 2 [Source:ZFIN;Acc:ZDB-GENE-050626-121]		9	46.906	1.28895e+07	3.14262e+07	3.03387e+07	7.88792e+07	5.72087e+07	1.06929e+08	1.06929e+08	1.05992e+08	86	-1.76504	0.0112738
ENSDARP00000017550.6	pep chromosome:GRCz11:20:25445826:25473275:1 gene:ENSDARG00000003750.11 transcript:ENSDART00000012581.8 gene_biotype:protein_coding transcript_biotype:protein_coding gene_symbol:pfas description:phosphoribosylformylglycinamidine synthase [Source:ZFIN;Acc:ZDB-GENE-030131-4420]	pfas	14	142.39	804371	1.80262e+06	2.19774e+06	4.86046e+06	4.26801e+06	6.04945e+06	6.04945e+06	5.99645e+06	75	-1.76647	0.0101269
ENSDARP00000049166.3	pep chromosome:GRCz11:12:13319132:13331980:1 gene:ENSDARG00000033144.4 transcript:ENSDART00000049167.4 gene_biotype:protein_coding transcript_biotype:protein_coding gene_symbol:psme2 description:proteasome activator subunit 2 [Source:ZFIN;Acc:ZDB-GENE-991110-16]	unp309	9	27.701	4.12071e+06	1.36501e+07	2.33019e+07	3.58546e+07	2.69704e+07	5.34779e+07	5.34779e+07	5.30093e+07	67	-1.76738	0.0318927
ENSDARP00000062382.3	pep chromosome:GRCz11:20:29565906:29585336:1 gene:ENSDARG00000042539.4 transcript:ENSDART00000062383.4 gene_biotype:protein_coding transcript_biotype:protein_coding gene_symbol:ywhaqa description:tyrosine 3-monooxygenase/tryptophan 5-monooxygenase activation protein, theta polypeptide a [Source:ZFIN;Acc:ZDB-GENE-040122-5]	ywhaq; ywhaqa	3	27.747	696124	655644	1.06222e+06	1.66765e+06	1.94796e+06	5.91636e+06	5.91636e+06	5.86452e+06	75	-1.76967	0.0174288
ENSDARP00000017212.6	pep chromosome:GRCz11:2:30904069:30908300:1 gene:ENSDARG00000020895.7 transcript:ENSDART00000017144.7 gene_biotype:protein_coding transcript_biotype:protein_coding gene_symbol:bag1 description:BCL2 associated athanogene 1 [Source:ZFIN;Acc:ZDB-GENE-050309-89]	si:dkey-216e9.4	6	22.58	875717	1.63099e+06	2.80838e+06	4.73505e+06	6.84428e+06	4.91e+06	6.84428e+06	6.90425e+06	39	-1.76999	0.0119727
ENSDARP00000096545.3	pep chromosome:GRCz11:14:31657412:31668498:1 gene:ENSDARG00000071498.7 transcript:ENSDART00000105767.4 gene_biotype:protein_coding transcript_biotype:protein_coding gene_symbol:fhl1a description:four and a half LIM domains 1a [Source:ZFIN;Acc:ZDB-GENE-040206-1]	fhla	10	34.193	1.83063e+06	4.34201e+06	9.30356e+06	1.9345e+07	1.64751e+07	9.20613e+06	1.9345e+07	1.86918e+07	77	-1.77007	0.0278158
ENSDARP00000001565.5	pep chromosome:GRCz11:13:24579108:24582236:1 gene:ENSDARG00000001578.7 transcript:ENSDART00000001830.7 gene_biotype:protein_coding transcript_biotype:protein_coding gene_symbol:echs1 description:enoyl CoA hydratase, short chain, 1, mitochondrial [Source:ZFIN;Acc:ZDB-GENE-030616-617]	echs1	13	31.232	4.37054e+06	1.0458e+07	1.07403e+07	2.6187e+07	3.08595e+07	2.42612e+07	3.08595e+07	3.11298e+07	100	-1.77323	0.00890727
ENSDARP00000072687.5	pep chromosome:GRCz11:22:24751101:24757785:-1 gene:ENSDARG00000092126.4 transcript:ENSDART00000078225.7 gene_biotype:protein_coding transcript_biotype:protein_coding gene_symbol:vtg5 description:vitellogenin 5 [Source:ZFIN;Acc:ZDB-GENE-001201-4]		84	149.279	1.51639e+08	3.20048e+08	4.98316e+08	7.34458e+08	1.12344e+09	1.17271e+09	3.20156e+09	3.67526e+09	12276	-1.77411	0.0132925
ENSDARP00000072618.4	pep chromosome:GRCz11:23:28718863:28727106:1 gene:ENSDARG00000055760.5 transcript:ENSDART00000078156.5 gene_biotype:protein_coding transcript_biotype:protein_coding gene_symbol:srm description:spermidine synthase [Source:ZFIN;Acc:ZDB-GENE-040426-1183]	srm	5	32.818	1.50375e+06	3.15852e+06	6.2554e+06	9.33861e+06	1.10803e+07	1.15463e+07	1.26421e+07	1.25677e+07	50	-1.77653	0.0162437
ENSDARP00000024113.7	pep chromosome:GRCz11:23:36424768:36441693:-1 gene:ENSDARG00000026348.8 transcript:ENSDART00000024354.8 gene_biotype:protein_coding transcript_biotype:protein_coding gene_symbol:csad description:cysteine sulfinic acid decarboxylase [Source:ZFIN;Acc:ZDB-GENE-041114-36]	csad	3	61.708	73506.2	171806	339122	437809	573222	686676	686676	681330	5	-1.77683	0.02043
ENSDARP00000127876.1	pep chromosome:GRCz11:17:17763167:17764801:-1 gene:ENSDARG00000097753.2 transcript:ENSDART00000155261.2 gene_biotype:protein_coding transcript_biotype:protein_coding gene_symbol:slirp description:SRA stem-loop interacting RNA binding protein [Source:ZFIN;Acc:ZDB-GENE-030729-30]	slirp	4	11.589	2.21265e+06	7.60452e+06	7.46317e+06	2.35827e+07	7.88576e+06	2.71739e+07	2.71739e+07	2.69359e+07	21	-1.77688	0.0335158
ENSDARP00000150867.1_x000D_; ENSDARP00000100474.3_x000D_; ENSDARP00000157577.1	pep chromosome:GRCz11:CHR_ALT_CTG15_2_2:17146677:17167891:-1 gene:ENSDARG00000112542.1 transcript:ENSDART00000188296.1 gene_biotype:protein_coding transcript_biotype:protein_coding gene_symbol:cul5a description:cullin 5a [Source:ZFIN;Acc:ZDB-GENE-030131-5426]<|>pep chromosome:GRCz11:15:17147002:17169935:-1 gene:ENSDARG00000069742.6 transcript:ENSDART00000110111.4 gene_biotype:protein_coding trans…	cul5	7	90.955	527571	919694	1.43324e+06	2.69274e+06	3.01509e+06	3.44743e+06	3.44743e+06	3.41723e+06	46	-1.77695	0.00852961
ENSDARP00000004016.3_x000D_; ENSDARP00000144222.1	pep chromosome:GRCz11:24:11908480:11919291:1 gene:ENSDARG00000011404.5 transcript:ENSDART00000024224.4 gene_biotype:protein_coding transcript_biotype:protein_coding gene_symbol:fen1 description:flap structure-specific endonuclease 1 [Source:NCBI gene;Acc:386707]<|>pep chromosome:GRCz11:24:11908833:11921184:1 gene:ENSDARG00000011404.5 transcript:ENSDART00000178622.2 gene_biotype:protein_coding tra…	fen1	4	42.509	191262	656027	722822	1.41692e+06	1.18225e+06	2.17923e+06	2.17923e+06	2.16014e+06	23	-1.77698	0.0207938
ENSDARP00000084180.5	pep chromosome:GRCz11:11:24348425:24356093:1 gene:ENSDARG00000062237.7 transcript:ENSDART00000089747.7 gene_biotype:protein_coding transcript_biotype:protein_coding gene_symbol:nfs1 description:NFS1 cysteine desulfurase [Source:ZFIN;Acc:ZDB-GENE-060405-1]	nfs1; wu:fb50g03	10	50.197	768283	2.24028e+06	3.14945e+06	6.75503e+06	6.59743e+06	4.92103e+06	6.75503e+06	6.65524e+06	57	-1.77945	0.0179307
ENSDARP00000148836.1	pep chromosome:GRCz11:5:62304529:62317496:-1 gene:ENSDARG00000110147.1 transcript:ENSDART00000180089.1 gene_biotype:protein_coding transcript_biotype:protein_coding gene_symbol:C5H11orf54 description:zgc:85789 [Source:NCBI gene;Acc:322350]		7	35.216	293014	1.26456e+06	1.51699e+06	2.61245e+06	4.31344e+06	2.02011e+06	4.31344e+06	4.35124e+06	36	-1.77993	0.0333876
ENSDARP00000142895.1	pep chromosome:GRCz11:7:19978434:19999152:-1 gene:ENSDARG00000069331.6 transcript:ENSDART00000173881.2 gene_biotype:protein_coding transcript_biotype:protein_coding gene_symbol:trip6 description:thyroid hormone receptor interactor 6 [Source:ZFIN;Acc:ZDB-GENE-140106-91]	trip6	1	63.096	18218.5	20793.3	7710.9	50985.5	42881	54354.1	72380.6	73191.4	3	-1.78211	0.00942454
ENSDARP00000141564.2	pep chromosome:GRCz11:5:29548441:29559758:-1 gene:ENSDARG00000035505.9 transcript:ENSDART00000167115.2 gene_biotype:protein_coding transcript_biotype:protein_coding gene_symbol:nelfb description:negative elongation factor complex member B [Source:ZFIN;Acc:ZDB-GENE-040426-765]		2	69.189	32592.4	75192.8	25594.3	134893	89786.5	211383	211383	209531	4	-1.7837	0.015342
ENSDARP00000138817.1	pep chromosome:GRCz11:7:59046524:59054322:-1 gene:ENSDARG00000103718.2 transcript:ENSDART00000165390.2 gene_biotype:protein_coding transcript_biotype:protein_coding gene_symbol:chmp5b description:charged multivesicular body protein 5b [Source:NCBI gene;Acc:393351]	chmp5	1	24.753	103886	208154	299584	452288	917043	639292	917043	925078	11	-1.78503	0.0124673
ENSDARP00000144249.2	pep chromosome:GRCz11:CHR_ALT_CTG4_2_1:9836551:9843819:1 gene:ENSDARG00000114206.1 transcript:ENSDART00000177597.2 gene_biotype:protein_coding transcript_biotype:protein_coding gene_symbol:hsp90b1 description:heat shock protein 90, beta (grp94), member 1 [Source:ZFIN;Acc:ZDB-GENE-031002-1]		43	94.679	2.47961e+07	7.09483e+07	8.96567e+07	1.59191e+08	1.20296e+08	3.3895e+08	3.3895e+08	3.3598e+08	579	-1.78764	0.0243348
ENSDARP00000090477.5_x000D_; ENSDARP00000112506.2	pep chromosome:GRCz11:15:34940098:34944831:1 gene:ENSDARG00000068840.6 transcript:ENSDART00000099703.5 gene_biotype:protein_coding transcript_biotype:protein_coding gene_symbol:zgc:66024 description:zgc:66024 [Source:ZFIN;Acc:ZDB-GENE-040426-1511]<|>pep chromosome:GRCz11:15:34939906:34944067:1 gene:ENSDARG00000068840.6 transcript:ENSDART00000131182.3 gene_biotype:protein_coding transcript_biotype…	zgc:66024	13	33.364	6.31111e+06	1.25976e+07	1.58683e+07	4.69427e+07	2.54655e+07	4.34359e+07	4.69427e+07	4.30553e+07	101	-1.78769	0.0102463
ENSDARP00000122078.1	pep chromosome:GRCz11:8:1839695:1856656:1 gene:ENSDARG00000038518.7 transcript:ENSDART00000148254.3 gene_biotype:protein_coding transcript_biotype:protein_coding gene_symbol:snap29 description:synaptosome associated protein 29 [Source:ZFIN;Acc:ZDB-GENE-041111-226]	snap29	6	29.805	462062	1.76918e+06	1.88731e+06	3.41411e+06	4.58569e+06	4.0705e+06	4.58569e+06	4.62587e+06	49	-1.78943	0.020333
ENSDARP00000089504.3	pep chromosome:GRCz11:2:35595454:35601370:1 gene:ENSDARG00000014731.9 transcript:ENSDART00000098734.4 gene_biotype:protein_coding transcript_biotype:protein_coding gene_symbol:cacybp description:calcyclin binding protein [Source:ZFIN;Acc:ZDB-GENE-040426-2579]		2	26.168	331982	725931	538701	1.39361e+06	2.05728e+06	1.87223e+06	2.05728e+06	2.07531e+06	15	-1.78989	0.00657827
ENSDARP00000123222.1_x000D_; ENSDARP00000146808.1	pep chromosome:GRCz11:21:32065553:32081552:-1 gene:ENSDARG00000012932.10 transcript:ENSDART00000135659.2 gene_biotype:protein_coding transcript_biotype:protein_coding gene_symbol:mat2b description:methionine adenosyltransferase II, beta [Source:NCBI gene;Acc:541347]<|>pep chromosome:GRCz11:21:32061725:32082149:-1 gene:ENSDARG00000012932.10 transcript:ENSDART00000182050.1 gene_biotype:protein_codi…	zgc:110308	1	37.798	187057	232442	465888	722670	1.16285e+06	1.00165e+06	1.16285e+06	1.17304e+06	2	-1.7923	0.00866334
ENSDARP00000066759.3	pep chromosome:GRCz11:24:16905188:16912897:1 gene:ENSDARG00000045399.4 transcript:ENSDART00000066760.4 gene_biotype:protein_coding transcript_biotype:protein_coding gene_symbol:cct5 description:chaperonin containing TCP1, subunit 5 (epsilon) [Source:ZFIN;Acc:ZDB-GENE-030131-977]	unm_tf212	29	59.357	1.99237e+07	4.50022e+07	5.5261e+07	1.4189e+08	9.11264e+07	1.59345e+08	1.59345e+08	1.57949e+08	382	-1.79264	0.0111418
ENSDARP00000104575.1	pep chromosome:GRCz11:23:2421313:2443679:1 gene:ENSDARG00000017891.11 transcript:ENSDART00000126038.4 gene_biotype:protein_coding transcript_biotype:protein_coding gene_symbol:tcp1 description:t-complex 1 [Source:ZFIN;Acc:ZDB-GENE-990714-24]	tcp1	28	60.166	1.66779e+07	4.17523e+07	5.90244e+07	1.27338e+08	9.99838e+07	1.34242e+08	1.34242e+08	1.33066e+08	425	-1.79265	0.0133248
ENSDARP00000133663.1	pep chromosome:GRCz11:14:3516647:3540821:1 gene:ENSDARG00000099143.2 transcript:ENSDART00000158416.2 gene_biotype:protein_coding transcript_biotype:protein_coding gene_symbol:fnta description:farnesyltransferase, CAAX box, alpha [Source:ZFIN;Acc:ZDB-GENE-030131-866]	zgc:158397	2	43.325	19438.9	78385	86501.2	117462	177106	264541	264541	262223	15	-1.79461	0.0281422
ENSDARP00000027639.6	pep chromosome:GRCz11:24:42148140:42157913:1 gene:ENSDARG00000014556.10 transcript:ENSDART00000010658.9 gene_biotype:protein_coding transcript_biotype:protein_coding gene_symbol:serpinb1l3 description:serpin peptidase inhibitor, clade B (ovalbumin), member 1, like 3 [Source:ZFIN;Acc:ZDB-GENE-030131-7059]	fk71e06	10	42.585	952259	757241	1.82019e+06	2.74238e+06	5.40615e+06	3.69658e+06	5.40615e+06	5.45352e+06	50	-1.79463	0.00954716
ENSDARP00000026566.6	pep chromosome:GRCz11:3:18038972:18047150:-1 gene:ENSDARG00000027469.8 transcript:ENSDART00000020376.8 gene_biotype:protein_coding transcript_biotype:protein_coding gene_symbol:hsd17b1 description:hydroxysteroid (17-beta) dehydrogenase 1 [Source:ZFIN;Acc:ZDB-GENE-040901-5]	hsd17b1	6	32.5	6.56993e+06	1.81033e+07	2.25987e+07	5.52618e+07	3.33464e+07	6.09514e+07	6.09514e+07	6.04173e+07	46	-1.79501	0.0160447
ENSDARP00000125992.1	pep chromosome:GRCz11:21:43630438:43636631:-1 gene:ENSDARG00000090870.4 transcript:ENSDART00000151778.3 gene_biotype:protein_coding transcript_biotype:protein_coding gene_symbol:si:ch1073-263o8.2 description:si:ch1073-263o8.2 [Source:ZFIN;Acc:ZDB-GENE-030131-5362]		2	140.815	6.50604e+06	2.3906e+07	1.88727e+07	6.345e+07	3.44113e+07	5.62069e+07	6.345e+07	5.74938e+07	39	-1.79524	0.0176348
ENSDARP00000058384.2_x000D_; ENSDARP00000137609.1	pep chromosome:GRCz11:16:46205693:46209855:1 gene:ENSDARG00000039915.3 transcript:ENSDART00000058385.3 gene_biotype:protein_coding transcript_biotype:protein_coding gene_symbol:bola1 description:bolA family member 1 [Source:ZFIN;Acc:ZDB-GENE-040801-76]<|>pep chromosome:GRCz11:16:46205697:46209683:1 gene:ENSDARG00000039915.3 transcript:ENSDART00000168145.2 gene_biotype:protein_coding transcript_bi…		5	16.248	4.4223e+06	9.29433e+06	1.27009e+07	2.9028e+07	4.0969e+07	1.83539e+07	4.0969e+07	4.1328e+07	69	-1.79528	0.0133755
ENSDARP00000130897.1_x000D_; ENSDARP00000141443.1	pep chromosome:GRCz11:5:1997765:1999417:-1 gene:ENSDARG00000094300.4 transcript:ENSDART00000155437.3 gene_biotype:protein_coding transcript_biotype:protein_coding gene_symbol:nupr1a<|>pep chromosome:GRCz11:5:1997765:1999488:-1 gene:ENSDARG00000094300.4 transcript:ENSDART00000145781.3 gene_biotype:protein_coding transcript_biotype:protein_coding gene_symbol:nupr1a		3	8.796	1.56723e+06	2.99233e+06	3.46e+06	8.44608e+06	1.27961e+07	6.27818e+06	1.65114e+07	1.39902e+07	11	-1.79533	0.0090822
ENSDARP00000103510.2	pep chromosome:GRCz11:2:20980162:20981907:-1 gene:ENSDARG00000078352.4 transcript:ENSDART00000113384.4 gene_biotype:protein_coding transcript_biotype:protein_coding gene_symbol:lyrm4 description:LYR motif containing 4 [Source:NCBI gene;Acc:100302660]	lyrm4	3	10.458	3.04494e+06	6.97544e+06	9.34647e+06	1.90906e+07	1.96063e+07	2.21995e+07	2.21995e+07	2.2005e+07	15	-1.79579	0.0101164
ENSDARP00000156125.1_x000D_; ENSDARP00000111602.2	pep chromosome:GRCz11:CHR_ALT_CTG8_1_17:30995046:30999571:1 gene:ENSDARG00000110236.1 transcript:ENSDART00000186770.1 gene_biotype:protein_coding transcript_biotype:protein_coding gene_symbol:ptgesl description:prostaglandin E synthase 2-like [Source:NCBI gene;Acc:799964]<|>pep chromosome:GRCz11:8:31008287:31013664:1 gene:ENSDARG00000068415.6 transcript:ENSDART00000129882.3 gene_biotype:protein_c…		9	42.88	1.45626e+06	3.20912e+06	4.63005e+06	1.07524e+07	8.8598e+06	9.55225e+06	1.07524e+07	9.46855e+06	55	-1.79808	0.0104362
ENSDARP00000100779.1	pep chromosome:GRCz11:3:55105066:55105966:1 gene:ENSDARG00000079078.6 transcript:ENSDART00000110848.3 gene_biotype:protein_coding transcript_biotype:protein_coding gene_symbol:si:ch211-5k11.8 description:si:ch211-5k11.8 [Source:ZFIN;Acc:ZDB-GENE-131121-640]	si:xx-by187g17.1	10	15.555	2.29589e+07	5.1269e+07	7.72291e+07	1.43008e+08	8.58111e+07	3.11699e+08	3.11699e+08	3.08968e+08	117	-1.79833	0.0255329
ENSDARP00000152671.1_x000D_; ENSDARP00000108249.2_x000D_; ENSDARP00000155788.1_x000D_; ENSDARP00000118521.1	pep chromosome:GRCz11:9:32301125:32305005:1 gene:ENSDARG00000056167.7 transcript:ENSDART00000183298.1 gene_biotype:protein_coding transcript_biotype:protein_coding gene_symbol:hspe1 description:heat shock 10 protein 1 [Source:ZFIN;Acc:ZDB-GENE-000906-2]<|>pep chromosome:GRCz11:9:32301017:32304576:1 gene:ENSDARG00000056167.7 transcript:ENSDART00000127916.4 gene_biotype:protein_coding transcript_bi…	cpn10	2	11.013	1.02625e+06	964758	5.80276e+06	7.13191e+06	5.0206e+06	6.76257e+06	7.13191e+06	1.16583e+07	12	-1.79912	0.0367505
ENSDARP00000139817.1	pep chromosome:GRCz11:18:50840472:50845804:-1 gene:ENSDARG00000103288.3 transcript:ENSDART00000158517.3 gene_biotype:protein_coding transcript_biotype:protein_coding gene_symbol:PDPR description:si:cabz01113374.3 [Source:ZFIN;Acc:ZDB-GENE-161017-151]	si:cabz01113374.3	2	98.741	44070.4	95011	232011	450080	388288	236353	450080	466134	3	-1.80334	0.0253087
ENSDARP00000107990.1_x000D_; ENSDARP00000074035.3	pep chromosome:GRCz11:14:21820034:21846181:1 gene:ENSDARG00000057007.6 transcript:ENSDART00000122739.3 gene_biotype:protein_coding transcript_biotype:protein_coding gene_symbol:ctbp1 description:C-terminal binding protein 1 [Source:ZFIN;Acc:ZDB-GENE-010130-1]<|>pep chromosome:GRCz11:CHR_ALT_CTG14_1_14:21822403:21842837:1 gene:ENSDARG00000115804.1 transcript:ENSDART00000079583.5 gene_biotype:prote…	CtBP1	5	48.415	843236	1.75791e+06	1.67219e+06	4.55623e+06	4.78557e+06	4.84601e+06	4.84601e+06	4.8275e+06	57	-1.80457	0.00570969
ENSDARP00000143583.1	pep chromosome:GRCz11:1:23919418:24349789:-1 gene:ENSDARG00000031108.11 transcript:ENSDART00000177989.2 gene_biotype:protein_coding transcript_biotype:protein_coding gene_symbol:lrba description:LPS-responsive vesicle trafficking, beach and anchor containing [Source:ZFIN;Acc:ZDB-GENE-090311-19]	im:7138144	6	319.022	23897.5	87567.9	62181.8	160016	103194	336379	336379	333432	10	-1.80523	0.0253852
ENSDARP00000024635.5	pep chromosome:GRCz11:20:38458084:38519122:1 gene:ENSDARG00000020123.11 transcript:ENSDART00000020153.8 gene_biotype:protein_coding transcript_biotype:protein_coding gene_symbol:coq8aa description:coenzyme Q8A, genome duplicate a [Source:NCBI gene;Acc:437001]	coq8a	4	68.908	347903	926573	1.19478e+06	2.28533e+06	2.19791e+06	3.28674e+06	3.29433e+06	3.25794e+06	6	-1.80724	0.0134827
ENSDARP00000120580.1_x000D_; ENSDARP00000060144.3_x000D_; ENSDARP00000152472.1	pep chromosome:GRCz11:16:11773846:11779661:-1 gene:ENSDARG00000058047.6 transcript:ENSDART00000141101.3 gene_biotype:protein_coding transcript_biotype:protein_coding gene_symbol:pafah1b3 description:platelet-activating factor acetylhydrolase, isoform Ib, gamma subunit [Source:ZFIN;Acc:ZDB-GENE-040426-1026]<|>pep chromosome:GRCz11:16:11773854:11779514:-1 gene:ENSDARG00000058047.6 transcript:ENSDAR…	zgc:56430	2	24.503	287041	601962	1.20651e+06	1.6216e+06	2.29233e+06	2.4107e+06	2.4107e+06	2.424e+06	12	-1.80859	0.0162517
ENSDARP00000080101.4	pep chromosome:GRCz11:6:39993605:40006809:-1 gene:ENSDARG00000029075.9 transcript:ENSDART00000085666.6 gene_biotype:protein_coding transcript_biotype:protein_coding gene_symbol:pfkfb4b description:6-phosphofructo-2-kinase/fructose-2,6-biphosphatase 4b [Source:ZFIN;Acc:ZDB-GENE-031031-4]		1	58.388	19438.9	26358.7	146345	153364	112082	188262	237475	294021	10	-1.8105	0.0437155
ENSDARP00000133690.1	pep chromosome:GRCz11:12:42369566:42397002:-1 gene:ENSDARG00000098785.2 transcript:ENSDART00000160497.2 gene_biotype:protein_coding transcript_biotype:protein_coding gene_symbol:glrx3 description:glutaredoxin 3 [Source:NCBI gene;Acc:449777]		6	36.292	842506	1.78966e+06	2.64894e+06	4.33395e+06	5.62351e+06	7.08651e+06	7.08651e+06	7.02442e+06	21	-1.81146	0.0111589
ENSDARP00000010686.4	pep chromosome:GRCz11:19:35418683:35428914:-1 gene:ENSDARG00000005926.6 transcript:ENSDART00000003167.5 gene_biotype:protein_coding transcript_biotype:protein_coding gene_symbol:ak2 description:adenylate kinase 2 [Source:NCBI gene;Acc:321793]	ak2	7	26.599	1.46329e+06	3.80921e+06	8.46761e+06	1.22446e+07	1.29001e+07	1.29833e+07	1.38373e+07	1.70123e+07	44	-1.81377	0.0234927
ENSDARP00000148728.1_x000D_; ENSDARP00000120742.2	pep chromosome:GRCz11:23:44614056:44625579:1 gene:ENSDARG00000039007.11 transcript:ENSDART00000188379.1 gene_biotype:protein_coding transcript_biotype:protein_coding gene_symbol:eno3 description:enolase 3, (beta, muscle) [Source:ZFIN;Acc:ZDB-GENE-031006-5]<|>pep chromosome:GRCz11:23:44611864:44623775:1 gene:ENSDARG00000039007.11 transcript:ENSDART00000145905.3 gene_biotype:protein_coding transcri…	ENO1	20	47.442	1.00237e+07	1.66232e+07	2.44355e+07	4.97511e+07	7.12137e+07	5.00042e+07	1.022e+08	8.65951e+07	254	-1.81445	0.00708108
ENSDARP00000069804.4	pep chromosome:GRCz11:4:3358383:3385452:1 gene:ENSDARG00000030598.8 transcript:ENSDART00000075320.6 gene_biotype:protein_coding transcript_biotype:protein_coding gene_symbol:nampta description:nicotinamide phosphoribosyltransferase a [Source:ZFIN;Acc:ZDB-GENE-110420-1]	nampta	21	55.897	4.84409e+06	1.21648e+07	1.39685e+07	3.02035e+07	3.13519e+07	3.78318e+07	3.78318e+07	3.75003e+07	237	-1.81456	0.00961672
ENSDARP00000149665.1_x000D_; ENSDARP00000099884.2	pep chromosome:GRCz11:CHR_ALT_CTG7_1_15:20581248:20586261:-1 gene:ENSDARG00000113241.1 transcript:ENSDART00000189732.1 gene_biotype:protein_coding transcript_biotype:protein_coding gene_symbol:zpax4 description:zona pellucida protein AX 4 [Source:ZFIN;Acc:ZDB-GENE-030131-6199]<|>pep chromosome:GRCz11:7:20577694:20582921:-1 gene:ENSDARG00000079034.4 transcript:ENSDART00000111719.4 gene_biotype:pro…	si:dkey-19b23.11	16	93.466	2.26413e+06	3.16385e+06	3.69663e+06	8.17006e+06	1.06083e+07	1.33316e+07	1.33316e+07	1.32148e+07	85	-1.8158	0.0046269
ENSDARP00000133582.1	pep chromosome:GRCz11:14:21622877:21660548:-1 gene:ENSDARG00000062267.7 transcript:ENSDART00000161713.2 gene_biotype:protein_coding transcript_biotype:protein_coding gene_symbol:kdm3b description:lysine (K)-specific demethylase 3B [Source:ZFIN;Acc:ZDB-GENE-101007-4]	kdm3b	4	196.662	32630.4	87524	193083	386289	125308	498505	498505	494137	6	-1.81717	0.0467192
ENSDARP00000137887.2_x000D_; ENSDARP00000035494.5	pep chromosome:GRCz11:10:1187653:1276046:-1 gene:ENSDARG00000027600.7 transcript:ENSDART00000169779.2 gene_biotype:protein_coding transcript_biotype:protein_coding gene_symbol:pdlim5b description:PDZ and LIM domain 5b [Source:ZFIN;Acc:ZDB-GENE-040426-908]<|>pep chromosome:GRCz11:10:1187653:1258405:-1 gene:ENSDARG00000027600.7 transcript:ENSDART00000036090.7 gene_biotype:protein_coding transcript_…		11	66.48	697162	1.37241e+06	1.87345e+06	4.17941e+06	5.28766e+06	3.56717e+06	5.28766e+06	5.33399e+06	67	-1.81958	0.00819732
ENSDARP00000088098.3	pep chromosome:GRCz11:18:44849809:44874334:1 gene:ENSDARG00000067601.5 transcript:ENSDART00000097328.5 gene_biotype:protein_coding transcript_biotype:protein_coding gene_symbol:arfgap2 description:ADP-ribosylation factor GTPase activating protein 2 [Source:ZFIN;Acc:ZDB-GENE-051120-177]		5	58.533	417840	1.48592e+06	1.92599e+06	3.69991e+06	2.66328e+06	5.35335e+06	5.35335e+06	5.30644e+06	31	-1.82105	0.0237153
ENSDARP00000100503.2	pep chromosome:GRCz11:5:66807179:66823794:-1 gene:ENSDARG00000004906.9 transcript:ENSDART00000112488.4 gene_biotype:protein_coding transcript_biotype:protein_coding gene_symbol:stip1 description:stress-induced phosphoprotein 1 [Source:ZFIN;Acc:ZDB-GENE-041121-17]	fb36h09	16	61.629	1.46735e+06	3.86638e+06	5.79557e+06	1.19597e+07	1.28268e+07	9.50518e+06	1.28268e+07	1.29392e+07	163	-1.82359	0.0143854
ENSDARP00000003960.8	pep chromosome:GRCz11:7:41757462:41812355:-1 gene:ENSDARG00000008224.11 transcript:ENSDART00000016105.11 gene_biotype:protein_coding transcript_biotype:protein_coding gene_symbol:vps35 description:VPS35 retromer complex component [Source:ZFIN;Acc:ZDB-GENE-030131-2042]	vps35	2	95.22	76156.7	196449	365701	498821	463024	1.05349e+06	1.05349e+06	1.04426e+06	9	-1.82495	0.0250111
ENSDARP00000107175.2	pep chromosome:GRCz11:23:44567210:44574059:-1 gene:ENSDARG00000087392.4 transcript:ENSDART00000123007.3 gene_biotype:protein_coding transcript_biotype:protein_coding gene_symbol:si:ch73-160p18.3 description:si:ch73-160p18.3 [Source:ZFIN;Acc:ZDB-GENE-141212-268]		20	220.352	5.86761e+06	2.34545e+07	2.6382e+07	6.81417e+07	3.17711e+07	7.4704e+07	7.4704e+07	7.40495e+07	347	-1.82572	0.028379
ENSDARP00000062535.4	pep chromosome:GRCz11:20:30894093:30901034:-1 gene:ENSDARG00000042630.7 transcript:ENSDART00000062536.6 gene_biotype:protein_coding transcript_biotype:protein_coding gene_symbol:hebp2 description:heme binding protein 2 [Source:ZFIN;Acc:ZDB-GENE-040426-914]	hebp2; soul1	3	21.529	1.23773e+06	1.26692e+06	2.4612e+06	5.46649e+06	6.35714e+06	4.94841e+06	6.35714e+06	6.41284e+06	17	-1.82586	0.00532289
ENSDARP00000025779.8	pep chromosome:GRCz11:19:48049202:48059334:1 gene:ENSDARG00000018124.10 transcript:ENSDART00000027158.10 gene_biotype:protein_coding transcript_biotype:protein_coding gene_symbol:psmd3 description:proteasome 26S subunit, non-ATPase 3 [Source:ZFIN;Acc:ZDB-GENE-040426-1444]	zgc:65867	11	57.886	1.53054e+06	3.41164e+06	4.95464e+06	8.24441e+06	6.23291e+06	2.24678e+07	2.24678e+07	2.22709e+07	69	-1.82661	0.0243018
ENSDARP00000129014.1	pep chromosome:GRCz11:15:25438714:25448626:1 gene:ENSDARG00000061634.9 transcript:ENSDART00000154164.3 gene_biotype:protein_coding transcript_biotype:protein_coding gene_symbol:aifm4 description:apoptosis inducing factor mitochondria associated 4 [Source:ZFIN;Acc:ZDB-GENE-070112-2282]	aifm4	3	58.274	97799	348448	302773	609145	1.33696e+06	566745	1.46841e+06	1.42496e+06	24	-1.82777	0.02048
ENSDARP00000016138.8	pep chromosome:GRCz11:15:23722620:23739104:1 gene:ENSDARG00000010487.9 transcript:ENSDART00000011447.9 gene_biotype:protein_coding transcript_biotype:protein_coding gene_symbol:sae1 description:SUMO1 activating enzyme subunit 1 [Source:NCBI gene;Acc:415148]	sae1	7	39.052	458260	1.26811e+06	2.04192e+06	2.95561e+06	3.01445e+06	5.96064e+06	5.96064e+06	5.90842e+06	43	-1.82799	0.0215499
ENSDARP00000120649.1	pep chromosome:GRCz11:18:18636273:18667416:-1 gene:ENSDARG00000069142.8 transcript:ENSDART00000136544.3 gene_biotype:protein_coding transcript_biotype:protein_coding gene_symbol:aars1 description:alanyl-tRNA synthetase 1 [Source:ZFIN;Acc:ZDB-GENE-030131-3663]	AARS; aars1	21	109.595	1.1888e+06	3.061e+06	2.42802e+06	5.95115e+06	5.77079e+06	1.15435e+07	1.15435e+07	1.14423e+07	111	-1.82922	0.010539
ENSDARP00000106302.3	pep chromosome:GRCz11:18:7016561:7032227:-1 gene:ENSDARG00000005115.10 transcript:ENSDART00000127138.4 gene_biotype:protein_coding transcript_biotype:protein_coding gene_symbol:calub description:calumenin b [Source:NCBI gene;Acc:394057]		3	39.395	97666.8	26358.7	49547.1	122364	423504	110935	889197	891146	8	-1.83137	0.030685
ENSDARP00000144822.1	pep chromosome:GRCz11:2:50999477:51032888:1 gene:ENSDARG00000102291.2 transcript:ENSDART00000190111.1 gene_biotype:protein_coding transcript_biotype:protein_coding gene_symbol:eef1da description:eukaryotic translation elongation factor 1 delta a (guanine nucleotide exchange protein) [Source:ZFIN;Acc:ZDB-GENE-040426-2740]		14	31.667	9.44611e+06	4.07596e+07	3.90274e+07	8.08565e+07	6.43783e+07	1.3039e+08	1.3039e+08	1.29248e+08	204	-1.83243	0.0242214
ENSDARP00000118646.2_x000D_; ENSDARP00000067374.4	pep chromosome:GRCz11:4:5327632:5332814:-1 gene:ENSDARG00000045846.7 transcript:ENSDART00000144225.4 gene_biotype:protein_coding transcript_biotype:protein_coding gene_symbol:osgep description:O-sialoglycoprotein endopeptidase [Source:NCBI gene;Acc:550447]<|>pep chromosome:GRCz11:4:5327632:5333971:-1 gene:ENSDARG00000045846.7 transcript:ENSDART00000067375.5 gene_biotype:protein_coding transcript_…	osgep	3	36.704	227207	416283	739872	1.37566e+06	1.30457e+06	1.76875e+06	1.76875e+06	1.75325e+06	19	-1.83446	0.00982346
ENSDARP00000005402.7	pep chromosome:GRCz11:17:2580541:2584423:-1 gene:ENSDARG00000114958.1 transcript:ENSDART00000013506.7 gene_biotype:protein_coding transcript_biotype:protein_coding gene_symbol:zp3 description:zona pellucida glycoprotein 3 [Source:ZFIN;Acc:ZDB-GENE-991129-7]	zp3	1	47.253	305497	985987	972138	3.49288e+06	1.08271e+06	3.51351e+06	3.51351e+06	3.48273e+06	67	-1.83463	0.02751
ENSDARP00000139649.1	pep chromosome:GRCz11:10:45059702:45070182:1 gene:ENSDARG00000098361.2 transcript:ENSDART00000166945.2 gene_biotype:protein_coding transcript_biotype:protein_coding gene_symbol:nudcd3 description:NudC domain containing 3 [Source:ZFIN;Acc:ZDB-GENE-040426-2255]		9	38.422	1.25855e+06	3.21386e+06	4.5651e+06	8.2686e+06	1.21654e+07	8.34872e+06	1.21654e+07	1.2272e+07	73	-1.83573	0.0130192
ENSDARP00000140482.3	pep chromosome:GRCz11:25:32755485:32787247:1 gene:ENSDARG00000101631.3 transcript:ENSDART00000162188.3 gene_biotype:protein_coding transcript_biotype:protein_coding gene_symbol:etfa description:electron transfer flavoprotein subunit alpha [Source:ZFIN;Acc:ZDB-GENE-030131-4449]	etfa; ETFA	13	35.069	1.3447e+07	5.1059e+07	5.97461e+07	1.39904e+08	9.60599e+07	1.39007e+08	1.39904e+08	1.37789e+08	164	-1.83637	0.0202561
ENSDARP00000003107.5	pep chromosome:GRCz11:7:60148452:60156409:-1 gene:ENSDARG00000007385.10 transcript:ENSDART00000006802.7 gene_biotype:protein_coding transcript_biotype:protein_coding gene_symbol:cct7 description:chaperonin containing TCP1, subunit 7 (eta) [Source:ZFIN;Acc:ZDB-GENE-020419-7]	cct7	17	59.669	8.22638e+06	1.86146e+07	2.74394e+07	5.61956e+07	5.68564e+07	5.99267e+07	5.99267e+07	5.94016e+07	272	-1.83666	0.00987347
ENSDARP00000120692.2	pep chromosome:GRCz11:21:37423717:37435162:-1 gene:ENSDARG00000079508.5 transcript:ENSDART00000133585.3 gene_biotype:protein_coding transcript_biotype:protein_coding gene_symbol:fam114a2 description:family with sequence similarity 114 member A2 [Source:ZFIN;Acc:ZDB-GENE-030131-6308]	fam114a2	6	56.916	458978	1.37739e+06	1.25719e+06	4.33112e+06	1.85591e+06	4.51256e+06	4.51256e+06	4.47302e+06	17	-1.83739	0.0170209
ENSDARP00000120304.1_x000D_; ENSDARP00000058963.3	pep chromosome:GRCz11:16:23979038:23980354:1 gene:ENSDARG00000015866.8 transcript:ENSDART00000135084.2 gene_biotype:protein_coding transcript_biotype:protein_coding gene_symbol:apoa2 description:apolipoprotein A-II [Source:ZFIN;Acc:ZDB-GENE-030131-1046]<|>pep chromosome:GRCz11:16:23978978:23980268:1 gene:ENSDARG00000015866.8 transcript:ENSDART00000058964.5 gene_biotype:protein_coding transcript_b…	wu:fb57h11	5	15.527	2.36152e+06	2.84447e+06	3.0461e+06	1.2253e+07	4.16824e+06	1.83253e+07	1.83253e+07	1.81647e+07	13	-1.83848	0.0163326
ENSDARP00000130515.1	pep chromosome:GRCz11:18:15469015:15551456:-1 gene:ENSDARG00000100057.2 transcript:ENSDART00000172690.2 gene_biotype:protein_coding transcript_biotype:protein_coding gene_symbol:ppfibp1b description:PPFIA binding protein 1b [Source:ZFIN;Acc:ZDB-GENE-060503-47]	ppfibp1b	1	114.227	29237.8	11084.8	7998.25	50985.5	42881	54354.1	72380.6	117460	5	-1.83955	0.0122379
ENSDARP00000037227.3	pep chromosome:GRCz11:14:33507608:33513079:1 gene:ENSDARG00000025972.4 transcript:ENSDART00000038128.4 gene_biotype:protein_coding transcript_biotype:protein_coding gene_symbol:mcts1 description:MCTS1 re-initiation and release factor [Source:NCBI gene;Acc:394046]		4	20.593	1.1822e+06	1.9651e+06	4.10624e+06	6.49363e+06	8.92528e+06	7.56622e+06	8.92528e+06	9.00348e+06	31	-1.84087	0.0107523
ENSDARP00000153002.1_x000D_; ENSDARP00000008680.4	pep chromosome:GRCz11:2:30103131:30116193:1 gene:ENSDARG00000004680.8 transcript:ENSDART00000185119.1 gene_biotype:protein_coding transcript_biotype:protein_coding gene_symbol:dnajb6a description:DnaJ heat shock protein family (Hsp40) member B6a [Source:ZFIN;Acc:ZDB-GENE-040718-45]<|>pep chromosome:GRCz11:2:30103285:30116467:1 gene:ENSDARG00000004680.8 transcript:ENSDART00000019417.6 gene_biotype…	zgc:92148	2	34.275	202790	728288	1.10542e+06	2.10033e+06	1.46219e+06	2.44378e+06	2.44378e+06	2.42236e+06	12	-1.84087	0.0247949
ENSDARP00000137627.2	pep chromosome:GRCz11:15:7384520:7598294:-1 gene:ENSDARG00000099524.3 transcript:ENSDART00000165898.3 gene_biotype:protein_coding transcript_biotype:protein_coding gene_symbol:gbe1b description:glucan (1,4-alpha-), branching enzyme 1b [Source:ZFIN;Acc:ZDB-GENE-110914-16]		11	78.616	1.50763e+06	2.48881e+06	2.14899e+06	5.70971e+06	8.74644e+06	7.43035e+06	8.74644e+06	8.82307e+06	111	-1.84138	0.00410257
ENSDARP00000143083.1	pep chromosome:GRCz11:4:78008298:78009682:1 gene:ENSDARG00000087206.4 transcript:ENSDART00000174237.2 gene_biotype:protein_coding transcript_biotype:protein_coding gene_symbol:cct2 description:chaperonin containing TCP1, subunit 2 (beta) [Source:ZFIN;Acc:ZDB-GENE-020419-6]		7	11.218	4.84398e+06	1.86683e+07	1.66294e+07	5.05564e+07	2.28795e+07	5.99895e+07	5.99895e+07	5.94639e+07	75	-1.84269	0.023702
ENSDARP00000121990.1	pep chromosome:GRCz11:19:42847306:42875185:1 gene:ENSDARG00000025269.10 transcript:ENSDART00000135164.3 gene_biotype:protein_coding transcript_biotype:protein_coding gene_symbol:pdcd6ip description:programmed cell death 6 interacting protein [Source:ZFIN;Acc:ZDB-GENE-040426-2678]	pdcd6ip	24	95.712	1.94619e+06	4.81031e+06	6.38481e+06	1.26543e+07	7.64664e+06	2.86674e+07	2.86674e+07	2.84162e+07	180	-1.84543	0.0237747
ENSDARP00000097022.4	pep chromosome:GRCz11:24:10003426:10006158:-1 gene:ENSDARG00000078638.5 transcript:ENSDART00000106244.5 gene_biotype:protein_coding transcript_biotype:protein_coding gene_symbol:zgc:171750 description:zgc:171750 [Source:ZFIN;Acc:ZDB-GENE-071004-30]		11	90.07	8.43332e+06	1.69808e+07	3.75893e+07	6.92313e+07	7.25133e+07	4.98253e+07	1.71905e+08	1.51864e+08	220	-1.84605	0.0159353
ENSDARP00000153105.1_x000D_; ENSDARP00000071659.3	pep chromosome:GRCz11:CHR_ALT_CTG7_1_20:25047550:25049241:-1 gene:ENSDARG00000112191.1 transcript:ENSDART00000192073.1 gene_biotype:protein_coding transcript_biotype:protein_coding gene_symbol:arl2 description:ADP-ribosylation factor-like 2 [Source:ZFIN;Acc:ZDB-GENE-041010-19]<|>pep chromosome:GRCz11:7:25047219:25049377:-1 gene:ENSDARG00000069496.5 transcript:ENSDART00000077191.4 gene_biotype:pro…		2	20.689	191287	854099	1.27738e+06	1.39725e+06	2.55065e+06	2.72725e+06	2.72725e+06	2.70335e+06	3	-1.84714	0.0356259
ENSDARP00000018567.7	pep chromosome:GRCz11:21:25380675:25395223:-1 gene:ENSDARG00000009771.9 transcript:ENSDART00000016219.9 gene_biotype:protein_coding transcript_biotype:protein_coding gene_symbol:ppme1 description:protein phosphatase methylesterase 1 [Source:ZFIN;Acc:ZDB-GENE-030131-7064]	wu:fk72d03	6	41.614	729305	2.50334e+06	3.39491e+06	5.47568e+06	6.67367e+06	7.98534e+06	7.98534e+06	7.91537e+06	34	-1.85235	0.0188305
ENSDARP00000063328.4	pep chromosome:GRCz11:15:2520319:2543834:1 gene:ENSDARG00000043134.6 transcript:ENSDART00000063329.6 gene_biotype:protein_coding transcript_biotype:protein_coding gene_symbol:cux1b description:cut-like homeobox 1b [Source:ZFIN;Acc:ZDB-GENE-040801-260]		2	77.111	6951.62	18398	10570.4	33301.2	42881	44643.4	72380.6	44252.3	4	-1.85312	0.00676213
ENSDARP00000033254.6	pep chromosome:GRCz11:5:31860043:31868847:1 gene:ENSDARG00000026582.8 transcript:ENSDART00000036235.8 gene_biotype:protein_coding transcript_biotype:protein_coding gene_symbol:iscub description:iron-sulfur cluster assembly enzyme b [Source:ZFIN;Acc:ZDB-GENE-050417-332]	iscub	4	17.42	293728	693539	813925	2.21532e+06	1.80416e+06	1.96012e+06	2.21532e+06	1.94294e+06	9	-1.85407	0.00778399
ENSDARP00000130499.2	pep chromosome:GRCz11:1:40613297:40641467:1 gene:ENSDARG00000030368.10 transcript:ENSDART00000168067.2 gene_biotype:protein_coding transcript_biotype:protein_coding gene_symbol:naa15b description:N(alpha)-acetyltransferase 15, NatA auxiliary subunit b [Source:ZFIN;Acc:ZDB-GENE-030131-6031]	naa15b	5	100.754	58755.9	198000	210071	305822	414926	918382	918382	910336	12	-1.85848	0.0233835
ENSDARP00000131087.1	pep chromosome:GRCz11:12:42364157:42368296:-1 gene:ENSDARG00000099060.2 transcript:ENSDART00000171075.2 gene_biotype:protein_coding transcript_biotype:protein_coding gene_symbol:zgc:111868 description:zgc:111868 [Source:ZFIN;Acc:ZDB-GENE-050809-138]	zgc:111868	14	99.381	1.38789e+06	7.20333e+06	7.61654e+06	2.46992e+07	1.11072e+07	1.32387e+07	3.73768e+07	3.30195e+07	141	-1.85861	0.0337548
ENSDARP00000003452.6	pep chromosome:GRCz11:15:34573311:34590820:-1 gene:ENSDARG00000005948.8 transcript:ENSDART00000003674.8 gene_biotype:protein_coding transcript_biotype:protein_coding gene_symbol:ankmy2a description:ankyrin repeat and MYND domain containing 2a [Source:ZFIN;Acc:ZDB-GENE-030131-6321]		3	46.76	429123	557229	447554	1.53435e+06	2.32939e+06	1.45109e+06	2.32939e+06	2.3498e+06	8	-1.86626	0.00340375
ENSDARP00000150010.1_x000D_; ENSDARP00000007588.7	pep chromosome:GRCz11:CHR_ALT_CTG23_1_30:29373811:29386463:-1 gene:ENSDARG00000117150.1 transcript:ENSDART00000190894.1 gene_biotype:protein_coding transcript_biotype:protein_coding gene_symbol:pgd description:phosphogluconate dehydrogenase [Source:ZFIN;Acc:ZDB-GENE-040426-2807]<|>pep chromosome:GRCz11:23:29381441:29394505:-1 gene:ENSDARG00000015343.9 transcript:ENSDART00000017728.8 gene_biotype:…	fi03d03	11	56.433	2.11757e+06	5.79085e+06	1.02308e+07	1.93645e+07	1.32022e+07	2.39049e+07	2.39049e+07	2.36954e+07	104	-1.86875	0.0189878
ENSDARP00000040404.6	pep chromosome:GRCz11:4:19396945:19694108:-1 gene:ENSDARG00000006766.11 transcript:ENSDART00000040405.8 gene_biotype:protein_coding transcript_biotype:protein_coding gene_symbol:snd1 description:staphylococcal nuclease and tudor domain containing 1 [Source:NCBI gene;Acc:324404]	snd1	21	102.529	1.12791e+06	2.81886e+06	3.63695e+06	5.73038e+06	5.86662e+06	1.68667e+07	1.68667e+07	1.67189e+07	101	-1.87192	0.0199145
ENSDARP00000007817.5	pep chromosome:GRCz11:15:42264891:42283830:-1 gene:ENSDARG00000016864.6 transcript:ENSDART00000015979.6 gene_biotype:protein_coding transcript_biotype:protein_coding gene_symbol:farsb description:phenylalanyl-tRNA synthetase subunit beta [Source:ZFIN;Acc:ZDB-GENE-021206-2]		2	66.104	19438.9	36867.4	60876.9	67172.4	92146.4	346652	346652	343615	2	-1.87334	0.0316504
ENSDARP00000153423.1	pep chromosome:GRCz11:10:29770242:29790773:1 gene:ENSDARG00000013670.11 transcript:ENSDART00000193205.1 gene_biotype:protein_coding transcript_biotype:protein_coding gene_symbol:hyou1 description:hypoxia up-regulated 1 [Source:NCBI gene;Acc:327133]		28	113.063	1.9277e+06	6.25888e+06	6.66226e+06	1.48762e+07	9.09885e+06	2.9322e+07	2.9322e+07	2.90651e+07	174	-1.87524	0.0222623
ENSDARP00000052502.4	pep chromosome:GRCz11:19:22759116:22843480:-1 gene:ENSDARG00000036158.5 transcript:ENSDART00000052503.5 gene_biotype:protein_coding transcript_biotype:protein_coding gene_symbol:nudcd1 description:NudC domain containing 1 [Source:NCBI gene;Acc:553654]		5	65.839	312869	710092	998867	1.99585e+06	2.16198e+06	2.5807e+06	2.5807e+06	2.55809e+06	32	-1.88302	0.00853365
ENSDARP00000094762.2	pep chromosome:GRCz11:11:19502297:19511548:1 gene:ENSDARG00000070674.3 transcript:ENSDART00000103987.3 gene_biotype:protein_coding transcript_biotype:protein_coding gene_symbol:psmd6 description:proteasome 26S subunit, non-ATPase 6 [Source:ZFIN;Acc:ZDB-GENE-040426-1038]		5	45.298	1.17366e+06	3.18419e+06	4.65818e+06	6.98472e+06	6.87586e+06	1.81905e+07	1.81905e+07	1.80312e+07	51	-1.88305	0.0213082
ENSDARP00000070667.2	pep chromosome:GRCz11:3:31875772:31879201:-1 gene:ENSDARG00000016908.6 transcript:ENSDART00000076189.3 gene_biotype:protein_coding transcript_biotype:protein_coding gene_symbol:zp3e description:zona pellucida glycoprotein 3e [Source:ZFIN;Acc:ZDB-GENE-071004-38]		7	48.042	2.99203e+06	8.74502e+06	9.99732e+06	2.28096e+07	1.69582e+07	3.39952e+07	3.39952e+07	3.36974e+07	50	-1.88387	0.0132587
ENSDARP00000154617.1_x000D_; ENSDARP00000036699.7	pep chromosome:GRCz11:CHR_ALT_CTG16_1_7:11965045:11985056:-1 gene:ENSDARG00000114598.1 transcript:ENSDART00000185963.1 gene_biotype:protein_coding transcript_biotype:protein_coding gene_symbol:usp5 description:ubiquitin specific peptidase 5 (isopeptidase T) [Source:ZFIN;Acc:ZDB-GENE-040426-2584]<|>pep chromosome:GRCz11:16:11965371:11986321:-1 gene:ENSDARG00000014517.12 transcript:ENSDART000000291…	wu:fb36d11	10	94.736	600557	647455	1.09824e+06	2.31831e+06	2.41085e+06	3.85237e+06	3.85237e+06	3.81862e+06	45	-1.88532	0.00477133
ENSDARP00000027094.8_x000D_; ENSDARP00000148018.1	pep chromosome:GRCz11:8:19489928:19500063:1 gene:ENSDARG00000009390.10 transcript:ENSDART00000011258.9 gene_biotype:protein_coding transcript_biotype:protein_coding gene_symbol:npl description:N-acetylneuraminate pyruvate lyase (dihydrodipicolinate synthase) [Source:NCBI gene;Acc:100148292]<|>pep chromosome:GRCz11:8:19489854:19500354:1 gene:ENSDARG00000009390.10 transcript:ENSDART00000184671.1 ge…	wu:fb53b06	5	33.181	3.13582e+06	3.68165e+06	9.9724e+06	2.25574e+07	1.4309e+07	1.80028e+07	2.25574e+07	2.00355e+07	57	-1.8858	0.010171
ENSDARP00000136011.2	pep chromosome:GRCz11:8:41688:65189:-1 gene:ENSDARG00000101239.3 transcript:ENSDART00000168412.2 gene_biotype:protein_coding transcript_biotype:protein_coding gene_symbol:hsd17b4 description:hydroxysteroid (17-beta) dehydrogenase 4 [Source:ZFIN;Acc:ZDB-GENE-040421-1]	hsd17b4; zgc:55545	4	78.575	192069	422092	669697	1.4739e+06	1.44446e+06	1.28725e+06	1.4739e+06	1.45712e+06	10	-1.88585	0.0091856
ENSDARP00000124772.1	pep chromosome:GRCz11:18:6536598:6550378:1 gene:ENSDARG00000008447.11 transcript:ENSDART00000149350.2 gene_biotype:protein_coding transcript_biotype:protein_coding gene_symbol:fkbp4 description:FKBP prolyl isomerase 4 [Source:ZFIN;Acc:ZDB-GENE-030131-514]	fkbp4	16	50.56	3.72705e+06	9.37182e+06	1.33414e+07	2.61211e+07	3.29036e+07	2.7432e+07	3.29036e+07	3.31919e+07	140	-1.88697	0.0102301
ENSDARP00000070807.4	pep chromosome:GRCz11:21:37445871:37463555:1 gene:ENSDARG00000054191.6 transcript:ENSDART00000076333.6 gene_biotype:protein_coding transcript_biotype:protein_coding gene_symbol:pgk1 description:phosphoglycerate kinase 1 [Source:ZFIN;Acc:ZDB-GENE-040426-2711]		26	44.704	1.17714e+07	3.24224e+07	5.49967e+07	9.73838e+07	1.25808e+08	8.72551e+07	1.39959e+08	1.27951e+08	396	-1.89015	0.0156265
ENSDARP00000123136.1	pep chromosome:GRCz11:2:42228741:42234561:-1 gene:ENSDARG00000076838.6 transcript:ENSDART00000141358.3 gene_biotype:protein_coding transcript_biotype:protein_coding gene_symbol:apom description:apolipoprotein M [Source:ZFIN;Acc:ZDB-GENE-010605-5]		1	24.242	3.91925e+06	3.8309e+06	7.89151e+06	2.40467e+07	1.26124e+07	1.99518e+07	2.40467e+07	2.09845e+07	7	-1.89147	0.00634522
ENSDARP00000064111.4	pep chromosome:GRCz11:20:10484015:10487951:-1 gene:ENSDARG00000043665.5 transcript:ENSDART00000064112.5 gene_biotype:protein_coding transcript_biotype:protein_coding gene_symbol:glrx5 description:glutaredoxin 5 homolog (S. cerevisiae) [Source:NCBI gene;Acc:406294]	glrx5	5	17.366	1.54803e+06	9.01321e+06	9.73072e+06	1.91253e+07	2.85069e+07	1.27523e+07	2.85069e+07	2.87566e+07	35	-1.89277	0.0363907
ENSDARP00000027982.6_x000D_; ENSDARP00000150575.1	pep chromosome:GRCz11:11:14771908:14813029:-1 gene:ENSDARG00000019941.8 transcript:ENSDART00000004920.8 gene_biotype:protein_coding transcript_biotype:protein_coding gene_symbol:sgta description:small glutamine-rich tetratricopeptide repeat (TPR)-containing, alpha [Source:ZFIN;Acc:ZDB-GENE-030131-8811]<|>pep chromosome:GRCz11:11:14772598:14789918:-1 gene:ENSDARG00000019941.8 transcript:ENSDART000…	fk20d10	4	34.187	843752	2.02151e+06	1.91318e+06	4.3281e+06	7.58942e+06	5.13702e+06	7.58942e+06	7.65592e+06	16	-1.89745	0.0071033
ENSDARP00000147664.1_x000D_; ENSDARP00000045614.5	pep chromosome:GRCz11:17:25563982:25588544:1 gene:ENSDARG00000032704.6 transcript:ENSDART00000183162.1 gene_biotype:protein_coding transcript_biotype:protein_coding gene_symbol:qrsl1 description:glutaminyl-tRNA amidotransferase subunit QRSL1 [Source:NCBI gene;Acc:327329]<|>pep chromosome:GRCz11:17:25563979:25575997:1 gene:ENSDARG00000032704.6 transcript:ENSDART00000045615.6 gene_biotype:protein_c…	qrsl1	8	58.883	648469	1.06618e+06	1.32633e+06	3.1212e+06	5.47585e+06	2.77452e+06	5.86791e+06	5.52383e+06	29	-1.89748	0.005995
ENSDARP00000099727.3	pep chromosome:GRCz11:10:38512270:38521710:1 gene:ENSDARG00000075954.4 transcript:ENSDART00000109752.4 gene_biotype:protein_coding transcript_biotype:protein_coding gene_symbol:serpinh1a description:serpin peptidase inhibitor, clade H (heat shock protein 47), member 1a [Source:ZFIN;Acc:ZDB-GENE-080219-21]	wu:fa97d12	11	44.945	691278	3.48057e+06	3.5824e+06	7.51422e+06	5.20818e+06	1.14978e+07	1.14978e+07	1.13971e+07	47	-1.90203	0.0281826
ENSDARP00000136647.1	pep chromosome:GRCz11:2:13257124:13333991:-1 gene:ENSDARG00000069175.6 transcript:ENSDART00000168258.2 gene_biotype:protein_coding transcript_biotype:protein_coding gene_symbol:vps4b description:vacuolar protein sorting 4 homolog B [Source:ZFIN;Acc:ZDB-GENE-040426-1235]	vps4b	12	57.201	957326	2.12295e+06	3.93487e+06	7.45212e+06	5.18156e+06	1.0822e+07	1.0822e+07	1.07271e+07	49	-1.90249	0.0148231
ENSDARP00000128301.2	pep chromosome:GRCz11:17:45106526:45114519:1 gene:ENSDARG00000027984.9 transcript:ENSDART00000155104.3 gene_biotype:protein_coding transcript_biotype:protein_coding gene_symbol:gstz1 description:glutathione S-transferase zeta 1 [Source:ZFIN;Acc:ZDB-GENE-040718-184]	gstz1; zgc:92869	5	24.969	1.36998e+06	1.67031e+06	4.72028e+06	6.92769e+06	1.1387e+07	7.20057e+06	1.1387e+07	1.14868e+07	22	-1.90555	0.0114508
ENSDARP00000046763.7	pep chromosome:GRCz11:20:26709009:26822550:-1 gene:ENSDARG00000026629.10 transcript:ENSDART00000046764.9 gene_biotype:protein_coding transcript_biotype:protein_coding gene_symbol:gmds description:GDP-mannose 4,6-dehydratase [Source:ZFIN;Acc:ZDB-GENE-050419-45]	dZ84G17.1; gmds	16	41.733	1.086e+07	2.42599e+07	3.53963e+07	7.38455e+07	9.0039e+07	7.48778e+07	9.0039e+07	9.08279e+07	257	-1.9128	0.00791983
ENSDARP00000070002.4	pep chromosome:GRCz11:17:45071531:45104750:-1 gene:ENSDARG00000053485.6 transcript:ENSDART00000075520.6 gene_biotype:protein_coding transcript_biotype:protein_coding gene_symbol:aldh6a1 description:aldehyde dehydrogenase 6 family, member A1 [Source:ZFIN;Acc:ZDB-GENE-030131-9192]	zgc:92082	13	57.083	1.5389e+06	4.24706e+06	6.99938e+06	1.36694e+07	9.95437e+06	1.8076e+07	1.8076e+07	1.79176e+07	88	-1.91621	0.0156584
ENSDARP00000093490.4	pep chromosome:GRCz11:9:7662638:7673856:-1 gene:ENSDARG00000070155.6 transcript:ENSDART00000102715.5 gene_biotype:protein_coding transcript_biotype:protein_coding gene_symbol:tuba8l3 description:tubulin, alpha 8 like 3 [Source:ZFIN;Acc:ZDB-GENE-040801-77]	tuba8l3; zgc:101117	3	50.034	123671	162486	549261	996918	451795	1.31777e+06	1.31777e+06	1.30622e+06	464	-1.91629	0.0236516
ENSDARP00000066972.4	pep chromosome:GRCz11:4:18963840:18985481:1 gene:ENSDARG00000029524.9 transcript:ENSDART00000066973.5 gene_biotype:protein_coding transcript_biotype:protein_coding gene_symbol:impdh1b description:IMP (inosine 5'-monophosphate) dehydrogenase 1b [Source:NCBI gene;Acc:338306]	IMPDH; impdh1b	5	58.373	274299	856216	1.05785e+06	2.16367e+06	1.74797e+06	3.56956e+06	3.56956e+06	3.53828e+06	29	-1.9213	0.0147923
ENSDARP00000117697.1	pep chromosome:GRCz11:6:33911154:33916788:-1 gene:ENSDARG00000039208.9 transcript:ENSDART00000138488.3 gene_biotype:protein_coding transcript_biotype:protein_coding gene_symbol:nasp description:nuclear autoantigenic sperm protein (histone-binding) [Source:ZFIN;Acc:ZDB-GENE-030131-5511]	nasp	22	67.957	3.59936e+06	6.48435e+06	9.4287e+06	1.83841e+07	2.17416e+07	2.99829e+07	2.99829e+07	2.97202e+07	307	-1.92236	0.00614327
ENSDARP00000062337.4	pep chromosome:GRCz11:20:28935413:28938730:1 gene:ENSDARG00000042510.5 transcript:ENSDART00000062338.5 gene_biotype:protein_coding transcript_biotype:protein_coding gene_symbol:acot20 description:acyl-CoA thioesterase 20 [Source:ZFIN;Acc:ZDB-GENE-041001-182]	acot20	2	48.571	32943.4	72450.5	114204	242637	194068	319017	319017	316222	10	-1.92809	0.00936222
ENSDARP00000137299.1	pep chromosome:GRCz11:10:6496185:6518065:1 gene:ENSDARG00000100742.2 transcript:ENSDART00000164770.2 gene_biotype:protein_coding transcript_biotype:protein_coding gene_symbol:reep5 description:receptor accessory protein 5 [Source:ZFIN;Acc:ZDB-GENE-030131-9181]	reep5	6	21.393	2.94582e+06	9.42176e+06	1.24986e+07	2.97394e+07	1.49394e+07	4.36743e+07	4.36743e+07	4.32916e+07	44	-1.93523	0.0208269
ENSDARP00000155087.1_x000D_; ENSDARP00000107615.2	pep chromosome:GRCz11:20:10539293:10540960:1 gene:ENSDARG00000090850.6 transcript:ENSDART00000182265.1 gene_biotype:protein_coding transcript_biotype:protein_coding gene_symbol:serpina1l description:serine (or cysteine) proteinase inhibitor, clade A (alpha-1 antiproteinase, antitrypsin), member 1, like [Source:ZFIN;Acc:ZDB-GENE-040721-3]<|>pep chromosome:GRCz11:20:10538025:10541197:1 gene:ENSDARG…		3	47.789	262549	341304	564703	1.41964e+06	794498	2.52702e+06	2.52702e+06	2.50487e+06	12	-1.93857	0.00975121
ENSDARP00000081732.3_x000D_; ENSDARP00000135056.1	pep chromosome:GRCz11:7:24196575:24204200:-1 gene:ENSDARG00000061301.6 transcript:ENSDART00000087298.5 gene_biotype:protein_coding transcript_biotype:protein_coding gene_symbol:gmpr2 description:guanosine monophosphate reductase 2 [Source:ZFIN;Acc:ZDB-GENE-030131-1238]<|>pep chromosome:GRCz11:7:24197457:24204665:-1 gene:ENSDARG00000061301.6 transcript:ENSDART00000167141.3 gene_biotype:protein_cod…	zgc:136869	8	37.472	2.10725e+06	3.78527e+06	7.27903e+06	1.51947e+07	1.23104e+07	1.75068e+07	1.75068e+07	1.73534e+07	59	-1.93922	0.00817889
ENSDARP00000155765.1	pep chromosome:GRCz11:24:9981933:9991286:-1 gene:ENSDARG00000095281.4 transcript:ENSDART00000188309.1 gene_biotype:protein_coding transcript_biotype:protein_coding gene_symbol:zgc:152652 description:zgc:152652 [Source:ZFIN;Acc:ZDB-GENE-060818-27]		7	84.938	334921	2.43451e+06	2.74562e+06	5.96239e+06	6.47404e+06	3.27485e+06	1.40201e+07	1.23856e+07	282	-1.93977	0.0439908
ENSDARP00000118280.1_x000D_; ENSDARP00000091056.3_x000D_; ENSDARP00000134258.2_x000D_; ENSDARP00000152850.1	pep chromosome:GRCz11:8:21095125:21103251:-1 gene:ENSDARG00000069100.6 transcript:ENSDART00000137838.3 gene_biotype:protein_coding transcript_biotype:protein_coding gene_symbol:aldh9a1a.1 description:aldehyde dehydrogenase 9 family, member A1a, tandem duplicate 1 [Source:NCBI gene;Acc:100005587]<|>pep chromosome:GRCz11:8:21095125:21103522:-1 gene:ENSDARG00000069100.6 transcript:ENSDART00000100283…	aldh9a1a	36	55.226	2.35192e+07	5.11769e+07	8.83561e+07	1.81532e+08	1.66692e+08	1.989e+08	1.989e+08	1.97157e+08	372	-1.94086	0.00888239
ENSDARP00000148000.1_x000D_; ENSDARP00000125625.1	pep chromosome:GRCz11:3:27832500:27868183:-1 gene:ENSDARG00000006031.10 transcript:ENSDART00000185812.1 gene_biotype:protein_coding transcript_biotype:protein_coding gene_symbol:abat description:4-aminobutyrate aminotransferase [Source:ZFIN;Acc:ZDB-GENE-031006-4]<|>pep chromosome:GRCz11:3:27836067:27880229:-1 gene:ENSDARG00000006031.10 transcript:ENSDART00000151404.2 gene_biotype:protein_coding t…	fj82a01	3	55.694	44865.5	225892	338297	822744	287208	825317	825317	818086	3	-1.9433	0.0428675
ENSDARP00000149415.1	pep chromosome:GRCz11:11:16014527:16021424:-1 gene:ENSDARG00000070714.6 transcript:ENSDART00000193291.1 gene_biotype:protein_coding transcript_biotype:protein_coding gene_symbol:zgc:173544 description:zgc:173544 [Source:ZFIN;Acc:ZDB-GENE-030131-6229]	zgc:173544	2	76.886	124204	237316	794541	745397	2.78519e+06	645095	2.78519e+06	2.80959e+06	21	-1.94586	0.0435696
ENSDARP00000078619.4	pep chromosome:GRCz11:1:50293938:50319654:1 gene:ENSDARG00000060036.5 transcript:ENSDART00000084184.5 gene_biotype:protein_coding transcript_biotype:protein_coding gene_symbol:aimp1a description:aminoacyl tRNA synthetase complex interacting multifunctional protein 1a [Source:ZFIN;Acc:ZDB-GENE-060825-144]	aimp1	5	34.466	1.19227e+06	2.39759e+06	2.20611e+06	5.70963e+06	6.23762e+06	1.013e+07	1.013e+07	1.00412e+07	40	-1.94605	0.00478655
ENSDARP00000003738.5_x000D_; ENSDARP00000094618.4	pep chromosome:GRCz11:23:22656477:22677998:1 gene:ENSDARG00000022456.6 transcript:ENSDART00000009337.7 gene_biotype:protein_coding transcript_biotype:protein_coding gene_symbol:eno1a description:enolase 1a, (alpha) [Source:ZFIN;Acc:ZDB-GENE-030131-6048]<|>pep chromosome:GRCz11:CHR_ALT_CTG23_1_20:22667897:22686629:1 gene:ENSDARG00000116458.1 transcript:ENSDART00000103842.4 gene_biotype:protein_cod…	eno1	7	47.044	1.09569e+06	1.94719e+06	2.14886e+06	6.84709e+06	5.75343e+06	6.67024e+06	8.86012e+06	6.61179e+06	107	-1.94695	0.00331775
ENSDARP00000131909.1	pep chromosome:GRCz11:3:17951790:18009316:1 gene:ENSDARG00000099079.2 transcript:ENSDART00000164663.2 gene_biotype:protein_coding transcript_biotype:protein_coding gene_symbol:aclya description:ATP citrate lyase a [Source:ZFIN;Acc:ZDB-GENE-031113-1]		15	119.589	448937	1.22115e+06	1.81674e+06	2.64029e+06	3.91687e+06	5.53551e+06	5.53551e+06	5.487e+06	103	-1.94831	0.0136824
ENSDARP00000134072.2	pep scaffold:GRCz11:KN150663.1:58:936:-1 gene:ENSDARG00000101340.2 transcript:ENSDART00000158964.2 gene_biotype:protein_coding transcript_biotype:protein_coding gene_symbol:CABZ01117840.1		3	14.002	793741	1.13828e+06	1.88021e+06	4.22243e+06	3.84566e+06	6.03709e+06	8.157e+06	8.6792e+06	27	-1.95022	0.00478217
ENSDARP00000136220.2	pep chromosome:GRCz11:5:30996322:31029436:1 gene:ENSDARG00000061013.8 transcript:ENSDART00000161765.3 gene_biotype:protein_coding transcript_biotype:protein_coding gene_symbol:ankfy1 description:ankyrin repeat and FYVE domain containing 1 [Source:ZFIN;Acc:ZDB-GENE-041222-1]	ankfy1	5	127.577	122010	188207	473464	1.33193e+06	435574	1.10737e+06	1.33193e+06	1.16232e+06	22	-1.96162	0.0182835
ENSDARP00000023819.8	pep chromosome:GRCz11:5:43808838:43819663:-1 gene:ENSDARG00000017571.9 transcript:ENSDART00000022481.9 gene_biotype:protein_coding transcript_biotype:protein_coding gene_symbol:mccc2 description:methylcrotonoyl-CoA carboxylase 2 (beta) [Source:ZFIN;Acc:ZDB-GENE-040426-2493]		9	61.683	1.03067e+06	3.84435e+06	3.15366e+06	8.43436e+06	1.03404e+07	8.48454e+06	1.03404e+07	1.0431e+07	45	-1.96267	0.00983649
ENSDARP00000145612.1	pep chromosome:GRCz11:1:58870054:58880613:-1 gene:ENSDARG00000113332.1 transcript:ENSDART00000188136.1 gene_biotype:protein_coding transcript_biotype:protein_coding gene_symbol:CABZ01084501.2		4	17.264	511472	1.58003e+06	2.2178e+06	4.52419e+06	3.79997e+06	6.25191e+06	6.25191e+06	6.19713e+06	48	-1.96871	0.0129387
ENSDARP00000137669.1_x000D_; ENSDARP00000136856.1	pep chromosome:GRCz11:25:8627749:8660726:-1 gene:ENSDARG00000103643.3 transcript:ENSDART00000168010.2 gene_biotype:protein_coding transcript_biotype:protein_coding gene_symbol:unc45a description:unc-45 myosin chaperone A [Source:ZFIN;Acc:ZDB-GENE-050417-158]<|>pep chromosome:GRCz11:25:8627748:8660726:-1 gene:ENSDARG00000103643.3 transcript:ENSDART00000161180.2 gene_biotype:protein_coding transcri…		3	102.94	54616.5	76148.4	147435	336505	284231	389570	389570	386157	13	-1.97507	0.00500953
ENSDARP00000118006.1	pep chromosome:GRCz11:21:41820359:41839684:-1 gene:ENSDARG00000021252.11 transcript:ENSDART00000137630.3 gene_biotype:protein_coding transcript_biotype:protein_coding gene_symbol:cct6a description:chaperonin containing TCP1, subunit 6A (zeta 1) [Source:ZFIN;Acc:ZDB-GENE-011018-2]		18	57.644	1.2985e+07	4.03438e+07	4.55883e+07	1.2477e+08	7.62087e+07	1.52951e+08	1.52951e+08	1.51611e+08	333	-1.9761	0.011578
ENSDARP00000006875.6	pep chromosome:GRCz11:21:27340682:27354672:1 gene:ENSDARG00000020676.8 transcript:ENSDART00000011305.7 gene_biotype:protein_coding transcript_biotype:protein_coding gene_symbol:dpp3 description:dipeptidyl-peptidase 3 [Source:ZFIN;Acc:ZDB-GENE-030131-1247]	wu:fb64b04	20	81.825	1.68348e+06	5.29378e+06	7.63529e+06	1.29356e+07	2.14113e+07	1.49656e+07	2.14113e+07	2.15989e+07	151	-1.97624	0.0136013
ENSDARP00000148142.1	pep chromosome:GRCz11:23:17432807:17451264:-1 gene:ENSDARG00000013655.10 transcript:ENSDART00000190748.1 gene_biotype:protein_coding transcript_biotype:protein_coding gene_symbol:tpd52l2b description:tpd52 like 2b [Source:ZFIN;Acc:ZDB-GENE-030131-822]	tpd52l2b	7	24.3	4.24572e+06	1.42702e+07	1.56288e+07	3.26991e+07	2.51956e+07	7.0058e+07	7.0058e+07	6.94442e+07	75	-1.97656	0.0168877
ENSDARP00000113034.1_x000D_; ENSDARP00000091704.2	pep chromosome:GRCz11:13:21676235:21682876:1 gene:ENSDARG00000069386.6 transcript:ENSDART00000134950.3 gene_biotype:protein_coding transcript_biotype:protein_coding gene_symbol:mtg1 description:mitochondrial ribosome-associated GTPase 1 [Source:ZFIN;Acc:ZDB-GENE-031110-2]<|>pep chromosome:GRCz11:13:21674445:21682873:1 gene:ENSDARG00000069386.6 transcript:ENSDART00000100931.4 gene_biotype:protein_…	gtpbpl	4	27.919	593493	1.58707e+06	3.04976e+06	6.47972e+06	4.79892e+06	5.64229e+06	6.47972e+06	6.12726e+06	23	-1.97752	0.0138707
ENSDARP00000121831.1_x000D_; ENSDARP00000032532.7_x000D_; ENSDARP00000108629.2	pep chromosome:GRCz11:14:21685632:21693507:1 gene:ENSDARG00000057026.7 transcript:ENSDART00000144503.3 gene_biotype:protein_coding transcript_biotype:protein_coding gene_symbol:ran description:RAN, member RAS oncogene family [Source:NCBI gene;Acc:30572]<|>pep chromosome:GRCz11:14:21686207:21693914:1 gene:ENSDARG00000057026.7 transcript:ENSDART00000034438.8 gene_biotype:protein_coding transcript_b…	ran	12	24.445	5.13541e+07	9.87731e+07	1.26701e+08	2.89693e+08	3.29666e+08	4.11635e+08	4.11635e+08	4.08029e+08	242	-1.97824	0.00448159
ENSDARP00000026495.5	pep chromosome:GRCz11:7:39744244:39751540:-1 gene:ENSDARG00000010021.6 transcript:ENSDART00000016803.6 gene_biotype:protein_coding transcript_biotype:protein_coding gene_symbol:grpel1 description:GrpE-like 1, mitochondrial [Source:ZFIN;Acc:ZDB-GENE-051120-111]	zgc:123352	6	23.861	2.63253e+06	5.58215e+06	7.95398e+06	2.09937e+07	2.37442e+07	1.4378e+07	2.37442e+07	2.39523e+07	60	-1.97941	0.00678511
ENSDARP00000057256.5_x000D_; ENSDARP00000122708.1_x000D_; ENSDARP00000057696.4	pep chromosome:GRCz11:15:28410808:28423010:1 gene:ENSDARG00000039490.6 transcript:ENSDART00000057257.5 gene_biotype:protein_coding transcript_biotype:protein_coding gene_symbol:pitpnaa description:phosphatidylinositol transfer protein, alpha a [Source:ZFIN;Acc:ZDB-GENE-040426-744]<|>pep chromosome:GRCz11:15:28410664:28425011:1 gene:ENSDARG00000039490.6 transcript:ENSDART00000132028.3 gene_biotype…	pitpna	6	31.853	949553	2.91048e+06	5.9587e+06	8.69999e+06	4.85066e+06	2.40027e+07	2.40027e+07	2.37924e+07	35	-1.98091	0.0397414
ENSDARP00000079877.4	pep chromosome:GRCz11:20:44372745:44460789:-1 gene:ENSDARG00000060554.6 transcript:ENSDART00000085442.5 gene_biotype:protein_coding transcript_biotype:protein_coding gene_symbol:mut description:methylmalonyl CoA mutase [Source:ZFIN;Acc:ZDB-GENE-010430-3]	mut	6	83.465	185170	626217	983808	1.66188e+06	850447	4.96735e+06	4.96735e+06	4.92382e+06	12	-1.98116	0.0407727
ENSDARP00000090936.4	pep chromosome:GRCz11:1:59163060:59169815:-1 gene:ENSDARG00000069046.5 transcript:ENSDART00000100163.5 gene_biotype:protein_coding transcript_biotype:protein_coding gene_symbol:wu:fk65c09 description:wu:fk65c09 [Source:ZFIN;Acc:ZDB-GENE-030131-7018]		1	56.873	19438.9	26358.7	9048.84	50985.5	28684.6	196455	196455	194734	29	-1.98449	0.0311976
ENSDARP00000008423.9_x000D_; ENSDARP00000145656.1	pep chromosome:GRCz11:6:49551614:49580086:1 gene:ENSDARG00000015807.10 transcript:ENSDART00000022581.10 gene_biotype:protein_coding transcript_biotype:protein_coding gene_symbol:rab22a description:RAB22A, member RAS oncogene family [Source:ZFIN;Acc:ZDB-GENE-041114-161]<|>pep chromosome:GRCz11:CHR_ALT_CTG6_1_48:49551893:49575533:1 gene:ENSDARG00000114826.1 transcript:ENSDART00000192975.1 gene_biot…	RAB22A	1	21.866	39666.2	123694	247270	484092	253221	615399	807884	927417	4	-1.98612	0.0240201
ENSDARP00000024104.8	pep chromosome:GRCz11:21:21633213:21641194:-1 gene:ENSDARG00000021149.9 transcript:ENSDART00000010282.9 gene_biotype:protein_coding transcript_biotype:protein_coding gene_symbol:cbr1l description:carbonyl reductase 1-like [Source:ZFIN;Acc:ZDB-GENE-030131-9642]	LOC792137	8	29.96	1.15854e+06	2.98038e+06	3.86551e+06	7.34586e+06	7.79721e+06	1.45356e+07	1.45356e+07	1.44082e+07	74	-1.98765	0.00981294
ENSDARP00000148480.1	pep chromosome:GRCz11:CHR_ALT_CTG1_1_23:24382363:24385046:1 gene:ENSDARG00000113718.1 transcript:ENSDART00000186111.1 gene_biotype:protein_coding transcript_biotype:protein_coding gene_symbol:qdprb2 description:quinoid dihydropteridine reductase b2 [Source:ZFIN;Acc:ZDB-GENE-070720-19]		18	27.727	4.23109e+07	1.07198e+08	6.48173e+07	2.53526e+08	1.76353e+08	4.13453e+08	4.13453e+08	4.0983e+08	576	-1.9915	0.00678605
ENSDARP00000075209.4_x000D_; ENSDARP00000145622.1	pep chromosome:GRCz11:10:8660654:8672820:-1 gene:ENSDARG00000044225.6 transcript:ENSDART00000080763.5 gene_biotype:protein_coding transcript_biotype:protein_coding gene_symbol:GOLPH3 description:si:dkey-27b3.2 [Source:ZFIN;Acc:ZDB-GENE-091117-10]<|>pep chromosome:GRCz11:CHR_ALT_CTG10_1_6:8660723:8672718:-1 gene:ENSDARG00000114483.1 transcript:ENSDART00000182059.1 gene_biotype:protein_coding trans…	si:dkey-27b3.2	5	33.517	960535	2.93806e+06	5.21718e+06	9.30509e+06	9.79119e+06	1.03966e+07	1.03966e+07	1.04818e+07	51	-2.0025	0.0140982
ENSDARP00000132762.1_x000D_; ENSDARP00000053151.4	pep chromosome:GRCz11:1:47165988:47173403:1 gene:ENSDARG00000036587.7 transcript:ENSDART00000167051.3 gene_biotype:protein_coding transcript_biotype:protein_coding gene_symbol:cbr1 description:carbonyl reductase 1 [Source:ZFIN;Acc:ZDB-GENE-030902-2]<|>pep chromosome:GRCz11:1:47165842:47173177:1 gene:ENSDARG00000036587.7 transcript:ENSDART00000053152.6 gene_biotype:protein_coding transcript_biotyp…		7	29.928	573601	1.49025e+06	2.98244e+06	4.87482e+06	5.56165e+06	6.07461e+06	6.07461e+06	6.02138e+06	74	-2.00449	0.0128785
ENSDARP00000133707.1	pep chromosome:GRCz11:2:25657958:25817227:1 gene:ENSDARG00000056218.8 transcript:ENSDART00000161407.2 gene_biotype:protein_coding transcript_biotype:protein_coding gene_symbol:tnika description:TRAF2 and NCK interacting kinase a [Source:ZFIN;Acc:ZDB-GENE-030131-3767]	tnika	2	151.299	3443.06	26358.7	7595.79	50985.5	42881	20396.6	72380.6	20217.9	15	-2.00515	0.0302433
ENSDARP00000150878.1	pep chromosome:GRCz11:4:8739093:8779141:-1 gene:ENSDARG00000103537.3 transcript:ENSDART00000182314.1 gene_biotype:protein_coding transcript_biotype:protein_coding gene_symbol:ttll12 description:tubulin tyrosine ligase-like family, member 12 [Source:ZFIN;Acc:ZDB-GENE-040426-697]		2	75.399	19438.9	121833	180688	252971	434647	252506	434647	438455	6	-2.00657	0.0378563
ENSDARP00000073570.4	pep chromosome:GRCz11:12:17458949:17479078:-1 gene:ENSDARG00000056600.6 transcript:ENSDART00000079115.5 gene_biotype:protein_coding transcript_biotype:protein_coding gene_symbol:papss2b description:3'-phosphoadenosine 5'-phosphosulfate synthase 2b [Source:ZFIN;Acc:ZDB-GENE-010323-5]	papss2	1	69.403	19438.9	64923.6	158496	210309	209286	297560	301811	318434	6	-2.01096	0.0253618
ENSDARP00000117065.1	pep chromosome:GRCz11:24:9987827:9991153:-1 gene:ENSDARG00000095281.4 transcript:ENSDART00000137794.2 gene_biotype:protein_coding transcript_biotype:protein_coding gene_symbol:zgc:152652 description:zgc:152652 [Source:ZFIN;Acc:ZDB-GENE-060818-27]	zgc:152652	21	85.247	3.00544e+07	1.02658e+08	1.11778e+08	3.63933e+08	2.82265e+08	2.20585e+08	5.82516e+08	5.14607e+08	373	-2.01264	0.0104427
ENSDARP00000079889.4_x000D_; ENSDARP00000148637.1	pep chromosome:GRCz11:1:30736449:30762264:-1 gene:ENSDARG00000060559.6 transcript:ENSDART00000085454.6 gene_biotype:protein_coding transcript_biotype:protein_coding gene_symbol:dis3 description:DIS3 exosome endoribonuclease and 3'-5' exoribonuclease [Source:ZFIN;Acc:ZDB-GENE-080213-3]<|>pep chromosome:GRCz11:CHR_ALT_CTG1_1_33:30738017:30762304:-1 gene:ENSDARG00000110345.1 transcript:ENSDART000001…		1	107.805	6874.79	13580.1	32772.4	50985.5	27046.9	147848	147848	146553	2	-2.01941	0.0313362
ENSDARP00000063250.4	pep chromosome:GRCz11:6:49771372:49781362:1 gene:ENSDARG00000043081.7 transcript:ENSDART00000063251.6 gene_biotype:protein_coding transcript_biotype:protein_coding gene_symbol:ctsz description:cathepsin Z [Source:ZFIN;Acc:ZDB-GENE-041010-139]		7	33.614	2.32289e+06	7.30489e+06	1.26511e+07	3.00883e+07	2.07448e+07	2.30045e+07	3.00883e+07	2.62567e+07	63	-2.02123	0.0144932
ENSDARP00000072847.4	pep chromosome:GRCz11:20:25625872:25639508:1 gene:ENSDARG00000004517.12 transcript:ENSDART00000078385.6 gene_biotype:protein_coding transcript_biotype:protein_coding gene_symbol:ppat description:phosphoribosyl pyrophosphate amidotransferase [Source:ZFIN;Acc:ZDB-GENE-041210-323]	ppat	7	55.216	210322	296535	564693	1.52155e+06	1.41596e+06	1.09935e+06	1.83359e+06	1.69724e+06	37	-2.02383	0.00436189
ENSDARP00000047470.5	pep chromosome:GRCz11:15:25321572:25367309:-1 gene:ENSDARG00000030913.9 transcript:ENSDART00000047471.8 gene_biotype:protein_coding transcript_biotype:protein_coding gene_symbol:cluha description:clustered mitochondria (cluA/CLU1) homolog a [Source:NCBI gene;Acc:562666]		3	155.717	19445.4	108897	146349	218300	213847	446650	446650	442737	17	-2.02406	0.0315099
ENSDARP00000064788.2	pep chromosome:GRCz11:7:24357231:24364536:-1 gene:ENSDARG00000044125.3 transcript:ENSDART00000064789.3 gene_biotype:protein_coding transcript_biotype:protein_coding gene_symbol:txn description:thioredoxin [Source:ZFIN;Acc:ZDB-GENE-040718-162]	zgc:92903	5	11.867	1.03272e+07	3.4631e+07	7.55318e+07	1.32243e+08	1.07264e+08	1.28189e+08	1.32243e+08	1.51751e+08	99	-2.02428	0.020708
ENSDARP00000024082.9	pep chromosome:GRCz11:1:5485799:5504130:1 gene:ENSDARG00000016706.11 transcript:ENSDART00000022307.10 gene_biotype:protein_coding transcript_biotype:protein_coding gene_symbol:atic description:5-aminoimidazole-4-carboxamide ribonucleotide formyltransferase/IMP cyclohydrolase [Source:ZFIN;Acc:ZDB-GENE-011212-4]		3	64.017	60858.9	83097	278225	294107	265368	1.21859e+06	1.21859e+06	1.20792e+06	5	-2.02627	0.031574
ENSDARP00000077786.6	pep chromosome:GRCz11:CHR_ALT_CTG22_1_29:26430899:26458240:1 gene:ENSDARG00000111153.1 transcript:ENSDART00000083351.7 gene_biotype:protein_coding transcript_biotype:protein_coding gene_symbol:capn2l description:calpain 2, (m/II) large subunit, like [Source:ZFIN;Acc:ZDB-GENE-050417-341]		1	79.575	26409	128350	171742	410520	252958	379075	410520	375753	14	-2.02647	0.0224928
ENSDARP00000071885.4	pep chromosome:GRCz11:17:32622933:32630283:1 gene:ENSDARG00000055120.7 transcript:ENSDART00000077418.6 gene_biotype:protein_coding transcript_biotype:protein_coding gene_symbol:ctsba description:cathepsin Ba [Source:ZFIN;Acc:ZDB-GENE-040426-2650]	ctsba; id:ibd1201	2	36.305	316330	688258	1.07662e+06	2.65439e+06	2.42896e+06	2.50104e+06	2.65439e+06	2.47913e+06	11	-2.03474	0.00581571
ENSDARP00000117212.1	pep chromosome:GRCz11:1:29862074:29953746:1 gene:ENSDARG00000028982.10 transcript:ENSDART00000133905.3 gene_biotype:protein_coding transcript_biotype:protein_coding gene_symbol:pcca description:propionyl-CoA carboxylase subunit alpha [Source:ZFIN;Acc:ZDB-GENE-040718-246]		8	79.102	246728	436284	957101	2.67391e+06	1.03951e+06	2.56908e+06	2.67391e+06	2.54657e+06	26	-2.03835	0.0130459
ENSDARP00000130260.1	pep chromosome:GRCz11:24:2961118:2972039:1 gene:ENSDARG00000102412.2 transcript:ENSDART00000170835.2 gene_biotype:protein_coding transcript_biotype:protein_coding gene_symbol:eci2 description:enoyl-CoA delta isomerase 2 [Source:ZFIN;Acc:ZDB-GENE-040718-392]		5	43.04	328297	958973	2.05872e+06	3.95888e+06	2.29287e+06	5.01329e+06	5.01329e+06	4.96936e+06	13	-2.04454	0.019611
ENSDARP00000110333.2	pep chromosome:GRCz11:2:49457626:49511458:1 gene:ENSDARG00000067958.6 transcript:ENSDART00000129967.3 gene_biotype:protein_coding transcript_biotype:protein_coding gene_symbol:sh3gl1a description:SH3-domain GRB2-like 1a [Source:ZFIN;Acc:ZDB-GENE-030131-4524]	sh3gl1a; sh3gl1b	7	41.083	874976	1.69738e+06	2.70306e+06	5.56636e+06	4.00601e+06	1.26793e+07	1.26793e+07	1.25682e+07	19	-2.04603	0.0110982
ENSDARP00000006445.5	pep chromosome:GRCz11:20:18306122:18313864:-1 gene:ENSDARG00000010965.8 transcript:ENSDART00000015479.7 gene_biotype:protein_coding transcript_biotype:protein_coding gene_symbol:psma8 description:proteasome 20S subunit alpha 8 [Source:ZFIN;Acc:ZDB-GENE-040426-2194]	LOC107701517; LOC107746028; LOC113063262; zgc:77139	5	28.083	921935	2.12261e+06	3.60101e+06	6.24711e+06	1.04222e+07	7.63164e+06	1.04222e+07	1.05135e+07	46	-2.0466	0.00829949
ENSDARP00000114649.1_x000D_; ENSDARP00000093966.3	pep chromosome:GRCz11:16:23947213:23948538:1 gene:ENSDARG00000020866.10 transcript:ENSDART00000142168.2 gene_biotype:protein_coding transcript_biotype:protein_coding gene_symbol:apoa4b.2 description:apolipoprotein A-IV b, tandem duplicate 2 [Source:ZFIN;Acc:ZDB-GENE-030131-3143]<|>pep chromosome:GRCz11:16:23947196:23948431:1 gene:ENSDARG00000020866.10 transcript:ENSDART00000103190.5 gene_biotype:…	fc28d04	7	29.366	1.65444e+06	1.38373e+06	3.65937e+06	1.00589e+07	3.03931e+06	1.93282e+07	1.93282e+07	1.91588e+07	20	-2.04676	0.0234265
ENSDARP00000154197.1	pep chromosome:GRCz11:CHR_ALT_CTG3_2_2:24207414:24218557:1 gene:ENSDARG00000111547.1 transcript:ENSDART00000182936.1 gene_biotype:protein_coding transcript_biotype:protein_coding gene_symbol:adsl description:adenylosuccinate lyase [Source:ZFIN;Acc:ZDB-GENE-030131-6363]		13	55.252	2.6182e+06	5.83035e+06	7.98397e+06	1.7691e+07	1.53678e+07	3.1639e+07	3.1639e+07	3.13617e+07	126	-2.04705	0.00715347
ENSDARP00000065820.3	pep chromosome:GRCz11:17:2574421:2578026:-1 gene:ENSDARG00000090768.5 transcript:ENSDART00000065821.3 gene_biotype:protein_coding transcript_biotype:protein_coding gene_symbol:zp3.2 description:zona pellucida glycoprotein 3, tandem duplicate 2 [Source:ZFIN;Acc:ZDB-GENE-050626-121]	LOC100148225; zgc:173556	2	46.677	839234	2.0077e+06	2.71624e+06	6.77674e+06	4.80169e+06	9.93586e+06	9.93586e+06	9.8488e+06	103	-2.04749	0.00763907
ENSDARP00000027662.6	pep chromosome:GRCz11:20:31217495:31231122:1 gene:ENSDARG00000009001.9 transcript:ENSDART00000020252.7 gene_biotype:protein_coding transcript_biotype:protein_coding gene_symbol:pdia6 description:protein disulfide isomerase family A, member 6 [Source:ZFIN;Acc:ZDB-GENE-030131-879]	pdip5	12	47.978	6.68371e+06	1.26757e+07	2.92584e+07	5.16117e+07	3.02964e+07	1.13151e+08	1.13151e+08	1.1216e+08	142	-2.05246	0.0186137
ENSDARP00000152581.1	pep chromosome:GRCz11:CHR_ALT_CTG24_1_8:21660547:21662492:1 gene:ENSDARG00000116242.1 transcript:ENSDART00000180936.1 gene_biotype:protein_coding transcript_biotype:protein_coding gene_symbol:gtf3ab description:general transcription factor IIIA, b [Source:ZFIN;Acc:ZDB-GENE-030131-7698]		1	36.885	745083	3.08395e+06	5.01349e+06	9.22662e+06	5.17851e+06	1.7357e+07	1.7357e+07	1.72049e+07	187	-2.05657	0.0289552
ENSDARP00000149945.1_x000D_; ENSDARP00000098330.1	pep chromosome:GRCz11:CHR_ALT_CTG6_1_41:43246443:43253998:1 gene:ENSDARG00000114089.1 transcript:ENSDART00000190348.1 gene_biotype:protein_coding transcript_biotype:protein_coding gene_symbol:arl6ip5a description:ADP-ribosylation factor-like 6 interacting protein 5a [Source:ZFIN;Acc:ZDB-GENE-031113-22]<|>pep chromosome:GRCz11:6:43234213:43241631:1 gene:ENSDARG00000077044.3 transcript:ENSDART00000…	arl6ip5	3	21.414	2.66092e+06	5.22e+06	4.60236e+06	1.4497e+07	1.30354e+07	2.4597e+07	2.4597e+07	2.43815e+07	11	-2.06137	0.00346811
ENSDARP00000148100.1	pep chromosome:GRCz11:1:27977297:28020042:1 gene:ENSDARG00000100083.2 transcript:ENSDART00000180692.1 gene_biotype:protein_coding transcript_biotype:protein_coding gene_symbol:sugt1 description:SGT1 homolog, MIS12 kinetochore complex assembly cochaperone [Source:ZFIN;Acc:ZDB-GENE-041114-56]		2	37.911	159252	166297	335060	882357	670414	1.09725e+06	1.09725e+06	1.08764e+06	6	-2.06425	0.00333614
ENSDARP00000089171.4	pep chromosome:GRCz11:16:22781854:22863603:-1 gene:ENSDARG00000075437.5 transcript:ENSDART00000098400.5 gene_biotype:protein_coding transcript_biotype:protein_coding gene_symbol:shc1 description:SHC (Src homology 2 domain containing) transforming protein 1 [Source:ZFIN;Acc:ZDB-GENE-030131-2538]	shc1	5	49.636	188723	883220	1.2582e+06	2.22783e+06	2.91508e+06	2.37835e+06	2.91508e+06	2.94062e+06	31	-2.06753	0.0193197
ENSDARP00000157077.1_x000D_; ENSDARP00000062219.5	pep chromosome:GRCz11:CHR_ALT_CTG8_1_17:30787743:30791078:-1 gene:ENSDARG00000110738.1 transcript:ENSDART00000182778.1 gene_biotype:protein_coding transcript_biotype:protein_coding gene_symbol:gstt1a description:glutathione S-transferase theta 1a [Source:ZFIN;Acc:ZDB-GENE-031001-13]<|>pep chromosome:GRCz11:8:30787613:30791266:-1 gene:ENSDARG00000042428.7 transcript:ENSDART00000062220.6 gene_bioty…	cb870	2	27.483	52244.4	72063.4	486292	593143	232496	981234	981234	977009	6	-2.06922	0.0495236
ENSDARP00000144889.1	pep chromosome:GRCz11:14:164556:187110:1 gene:ENSDARG00000114022.1 transcript:ENSDART00000185606.1 gene_biotype:protein_coding transcript_biotype:protein_coding gene_symbol:WDR1 description:WD repeat domain 1 [Source:HGNC Symbol;Acc:HGNC:12754]		2	66.797	78176.8	89653.1	151443	406712	261969	737472	737472	731010	13	-2.06999	0.00536677
ENSDARP00000020595.7	pep chromosome:GRCz11:16:23431189:23432552:1 gene:ENSDARG00000009978.8 transcript:ENSDART00000004679.8 gene_biotype:protein_coding transcript_biotype:protein_coding gene_symbol:icn description:ictacalcin [Source:ZFIN;Acc:ZDB-GENE-030131-8599]	icn; s100a4a	3	10.4	2.55471e+07	4.23954e+07	5.87438e+07	2.38113e+08	1.20589e+08	1.64422e+08	2.38113e+08	2.07791e+08	25	-2.07114	0.00396265
ENSDARP00000056088.5	pep chromosome:GRCz11:20:54299419:54301276:1 gene:ENSDARG00000089966.3 transcript:ENSDART00000056089.6 gene_biotype:protein_coding transcript_biotype:protein_coding gene_symbol:si:zfos-1505d6.3 description:si:zfos-1505d6.3 [Source:ZFIN;Acc:ZDB-GENE-120214-22]	si:zfos-1505d6.3	15	47.415	2.18518e+07	3.89402e+07	4.96587e+07	1.17854e+08	1.55106e+08	1.72146e+08	1.72146e+08	1.70638e+08	183	-2.07287	0.00303897
ENSDARP00000117024.1	pep chromosome:GRCz11:2:26470070:26476150:-1 gene:ENSDARG00000038900.9 transcript:ENSDART00000132125.3 gene_biotype:protein_coding transcript_biotype:protein_coding gene_symbol:acadm description:acyl-CoA dehydrogenase medium chain [Source:ZFIN;Acc:ZDB-GENE-040426-1945]	acadm	19	46.321	9.41479e+06	2.14701e+07	2.94607e+07	7.80684e+07	6.18849e+07	9.19261e+07	9.19261e+07	9.11207e+07	209	-2.07356	0.00523725
ENSDARP00000093050.3	pep chromosome:GRCz11:15:509126:516750:1 gene:ENSDARG00000076839.6 transcript:ENSDART00000102274.6 gene_biotype:protein_coding transcript_biotype:protein_coding gene_symbol:ftr86 description:finTRIM family, member 86 [Source:ZFIN;Acc:ZDB-GENE-060929-108]	ftr86	10	64.031	484291	1.25462e+06	1.12534e+06	3.0453e+06	4.81746e+06	3.55126e+06	4.81746e+06	4.85967e+06	68	-2.08388	0.00425774
ENSDARP00000112994.1	pep chromosome:GRCz11:24:9976628:9979342:-1 gene:ENSDARG00000092885.2 transcript:ENSDART00000138576.2 gene_biotype:protein_coding transcript_biotype:protein_coding gene_symbol:zgc:171977 description:zgc:171977 [Source:ZFIN;Acc:ZDB-GENE-070822-24]	zgc:171977	8	85.232	1.66787e+07	2.39885e+07	2.91972e+07	1.50573e+08	7.24468e+07	8.2331e+07	1.95562e+08	1.69998e+08	216	-2.08819	0.00309483
ENSDARP00000146884.1_x000D_; ENSDARP00000152702.1	pep chromosome:GRCz11:CHR_ALT_CTG25_1_7:14382432:14390277:1 gene:ENSDARG00000110622.1 transcript:ENSDART00000188732.1 gene_biotype:protein_coding transcript_biotype:protein_coding gene_symbol:ciapin1 description:cytokine induced apoptosis inhibitor 1 [Source:NCBI gene;Acc:445283]<|>pep chromosome:GRCz11:CHR_ALT_CTG25_2_1:14398641:14406486:1 gene:ENSDARG00000112743.1 transcript:ENSDART00000188430.…	CIAPIN1	3	37.489	1.03654e+06	2.66004e+06	3.09569e+06	8.43714e+06	7.07094e+06	1.10429e+07	1.10429e+07	1.09462e+07	17	-2.09007	0.00523069
ENSDARP00000011878.8	pep chromosome:GRCz11:12:6049355:6063328:-1 gene:ENSDARG00000015747.10 transcript:ENSDART00000002583.10 gene_biotype:protein_coding transcript_biotype:protein_coding gene_symbol:aarsd1 description:alanyl-tRNA synthetase domain containing 1 [Source:NCBI gene;Acc:445178]		5	45.56	1.12783e+06	2.66279e+06	3.97915e+06	9.19475e+06	1.02463e+07	9.82708e+06	1.02463e+07	1.03361e+07	28	-2.09188	0.00544084
ENSDARP00000025634.10	pep chromosome:GRCz11:25:3099073:3117274:1 gene:ENSDARG00000007711.10 transcript:ENSDART00000022506.10 gene_biotype:protein_coding transcript_biotype:protein_coding gene_symbol:rab3il1 description:RAB3A interacting protein (rabin3)-like 1 [Source:ZFIN;Acc:ZDB-GENE-110921-5]		2	42.322	19438.9	20732.6	83816.8	133114	120712	163366	163366	168396	4	-2.09335	0.0105246
ENSDARP00000060918.4	pep chromosome:GRCz11:8:46353203:46386060:-1 gene:ENSDARG00000010316.10 transcript:ENSDART00000060919.6 gene_biotype:protein_coding transcript_biotype:protein_coding gene_symbol:qars1 description:glutaminyl-tRNA synthetase 1 [Source:ZFIN;Acc:ZDB-GENE-040426-1011]	qars	9	87.782	388301	1.08118e+06	1.43068e+06	3.05978e+06	2.41203e+06	6.37067e+06	6.37067e+06	6.31485e+06	28	-2.09685	0.0108848
ENSDARP00000148180.1	pep chromosome:GRCz11:8:34342536:34402839:-1 gene:ENSDARG00000090183.3 transcript:ENSDART00000180173.1 gene_biotype:protein_coding transcript_biotype:protein_coding gene_symbol:gapvd1 description:GTPase activating protein and VPS9 domains 1 [Source:ZFIN;Acc:ZDB-GENE-040718-117]	gapvd1	8	164.044	88289.4	271028	347655	847401	429833	1.789e+06	1.789e+06	1.77333e+06	23	-2.09717	0.0182044
ENSDARP00000006510.7	pep chromosome:GRCz11:6:32010183:32025225:-1 gene:ENSDARG00000013561.8 transcript:ENSDART00000006417.8 gene_biotype:protein_coding transcript_biotype:protein_coding gene_symbol:pgm1 description:phosphoglucomutase 1 [Source:ZFIN;Acc:ZDB-GENE-040426-1245]		6	61.15	187482	599371	854489	1.34201e+06	1.39599e+06	4.0353e+06	4.0353e+06	3.99994e+06	24	-2.09963	0.017539
ENSDARP00000136174.1	pep chromosome:GRCz11:4:35948813:35963515:-1 gene:ENSDARG00000098167.2 transcript:ENSDART00000165440.2 gene_biotype:protein_coding transcript_biotype:protein_coding gene_symbol:si:dkey-176f19.4 description:si:dkey-176f19.4 [Source:ZFIN;Acc:ZDB-GENE-110913-20]		2	120.945	186918	451941	649936	1.2435e+06	1.72597e+06	2.0169e+06	2.0169e+06	1.99923e+06	31	-2.1003	0.00613595
ENSDARP00000021652.7	pep chromosome:GRCz11:6:10037252:10056640:1 gene:ENSDARG00000005359.9 transcript:ENSDART00000018503.9 gene_biotype:protein_coding transcript_biotype:protein_coding gene_symbol:sucla2 description:succinate-CoA ligase, ADP-forming, beta subunit [Source:ZFIN;Acc:ZDB-GENE-040426-1963]	SUCLA2	9	49.999	1.04075e+06	3.22999e+06	4.53643e+06	1.18985e+07	7.32401e+06	1.38319e+07	1.38319e+07	1.37107e+07	46	-2.10152	0.0102956
ENSDARP00000133255.1	pep scaffold:GRCz11:KN150470.1:1:2026:1 gene:ENSDARG00000104659.2 transcript:ENSDART00000166498.2 gene_biotype:protein_coding transcript_biotype:protein_coding gene_symbol:CABZ01109604.1		1	19.184	1.12978e+06	2.5871e+06	183083	3.34728e+06	4.348e+06	2.92161e+06	4.348e+06	5.26169e+06	53	-2.10405	0.0428055
[truncated: 200 more rows]

## Sheet: B
B Non-significant hits (p-value > 0.05) identified by mass spectrometry of proteins immunoprecipitated with eIF4E1c in early oocytes. Normalized area is colored based on values ((red-green-yellow from high to low values). Log2FC is colored from red (high) to low (blue). Contaminants were removed from the list. Mw: molecular weight, PSM: peptide-spectrum match; FC: fold change.
[truncated: 1,717 more rows]

[truncated: 6 more sheets: C, D, E, F, G, H]
