# Supplementary material for: eIF4E1b is a non-canonical eIF4E protecting maternal dormant mRNAs
Source: EMBO Rep. 2023 Dec 14;25(1):23. doi: 10.1038/s44319-023-00006-4 (PMC10883267; doi:10.1038/s44319-023-00006-4)
Supplement: Supplementary file 4 — Dataset EV2 [file 44319_2023_6_MOESM4_ESM.xlsx]

## Sheet: Legend
Dataset EV2. Proteins identified by mass spectrometry in eIF4E1b (A-B and E-H) or eIF4E1c (C-D) immunoprecipitation experiments in 8-cell stage embryos, compared to proteins identified in anti-GFP beads incubated with wild-type (WT) lysates.
A Significant hits (p-value < 0.05) identified by mass spectrometry of proteins immunoprecipitated with eIF4E1b in 8-cell embryos. Normalized area is colored based on values (red-green-yellow from high to low values). Log2FC is colored from red (high) to low (blue). Contaminants were removed from the list. Mw: molecular weight, PSM: peptide-spectrum match; FC: fold change.
B Non-significant hits (p-value > 0.05) identified by mass spectrometry of proteins immunoprecipitated with eIF4E1b in 8-cell embryos. Normalized area is colored based on values (red-green-yellow from high to low values). Log2FC is colored from red (high) to low (blue). Contaminants were removed from the list. Mw: molecular weight, PSM: peptide-spectrum match; FC: fold change.
C Significant hits (p-value < 0.05) identified by mass spectrometry of proteins immunoprecipitated with eIF4E1c in 8-cell embryos. Normalized area is colored based on values (red-green-yellow from high to low values). Log2FC is colored from red (high) to low (blue). Contaminants were removed from the list. Mw: molecular weight, PSM: peptide-spectrum match; FC: fold change.
D Non-significant hits (p-value > 0.05) identified by mass spectrometry of proteins immunoprecipitated with eIF4E1c in 8-cell embryos. Normalized area is colored based on values (red-green-yellow from high to low values). Log2FC is colored from red (high) to low (blue). Contaminants were removed from the list. Mw: molecular weight, PSM: peptide-spectrum match; FC: fold change.
E Significant hits (p-value < 0.05) identified by mass spectrometry of proteins immunoprecipitated with eIF4E1b in 8-cell embryos in the absence of RNase (mock). Normalized area is colored based on values (red-green-yellow from high to low values). Log2FC is colored from red (high) to low (blue). Contaminants were removed from the list. Mw: molecular weight, PSM: peptide-spectrum match; FC: fold …
F Non-significant hits (p-value > 0.05) identified by mass spectrometry of proteins immunoprecipitated with eIF4E1b in 8-cell embryos in the absence of RNase (mock). Normalized area is colored based on values (red-green-yellow from high to low values). Log2FC is colored from red (high) to low (blue). Contaminants were removed from the list. Mw: molecular weight, PSM: peptide-spectrum match; FC: f…
G Significant hits (p-value < 0.05) identified by mass spectrometry of proteins immunoprecipitated with eIF4E1b in 8-cell embryos in the presence of RNase. Normalized area is colored based on values (red-green-yellow from high to low values). Log2FC is colored from red (high) to low (blue). Contaminants were removed from the list. Mw: molecular weight, PSM: peptide-spectrum match; FC: fold change.
H Non-significant hits (p-value > 0.05) identified by mass spectrometry of proteins immunoprecipitated with eIF4E1b in 8-cell embryos in the presence of RNase. Normalized area is colored based on values (red-green-yellow from high to low values). Log2FC is colored from red (high) to low (blue). Contaminants were removed from the list. Mw: molecular weight, PSM: peptide-spectrum match; FC: fold ch…

## Sheet: A
A Significant hits (p-value < 0.05) identified by mass spectrometry of proteins immunoprecipitated with eIF4E1b in 8-cell embryos. Normalized area is colored based on values (red-green-yellow from high to low values). Log2FC is colored from red (high) to low (blue). Contaminants were removed from the list. Mw: molecular weight, PSM: peptide-spectrum match; FC: fold change.
					Normalized area
Accession	Description	Genes	Quantified peptides	Mw (KDa)	WT 1	WT 2	WT 3	eIF4E1b 1	eIF4E1b 2	eIF4E1b 3	Max Imputed Normalised apQuant Areas	Max apQuant Areas	MaxPSMs	Log2 FC eIF4E1b/WT	P-value
cont_P00033|GFP-V5-flag	cont_P00033|GFP-V5-flag		11	34.706	47611.2	36383.2	58471.5	3.61017e+07	4.09633e+07	5.45191e+07	3.14077e+08	3.90808e+08	40	9.85607	3.38404e-09
Q9PW28	eIF4E1B OS=Danio rerio (Zebrafish)		10	25.03	1.64258e+06	1.01555e+06	1.13557e+06	1.49214e+08	1.90227e+08	3.13335e+08	3.13335e+08	3.10197e+08	70	7.38758	8.61247e-08
ENSDARP00000046598.4	pep chromosome:GRCz11:10:33999869:34002185:-1 gene:ENSDARG00000055973.5 transcript:ENSDART00000046599.6 gene_biotype:protein_coding transcript_biotype:protein_coding gene_symbol:zar1l description:zygote arrest 1-like [Source:ZFIN;Acc:ZDB-GENE-060810-119]	zar1l	8	36.521	31689.9	36383.2	20909.4	2.13619e+06	2.66201e+06	3.56737e+06	3.56737e+06	3.53165e+06	8	6.56085	1.37719e-07
ENSDARP00000113326.1	pep chromosome:GRCz11:6:40922572:40947671:1 gene:ENSDARG00000016177.10 transcript:ENSDART00000133599.3 gene_biotype:protein_coding transcript_biotype:protein_coding gene_symbol:eif4enif1 description:eukaryotic translation initiation factor 4E nuclear import factor 1 [Source:ZFIN;Acc:ZDB-GENE-050320-113]	eif4enif1	38	104.298	2.77983e+06	2.04165e+06	2.98171e+06	1.12594e+08	1.56785e+08	2.21711e+08	2.21711e+08	2.19491e+08	182	5.93977	3.18737e-07
ENSDARP00000101197.3	pep chromosome:GRCz11:2:35116627:35137217:1 gene:ENSDARG00000079329.4 transcript:ENSDART00000113609.4 gene_biotype:protein_coding transcript_biotype:protein_coding gene_symbol:cop1 description:COP1 E3 ubiquitin ligase [Source:ZFIN;Acc:ZDB-GENE-070410-134]	cop1	6	77.751	23836.2	36383.2	12299.1	336723	539041	808890	808890	800790	7	4.5829	1.94878e-05
ENSDARP00000115662.1_x000D_; ENSDARP00000122778.1	pep chromosome:GRCz11:8:7315625:7317444:1 gene:ENSDARG00000093022.4 transcript:ENSDART00000135655.2 gene_biotype:protein_coding transcript_biotype:protein_coding gene_symbol:selenoh description:selenoprotein H [Source:ZFIN;Acc:ZDB-GENE-030411-2]<|>pep chromosome:GRCz11:8:7316568:7317434:1 gene:ENSDARG00000093022.4 transcript:ENSDART00000140874.2 gene_biotype:protein_coding transcript_biotype:prot…		4	14.432	755828	36383.2	414795	9.16046e+06	6.55273e+06	891964	9.16046e+06	9.16046e+06	5	4.06552	0.0107227
ENSDARP00000081816.5_x000D_; ENSDARP00000149027.1	pep chromosome:GRCz11:18:43867183:43884044:-1 gene:ENSDARG00000061338.7 transcript:ENSDART00000087382.7 gene_biotype:protein_coding transcript_biotype:protein_coding gene_symbol:ddx6 description:DEAD (Asp-Glu-Ala-Asp) box helicase 6 [Source:ZFIN;Acc:ZDB-GENE-070912-83]<|>pep chromosome:GRCz11:18:43865901:43880020:-1 gene:ENSDARG00000061338.7 transcript:ENSDART00000185638.1 gene_biotype:protein_co…	ddx6	19	53.876	821134	637893	741290	7.26654e+06	9.89902e+06	1.83198e+07	1.83198e+07	1.81364e+07	34	3.90957	1.51659e-05
ENSDARP00000098279.2	pep chromosome:GRCz11:8:25299069:25301802:1 gene:ENSDARG00000029473.7 transcript:ENSDART00000114676.3 gene_biotype:protein_coding transcript_biotype:protein_coding gene_symbol:gstm.2 description:glutathione S-transferase mu tandem duplicate 2 [Source:ZFIN;Acc:ZDB-GENE-080218-30]	gstm.2	4	26.102	31689.9	36383.2	20909.4	312776	369599	428266	909506	1.055e+06	29	3.66798	8.70104e-06
ENSDARP00000033806.5	pep chromosome:GRCz11:23:553396:567183:1 gene:ENSDARG00000025386.8 transcript:ENSDART00000034707.6 gene_biotype:protein_coding transcript_biotype:protein_coding gene_symbol:lsm14b description:LSM family member 14B [Source:ZFIN;Acc:ZDB-GENE-040426-779]	lsm14b	17	41.515	4.03942e+06	2.54385e+06	2.01561e+06	2.65267e+07	3.28867e+07	4.82847e+07	4.82847e+07	4.78012e+07	39	3.66331	2.13281e-05
ENSDARP00000140356.1	pep chromosome:GRCz11:18:302796:325636:1 gene:ENSDARG00000100553.2 transcript:ENSDART00000157434.2 gene_biotype:protein_coding transcript_biotype:protein_coding gene_symbol:lsm14ab description:LSM14A mRNA processing body assembly factor b [Source:ZFIN;Acc:ZDB-GENE-040426-2462]	lsm14ab	9	51.33	270650	78880.1	214574	1.30031e+06	1.73968e+06	2.79563e+06	2.79563e+06	2.76764e+06	13	3.477	0.000206658
ENSDARP00000135135.2_x000D_; ENSDARP00000101517.3	pep chromosome:GRCz11:8:47143831:47152001:-1 gene:ENSDARG00000004757.11 transcript:ENSDART00000163922.2 gene_biotype:protein_coding transcript_biotype:protein_coding gene_symbol:ybx1 description:Y box binding protein 1 [Source:ZFIN;Acc:ZDB-GENE-000629-3]<|>pep chromosome:GRCz11:8:47144541:47152003:-1 gene:ENSDARG00000004757.11 transcript:ENSDART00000110512.3 gene_biotype:protein_coding transcript…	ybx1	10	34.991	1.27129e+06	957572	904100	7.13756e+06	1.0736e+07	1.66952e+07	1.66952e+07	1.6528e+07	19	3.39429	3.65394e-05
ENSDARP00000102837.2_x000D_; ENSDARP00000129311.1	pep chromosome:GRCz11:16:25688687:25699657:-1 gene:ENSDARG00000018425.9 transcript:ENSDART00000114495.4 gene_biotype:protein_coding transcript_biotype:protein_coding gene_symbol:ddx61 description:DEAD (Asp-Glu-Ala-Asp) box helicase 61 [Source:ZFIN;Acc:ZDB-GENE-030131-6611]<|>pep chromosome:GRCz11:16:25682577:25699554:-1 gene:ENSDARG00000018425.9 transcript:ENSDART00000155899.3 gene_biotype:protei…	ddx61	5	54.317	287782	216376	142780	1.81186e+06	1.66394e+06	3.08382e+06	3.08382e+06	3.05294e+06	20	3.34342	4.75478e-05
ENSDARP00000020711.6	pep chromosome:GRCz11:24:20188914:20192996:-1 gene:ENSDARG00000010169.7 transcript:ENSDART00000011143.7 gene_biotype:protein_coding transcript_biotype:protein_coding gene_symbol:myd88 description:MYD88 innate immune signal transduction adaptor [Source:NCBI gene;Acc:403145]	myd88	3	32.867	167298	36383.2	107047	735601	821592	1.01705e+06	1.01705e+06	1.00687e+06	3	3.29389	0.000378936
ENSDARP00000156857.1	pep chromosome:GRCz11:11:41838036:41850086:1 gene:ENSDARG00000016649.7 transcript:ENSDART00000192352.1 gene_biotype:protein_coding transcript_biotype:protein_coding gene_symbol:akr7a3 description:aldo-keto reductase family 7, member A3 (aflatoxin aldehyde reductase) [Source:ZFIN;Acc:ZDB-GENE-040718-62]	akr7a3	5	39.89	1.24225e+06	875076	1.83566e+06	4.60735e+06	7.47913e+06	8.0306e+06	8.0306e+06	7.95019e+06	8	2.37186	0.000495386
ENSDARP00000060989.3	pep chromosome:GRCz11:14:6972868:6987649:-1 gene:ENSDARG00000041607.5 transcript:ENSDART00000060990.5 gene_biotype:protein_coding transcript_biotype:protein_coding gene_symbol:eif4ebp3l description:eukaryotic translation initiation factor 4E binding protein 3, like [Source:NCBI gene;Acc:324490]	eif4ebp3l	6	12.523	1.48277e+06	872895	1.4195e+06	4.69793e+06	6.43779e+06	7.94418e+06	6.3278e+08	7.87372e+08	38	2.34364	0.000328912
ENSDARP00000153972.1	pep chromosome:GRCz11:CHR_ALT_CTG6_2_12:33908657:33913256:-1 gene:ENSDARG00000114134.1 transcript:ENSDART00000186787.1 gene_biotype:protein_coding transcript_biotype:protein_coding gene_symbol:nasp description:nuclear autoantigenic sperm protein (histone-binding) [Source:ZFIN;Acc:ZDB-GENE-030131-5511]	nasp	6	67.734	750579	663664	601440	2.91395e+06	3.37732e+06	3.60647e+06	4.38853e+06	5.09054e+06	51	2.29612	0.000116985
ENSDARP00000018458.5	pep chromosome:GRCz11:24:17334682:17341458:1 gene:ENSDARG00000018491.10 transcript:ENSDART00000018868.7 gene_biotype:protein_coding transcript_biotype:protein_coding gene_symbol:pdia4 description:protein disulfide isomerase family A, member 4 [Source:ZFIN;Acc:ZDB-GENE-030131-5493]	pdia4	7	72.421	67427.3	36383.2	31833	44575.1	352181	496797	496797	491823	7	2.21398	0.0322994
ENSDARP00000135125.1	pep chromosome:GRCz11:21:45717930:45732177:1 gene:ENSDARG00000099458.2 transcript:ENSDART00000164315.2 gene_biotype:protein_coding transcript_biotype:protein_coding gene_symbol:ddx46 description:DEAD (Asp-Glu-Ala-Asp) box polypeptide 46 [Source:NCBI gene;Acc:321948]	ddx46	4	115.023	101256	85055.2	158372	506854	938714	284017	938714	765722	4	2.21015	0.00240014
ENSDARP00000096587.5	pep chromosome:GRCz11:CHR_ALT_CTG24_1_14:26015337:26030500:1 gene:ENSDARG00000112880.1 transcript:ENSDART00000105809.5 gene_biotype:protein_coding transcript_biotype:protein_coding gene_symbol:tfr1b description:transferrin receptor 1b [Source:ZFIN;Acc:ZDB-GENE-041220-2]	tfr1b	10	86.526	280642	69977.4	237314	538673	792098	880219	880219	938079	9	2.11082	0.0056939
ENSDARP00000005262.6	pep chromosome:GRCz11:1:19083501:19092155:1 gene:ENSDARG00000006392.9 transcript:ENSDART00000002886.8 gene_biotype:protein_coding transcript_biotype:protein_coding gene_symbol:exosc9 description:exosome component 9 [Source:NCBI gene;Acc:450057]	exosc9	4	44.108	397383	65513.1	291841	543583	966680	1.12466e+06	1.12466e+06	1.17598e+06	4	2.09379	0.015433
ENSDARP00000155558.1_x000D_; ENSDARP00000150080.1	pep chromosome:GRCz11:17:6603691:6618574:-1 gene:ENSDARG00000089954.5 transcript:ENSDART00000184486.1 gene_biotype:protein_coding transcript_biotype:protein_coding gene_symbol:si:ch211-189e2.3 description:si:ch211-189e2.3 [Source:ZFIN;Acc:ZDB-GENE-030131-6454]<|>pep chromosome:GRCz11:17:6603691:6641548:-1 gene:ENSDARG00000089954.5 transcript:ENSDART00000180384.1 gene_biotype:protein_coding transc…	si:ch211-189e2.3	10	203.122	7067.68	36383.2	20909.4	56906.5	58430.1	106102	106102	105040	6	2.01199	0.0113707
ENSDARP00000149320.1	pep chromosome:GRCz11:21:10701834:10732281:1 gene:ENSDARG00000069980.5 transcript:ENSDART00000192473.1 gene_biotype:protein_coding transcript_biotype:protein_coding gene_symbol:lman1 description:lectin, mannose-binding, 1 [Source:ZFIN;Acc:ZDB-GENE-060201-4]	lman1	5	64.826	599105	464980	479343	5.16273e+06	3.30421e+06	451047	5.16273e+06	5.16273e+06	6	1.94951	0.0456711
ENSDARP00000116175.1	pep chromosome:GRCz11:24:13017586:13240057:1 gene:ENSDARG00000026801.10 transcript:ENSDART00000142457.2 gene_biotype:protein_coding transcript_biotype:protein_coding gene_symbol:stau2 description:staufen double-stranded RNA binding protein 2 [Source:NCBI gene;Acc:393899]	stau2	6	73.349	73947.2	36383.2	22912.3	106822	121909	270770	270770	268058	7	1.94599	0.00780659
ENSDARP00000111020.2	pep chromosome:GRCz11:5:9441198:9540641:-1 gene:ENSDARG00000090654.3 transcript:ENSDART00000124384.3 gene_biotype:protein_coding transcript_biotype:protein_coding gene_symbol:gak description:cyclin G associated kinase [Source:ZFIN;Acc:ZDB-GENE-041210-358]	gak	6	146.374	97626.5	11178.1	18201.2	93303.3	99458.1	119298	119298	118103	8	1.93351	0.0307764
ENSDARP00000009428.7	pep chromosome:GRCz11:25:35889102:35905779:1 gene:ENSDARG00000006600.10 transcript:ENSDART00000023453.9 gene_biotype:protein_coding transcript_biotype:protein_coding gene_symbol:lsm14aa description:LSM14A mRNA processing body assembly factor a [Source:ZFIN;Acc:ZDB-GENE-040426-1567]	lsm14aa	5	47.765	596111	452984	473097	1.46604e+06	1.79297e+06	2.61274e+06	2.61274e+06	2.58658e+06	12	1.91615	0.000855602
ENSDARP00000101794.2	pep chromosome:GRCz11:12:34429702:34435604:-1 gene:ENSDARG00000075621.5 transcript:ENSDART00000115088.4 gene_biotype:protein_coding transcript_biotype:protein_coding gene_symbol:birc5a description:baculoviral IAP repeat containing 5a [Source:ZFIN;Acc:ZDB-GENE-030826-1]	birc5a	4	21.683	221528	36383.2	364852	383593	530992	726422	726422	719148	4	1.88431	0.045734
ENSDARP00000010384.7	pep chromosome:GRCz11:3:32356833:32363021:-1 gene:ENSDARG00000010246.10 transcript:ENSDART00000012630.9 gene_biotype:protein_coding transcript_biotype:protein_coding gene_symbol:prmt1 description:protein arginine methyltransferase 1 [Source:ZFIN;Acc:ZDB-GENE-030131-693]	prmt1	7	40.09	227942	81572.4	343794	404076	671575	1.08324e+06	1.08324e+06	1.07239e+06	8	1.84103	0.0164059
ENSDARP00000151284.1_x000D_; ENSDARP00000041626.5	pep chromosome:GRCz11:6:3717613:3727809:1 gene:ENSDARG00000029252.5 transcript:ENSDART00000184330.1 gene_biotype:protein_coding transcript_biotype:protein_coding gene_symbol:ssb description:small RNA binding exonuclease protection factor La [Source:ZFIN;Acc:ZDB-GENE-030131-223]<|>pep chromosome:GRCz11:6:3716666:3728694:1 gene:ENSDARG00000029252.5 transcript:ENSDART00000041627.5 gene_biotype:prote…	ssb	4	46.109	262791	67147.7	132502	349057	446727	668545	668545	661850	4	1.82618	0.00995014
ENSDARP00000096361.3_x000D_; ENSDARP00000146501.1	pep chromosome:GRCz11:12:31783066:31787861:1 gene:ENSDARG00000071426.4 transcript:ENSDART00000105584.4 gene_biotype:protein_coding transcript_biotype:protein_coding gene_symbol:lrrc59 description:leucine rich repeat containing 59 [Source:NCBI gene;Acc:405868]<|>pep chromosome:GRCz11:CHR_ALT_CTG12_1_25:31783421:31787561:1 gene:ENSDARG00000109955.1 transcript:ENSDART00000193868.1 gene_biotype:prote…	lrrc59	3	35.867	45914.2	36383.2	106203	298916	292090	89289.5	335287	388922	3	1.81918	0.0174348
ENSDARP00000115483.1_x000D_; ENSDARP00000116723.1	pep chromosome:GRCz11:22:25274712:25276038:1 gene:ENSDARG00000086408.5 transcript:ENSDART00000137341.2 gene_biotype:protein_coding transcript_biotype:protein_coding gene_symbol:zgc:171717 description:zgc:171717 [Source:ZFIN;Acc:ZDB-GENE-071004-25]<|>pep chromosome:GRCz11:22:25289360:25290573:1 gene:ENSDARG00000087583.4 transcript:ENSDART00000143782.2 gene_biotype:protein_coding transcript_biotype…		4	18.671	1.07457e+08	5.66929e+07	1.06867e+08	2.47917e+08	3.44832e+08	3.28685e+08	3.44832e+08	3.25394e+08	19	1.81055	0.00185095
ENSDARP00000072990.5	pep chromosome:GRCz11:4:25181572:25188102:1 gene:ENSDARG00000045515.8 transcript:ENSDART00000078529.5 gene_biotype:protein_coding transcript_biotype:protein_coding gene_symbol:kin description:Kin17 DNA and RNA binding protein [Source:ZFIN;Acc:ZDB-GENE-030131-3689]	kin	3	44.57	65627	40912.7	124764	169697	253021	306055	306055	302991	3	1.76461	0.00682603
ENSDARP00000140437.1	pep chromosome:GRCz11:14:14841685:14846166:1 gene:ENSDARG00000100558.2 transcript:ENSDART00000158291.2 gene_biotype:protein_coding transcript_biotype:protein_coding gene_symbol:slbp description:stem-loop binding protein [Source:ZFIN;Acc:ZDB-GENE-030131-9686]	slbp	3	35.192	226386	120008	106683	327921	499527	664968	664968	658310	2	1.74398	0.00452531
ENSDARP00000133564.1	pep chromosome:GRCz11:19:17205143:17210928:-1 gene:ENSDARG00000004169.12 transcript:ENSDART00000164683.3 gene_biotype:protein_coding transcript_biotype:protein_coding gene_symbol:stmn1a description:stathmin 1a [Source:ZFIN;Acc:ZDB-GENE-031006-14]	stmn1a	5	18.507	3.74183e+06	1.5474e+06	1.24823e+06	1.51222e+07	5.21831e+06	3.43896e+06	1.51222e+07	1.51222e+07	6	1.74356	0.026724
ENSDARP00000101456.2	pep chromosome:GRCz11:12:281166:287633:-1 gene:ENSDARG00000077177.4 transcript:ENSDART00000113335.4 gene_biotype:protein_coding transcript_biotype:protein_coding gene_symbol:map2k4b description:mitogen-activated protein kinase kinase 4b [Source:ZFIN;Acc:ZDB-GENE-080721-13]	map2k4b	3	46.491	46842.6	36383.2	131045	178633	198369	236031	236031	253523	3	1.74229	0.00951564
ENSDARP00000027662.6	pep chromosome:GRCz11:20:31217495:31231122:1 gene:ENSDARG00000009001.9 transcript:ENSDART00000020252.7 gene_biotype:protein_coding transcript_biotype:protein_coding gene_symbol:pdia6 description:protein disulfide isomerase family A, member 6 [Source:ZFIN;Acc:ZDB-GENE-030131-879]	pdia6	5	47.978	77051	182350	255620	377421	585887	558664	585887	553070	6	1.70139	0.0094009
ENSDARP00000127888.1	pep chromosome:GRCz11:25:26811170:26824509:1 gene:ENSDARG00000079835.5 transcript:ENSDART00000157029.2 gene_biotype:protein_coding transcript_biotype:protein_coding gene_symbol:man2c1 description:mannosidase, alpha, class 2C, member 1 [Source:ZFIN;Acc:ZDB-GENE-101103-4]	man2c1	13	116.345	199569	210020	161740	409106	671456	761880	761880	754251	13	1.64941	0.00247839
ENSDARP00000112865.1_x000D_; ENSDARP00000061652.4	pep chromosome:GRCz11:5:15350954:15357819:1 gene:ENSDARG00000042069.7 transcript:ENSDART00000137287.3 gene_biotype:protein_coding transcript_biotype:protein_coding gene_symbol:pebp1 description:phosphatidylethanolamine binding protein 1 [Source:ZFIN;Acc:ZDB-GENE-040426-2621]<|>pep chromosome:GRCz11:5:15350967:15357813:1 gene:ENSDARG00000042069.7 transcript:ENSDART00000061653.5 gene_biotype:protei…	pebp1	3	20.848	1.88251e+06	1.51507e+06	1.32774e+06	3.45259e+06	5.29398e+06	6.38648e+06	6.38648e+06	6.32253e+06	3	1.64868	0.00254077
ENSDARP00000133410.2	pep chromosome:GRCz11:25:235992:244424:1 gene:ENSDARG00000031774.10 transcript:ENSDART00000165507.2 gene_biotype:protein_coding transcript_biotype:protein_coding gene_symbol:pus7 description:pseudouridine synthase 7 [Source:ZFIN;Acc:ZDB-GENE-060620-1]	pus7	4	71.573	66395.2	38145.4	71029.3	156800	177506	194094	194094	192151	3	1.63611	0.00261096
ENSDARP00000132177.1	pep chromosome:GRCz11:8:53388005:53401791:1 gene:ENSDARG00000100136.3 transcript:ENSDART00000171920.3 gene_biotype:protein_coding transcript_biotype:protein_coding gene_symbol:dcp1a description:decapping mRNA 1A [Source:ZFIN;Acc:ZDB-GENE-030723-5]	dcp1a	5	47.676	100577	51108.8	72390.1	89089.5	357419	343136	363657	452500	4	1.62531	0.02558
ENSDARP00000147610.1	pep chromosome:GRCz11:CHR_ALT_CTG6_1_38:39061989:39075027:-1 gene:ENSDARG00000112432.1 transcript:ENSDART00000192516.1 gene_biotype:protein_coding transcript_biotype:protein_coding gene_symbol:eif4bb description:eukaryotic translation initiation factor 4Bb [Source:ZFIN;Acc:ZDB-GENE-030131-8563]	eif4bb	6	71.268	238759	86117.1	187905	407790	517873	512080	517873	506952	4	1.60229	0.00754315
ENSDARP00000069494.2	pep chromosome:GRCz11:6:49995781:50011926:1 gene:ENSDARG00000053047.3 transcript:ENSDART00000075009.3 gene_biotype:protein_coding transcript_biotype:protein_coding gene_symbol:eif2s2 description:eukaryotic translation initiation factor 2, subunit 2 beta [Source:ZFIN;Acc:ZDB-GENE-030131-3085]	eif2s2	3	37.413	118497	36383.2	217304	201926	364689	324101	364689	343040	4	1.55701	0.0421624
ENSDARP00000073345.6	pep chromosome:GRCz11:3:3432960:3448095:-1 gene:ENSDARG00000008835.10 transcript:ENSDART00000078886.6 gene_biotype:protein_coding transcript_biotype:protein_coding gene_symbol:si:dkey-46g23.5 description:si:dkey-46g23.5 [Source:ZFIN;Acc:ZDB-GENE-030131-9306]	si:dkey-46g23.5	12	161.587	250279	75559.4	292744	329315	579331	738680	738680	731283	18	1.55665	0.0294921
ENSDARP00000057878.6	pep chromosome:GRCz11:1:31706668:31722875:1 gene:ENSDARG00000027572.9 transcript:ENSDART00000057879.7 gene_biotype:protein_coding transcript_biotype:protein_coding gene_symbol:as3mt description:arsenite methyltransferase [Source:ZFIN;Acc:ZDB-GENE-060312-15]	as3mt	7	41.585	677024	394545	606216	1.19031e+06	1.71702e+06	2.00998e+06	2.00998e+06	1.98986e+06	9	1.555	0.00412918
ENSDARP00000025374.7	pep chromosome:GRCz11:5:31811662:31817395:1 gene:ENSDARG00000013082.8 transcript:ENSDART00000023463.8 gene_biotype:protein_coding transcript_biotype:protein_coding gene_symbol:uap1l1 description:UDP-N-acetylglucosamine pyrophosphorylase 1, like 1 [Source:NCBI gene;Acc:393264]	uap1l1	6	56.461	206103	73726.4	298367	300463	464340	813213	813213	805070	7	1.54843	0.0334026
ENSDARP00000110341.1	pep chromosome:GRCz11:12:13091876:13106217:1 gene:ENSDARG00000089567.3 transcript:ENSDART00000124799.3 gene_biotype:protein_coding transcript_biotype:protein_coding gene_symbol:patl2 description:PAT1 homolog 2 [Source:ZFIN;Acc:ZDB-GENE-121214-350]	patl2	3	80.56	123872	124264	102527	293461	261726	501962	501962	496936	6	1.53685	0.00387268
ENSDARP00000048276.6	pep chromosome:GRCz11:2:37176814:37206080:1 gene:ENSDARG00000004173.13 transcript:ENSDART00000048277.8 gene_biotype:protein_coding transcript_biotype:protein_coding gene_symbol:copa description:coatomer protein complex, subunit alpha [Source:ZFIN;Acc:ZDB-GENE-020905-2]	copa	7	138.037	54010.5	12489.4	53038.4	71535.9	86080.3	140911	140911	142605	7	1.53336	0.0382993
ENSDARP00000140941.1	pep chromosome:GRCz11:19:20201593:20247336:1 gene:ENSDARG00000010266.9 transcript:ENSDART00000163026.2 gene_biotype:protein_coding transcript_biotype:protein_coding gene_symbol:igf2bp3 description:insulin-like growth factor 2 mRNA binding protein 3 [Source:NCBI gene;Acc:30967]	igf2bp3	21	65.864	5.70471e+06	4.56972e+06	2.94597e+06	9.2469e+06	1.40423e+07	1.35671e+07	1.40423e+07	1.34313e+07	30	1.50657	0.00532267
ENSDARP00000032643.6	pep chromosome:GRCz11:24:20920563:20921714:1 gene:ENSDARG00000045352.5 transcript:ENSDART00000037224.7 gene_biotype:protein_coding transcript_biotype:protein_coding gene_symbol:cst14a.2 description:cystatin 14a, tandem duplicate 2 [Source:ZFIN;Acc:ZDB-GENE-040426-1065]	cst14a.2	6	11.155	8.50177e+07	6.57854e+07	9.18308e+07	1.50702e+08	2.50433e+08	3.11543e+08	4.15121e+08	4.94684e+08	33	1.50561	0.00541712
ENSDARP00000153975.1	pep chromosome:GRCz11:6:23026170:23057363:1 gene:ENSDARG00000020820.9 transcript:ENSDART00000186683.1 gene_biotype:protein_coding transcript_biotype:protein_coding gene_symbol:srp68 description:signal recognition particle 68 [Source:ZFIN;Acc:ZDB-GENE-040831-3]	srp68	5	70.667	64807.7	32168.4	46495.3	80481.3	156856	165716	205013	255099	7	1.47726	0.0105592
ENSDARP00000110161.1_x000D_; ENSDARP00000145254.1_x000D_; ENSDARP00000154310.1	pep chromosome:GRCz11:8:45334255:45352219:1 gene:ENSDARG00000002597.11 transcript:ENSDART00000126848.4 gene_biotype:protein_coding transcript_biotype:protein_coding gene_symbol:pabpc1l description:poly(A) binding protein, cytoplasmic 1-like [Source:ZFIN;Acc:ZDB-GENE-030131-5836]<|>pep chromosome:GRCz11:8:45334378:45351970:1 gene:ENSDARG00000002597.11 transcript:ENSDART00000183560.1 gene_biotype:p…	pabpc1l	3	68.925	67678.4	26099.1	42195.1	74301.3	144059	147241	1.91193e+07	2.37903e+07	4	1.46744	0.0155885
ENSDARP00000157249.1	pep chromosome:GRCz11:19:12649691:12681815:1 gene:ENSDARG00000070553.7 transcript:ENSDART00000192956.1 gene_biotype:protein_coding transcript_biotype:protein_coding gene_symbol:rnmt description:RNA (guanine-7-) methyltransferase [Source:NCBI gene;Acc:562801]	rnmt	6	46.118	442738	197868	513484	1.26806e+06	1.04872e+06	629727	1.26806e+06	1.26806e+06	6	1.40617	0.019993
ENSDARP00000005823.6	pep chromosome:GRCz11:4:4079418:4111767:1 gene:ENSDARG00000006283.8 transcript:ENSDART00000028016.8 gene_biotype:protein_coding transcript_biotype:protein_coding gene_symbol:waslb description:WASP like actin nucleation promoting factor b [Source:ZFIN;Acc:ZDB-GENE-040426-718]	waslb	4	55.628	167887	36383.2	119844	175620	265016	281017	332845	386089	3	1.3864	0.0455705
ENSDARP00000115147.1_x000D_; ENSDARP00000005651.4	pep chromosome:GRCz11:9:33323104:33329787:-1 gene:ENSDARG00000014867.7 transcript:ENSDART00000140039.3 gene_biotype:protein_coding transcript_biotype:protein_coding gene_symbol:rpl8 description:ribosomal protein L8 [Source:NCBI gene;Acc:393686]<|>pep chromosome:GRCz11:9:33323110:33328948:-1 gene:ENSDARG00000014867.7 transcript:ENSDART00000006948.6 gene_biotype:protein_coding transcript_biotype:pr…	rpl8	6	28.049	7.0012e+06	7.90938e+06	4.75114e+06	1.15031e+07	1.99573e+07	2.03339e+07	2.03339e+07	2.01302e+07	8	1.38305	0.00877243
ENSDARP00000008907.4_x000D_; ENSDARP00000103553.1_x000D_; ENSDARP00000133583.1	pep chromosome:GRCz11:20:29492469:29498218:-1 gene:ENSDARG00000020711.10 transcript:ENSDART00000027851.7 gene_biotype:protein_coding transcript_biotype:protein_coding gene_symbol:rrm2 description:ribonucleotide reductase regulatory subunit M2 [Source:NCBI gene;Acc:100330864]<|>pep chromosome:GRCz11:19:47564890:47570672:-1 gene:ENSDARG00000078069.3 transcript:ENSDART00000112155.3 gene_biotype:prot…	rrm2	5	44.565	314856	135655	242265	475901	536357	716577	716577	739725	5	1.38125	0.0115661
ENSDARP00000151451.1_x000D_; ENSDARP00000050948.5	pep chromosome:GRCz11:CHR_ALT_CTG5_1_56:57924857:57926480:1 gene:ENSDARG00000109355.1 transcript:ENSDART00000180324.1 gene_biotype:protein_coding transcript_biotype:protein_coding gene_symbol:btg4 description:B-cell translocation gene 4 [Source:ZFIN;Acc:ZDB-GENE-031008-1]<|>pep chromosome:GRCz11:5:57924611:57926693:1 gene:ENSDARG00000035171.6 transcript:ENSDART00000050949.6 gene_biotype:protein_c…	btg4	3	29.413	600534	155581	233328	549543	621278	1.09289e+06	1.09289e+06	1.08195e+06	3	1.36576	0.0399416
ENSDARP00000016699.9	pep chromosome:GRCz11:6:30113750:30122554:1 gene:ENSDARG00000017708.10 transcript:ENSDART00000022586.10 gene_biotype:protein_coding transcript_biotype:protein_coding gene_symbol:lrrc40 description:leucine rich repeat containing 40 [Source:NCBI gene;Acc:334130]	lrrc40	10	67.343	586157	320454	280128	725784	947838	1.2977e+06	1.2977e+06	1.28471e+06	9	1.36153	0.0129379
ENSDARP00000133267.1	pep chromosome:GRCz11:6:51796296:51811095:-1 gene:ENSDARG00000022652.11 transcript:ENSDART00000161048.3 gene_biotype:protein_coding transcript_biotype:protein_coding gene_symbol:psmf1 description:proteasome inhibitor subunit 1 [Source:ZFIN;Acc:ZDB-GENE-040718-282]	psmf1	4	29.728	267703	174650	330121	476153	803120	680617	803120	673802	4	1.3586	0.00965956
ENSDARP00000017693.7	pep chromosome:GRCz11:15:21744680:21772839:1 gene:ENSDARG00000032430.7 transcript:ENSDART00000016860.8 gene_biotype:protein_coding transcript_biotype:protein_coding gene_symbol:ppp2r1bb description:protein phosphatase 2, regulatory subunit A, beta b [Source:ZFIN;Acc:ZDB-GENE-040927-20]	ppp2r1bb	15	65.117	3.21546e+06	1.9199e+06	2.76029e+06	7.42332e+06	7.45154e+06	4.92566e+06	7.45154e+06	7.42332e+06	18	1.33301	0.00803742
ENSDARP00000122829.1_x000D_; ENSDARP00000146459.1_x000D_; ENSDARP00000055472.3	pep chromosome:GRCz11:3:25436931:25492361:-1 gene:ENSDARG00000038059.7 transcript:ENSDART00000147322.3 gene_biotype:protein_coding transcript_biotype:protein_coding gene_symbol:grb2b description:growth factor receptor-bound protein 2b [Source:ZFIN;Acc:ZDB-GENE-040426-1975]<|>pep chromosome:GRCz11:3:25436936:25490970:-1 gene:ENSDARG00000038059.7 transcript:ENSDART00000184651.1 gene_biotype:protein…	grb2b	3	25.272	219932	83226.6	139016	261053	364420	423565	423565	419324	3	1.32837	0.0184524
ENSDARP00000003101.6	pep chromosome:GRCz11:3:36173203:36210344:-1 gene:ENSDARG00000008370.9 transcript:ENSDART00000025326.7 gene_biotype:protein_coding transcript_biotype:protein_coding gene_symbol:csnk1da description:casein kinase 1, delta a [Source:NCBI gene;Acc:322106]	csnk1da	5	46.214	457206	135186	499694	635997	933694	809745	933694	801637	5	1.3202	0.041434
ENSDARP00000152397.1_x000D_; ENSDARP00000092344.3	pep chromosome:GRCz11:CHR_ALT_CTG9_1_11:24111087:24114778:-1 gene:ENSDARG00000110022.1 transcript:ENSDART00000183208.1 gene_biotype:protein_coding transcript_biotype:protein_coding gene_symbol:tyw5 description:tRNA-yW synthesizing protein 5 [Source:NCBI gene;Acc:557725]<|>pep chromosome:GRCz11:9:24116275:24120855:-1 gene:ENSDARG00000069672.5 transcript:ENSDART00000101571.4 gene_biotype:protein_co…	tyw5	4	38.069	292863	127101	222560	325416	563119	702690	702690	695653	3	1.31941	0.0219921
ENSDARP00000135519.1	pep chromosome:GRCz11:19:48024457:48037702:1 gene:ENSDARG00000104889.2 transcript:ENSDART00000163823.2 gene_biotype:protein_coding transcript_biotype:protein_coding gene_symbol:kpnb1 description:karyopherin (importin) beta 1 [Source:ZFIN;Acc:ZDB-GENE-030131-2579]	kpnb1	14	97.405	2.8882e+06	2.49659e+06	2.66511e+06	6.90326e+06	7.21604e+06	5.99154e+06	7.21604e+06	6.90326e+06	19	1.31903	0.00374796
ENSDARP00000074585.5	pep chromosome:GRCz11:8:49975173:50037559:1 gene:ENSDARG00000057465.6 transcript:ENSDART00000080135.6 gene_biotype:protein_coding transcript_biotype:protein_coding gene_symbol:gfpt1 description:glutamine--fructose-6-phosphate transaminase 1 [Source:ZFIN;Acc:ZDB-GENE-070423-1]	gfpt1	20	76.673	1.09195e+06	640522	1.23935e+06	1.85896e+06	2.74624e+06	2.582e+06	2.74624e+06	2.91183e+06	20	1.30888	0.0110397
ENSDARP00000132446.1	pep chromosome:GRCz11:6:53394125:53426773:-1 gene:ENSDARG00000103308.2 transcript:ENSDART00000162791.2 gene_biotype:protein_coding transcript_biotype:protein_coding gene_symbol:mst1 description:macrophage stimulating 1 [Source:ZFIN;Acc:ZDB-GENE-020806-3]	mst1	8	81.106	395277	143605	311401	491422	759297	672181	759297	665450	7	1.27558	0.0248181
ENSDARP00000136190.1	pep chromosome:GRCz11:5:30518036:30533557:1 gene:ENSDARG00000008840.10 transcript:ENSDART00000161836.2 gene_biotype:protein_coding transcript_biotype:protein_coding gene_symbol:hmbsa description:hydroxymethylbilane synthase a [Source:ZFIN;Acc:ZDB-GENE-040426-1375]	hmbsa	3	39.178	102840	36383.2	52634.4	103556	153929	164902	164902	164153	2	1.24615	0.0283017
ENSDARP00000058875.7	pep chromosome:GRCz11:1:2260407:2299553:1 gene:ENSDARG00000040245.9 transcript:ENSDART00000058876.9 gene_biotype:protein_coding transcript_biotype:protein_coding gene_symbol:kpnb3 description:karyopherin (importin) beta 3 [Source:ZFIN;Acc:ZDB-GENE-030424-2]	kpnb3	8	122.66	253785	154914	197576	314471	437469	682192	682192	675361	9	1.19827	0.0207273
ENSDARP00000026560.8	pep chromosome:GRCz11:17:34244345:34254233:1 gene:ENSDARG00000005827.9 transcript:ENSDART00000006058.9 gene_biotype:protein_coding transcript_biotype:protein_coding gene_symbol:eif2s1a description:eukaryotic translation initiation factor 2, subunit 1 alpha a [Source:ZFIN;Acc:ZDB-GENE-030131-526]	eif2s1a	4	36.152	219685	114535	316315	370745	542279	467691	542279	535168	5	1.18748	0.030359
ENSDARP00000053266.4	pep chromosome:GRCz11:23:36306539:36309617:1 gene:ENSDARG00000036675.7 transcript:ENSDART00000053267.6 gene_biotype:protein_coding transcript_biotype:protein_coding gene_symbol:hnrnpa1b description:heterogeneous nuclear ribonucleoprotein A1b [Source:ZFIN;Acc:ZDB-GENE-030912-14]	hnrnpa1b	7	40.504	1.0702e+06	673525	1.20427e+06	1.83997e+06	2.62361e+06	2.07455e+06	2.62361e+06	2.14012e+06	10	1.17606	0.0149327
ENSDARP00000048163.5	pep chromosome:GRCz11:20:25618114:25631256:-1 gene:ENSDARG00000033539.8 transcript:ENSDART00000048164.6 gene_biotype:protein_coding transcript_biotype:protein_coding gene_symbol:paics description:phosphoribosylaminoimidazole carboxylase, phosphoribosylaminoimidazole succinocarboxamide synthetase [Source:ZFIN;Acc:ZDB-GENE-030131-9762]	paics	5	118.558	22677.4	38389.4	60208.6	69934	96220.1	85214.6	96220.1	87085.8	4	1.1505	0.0303811
ENSDARP00000101426.2_x000D_; ENSDARP00000143032.1	pep chromosome:GRCz11:7:41812190:41821361:1 gene:ENSDARG00000075682.4 transcript:ENSDART00000113732.3 gene_biotype:protein_coding transcript_biotype:protein_coding gene_symbol:orc6 description:origin recognition complex, subunit 6 [Source:ZFIN;Acc:ZDB-GENE-030131-2976]<|>pep chromosome:GRCz11:7:41812190:41826318:1 gene:ENSDARG00000075682.4 transcript:ENSDART00000174137.2 gene_biotype:protein_codi…	orc6	7	28.612	365520	359374	528946	544420	1.04783e+06	1.24171e+06	1.24171e+06	1.43225e+06	7	1.11658	0.0310136
ENSDARP00000093036.4	pep chromosome:GRCz11:4:12033873:12040345:-1 gene:ENSDARG00000058366.8 transcript:ENSDART00000102260.6 gene_biotype:protein_coding transcript_biotype:protein_coding gene_symbol:si:dkey-222f8.3 description:si:dkey-222f8.3 [Source:ZFIN;Acc:ZDB-GENE-030131-3658]	si:dkey-222f8.3	4	33.385	1.49915e+06	1.02903e+06	1.24631e+06	2.07001e+06	2.85558e+06	3.17753e+06	3.17753e+06	3.14571e+06	6	1.09608	0.0163353
ENSDARP00000072482.4	pep chromosome:GRCz11:5:30759232:30770807:1 gene:ENSDARG00000055639.5 transcript:ENSDART00000078018.5 gene_biotype:protein_coding transcript_biotype:protein_coding gene_symbol:ruvbl2 description:RuvB-like AAA ATPase 2 [Source:NCBI gene;Acc:317678]	ruvbl2	4	51.219	316272	219628	320253	551001	689222	544266	689222	572395	4	1.07197	0.0158528
ENSDARP00000140142.1	pep chromosome:GRCz11:3:48221413:48229972:1 gene:ENSDARG00000098208.2 transcript:ENSDART00000170955.2 gene_biotype:protein_coding transcript_biotype:protein_coding gene_symbol:fn3krp description:fructosamine 3 kinase related protein [Source:ZFIN;Acc:ZDB-GENE-041010-192]	fn3krp	5	34.282	3.75152e+06	2.93506e+06	3.76887e+06	5.34406e+06	7.77912e+06	8.66387e+06	8.66387e+06	8.57712e+06	7	1.03919	0.0207576
ENSDARP00000128168.1	pep chromosome:GRCz11:3:32365811:32401481:1 gene:ENSDARG00000054320.8 transcript:ENSDART00000155967.3 gene_biotype:protein_coding transcript_biotype:protein_coding gene_symbol:ap2a1 description:adaptor related protein complex 2 subunit alpha 1 [Source:ZFIN;Acc:ZDB-GENE-090302-2]	ap2a1	12	105.979	563395	593376	363684	675669	1.2663e+06	1.20398e+06	1.2663e+06	1.19193e+06	10	1.02761	0.0365902
ENSDARP00000037263.4	pep chromosome:GRCz11:21:18950575:18958079:1 gene:ENSDARG00000028699.5 transcript:ENSDART00000036172.5 gene_biotype:protein_coding transcript_biotype:protein_coding gene_symbol:crkl description:v-crk avian sarcoma virus CT10 oncogene homolog-like [Source:ZFIN;Acc:ZDB-GENE-040426-2951]	crkl	6	33.8	1.79408e+06	1.00735e+06	1.45734e+06	2.02442e+06	3.02659e+06	3.52641e+06	3.52641e+06	3.4911e+06	6	1.01209	0.0348689
ENSDARP00000072516.3_x000D_; ENSDARP00000151840.1	pep chromosome:GRCz11:18:37259800:37270740:1 gene:ENSDARG00000068404.4 transcript:ENSDART00000078053.4 gene_biotype:protein_coding transcript_biotype:protein_coding gene_symbol:tbcb description:tubulin folding cofactor B [Source:ZFIN;Acc:ZDB-GENE-030131-9296]<|>pep chromosome:GRCz11:CHR_ALT_CTG18_1_40:37260166:37270009:1 gene:ENSDARG00000109716.1 transcript:ENSDART00000193114.1 gene_biotype:prote…	tbcb	3	27.468	320487	207660	314452	432122	619809	604134	619809	598084	2	0.983598	0.028648
ENSDARP00000151877.1	pep chromosome:GRCz11:5:4523633:4532516:-1 gene:ENSDARG00000117133.1 transcript:ENSDART00000192398.1 gene_biotype:protein_coding transcript_biotype:protein_coding gene_symbol:cst14b.1 description:cystatin 14b, tandem duplicate 1 [Source:NCBI gene;Acc:768128]	cst14b.1	5	11.188	1.24712e+07	8.68765e+06	1.39498e+07	1.66422e+07	2.41828e+07	2.87392e+07	2.87392e+07	2.84514e+07	9	0.978651	0.0352022
ENSDARP00000117419.2	pep chromosome:GRCz11:1:18810891:18811517:-1 gene:ENSDARG00000093886.3 transcript:ENSDART00000142026.2 gene_biotype:protein_coding transcript_biotype:protein_coding gene_symbol:tmsb5 description:thymosin beta 5 [Source:ZFIN;Acc:ZDB-GENE-090313-198]	tmsb5	5	5	1.57099e+09	1.22643e+09	1.8263e+09	2.50442e+09	3.26954e+09	3.26997e+09	3.26997e+09	3.23722e+09	16	0.975924	0.0242218
ENSDARP00000092924.3	pep chromosome:GRCz11:6:59832800:59850404:1 gene:ENSDARG00000005774.9 transcript:ENSDART00000102148.6 gene_biotype:protein_coding transcript_biotype:protein_coding gene_symbol:ddx3xb description:DEAD-box helicase 3 X-linked b [Source:ZFIN;Acc:ZDB-GENE-980526-150]	ddx3xb	11	75.786	223161	136023	290869	360096	362113	507274	549804	684124	10	0.968424	0.0447149
ENSDARP00000141988.1	pep chromosome:GRCz11:13:330611:337318:-1 gene:ENSDARG00000105265.2 transcript:ENSDART00000166175.2 gene_biotype:protein_coding transcript_biotype:protein_coding gene_symbol:zgc:171534 description:zgc:171534 [Source:ZFIN;Acc:ZDB-GENE-080218-6]		9	43.605	1.29858e+06	1.03365e+06	1.80976e+06	2.5518e+06	2.88923e+06	2.36887e+06	2.88923e+06	2.5518e+06	8	0.948639	0.0313597
ENSDARP00000150450.1	pep chromosome:GRCz11:10:29849977:29858018:1 gene:ENSDARG00000068992.5 transcript:ENSDART00000180242.1 gene_biotype:protein_coding transcript_biotype:protein_coding gene_symbol:hspa8 description:heat shock protein 8 [Source:NCBI gene;Acc:573376]	hspa8	30	71.724	1.44291e+07	1.19119e+07	1.46384e+07	1.83864e+07	2.7521e+07	3.36018e+07	3.36018e+07	3.32653e+07	62	0.918854	0.0389439
ENSDARP00000145184.1_x000D_; ENSDARP00000154294.1	pep chromosome:GRCz11:1:58898124:58900933:-1 gene:ENSDARG00000116066.1 transcript:ENSDART00000182567.1 gene_biotype:protein_coding transcript_biotype:protein_coding gene_symbol:MFAP4 description:microfibril-associated glycoprotein 4-like [Source:NCBI gene;Acc:100334800]<|>pep chromosome:GRCz11:1:58899360:58900851:-1 gene:ENSDARG00000116066.1 transcript:ENSDART00000183085.1 gene_biotype:protein_co…	LOC100334800	15	28.739	3.40401e+07	3.15482e+07	3.84084e+07	5.28659e+07	6.78594e+07	6.50484e+07	6.78594e+07	6.43971e+07	27	0.833396	0.0373328
ENSDARP00000044149.6	pep chromosome:GRCz11:12:9499742:9510403:1 gene:ENSDARG00000031293.9 transcript:ENSDART00000044150.8 gene_biotype:protein_coding transcript_biotype:protein_coding gene_symbol:dnajc9 description:DnaJ (Hsp40) homolog, subfamily C, member 9 [Source:ZFIN;Acc:ZDB-GENE-040718-130]	dnajc9	7	29.126	1.31233e+06	1.1583e+06	1.45887e+06	1.827e+06	2.51721e+06	2.67194e+06	2.67194e+06	2.64519e+06	6	0.8234	0.0455078
ENSDARP00000024354.8	pep chromosome:GRCz11:8:26059677:26079140:1 gene:ENSDARG00000006900.10 transcript:ENSDART00000009178.9 gene_biotype:protein_coding transcript_biotype:protein_coding gene_symbol:impdh2 description:IMP (inosine 5'-monophosphate) dehydrogenase 2 [Source:NCBI gene;Acc:317745]	impdh2	6	55.66	669176	792641	690705	315736	421533	443334	792641	799922	6	-0.878122	0.0329448
ENSDARP00000116562.1	pep chromosome:GRCz11:8:31435452:31443334:1 gene:ENSDARG00000093549.2 transcript:ENSDART00000145282.2 gene_biotype:protein_coding transcript_biotype:protein_coding gene_symbol:selenop description:selenoprotein P [Source:NCBI gene;Acc:352931]		4	41.294	1.41831e+06	1.01407e+06	1.2113e+06	537651	693085	710268	1.41831e+06	1.40284e+06	5	-0.906203	0.0307863
ENSDARP00000133580.2	pep chromosome:GRCz11:16:24188114:24195361:-1 gene:ENSDARG00000030602.9 transcript:ENSDART00000161547.3 gene_biotype:protein_coding transcript_biotype:protein_coding gene_symbol:rps19 description:ribosomal protein S19 [Source:ZFIN;Acc:ZDB-GENE-040426-1716]	rps19	8	16.72	1.0464e+07	1.21141e+07	1.15604e+07	4.68969e+06	6.80414e+06	6.94307e+06	1.21141e+07	1.33883e+07	12	-0.908539	0.0308991
ENSDARP00000120148.1	pep chromosome:GRCz11:18:16986495:16987206:1 gene:ENSDARG00000092364.2 transcript:ENSDART00000147377.2 gene_biotype:protein_coding transcript_biotype:protein_coding gene_symbol:si:ch211-218c6.8 description:si:ch211-218c6.8 [Source:ZFIN;Acc:ZDB-GENE-050419-103]	si:ch211-218c6.8	3	16.438	1.63545e+06	889070	1.11764e+06	430480	620794	825581	1.63545e+06	1.53629e+06	3	-0.960275	0.0485916
ENSDARP00000025885.8	pep chromosome:GRCz11:17:21126495:21152173:1 gene:ENSDARG00000002021.10 transcript:ENSDART00000022830.9 gene_biotype:protein_coding transcript_biotype:protein_coding gene_symbol:pygb description:phosphorylase, glycogen; brain [Source:ZFIN;Acc:ZDB-GENE-040928-2]	pygb	24	97.352	4.55984e+06	3.55488e+06	4.74657e+06	1.67714e+06	2.45792e+06	2.45542e+06	4.74657e+06	5.49712e+06	28	-0.975419	0.025566
ENSDARP00000060918.4	pep chromosome:GRCz11:8:46353203:46386060:-1 gene:ENSDARG00000010316.10 transcript:ENSDART00000060919.6 gene_biotype:protein_coding transcript_biotype:protein_coding gene_symbol:qars1 description:glutaminyl-tRNA synthetase 1 [Source:ZFIN;Acc:ZDB-GENE-040426-1011]	qars1	4	87.782	124886	143069	92314.4	52315.3	52066.7	77163.7	143069	106911	4	-0.990738	0.0278873
ENSDARP00000046453.6	pep chromosome:GRCz11:3:3415921:3428944:-1 gene:ENSDARG00000115205.1 transcript:ENSDART00000046454.8 gene_biotype:protein_coding transcript_biotype:protein_coding gene_symbol:zgc:171445 description:zgc:171445 [Source:ZFIN;Acc:ZDB-GENE-080205-2]		21	158.608	4.40756e+06	2.46764e+06	4.50423e+06	1.30812e+06	1.99303e+06	2.38477e+06	4.50423e+06	5.21645e+06	29	-0.992692	0.04461
ENSDARP00000154197.1	pep chromosome:GRCz11:CHR_ALT_CTG3_2_2:24207414:24218557:1 gene:ENSDARG00000111547.1 transcript:ENSDART00000182936.1 gene_biotype:protein_coding transcript_biotype:protein_coding gene_symbol:adsl description:adenylosuccinate lyase [Source:ZFIN;Acc:ZDB-GENE-030131-6363]	adsl	8	55.252	1.05419e+06	982004	1.26684e+06	501449	542023	611515	1.26684e+06	1.46716e+06	8	-0.993369	0.0176974
ENSDARP00000153775.1_x000D_; ENSDARP00000132180.1	pep chromosome:GRCz11:18:3037998:3052284:1 gene:ENSDARG00000103007.2 transcript:ENSDART00000185844.1 gene_biotype:protein_coding transcript_biotype:protein_coding gene_symbol:rps3 description:ribosomal protein S3 [Source:ZFIN;Acc:ZDB-GENE-030131-8494]<|>pep chromosome:GRCz11:18:3037998:3052284:1 gene:ENSDARG00000103007.2 transcript:ENSDART00000162657.2 gene_biotype:protein_coding transcript_bioty…	rps3	12	26.862	9.54462e+06	8.38175e+06	1.6872e+07	5.74797e+06	7.09107e+06	4.08109e+06	1.6872e+07	1.95399e+07	23	-1.00683	0.043039
ENSDARP00000109497.2_x000D_; ENSDARP00000150273.1	pep chromosome:GRCz11:20:30372352:30377221:-1 gene:ENSDARG00000042566.7 transcript:ENSDART00000126229.4 gene_biotype:protein_coding transcript_biotype:protein_coding gene_symbol:rps7 description:ribosomal protein S7 [Source:NCBI gene;Acc:393725]<|>pep chromosome:GRCz11:20:30372353:30376433:-1 gene:ENSDARG00000042566.7 transcript:ENSDART00000190737.1 gene_biotype:protein_coding transcript_biotype:…	rps7	4	22.236	1.66892e+06	1.85609e+06	3.22159e+06	752280	1.47174e+06	940946	3.22159e+06	3.73099e+06	4	-1.08663	0.0351299
ENSDARP00000154574.1	pep chromosome:GRCz11:23:42726161:42752550:-1 gene:ENSDARG00000091584.4 transcript:ENSDART00000187059.1 gene_biotype:protein_coding transcript_biotype:protein_coding gene_symbol:si:ch73-217n20.1 description:si:ch73-217n20.1 [Source:ZFIN;Acc:ZDB-GENE-110411-232]	si:ch73-217n20.1	3	63.59	136259	36383.2	83449.4	22298.3	31467.6	43920	136259	113340	3	-1.24892	0.0497373
ENSDARP00000005644.6	pep chromosome:GRCz11:1:610327:614583:-1 gene:ENSDARG00000014313.9 transcript:ENSDART00000004062.8 gene_biotype:protein_coding transcript_biotype:protein_coding gene_symbol:atp5pf description:ATP synthase peripheral stalk subunit F6 [Source:ZFIN;Acc:ZDB-GENE-040426-2534]	atp5pf	3	12.236	857030	847593	690867	215509	486425	339182	857030	800109	3	-1.27303	0.0136002
ENSDARP00000090833.4	pep chromosome:GRCz11:5:4298636:4318689:1 gene:ENSDARG00000069013.5 transcript:ENSDART00000100061.5 gene_biotype:protein_coding transcript_biotype:protein_coding gene_symbol:prdx4 description:peroxiredoxin 4 [Source:NCBI gene;Acc:570477]	prdx4	3	29.093	343610	267301	149502	72688.9	72895.6	172940	349562	434962	5	-1.30181	0.0310832
ENSDARP00000134906.1_x000D_; ENSDARP00000154292.1	pep chromosome:GRCz11:5:69641212:69649062:-1 gene:ENSDARG00000091402.4 transcript:ENSDART00000170885.3 gene_biotype:protein_coding transcript_biotype:protein_coding gene_symbol:eif2b1 description:eukaryotic translation initiation factor 2B, subunit 1 alpha [Source:ZFIN;Acc:ZDB-GENE-040625-25]<|>pep chromosome:GRCz11:CHR_ALT_CTG5_1_61:69641212:69648748:-1 gene:ENSDARG00000114640.1 transcript:ENSDA…	eif2b1	3	33.551	226196	64638.9	127770	28761	63807.3	67739.3	226196	188149	2	-1.30318	0.0483048
ENSDARP00000108190.2	pep chromosome:GRCz11:10:16006905:16028082:-1 gene:ENSDARG00000018426.7 transcript:ENSDART00000122540.3 gene_biotype:protein_coding transcript_biotype:protein_coding gene_symbol:aldh7a1 description:aldehyde dehydrogenase 7 family, member A1 [Source:ZFIN;Acc:ZDB-GENE-030131-6129]	aldh7a1	7	59.049	1.14239e+06	1.01412e+06	1.11713e+06	270996	583560	500316	1.14239e+06	1.29378e+06	7	-1.34396	0.0097774
ENSDARP00000147817.1_x000D_; ENSDARP00000017916.8	pep chromosome:GRCz11:CHR_ALT_CTG21_1_13:21797622:21799132:1 gene:ENSDARG00000117176.1 transcript:ENSDART00000191362.1 gene_biotype:protein_coding transcript_biotype:protein_coding gene_symbol:neu3.2 description:sialidase 3 (membrane sialidase), tandem duplicate 2 [Source:ZFIN;Acc:ZDB-GENE-040801-262]<|>pep chromosome:GRCz11:21:21796663:21799292:1 gene:ENSDARG00000010047.9 transcript:ENSDART00000…	neu3.2	8	42.057	3.27927e+06	1.93266e+06	2.66018e+06	421567	1.28967e+06	1.72519e+06	3.27927e+06	3.08081e+06	12	-1.3893	0.0381434
ENSDARP00000061000.3	pep chromosome:GRCz11:14:6946482:6953669:1 gene:ENSDARG00000041619.5 transcript:ENSDART00000061001.5 gene_biotype:protein_coding transcript_biotype:protein_coding gene_symbol:rack1 description:receptor for activated C kinase 1 [Source:NCBI gene;Acc:30722]	gnb2l1	13	35.101	7.98641e+06	7.11839e+06	1.23215e+07	3.46352e+06	4.36011e+06	2.29171e+06	1.23215e+07	1.42698e+07	23	-1.44639	0.00751557
ENSDARP00000023022.7	pep chromosome:GRCz11:23:27553786:27571667:-1 gene:ENSDARG00000014179.8 transcript:ENSDART00000008174.8 gene_biotype:protein_coding transcript_biotype:protein_coding gene_symbol:pfkma description:phosphofructokinase, muscle a [Source:ZFIN;Acc:ZDB-GENE-040912-135]	pfkma	5	85.578	145708	105680	138919	41365	32170.2	69511.4	173219	200928	7	-1.51048	0.00579643
ENSDARP00000142226.1_x000D_; ENSDARP00000142094.1_x000D_; ENSDARP00000142290.1	pep chromosome:GRCz11:20:54034726:54035844:1 gene:ENSDARG00000105335.2 transcript:ENSDART00000173215.2 gene_biotype:protein_coding transcript_biotype:protein_coding gene_symbol:si:dkey-241l7.2 description:si:dkey-241l7.2 [Source:ZFIN;Acc:ZDB-GENE-041014-240]<|>pep chromosome:GRCz11:20:54034677:54035844:1 gene:ENSDARG00000105335.2 transcript:ENSDART00000173317.2 gene_biotype:protein_coding transcr…	si:dkey-241l7.2	3	17.268	5.20748e+07	2.80093e+07	8.17966e+07	9.352e+06	2.08478e+07	2.57313e+07	8.17966e+07	9.47306e+07	24	-1.52392	0.0232975
ENSDARP00000152856.1_x000D_; ENSDARP00000022440.6_x000D_; ENSDARP00000151198.1	pep chromosome:GRCz11:CHR_ALT_CTG6_2_9:29722826:29729523:1 gene:ENSDARG00000116124.1 transcript:ENSDART00000179713.1 gene_biotype:protein_coding transcript_biotype:protein_coding gene_symbol:phb2b description:prohibitin 2b [Source:ZFIN;Acc:ZDB-GENE-040718-430]<|>pep chromosome:GRCz11:6:29707129:29714290:1 gene:ENSDARG00000017728.7 transcript:ENSDART00000023549.7 gene_biotype:protein_coding transc…	phb2b	3	33.764	682610	489533	419283	68142.7	284673	299747	682610	567792	5	-1.53024	0.0346963
ENSDARP00000045900.6_x000D_; ENSDARP00000134332.1	pep chromosome:GRCz11:6:54174696:54180699:-1 gene:ENSDARG00000034897.10 transcript:ENSDART00000045901.8 gene_biotype:protein_coding transcript_biotype:protein_coding gene_symbol:rps10 description:ribosomal protein S10 [Source:ZFIN;Acc:ZDB-GENE-040426-1481]<|>pep chromosome:GRCz11:6:54174782:54179860:-1 gene:ENSDARG00000034897.10 transcript:ENSDART00000164283.2 gene_biotype:protein_coding transcri…	rps10	6	18.873	1.20423e+07	1.28752e+07	1.69776e+07	5.80353e+06	5.80256e+06	3.02799e+06	1.69776e+07	1.96621e+07	9	-1.56338	0.00453191
ENSDARP00000041991.7	pep chromosome:GRCz11:9:23808546:23812636:1 gene:ENSDARG00000011770.10 transcript:ENSDART00000041992.8 gene_biotype:protein_coding transcript_biotype:protein_coding gene_symbol:dhrs12 description:dehydrogenase/reductase (SDR family) member 12 [Source:ZFIN;Acc:ZDB-GENE-060929-1134]	dhrs12	3	35.687	203495	304364	130733	59269.5	64610	75734	304364	222179	3	-1.60107	0.00444918
ENSDARP00000011707.8	pep chromosome:GRCz11:7:45400716:45406089:1 gene:ENSDARG00000007745.10 transcript:ENSDART00000006868.10 gene_biotype:protein_coding transcript_biotype:protein_coding gene_symbol:uqcrfs1 description:ubiquinol-cytochrome c reductase, Rieske iron-sulfur polypeptide 1 [Source:ZFIN;Acc:ZDB-GENE-040426-2060]	uqcrfs1	4	29.695	629446	147451	491463	197632	112788	73008	629446	569175	5	-1.60295	0.0334718
ENSDARP00000137844.1	pep chromosome:GRCz11:3:59070401:59083158:-1 gene:ENSDARG00000099222.2 transcript:ENSDART00000167468.2 gene_biotype:protein_coding transcript_biotype:protein_coding gene_symbol:prpsap1 description:phosphoribosyl pyrophosphate synthetase-associated protein 1 [Source:ZFIN;Acc:ZDB-GENE-040704-40]	prpsap1	5	18.738	499254	243981	785675	70689	157613	230664	785675	909909	8	-1.73958	0.0178748
ENSDARP00000063788.5_x000D_; ENSDARP00000123493.1	pep chromosome:GRCz11:15:39964943:39971756:-1 gene:ENSDARG00000043453.7 transcript:ENSDART00000063789.7 gene_biotype:protein_coding transcript_biotype:protein_coding gene_symbol:rps5 description:ribosomal protein S5 [Source:ZFIN;Acc:ZDB-GENE-020419-12]<|>pep chromosome:GRCz11:15:39964945:39969988:-1 gene:ENSDARG00000043453.7 transcript:ENSDART00000146054.2 gene_biotype:protein_coding transcript_b…	rps5	3	22.858	3.89293e+06	4.92051e+06	6.5563e+06	1.81515e+06	2.01831e+06	866896	6.5563e+06	7.59301e+06	2	-1.76846	0.0039891
ENSDARP00000047109.6	pep chromosome:GRCz11:5:63294865:63302944:-1 gene:ENSDARG00000045262.7 transcript:ENSDART00000047110.7 gene_biotype:protein_coding transcript_biotype:protein_coding gene_symbol:gsnb description:gelsolin b [Source:ZFIN;Acc:ZDB-GENE-030131-8567]	gsnb	9	80.146	398151	284597	351119	46516	86107.8	212855	545005	648507	7	-1.84811	0.0105073
ENSDARP00000003389.7	pep chromosome:GRCz11:9:33145522:33148873:1 gene:ENSDARG00000001788.9 transcript:ENSDART00000005879.8 gene_biotype:protein_coding transcript_biotype:protein_coding gene_symbol:atp5po description:ATP synthase peripheral stalk subunit OSCP [Source:ZFIN;Acc:ZDB-GENE-050522-147]	atp5po	5	22.468	722209	316980	579031	41987.9	156281	392042	722209	670590	4	-1.89575	0.0389853
ENSDARP00000052062.5_x000D_; ENSDARP00000115796.1	pep chromosome:GRCz11:2:24507777:24509696:1 gene:ENSDARG00000035860.8 transcript:ENSDART00000052063.6 gene_biotype:protein_coding transcript_biotype:protein_coding gene_symbol:rps28 description:ribosomal protein S28 [Source:NCBI gene;Acc:406307]<|>pep chromosome:GRCz11:2:24507597:24509698:1 gene:ENSDARG00000035860.8 transcript:ENSDART00000133109.4 gene_biotype:protein_coding transcript_biotype:pr…	rps28	3	7.819	1.51776e+08	1.1066e+08	2.82575e+08	4.44e+07	6.13471e+07	3.02819e+07	2.82575e+08	3.27256e+08	28	-1.94883	0.00320385
ENSDARP00000007913.8_x000D_; ENSDARP00000145534.1	pep chromosome:GRCz11:3:16722014:16746496:1 gene:ENSDARG00000016875.12 transcript:ENSDART00000008711.10 gene_biotype:protein_coding transcript_biotype:protein_coding gene_symbol:gys1 description:glycogen synthase 1 (muscle) [Source:ZFIN;Acc:ZDB-GENE-040426-1243]<|>pep chromosome:GRCz11:3:16724614:16750036:1 gene:ENSDARG00000016875.12 transcript:ENSDART00000182135.1 gene_biotype:protein_coding tra…	gys1	3	80.422	72171.6	137784	107418	22298.3	27068.4	28134.1	139142	161400	2	-1.99169	0.000743965
ENSDARP00000111337.2	pep chromosome:GRCz11:9:32840114:32847642:-1 gene:ENSDARG00000012609.8 transcript:ENSDART00000121506.4 gene_biotype:protein_coding transcript_biotype:protein_coding gene_symbol:hpxa description:hemopexin a [Source:NCBI gene;Acc:327588]	hpx	6	50.994	825386	529777	797276	74472.3	221042	327691	825386	923344	6	-2.0047	0.00765818
ENSDARP00000114964.1	pep chromosome:GRCz11:9:11587660:11595736:1 gene:ENSDARG00000070057.6 transcript:ENSDART00000146585.2 gene_biotype:protein_coding transcript_biotype:protein_coding gene_symbol:si:dkey-69o16.5 description:si:dkey-69o16.5 [Source:ZFIN;Acc:ZDB-GENE-081104-432]	si:dkey-69o16.5	3	26.81	142002	36383.2	320375	22298.3	27068.4	25633.6	320375	371034	3	-2.24707	0.0139238
ENSDARP00000031181.4_x000D_; ENSDARP00000122013.1	pep chromosome:GRCz11:23:9220436:9228578:1 gene:ENSDARG00000025850.6 transcript:ENSDART00000033663.6 gene_biotype:protein_coding transcript_biotype:protein_coding gene_symbol:rps21 description:ribosomal protein S21 [Source:NCBI gene;Acc:394166]<|>pep chromosome:GRCz11:23:9220486:9228574:1 gene:ENSDARG00000025850.6 transcript:ENSDART00000139870.2 gene_biotype:protein_coding transcript_biotype:prot…	rps21	4	8.897	1.4925e+07	8.66614e+06	2.45429e+07	2.21958e+06	3.70302e+06	3.24337e+06	2.45429e+07	2.84237e+07	11	-2.2986	0.00112897
ENSDARP00000114597.3_x000D_; ENSDARP00000121177.1	pep chromosome:GRCz11:5:35463688:35508088:1 gene:ENSDARG00000086523.5 transcript:ENSDART00000142525.3 gene_biotype:protein_coding transcript_biotype:protein_coding gene_symbol:ch25hl3 description:cholesterol 25-hydroxylase like 3 [Source:ZFIN;Acc:ZDB-GENE-180119-1]<|>pep chromosome:GRCz11:5:35463737:35487953:1 gene:ENSDARG00000086523.5 transcript:ENSDART00000131286.2 gene_biotype:protein_coding t…	erlin2	3	36.443	426346	407028	280454	22298.3	89536.9	200458	426346	371707	4	-2.30869	0.0136001
ENSDARP00000135501.1	pep scaffold:GRCz11:KN150670.1:733:23795:-1 gene:ENSDARG00000101256.2 transcript:ENSDART00000159240.2 gene_biotype:protein_coding transcript_biotype:protein_coding gene_symbol:CABZ01085052.1		24	108.487	489528	121811	202038	101186	16070.1	43034.2	4.48509e+06	4.67263e+06	43	-2.47588	0.0105324
ENSDARP00000135403.2	pep scaffold:GRCz11:KN150015.1:3538:8368:1 gene:ENSDARG00000100651.2 transcript:ENSDART00000169907.2 gene_biotype:protein_coding transcript_biotype:protein_coding gene_symbol:PDCL3 description:phosducin like 3 [Source:HGNC Symbol;Acc:HGNC:28860]		3	27.178	249887	64884.1	194013	22298.3	27068.4	25633.6	249887	224691	2	-2.55586	0.0012667
ENSDARP00000006201.7	pep chromosome:GRCz11:13:31393192:31397987:-1 gene:ENSDARG00000005423.10 transcript:ENSDART00000008287.8 gene_biotype:protein_coding transcript_biotype:protein_coding gene_symbol:pgam1a description:phosphoglycerate mutase 1a [Source:ZFIN;Acc:ZDB-GENE-030131-1827]	pgam1a	5	28.894	642136	469711	667696	22298.3	162546	231993	667696	773274	7	-2.63463	0.0115221
ENSDARP00000107175.2	pep chromosome:GRCz11:23:44567210:44574059:-1 gene:ENSDARG00000087392.4 transcript:ENSDART00000123007.3 gene_biotype:protein_coding transcript_biotype:protein_coding gene_symbol:si:ch73-160p18.3 description:si:ch73-160p18.3 [Source:ZFIN;Acc:ZDB-GENE-141212-268]	si:ch73-160p18.3	3	220.352	117682	50693.2	124250	5508.12	21196	21599.2	124250	143897	3	-2.73313	0.00241823
ENSDARP00000121692.1	pep chromosome:GRCz11:8:25302172:25307009:1 gene:ENSDARG00000088116.5 transcript:ENSDART00000145316.2 gene_biotype:protein_coding transcript_biotype:protein_coding gene_symbol:gstm.3 description:glutathione S-transferase mu tandem duplicate 3 [Source:ZFIN;Acc:ZDB-GENE-050309-24]	gstm.3	5	25.796	1.07338e+06	453913	971117	22298.3	114635	281853	1.07338e+06	1.12467e+06	27	-3.11971	0.00659809
ENSDARP00000144045.1	pep chromosome:GRCz11:3:60525982:60571218:-1 gene:ENSDARG00000098465.3 transcript:ENSDART00000178981.2 gene_biotype:protein_coding transcript_biotype:protein_coding gene_symbol:si:ch73-366l1.5 description:si:ch73-366l1.5 [Source:ZFIN;Acc:ZDB-GENE-131127-426]	si:ch73-366l1.5	3	46.338	244276	277127	167756	21694.9	27068.4	25633.6	277127	203188	4	-3.1864	1.94901e-05
ENSDARP00000124670.1	pep chromosome:GRCz11:12:48815988:48837308:1 gene:ENSDARG00000002632.12 transcript:ENSDART00000149089.3 gene_biotype:protein_coding transcript_biotype:protein_coding gene_symbol:anxa11b description:annexin A11b [Source:ZFIN;Acc:ZDB-GENE-030707-5]	anxa11b	9	51.436	3.15177e+06	2.04931e+06	3.01136e+06	110220	423933	427272	3.15177e+06	3.48752e+06	12	-3.30937	0.000396592
ENSDARP00000055847.4	pep chromosome:GRCz11:6:27126620:27139396:-1 gene:ENSDARG00000038293.7 transcript:ENSDART00000055848.7 gene_biotype:protein_coding transcript_biotype:protein_coding gene_symbol:zgc:103559 description:zgc:103559 [Source:ZFIN;Acc:ZDB-GENE-041212-22]		3	50.144	384125	244782	304942	22298.3	27068.4	25633.6	4.51602e+06	5.03221e+06	5	-3.6186	6.06933e-06
ENSDARP00000112576.1	pep chromosome:GRCz11:17:43868441:43886997:1 gene:ENSDARG00000030357.7 transcript:ENSDART00000134272.2 gene_biotype:protein_coding transcript_biotype:protein_coding gene_symbol:zgc:66313 description:zgc:66313 [Source:ZFIN;Acc:ZDB-GENE-040426-1606]	amy2al1	11	58.211	1.15911e+07	7.20505e+06	1.32037e+07	166369	380574	579364	1.32037e+07	1.52916e+07	30	-4.95853	1.15128e-05
ENSDARP00000117390.1	pep chromosome:GRCz11:22:25248961:25250136:1 gene:ENSDARG00000093249.4 transcript:ENSDART00000143079.3 gene_biotype:protein_coding transcript_biotype:protein_coding gene_symbol:si:ch211-226h8.11 description:si:ch211-226h8.11 [Source:ZFIN;Acc:ZDB-GENE-050208-629]	si:ch211-226h8.11	3	19.411	2.22358e+06	753840	2.00169e+06	22298.3	27068.4	67166.2	2.22358e+06	2.31821e+06	5	-5.44557	1.2974e-05

## Sheet: B
B Non-significant hits (p-value > 0.05) identified by mass spectrometry of proteins immunoprecipitated with eIF4E1b in 8-cell embryos. Normalized area is colored based on values (red-green-yellow from high to low values). Log2FC is colored from red (high) to low (blue). Contaminants were removed from the list. Mw: molecular weight, PSM: peptide-spectrum match; FC: fold change.
					Normalized area
Accession	Description	Genes	Quantified peptides	Mw (KDa)	WT 1	WT 2	WT 3	eIF4E1b 1	eIF4E1b 2	eIF4E1b 3	Max Imputed Normalised apQuant Areas	Max apQuant Areas	MaxPSMs	Log2 FC eIF4E1b/WT	P-value
ENSDARP00000008636.7	pep chromosome:GRCz11:20:33175190:33189652:1 gene:ENSDARG00000032117.11 transcript:ENSDART00000023963.10 gene_biotype:protein_coding transcript_biotype:protein_coding gene_symbol:ddx1 description:DEAD (Asp-Glu-Ala-Asp) box helicase 1 [Source:ZFIN;Acc:ZDB-GENE-041001-215]	ddx1	11	82.362	335734	232372	466889	1.36477e+08	710641	827379	1.36477e+08	1.51933e+08	14	3.70176	0.0717077
ENSDARP00000002532.6	pep chromosome:GRCz11:23:5765514:5783498:-1 gene:ENSDARG00000006603.9 transcript:ENSDART00000019455.8 gene_biotype:protein_coding transcript_biotype:protein_coding gene_symbol:csrp1a description:cysteine and glycine-rich protein 1a [Source:ZFIN;Acc:ZDB-GENE-030909-4]	csrp1a	7	20.497	1.33031e+06	692006	9.10015e+06	1.92187e+07	2.12329e+07	2.64598e+06	2.12329e+07	1.92187e+07	8	2.33665	0.0636108
ENSDARP00000120270.1_x000D_; ENSDARP00000130842.2	pep chromosome:GRCz11:23:29562045:29569831:-1 gene:ENSDARG00000105748.2 transcript:ENSDART00000133576.2 gene_biotype:protein_coding transcript_biotype:protein_coding gene_symbol:nmnat1 description:nicotinamide nucleotide adenylyltransferase 1 [Source:ZFIN;Acc:ZDB-GENE-050417-101]<|>pep chromosome:GRCz11:23:29561918:29569842:-1 gene:ENSDARG00000105748.2 transcript:ENSDART00000158349.2 gene_biotype…	nmnat1	6	30.872	527653	36383.2	383069	350802	745671	776752	776752	768974	5	1.59604	0.130162
ENSDARP00000157578.1_x000D_; ENSDARP00000110642.1_x000D_; ENSDARP00000153618.1	pep chromosome:GRCz11:17:14692808:14701529:-1 gene:ENSDARG00000087443.4 transcript:ENSDART00000185142.1 gene_biotype:protein_coding transcript_biotype:protein_coding gene_symbol:ptp4a2a description:protein tyrosine phosphatase 4A2a [Source:ZFIN;Acc:ZDB-GENE-040930-1]<|>pep chromosome:GRCz11:17:14694176:14705075:-1 gene:ENSDARG00000087443.4 transcript:ENSDART00000123550.4 gene_biotype:protein_codi…	ptp4a2a	3	19.159	469213	36383.2	587310	318666	652282	1.25191e+06	1.25191e+06	1.23938e+06	2	1.56597	0.169163
ENSDARP00000107045.2	pep chromosome:GRCz11:23:5104743:5108055:1 gene:ENSDARG00000063285.7 transcript:ENSDART00000123191.3 gene_biotype:protein_coding transcript_biotype:protein_coding gene_symbol:ube2t description:ubiquitin-conjugating enzyme E2T (putative) [Source:NCBI gene;Acc:768152]	ube2t	2	21.873	392238	36383.2	156548	431741	512348	244831	512348	431741	2	1.53313	0.0919489
ENSDARP00000146283.1	pep chromosome:GRCz11:CHR_ALT_CTG22_2_4:25169414:25170287:1 gene:ENSDARG00000115926.1 transcript:ENSDART00000182444.1 gene_biotype:protein_coding transcript_biotype:protein_coding gene_symbol:BX548076.3		3	18.824	2.06487e+06	720848	6.77491e+06	6.32443e+06	4.5037e+06	7.67153e+06	1.5895e+07	1.84377e+07	5	1.47918	0.0820743
ENSDARP00000139098.1	pep chromosome:GRCz11:1:38818268:38822167:1 gene:ENSDARG00000089976.3 transcript:ENSDART00000166864.2 gene_biotype:protein_coding transcript_biotype:protein_coding gene_symbol:spcs3 description:signal peptidase complex subunit 3 [Source:ZFIN;Acc:ZDB-GENE-040426-2206]	spcs3	2	20.24	176036	36383.2	306782	308485	453523	279999	500827	580943	3	1.43912	0.085868
ENSDARP00000015026.8	pep chromosome:GRCz11:14:1203608:1228690:-1 gene:ENSDARG00000014139.10 transcript:ENSDART00000018981.10 gene_biotype:protein_coding transcript_biotype:protein_coding gene_symbol:srp72 description:signal recognition particle 72 [Source:ZFIN;Acc:ZDB-GENE-030131-5546]	srp72	8	66.201	287225	45471.4	143962	239683	386452	378478	517919	644450	7	1.40691	0.0620819
ENSDARP00000119359.1	pep chromosome:GRCz11:8:23194266:23210572:1 gene:ENSDARG00000027154.8 transcript:ENSDART00000144855.2 gene_biotype:protein_coding transcript_biotype:protein_coding gene_symbol:tpd52l2a description:tpd52 like 2a [Source:ZFIN;Acc:ZDB-GENE-030131-7047]	tpd52l2a	3	21.762	1.18802e+06	1.34948e+06	4.68857e+06	9.73248e+06	9.71584e+06	1.41438e+06	9.73248e+06	9.73248e+06	2	1.3844	0.141251
ENSDARP00000078713.4	pep chromosome:GRCz11:10:16547259:16563953:1 gene:ENSDARG00000060069.7 transcript:ENSDART00000084278.5 gene_biotype:protein_coding transcript_biotype:protein_coding gene_symbol:isoc1 description:isochorismatase domain containing 1 [Source:NCBI gene;Acc:559897]	isoc1	4	31.305	534610	251563	586841	4.02566e+06	554940	628451	4.02566e+06	4.02566e+06	4	1.3843	0.110298
ENSDARP00000144088.2	pep chromosome:GRCz11:CHR_ALT_CTG23_2_5:21982913:22062391:1 gene:ENSDARG00000116386.1 transcript:ENSDART00000177005.2 gene_biotype:protein_coding transcript_biotype:protein_coding gene_symbol:eif4g3b description:eukaryotic translation initiation factor 4 gamma, 3b [Source:ZFIN;Acc:ZDB-GENE-090312-49]	eif4g3b	51	187.161	39136.4	36156	45487.4	181996	160702	38669.4	4.97629e+06	5.78825e+06	71	1.37838	0.0502354
ENSDARP00000136238.1_x000D_; ENSDARP00000134958.1	pep chromosome:GRCz11:19:48117388:48120285:1 gene:ENSDARG00000103791.2 transcript:ENSDART00000160549.2 gene_biotype:protein_coding transcript_biotype:protein_coding gene_symbol:nme2b.1 description:NME/NM23 nucleoside diphosphate kinase 2b, tandem duplicate 1 [Source:ZFIN;Acc:ZDB-GENE-000210-32]<|>pep chromosome:GRCz11:19:48117995:48120165:1 gene:ENSDARG00000103791.2 transcript:ENSDART00000170865.…	nme2b.1	5	17.251	2.12483e+06	554454	2.54492e+06	2.51279e+06	4.53989e+06	4.60565e+06	1.05409e+07	1.2227e+07	13	1.37708	0.0554818
ENSDARP00000062851.3	pep chromosome:GRCz11:15:4988202:4999804:1 gene:ENSDARG00000042823.5 transcript:ENSDART00000062852.3 gene_biotype:protein_coding transcript_biotype:protein_coding gene_symbol:spcs2 description:signal peptidase complex subunit 2 [Source:NCBI gene;Acc:541342]	spcs2	1	23.135	31689.9	36383.2	174356	165498	198899	104610	198899	221686	2	1.36613	0.0745235
ENSDARP00000055491.5	pep chromosome:GRCz11:3:25269861:25275403:-1 gene:ENSDARG00000038068.9 transcript:ENSDART00000055492.7 gene_biotype:protein_coding transcript_biotype:protein_coding gene_symbol:ddx5 description:DEAD (Asp-Glu-Ala-Asp) box helicase 5 [Source:ZFIN;Acc:ZDB-GENE-030131-925]	ddx5	3	69.375	52005.3	36383.2	21567.1	40073.7	102414	168770	168770	167080	4	1.36174	0.0502295
ENSDARP00000056276.5	pep chromosome:GRCz11:2:48203278:48255843:-1 gene:ENSDARG00000009735.10 transcript:ENSDART00000056277.6 gene_biotype:protein_coding transcript_biotype:protein_coding gene_symbol:gigyf2 description:GRB10 interacting GYF protein 2 [Source:NCBI gene;Acc:561830]	gigyf2	3	152.175	45141.1	11705.9	6323.43	30913.8	49226.1	35338.9	49226.1	40154.4	4	1.33616	0.0857862
ENSDARP00000148253.1_x000D_; ENSDARP00000147406.1_x000D_; ENSDARP00000008736.6	pep chromosome:GRCz11:11:11781973:11791718:-1 gene:ENSDARG00000009942.9 transcript:ENSDART00000180476.1 gene_biotype:protein_coding transcript_biotype:protein_coding gene_symbol:cdc6 description:cell division cycle 6 homolog (S. cerevisiae) [Source:ZFIN;Acc:ZDB-GENE-050506-131]<|>pep chromosome:GRCz11:CHR_ALT_CTG11_1_3:11773999:11781871:-1 gene:ENSDARG00000109602.1 transcript:ENSDART00000188382.1…	cdc6	7	61.209	247220	32202.2	171201	213909	303537	322800	322800	319567	7	1.31426	0.105896
ENSDARP00000102193.3	pep chromosome:GRCz11:2:33926911:33950208:1 gene:ENSDARG00000076228.5 transcript:ENSDART00000109849.5 gene_biotype:protein_coding transcript_biotype:protein_coding gene_symbol:kif2c description:kinesin family member 2C [Source:ZFIN;Acc:ZDB-GENE-070912-298]	kif2c	7	78.079	293292	36383.2	147682	235750	304507	336479	336479	333110	8	1.31269	0.100002
ENSDARP00000140493.1	pep chromosome:GRCz11:14:14646717:14659127:-1 gene:ENSDARG00000099315.3 transcript:ENSDART00000172241.2 gene_biotype:protein_coding transcript_biotype:protein_coding gene_symbol:nsdhl description:NAD(P) dependent steroid dehydrogenase-like [Source:ZFIN;Acc:ZDB-GENE-050417-163]	nsdhl	4	38.478	178714	88696.6	342733	477496	575017	274969	924243	1.07209e+06	4	1.26556	0.0518492
ENSDARP00000072847.4	pep chromosome:GRCz11:20:25625872:25639508:1 gene:ENSDARG00000004517.12 transcript:ENSDART00000078385.6 gene_biotype:protein_coding transcript_biotype:protein_coding gene_symbol:ppat description:phosphoribosyl pyrophosphate amidotransferase [Source:ZFIN;Acc:ZDB-GENE-041210-323]	ppat	6	55.216	303310	74620.9	287405	1.16697e+06	251064	300884	1.16697e+06	1.16697e+06	4	1.25347	0.131498
ENSDARP00000134628.1_x000D_; ENSDARP00000139718.1_x000D_; ENSDARP00000137308.1	pep chromosome:GRCz11:17:10090638:10143335:1 gene:ENSDARG00000104230.2 transcript:ENSDART00000169522.2 gene_biotype:protein_coding transcript_biotype:protein_coding gene_symbol:sec23a description:Sec23 homolog A, coat complex II component [Source:NCBI gene;Acc:406774]<|>pep chromosome:GRCz11:17:10094063:10142291:1 gene:ENSDARG00000104230.2 transcript:ENSDART00000168055.2 gene_biotype:protein_codi…	sec23a	4	86.025	279485	108508	239662	242879	1.35474e+06	276187	1.35474e+06	1.10508e+06	6	1.21475	0.12468
ENSDARP00000081681.5	pep chromosome:GRCz11:25:37219187:37248795:-1 gene:ENSDARG00000061282.8 transcript:ENSDART00000087247.6 gene_biotype:protein_coding transcript_biotype:protein_coding gene_symbol:glg1a description:golgi glycoprotein 1a [Source:ZFIN;Acc:ZDB-GENE-030131-6448]	glg1a	5	131.614	54760.6	17216.4	60693.1	60456.5	109636	102539	145828	169156	4	1.19006	0.0631683
ENSDARP00000004667.7	pep chromosome:GRCz11:7:22718251:22761090:1 gene:ENSDARG00000016260.11 transcript:ENSDART00000027718.9 gene_biotype:protein_coding transcript_biotype:protein_coding gene_symbol:fxr2 description:fragile X mental retardation, autosomal homolog 2 [Source:ZFIN;Acc:ZDB-GENE-040426-943]	fxr2	4	74.821	176650	39013.2	141789	186721	252418	229801	252418	227500	4	1.1568	0.0812906
ENSDARP00000027695.4	pep chromosome:GRCz11:24:16983329:17002950:1 gene:ENSDARG00000008292.9 transcript:ENSDART00000023833.6 gene_biotype:protein_coding transcript_biotype:protein_coding gene_symbol:eif2s3 description:eukaryotic translation initiation factor 2, subunit 3 gamma [Source:NCBI gene;Acc:327341]	eif2s3	4	51.189	255798	36383.2	281531	186767	387988	390410	390410	386501	3	1.1442	0.183361
ENSDARP00000074186.5	pep chromosome:GRCz11:20:47953047:47984895:1 gene:ENSDARG00000057128.9 transcript:ENSDART00000079734.6 gene_biotype:protein_coding transcript_biotype:protein_coding gene_symbol:hadhaa description:hydroxyacyl-CoA dehydrogenase trifunctional multienzyme complex subunit alpha a [Source:ZFIN;Acc:ZDB-GENE-031222-5]	hadhaa	8	81.823	214209	87013.4	197531	110367	397878	882747	882747	873908	11	1.13208	0.169212
ENSDARP00000147219.1_x000D_; ENSDARP00000051069.5	pep chromosome:GRCz11:CHR_ALT_CTG5_1_41:41086418:41103369:-1 gene:ENSDARG00000109334.1 transcript:ENSDART00000188378.1 gene_biotype:protein_coding transcript_biotype:protein_coding gene_symbol:golph3 description:golgi phosphoprotein 3 [Source:ZFIN;Acc:ZDB-GENE-041010-209]<|>pep chromosome:GRCz11:5:41082534:41103583:-1 gene:ENSDARG00000052851.7 transcript:ENSDART00000051070.7 gene_biotype:protein_…	golph3a	2	33.596	118380	36383.2	113406	127296	180844	221447	221447	219230	3	1.12788	0.0660439
ENSDARP00000092066.3	pep chromosome:GRCz11:18:7479201:7481036:-1 gene:ENSDARG00000069537.4 transcript:ENSDART00000101292.4 gene_biotype:protein_coding transcript_biotype:protein_coding gene_symbol:si:dkey-238c7.16 description:si:dkey-238c7.16 [Source:ZFIN;Acc:ZDB-GENE-030131-4169]	si:dkey-238c7.16	1	21.846	837198	182590	198212	447364	664536	1.04033e+06	2.10376e+06	2.61772e+06	3	1.11718	0.120117
ENSDARP00000036899.4_x000D_; ENSDARP00000154921.1	pep chromosome:GRCz11:5:57715614:57718850:1 gene:ENSDARG00000022340.6 transcript:ENSDART00000037181.5 gene_biotype:protein_coding transcript_biotype:protein_coding gene_symbol:ufc1 description:ubiquitin-fold modifier conjugating enzyme 1 [Source:NCBI gene;Acc:445256]<|>pep chromosome:GRCz11:5:57714902:57718471:1 gene:ENSDARG00000022340.6 transcript:ENSDART00000182860.1 gene_biotype:protein_coding…	ufc1	3	19.105	1.14731e+06	149164	858046	469302	1.50157e+06	2.01164e+06	2.32995e+06	2.70266e+06	4	1.09036	0.234368
ENSDARP00000027982.6_x000D_; ENSDARP00000150575.1	pep chromosome:GRCz11:11:14771908:14813029:-1 gene:ENSDARG00000019941.8 transcript:ENSDART00000004920.8 gene_biotype:protein_coding transcript_biotype:protein_coding gene_symbol:sgta description:small glutamine-rich tetratricopeptide repeat (TPR)-containing, alpha [Source:ZFIN;Acc:ZDB-GENE-030131-8811]<|>pep chromosome:GRCz11:11:14772598:14789918:-1 gene:ENSDARG00000019941.8 transcript:ENSDART000…	sgta	3	34.187	690256	271134	132174	439044	711169	756200	756200	763807	3	1.08491	0.11071
ENSDARP00000047174.3	pep chromosome:GRCz11:23:18569291:18572685:-1 gene:ENSDARG00000019444.7 transcript:ENSDART00000047175.5 gene_biotype:protein_coding transcript_biotype:protein_coding gene_symbol:ssr4 description:signal sequence receptor, delta [Source:ZFIN;Acc:ZDB-GENE-030131-4900]	ssr4	1	18.262	142684	36383.2	184607	141899	261396	246482	673913	781716	2	1.08465	0.124734
ENSDARP00000076392.5	pep chromosome:GRCz11:21:5066557:5077715:-1 gene:ENSDARG00000058968.6 transcript:ENSDART00000081954.6 gene_biotype:protein_coding transcript_biotype:protein_coding gene_symbol:haus1 description:HAUS augmin-like complex, subunit 1 [Source:ZFIN;Acc:ZDB-GENE-091204-387]	haus1	2	32.494	172353	61639.3	137276	178265	305131	254493	305131	269190	3	1.08224	0.0526532
ENSDARP00000092020.3	pep chromosome:GRCz11:21:17005737:17011574:1 gene:ENSDARG00000069521.4 transcript:ENSDART00000101246.4 gene_biotype:protein_coding transcript_biotype:protein_coding gene_symbol:vps29 description:VPS29 retromer complex component [Source:NCBI gene;Acc:573437]	vps29	2	20.387	431134	149664	334035	432491	686916	688137	688137	681246	2	1.08188	0.0541243
ENSDARP00000076404.3	pep chromosome:GRCz11:6:6231385:6258451:-1 gene:ENSDARG00000044601.9 transcript:ENSDART00000081966.5 gene_biotype:protein_coding transcript_biotype:protein_coding gene_symbol:rtn4a description:reticulon 4a [Source:ZFIN;Acc:ZDB-GENE-030710-1]	rtn4a	5	35.711	1.73378e+06	1.39854e+06	2.63078e+06	4.68226e+06	6.01727e+06	2.14484e+06	6.01727e+06	5.64237e+06	9	1.08128	0.0565182
ENSDARP00000130247.1	pep chromosome:GRCz11:19:18903542:18915937:1 gene:ENSDARG00000104451.2 transcript:ENSDART00000166562.2 gene_biotype:protein_coding transcript_biotype:protein_coding gene_symbol:slc39a7 description:solute carrier family 39 member 7 [Source:NCBI gene;Acc:30094]	slc39a7	1	47.437	178607	36383.2	158205	241329	227327	176092	345838	401161	2	1.07739	0.118071
ENSDARP00000151054.1	pep chromosome:GRCz11:21:20309085:20321660:-1 gene:ENSDARG00000005098.8 transcript:ENSDART00000188497.1 gene_biotype:protein_coding transcript_biotype:protein_coding gene_symbol:zgc:86764 description:zgc:86764 [Source:ZFIN;Acc:ZDB-GENE-040718-435]		4	69.228	150042	29871	112518	123103	157882	233838	233838	231497	3	1.05729	0.12892
ENSDARP00000121462.2	pep chromosome:GRCz11:1:33969037:34201195:1 gene:ENSDARG00000022971.10 transcript:ENSDART00000146530.4 gene_biotype:protein_coding transcript_biotype:protein_coding gene_symbol:epha6 description:eph receptor A6 [Source:ZFIN;Acc:ZDB-GENE-090311-43]	epha6	1	112.332	31689.9	36383.2	20909.4	76689.7	110186	25633.6	110186	89880.3	2	1.05583	0.101869
ENSDARP00000156648.1	pep chromosome:GRCz11:CHR_ALT_CTG12_2_1:19017398:19035470:-1 gene:ENSDARG00000115814.1 transcript:ENSDART00000188647.1 gene_biotype:protein_coding transcript_biotype:protein_coding gene_symbol:rangap1b description:Ran GTPase activating protein 1b [Source:ZFIN;Acc:ZDB-GENE-040426-1921]	rangap1b	5	62.332	143029	36383.2	94231.7	120594	205065	174046	205065	220003	6	1.04459	0.0905734
ENSDARP00000003829.6	pep chromosome:GRCz11:7:17106254:17223540:1 gene:ENSDARG00000019791.9 transcript:ENSDART00000013409.8 gene_biotype:protein_coding transcript_biotype:protein_coding gene_symbol:prmt3 description:protein arginine methyltransferase 3 [Source:ZFIN;Acc:ZDB-GENE-041105-1]	prmt3	3	57.352	95334.8	36383.2	92256.4	113856	146859	167656	168852	195863	2	1.04367	0.0553999
ENSDARP00000152541.1	pep chromosome:GRCz11:CHR_ALT_CTG11_1_9:16162616:16178254:1 gene:ENSDARG00000111784.1 transcript:ENSDART00000184277.1 gene_biotype:protein_coding transcript_biotype:protein_coding gene_symbol:hmces description:5-hydroxymethylcytosine binding, ES cell specific [Source:ZFIN;Acc:ZDB-GENE-070620-10]	hmces	7	42.433	565440	149487	569364	563108	858427	854917	860369	965724	6	1.03405	0.106789
ENSDARP00000118018.1_x000D_; ENSDARP00000157280.1	pep chromosome:GRCz11:24:14595719:14600134:1 gene:ENSDARG00000063049.6 transcript:ENSDART00000136026.2 gene_biotype:protein_coding transcript_biotype:protein_coding gene_symbol:thtpa description:thiamine triphosphatase [Source:ZFIN;Acc:ZDB-GENE-070502-2]<|>pep chromosome:GRCz11:24:14595460:14601780:1 gene:ENSDARG00000063049.6 transcript:ENSDART00000189201.1 gene_biotype:protein_coding transcript_…	thtpa	3	27.032	49377.8	36383.2	88911.2	22298.3	192100	317891	337409	391383	3	1.03056	0.296334
ENSDARP00000120829.1	pep chromosome:GRCz11:2:31437547:31452606:1 gene:ENSDARG00000002127.11 transcript:ENSDART00000141170.3 gene_biotype:protein_coding transcript_biotype:protein_coding gene_symbol:stam description:signal transducing adaptor molecule (SH3 domain and ITAM motif) 1 [Source:ZFIN;Acc:ZDB-GENE-031118-123]	stam	1	56.96	25843	36383.2	62526.9	50700.3	118734	82313.1	118734	108183	4	1.02509	0.0658142
ENSDARP00000136143.2	pep chromosome:GRCz11:1:56036644:56080165:-1 gene:ENSDARG00000043719.5 transcript:ENSDART00000161473.2 gene_biotype:protein_coding transcript_biotype:protein_coding gene_symbol:c3a.6 description:complement component c3a, duplicate 6 [Source:ZFIN;Acc:ZDB-GENE-041212-2]	c3a.6	2	182.711	34380.4	13629.6	8265.44	25834.3	33351.5	37330.8	37330.8	36957	5	1.01797	0.0964606
ENSDARP00000117066.1	pep chromosome:GRCz11:5:57773222:57798096:1 gene:ENSDARG00000007791.10 transcript:ENSDART00000135344.2 gene_biotype:protein_coding transcript_biotype:protein_coding gene_symbol:ppp2r1ba description:protein phosphatase 2, regulatory subunit A, beta a [Source:ZFIN;Acc:ZDB-GENE-040426-2700]	ppp2r1ba	6	65.381	384124	152698	397921	431626	638290	693542	693542	787416	17	1.01108	0.0653079
ENSDARP00000147162.1_x000D_; ENSDARP00000094806.4	pep chromosome:GRCz11:CHR_ALT_CTG23_1_25:24686957:24691127:-1 gene:ENSDARG00000109313.1 transcript:ENSDART00000179917.1 gene_biotype:protein_coding transcript_biotype:protein_coding gene_symbol:sdf4 description:stromal cell derived factor 4 [Source:NCBI gene;Acc:406360]<|>pep chromosome:GRCz11:23:24693533:24699400:-1 gene:ENSDARG00000070682.5 transcript:ENSDART00000104031.5 gene_biotype:protein_c…	sdf4	1	41.677	65266	36383.2	20909.4	51805.7	93601	82669.7	93601	81841.9	2	1.00441	0.0772079
ENSDARP00000143406.1	pep chromosome:GRCz11:24:2284548:2343366:-1 gene:ENSDARG00000013965.12 transcript:ENSDART00000178317.2 gene_biotype:protein_coding transcript_biotype:protein_coding gene_symbol:cul2 description:cullin 2 [Source:ZFIN;Acc:ZDB-GENE-030131-8032]	cul2	7	88.456	146132	53073.1	153789	138309	276014	250910	276014	303672	6	1.00184	0.0911962
ENSDARP00000075883.3	pep chromosome:GRCz11:2:8649293:8663104:1 gene:ENSDARG00000029248.8 transcript:ENSDART00000081442.4 gene_biotype:protein_coding transcript_biotype:protein_coding gene_symbol:fubp1 description:far upstream element (FUSE) binding protein 1 [Source:ZFIN;Acc:ZDB-GENE-040426-2159]	fubp1	4	66.685	174733	36383.2	75779.2	100400	167992	224840	224840	222589	5	0.99223	0.140922
ENSDARP00000130135.1	pep chromosome:GRCz11:11:45426758:45433419:-1 gene:ENSDARG00000042458.8 transcript:ENSDART00000163923.2 gene_biotype:protein_coding transcript_biotype:protein_coding gene_symbol:rfc4 description:replication factor C (activator 1) 4 [Source:ZFIN;Acc:ZDB-GENE-040824-3]	rfc4	6	40.047	1.08119e+06	767685	766068	2.55809e+06	2.04812e+06	940102	2.55809e+06	2.55809e+06	7	0.984501	0.0637203
ENSDARP00000124192.1	pep chromosome:GRCz11:22:37542741:37565348:-1 gene:ENSDARG00000022968.9 transcript:ENSDART00000149482.3 gene_biotype:protein_coding transcript_biotype:protein_coding gene_symbol:fxr1 description:fragile X mental retardation, autosomal homolog 1 [Source:ZFIN;Acc:ZDB-GENE-030131-5431]	fxr1	4	72.57	142745	36383.2	89936.9	140934	141294	181499	181499	194782	6	0.983971	0.0969065
ENSDARP00000130126.2	pep chromosome:GRCz11:18:50826764:50839033:-1 gene:ENSDARG00000074431.5 transcript:ENSDART00000169773.3 gene_biotype:protein_coding transcript_biotype:protein_coding gene_symbol:ddb1 description:damage-specific DNA binding protein 1 [Source:ZFIN;Acc:ZDB-GENE-040426-1272]	ddb1	16	126.923	720246	339454	671270	828946	1.16957e+06	1.2882e+06	1.2882e+06	1.2753e+06	15	0.975958	0.050024
ENSDARP00000105955.2	pep chromosome:GRCz11:10:16036280:16056908:1 gene:ENSDARG00000044299.7 transcript:ENSDART00000124502.4 gene_biotype:protein_coding transcript_biotype:protein_coding gene_symbol:lmnb1 description:lamin B1 [Source:ZFIN;Acc:ZDB-GENE-020424-2]	lmnb1	4	68.267	79079.1	41619.9	73101.8	66865.3	147024	184886	184886	192937	3	0.972442	0.0828182
ENSDARP00000006445.5	pep chromosome:GRCz11:20:18306122:18313864:-1 gene:ENSDARG00000010965.8 transcript:ENSDART00000015479.7 gene_biotype:protein_coding transcript_biotype:protein_coding gene_symbol:psma8 description:proteasome 20S subunit alpha 8 [Source:ZFIN;Acc:ZDB-GENE-040426-2194]	psma8	3	28.083	160679	36383.2	169713	66795.3	267879	418137	418137	414931	3	0.971585	0.270598
ENSDARP00000076517.6	pep chromosome:GRCz11:19:5543072:5590012:1 gene:ENSDARG00000059067.9 transcript:ENSDART00000082080.7 gene_biotype:protein_coding transcript_biotype:protein_coding gene_symbol:jupb description:junction plakoglobin b [Source:ZFIN;Acc:ZDB-GENE-110407-10]	jupb	3	79.359	13947	36383.2	69537	156028	45020.7	37513	156028	156028	3	0.9669	0.220619
ENSDARP00000026663.7	pep chromosome:GRCz11:12:17201522:17323341:1 gene:ENSDARG00000012453.10 transcript:ENSDART00000014536.10 gene_biotype:protein_coding transcript_biotype:protein_coding gene_symbol:rnls description:renalase, FAD-dependent amine oxidase [Source:ZFIN;Acc:ZDB-GENE-040718-351]	rnls	8	38.073	771246	188704	637679	611789	851896	1.28907e+06	1.28907e+06	1.42491e+06	9	0.951943	0.145439
ENSDARP00000093347.3_x000D_; ENSDARP00000149758.1	pep chromosome:GRCz11:16:40340523:40344211:1 gene:ENSDARG00000070085.4 transcript:ENSDART00000102571.4 gene_biotype:protein_coding transcript_biotype:protein_coding gene_symbol:mettl6 description:methyltransferase like 6 [Source:ZFIN;Acc:ZDB-GENE-040426-926]<|>pep chromosome:GRCz11:16:40340222:40345372:1 gene:ENSDARG00000070085.4 transcript:ENSDART00000190631.1 gene_biotype:protein_coding transcr…	mettl6	4	33.189	286667	67890.3	230327	215900	348115	424977	424977	420722	3	0.944327	0.148403
ENSDARP00000133225.1	pep chromosome:GRCz11:5:66433287:66512308:1 gene:ENSDARG00000101670.2 transcript:ENSDART00000170757.2 gene_biotype:protein_coding transcript_biotype:protein_coding gene_symbol:kntc1 description:kinetochore associated 1 [Source:ZFIN;Acc:ZDB-GENE-050208-92]	kntc1	6	258.664	51498.9	8490.89	43782	51057.2	34666.9	76601.9	79050.9	98363.5	5	0.941395	0.217416
ENSDARP00000009285.7	pep chromosome:GRCz11:18:44673990:44696815:1 gene:ENSDARG00000020405.8 transcript:ENSDART00000018625.8 gene_biotype:protein_coding transcript_biotype:protein_coding gene_symbol:napab description:N-ethylmaleimide-sensitive factor attachment protein, alpha b [Source:ZFIN;Acc:ZDB-GENE-030131-5290]	napab	2	33.222	89692.2	118958	59641.4	113154	310434	128126	331582	384624	3	0.94075	0.0946222
ENSDARP00000137627.2	pep chromosome:GRCz11:15:7384520:7598294:-1 gene:ENSDARG00000099524.3 transcript:ENSDART00000165898.3 gene_biotype:protein_coding transcript_biotype:protein_coding gene_symbol:gbe1b description:glucan (1,4-alpha-), branching enzyme 1b [Source:ZFIN;Acc:ZDB-GENE-110914-16]	gbe1b	4	78.616	261329	99956.2	217091	201895	416852	465967	465967	461301	6	0.929944	0.106169
ENSDARP00000138483.1	pep chromosome:GRCz11:22:16097185:16121408:1 gene:ENSDARG00000100242.2 transcript:ENSDART00000165216.2 gene_biotype:protein_coding transcript_biotype:protein_coding gene_symbol:dph5 description:diphthamide biosynthesis 5 [Source:ZFIN;Acc:ZDB-GENE-041114-85]	dph5	2	32.138	105901	36383.2	34420.7	27857.6	177749	183428	183428	181592	3	0.925265	0.279283
ENSDARP00000005830.8	pep chromosome:GRCz11:21:27370671:27378961:1 gene:ENSDARG00000012723.11 transcript:ENSDART00000009234.9 gene_biotype:protein_coding transcript_biotype:protein_coding gene_symbol:rbm14a description:RNA binding motif protein 14a [Source:ZFIN;Acc:ZDB-GENE-050522-496]	rbm14a	7	51.757	1.15517e+06	544400	845212	939485	1.69187e+06	2.27245e+06	2.27245e+06	2.24969e+06	9	0.921529	0.084854
ENSDARP00000112268.3_x000D_; ENSDARP00000093281.2	pep chromosome:GRCz11:20:35445462:35461674:1 gene:ENSDARG00000070052.8 transcript:ENSDART00000124497.4 gene_biotype:protein_coding transcript_biotype:protein_coding gene_symbol:tdrd6 description:tudor domain containing 6 [Source:ZFIN;Acc:ZDB-GENE-041001-210]<|>pep chromosome:GRCz11:20:35438300:35462226:1 gene:ENSDARG00000070052.8 transcript:ENSDART00000102504.4 gene_biotype:protein_coding transcr…	tdrd6	32	236.362	10645.1	36383.2	14109.6	29885.8	24165.4	51055.4	840727	1.04612e+06	33	0.918108	0.128844
ENSDARP00000040264.4	pep chromosome:GRCz11:20:52825215:52846212:-1 gene:ENSDARG00000029581.7 transcript:ENSDART00000040265.5 gene_biotype:protein_coding transcript_biotype:protein_coding gene_symbol:tbc1d7 description:TBC1 domain family, member 7 [Source:NCBI gene;Acc:393750]	tbc1d7	2	33.967	258681	57790	372509	208582	416244	424128	508475	521281	2	0.908401	0.230617
ENSDARP00000028543.8	pep chromosome:GRCz11:5:69926766:69948099:-1 gene:ENSDARG00000051940.8 transcript:ENSDART00000034639.10 gene_biotype:protein_coding transcript_biotype:protein_coding gene_symbol:ugt2a4 description:UDP glucuronosyltransferase 2 family, polypeptide A4 [Source:ZFIN;Acc:ZDB-GENE-080721-23]	ugt2a4	1	61.768	18753.5	36383.2	17218.2	22298.3	27068.4	128429	356707	413769	2	0.90736	0.223635
ENSDARP00000052682.5	pep chromosome:GRCz11:1:56274613:56320569:1 gene:ENSDARG00000052207.7 transcript:ENSDART00000052683.7 gene_biotype:protein_coding transcript_biotype:protein_coding gene_symbol:c3a.3 description:complement component c3a, duplicate 3 [Source:ZFIN;Acc:ZDB-GENE-990415-37]	c3a.3	4	184.573	60652.8	24531	53418.4	53829.8	93308.3	103378	122366	125447	24	0.902586	0.0941389
ENSDARP00000140069.1	pep chromosome:GRCz11:4:676710:685412:-1 gene:ENSDARG00000101047.2 transcript:ENSDART00000168167.2 gene_biotype:protein_coding transcript_biotype:protein_coding gene_symbol:rtcb description:RNA 2',3'-cyclic phosphate and 5'-OH ligase [Source:NCBI gene;Acc:406376]	rtcb	12	55.303	1.00083e+06	580904	986515	1.11924e+06	1.70539e+06	1.93066e+06	1.93066e+06	1.91133e+06	11	0.894577	0.0574087
ENSDARP00000134395.1	pep chromosome:GRCz11:2:58841181:58848884:1 gene:ENSDARG00000103672.2 transcript:ENSDART00000164102.2 gene_biotype:protein_coding transcript_biotype:protein_coding gene_symbol:cirbpa description:cold inducible RNA binding protein a [Source:ZFIN;Acc:ZDB-GENE-050417-329]	cirbpa	2	18.443	31689.9	36383.2	20909.4	22298.3	143041	48135.2	776023	965610	3	0.890313	0.210466
ENSDARP00000102385.2	pep chromosome:GRCz11:3:66842:79366:-1 gene:ENSDARG00000075737.5 transcript:ENSDART00000114289.4 gene_biotype:protein_coding transcript_biotype:protein_coding gene_symbol:zgc:165518 description:zgc:165518 [Source:ZFIN;Acc:ZDB-GENE-070720-15]		5	158.099	189245	104093	190393	175855	339681	399528	399528	395527	17	0.889916	0.0865162
ENSDARP00000157463.1_x000D_; ENSDARP00000109185.2	pep chromosome:GRCz11:23:44580254:44605765:1 gene:ENSDARG00000088091.4 transcript:ENSDART00000185069.1 gene_biotype:protein_coding transcript_biotype:protein_coding gene_symbol:pfn1 description:profilin 1 [Source:ZFIN;Acc:ZDB-GENE-031002-33]<|>pep chromosome:GRCz11:23:44599012:44604187:1 gene:ENSDARG00000088091.4 transcript:ENSDART00000125198.3 gene_biotype:protein_coding transcript_biotype:prote…	pfn1	5	15.161	2.68046e+07	2.00677e+07	2.64244e+07	2.91037e+07	4.84708e+07	6.37762e+07	8.68074e+07	1.00694e+08	19	0.88737	0.060595
ENSDARP00000115830.1	pep chromosome:GRCz11:9:44994214:44998722:1 gene:ENSDARG00000034989.9 transcript:ENSDART00000141434.2 gene_biotype:protein_coding transcript_biotype:protein_coding gene_symbol:retsatl description:retinol saturase (all-trans-retinol 13,14-reductase) like [Source:NCBI gene;Acc:677660]	retsatl	21	67.887	9.29952e+06	6.92821e+06	1.38709e+07	1.90958e+07	2.38165e+07	1.2366e+07	2.38165e+07	2.50972e+07	37	0.884582	0.0714808
ENSDARP00000059307.6	pep chromosome:GRCz11:3:19355869:19363981:1 gene:ENSDARG00000093622.3 transcript:ENSDART00000059308.7 gene_biotype:protein_coding transcript_biotype:protein_coding gene_symbol:spc24 description:SPC24 component of NDC80 kinetochore complex [Source:NCBI gene;Acc:554147]	spc24	3	23.384	51771.2	36383.2	142163	84561.1	84801.9	230355	230355	228049	2	0.874993	0.196891
ENSDARP00000071685.3_x000D_; ENSDARP00000155880.1	pep chromosome:GRCz11:7:25126629:25129581:1 gene:ENSDARG00000054934.4 transcript:ENSDART00000077217.4 gene_biotype:protein_coding transcript_biotype:protein_coding gene_symbol:zgc:101765 description:zgc:101765 [Source:ZFIN;Acc:ZDB-GENE-041010-156]<|>pep chromosome:GRCz11:CHR_ALT_CTG7_1_20:25124785:25125651:1 gene:ENSDARG00000110184.1 transcript:ENSDART00000189418.1 gene_biotype:protein_coding tra…		8	32.123	563108	188525	751122	265602	1.10036e+06	1.67203e+06	1.67203e+06	1.65528e+06	6	0.871827	0.293108
ENSDARP00000124120.1_x000D_; ENSDARP00000082125.6	pep chromosome:GRCz11:7:24645186:24673133:1 gene:ENSDARG00000061472.9 transcript:ENSDART00000150118.4 gene_biotype:protein_coding transcript_biotype:protein_coding gene_symbol:gba2 description:glucosidase, beta (bile acid) 2 [Source:ZFIN;Acc:ZDB-GENE-070522-3]<|>pep chromosome:GRCz11:7:24645307:24673416:1 gene:ENSDARG00000061472.9 transcript:ENSDART00000087691.7 gene_biotype:protein_coding transc…	gba2	4	96.481	145595	44267.5	133274	114721	207221	219804	219804	217603	4	0.86828	0.149272
ENSDARP00000155131.1_x000D_; ENSDARP00000149203.1	pep chromosome:GRCz11:14:30774515:30791265:1 gene:ENSDARG00000004270.11 transcript:ENSDART00000191666.1 gene_biotype:protein_coding transcript_biotype:protein_coding gene_symbol:atl3 description:atlastin 3 [Source:ZFIN;Acc:ZDB-GENE-041010-109]<|>pep chromosome:GRCz11:14:30773764:30791265:1 gene:ENSDARG00000004270.11 transcript:ENSDART00000186961.1 gene_biotype:protein_coding transcript_biotype:pr…	atl3	8	58.662	489189	202893	545507	832585	959604	408466	989579	1.14788e+06	7	0.86385	0.137347
ENSDARP00000131952.1	pep chromosome:GRCz11:5:2713779:2721686:-1 gene:ENSDARG00000103846.3 transcript:ENSDART00000169404.3 gene_biotype:protein_coding transcript_biotype:protein_coding gene_symbol:hspa5 description:heat shock protein 5 [Source:NCBI gene;Acc:378848]	hspa5	15	71.946	1.3342e+06	861481	713654	1.32073e+06	1.65774e+06	2.2332e+06	2.2332e+06	2.21084e+06	21	0.858503	0.0648069
ENSDARP00000089171.4	pep chromosome:GRCz11:16:22781854:22863603:-1 gene:ENSDARG00000075437.5 transcript:ENSDART00000098400.5 gene_biotype:protein_coding transcript_biotype:protein_coding gene_symbol:shc1 description:SHC (Src homology 2 domain containing) transforming protein 1 [Source:ZFIN;Acc:ZDB-GENE-030131-2538]	shc1	3	49.636	31689.9	36383.2	20909.4	33391.4	44761.6	94964.8	131280	148112	3	0.852562	0.113067
ENSDARP00000156090.1	pep chromosome:GRCz11:10:44552548:44560165:-1 gene:ENSDARG00000053963.7 transcript:ENSDART00000181217.1 gene_biotype:protein_coding transcript_biotype:protein_coding gene_symbol:npm2b description:nucleophosmin/nucleoplasmin, 2b [Source:ZFIN;Acc:ZDB-GENE-070410-125]	npm2b	2	21.399	860177	531321	341287	472057	1.15178e+06	1.68893e+06	1.68893e+06	1.67202e+06	3	0.852528	0.170705
ENSDARP00000112054.3	pep chromosome:GRCz11:23:9230431:9291892:1 gene:ENSDARG00000037781.8 transcript:ENSDART00000125122.4 gene_biotype:protein_coding transcript_biotype:protein_coding gene_symbol:acss2 description:acyl-CoA synthetase short chain family member 2 [Source:ZFIN;Acc:ZDB-GENE-040718-388]	acss2	6	78.548	280451	121652	331203	311038	431884	492096	492096	487168	5	0.84948	0.107312
ENSDARP00000039386.8	pep chromosome:GRCz11:15:1596508:1622485:-1 gene:ENSDARG00000023190.10 transcript:ENSDART00000034456.10 gene_biotype:protein_coding transcript_biotype:protein_coding gene_symbol:kpna4 description:karyopherin alpha 4 (importin alpha 3) [Source:ZFIN;Acc:ZDB-GENE-030131-5584]	kpna4	2	57.776	31689.9	36383.2	20909.4	22298.3	58747.4	107389	107389	106314	2	0.848265	0.18658
ENSDARP00000014272.9	pep chromosome:GRCz11:19:10396042:10408029:1 gene:ENSDARG00000020798.11 transcript:ENSDART00000028048.11 gene_biotype:protein_coding transcript_biotype:protein_coding gene_symbol:necap1 description:NECAP endocytosis associated 1 [Source:ZFIN;Acc:ZDB-GENE-040426-1682]	necap1	2	28.223	44959.6	36383.2	398473	119105	120553	261230	398473	461481	2	0.841564	0.36546
ENSDARP00000070561.4	pep chromosome:GRCz11:22:37888249:37900135:1 gene:ENSDARG00000053973.6 transcript:ENSDART00000076082.6 gene_biotype:protein_coding transcript_biotype:protein_coding gene_symbol:fetub description:fetuin B [Source:ZFIN;Acc:ZDB-GENE-050208-4]	fetub	2	56.714	111244	36383.2	128810	99493	159449	187923	187923	186042	3	0.838531	0.165728
ENSDARP00000104118.2	pep chromosome:GRCz11:2:43705593:43739740:-1 gene:ENSDARG00000074131.6 transcript:ENSDART00000113849.4 gene_biotype:protein_coding transcript_biotype:protein_coding gene_symbol:kif5ba description:kinesin family member 5B, a [Source:ZFIN;Acc:ZDB-GENE-070629-2]	kif5ba	5	110.085	62190.3	36870.4	69242.1	108338	87811	94606.8	109656	127197	4	0.83434	0.0597237
ENSDARP00000015262.6_x000D_; ENSDARP00000137556.1	pep chromosome:GRCz11:5:36530836:36537975:1 gene:ENSDARG00000002184.8 transcript:ENSDART00000006899.8 gene_biotype:protein_coding transcript_biotype:protein_coding gene_symbol:igbp1 description:immunoglobulin (CD79A) binding protein 1 [Source:ZFIN;Acc:ZDB-GENE-040426-2928]<|>pep chromosome:GRCz11:CHR_ALT_CTG5_1_33:36540383:36546205:1 gene:ENSDARG00000117141.1 transcript:ENSDART00000157991.2 gene_…	igbp1	13	40.59	2.55986e+06	1.46115e+06	2.82885e+06	3.40834e+06	3.75861e+06	4.61668e+06	4.61668e+06	4.64902e+06	15	0.827581	0.0677428
ENSDARP00000121537.1	pep chromosome:GRCz11:2:35603637:35611789:1 gene:ENSDARG00000038754.7 transcript:ENSDART00000147278.2 gene_biotype:protein_coding transcript_biotype:protein_coding gene_symbol:plk3 description:polo-like kinase 3 (Drosophila) [Source:ZFIN;Acc:ZDB-GENE-030131-6134]	plk3	4	74.272	71983.2	36383.2	98148.8	88145	140772	113816	140772	133512	3	0.819301	0.110743
ENSDARP00000118276.1	pep chromosome:GRCz11:9:8372236:8374742:1 gene:ENSDARG00000092057.2 transcript:ENSDART00000146122.2 gene_biotype:protein_coding transcript_biotype:protein_coding gene_symbol:si:dkey-90l23.1 description:si:dkey-90l23.1 [Source:ZFIN;Acc:ZDB-GENE-030131-5242]	si:dkey-90l23.1	2	25.312	31689.9	36383.2	240450	22298.3	224015	302206	458856	470412	2	0.814987	0.483821
ENSDARP00000016201.5_x000D_; ENSDARP00000148902.1	pep chromosome:GRCz11:1:29798140:29824375:1 gene:ENSDARG00000003866.6 transcript:ENSDART00000019743.6 gene_biotype:protein_coding transcript_biotype:protein_coding gene_symbol:tm9sf2 description:transmembrane 9 superfamily member 2 [Source:ZFIN;Acc:ZDB-GENE-030131-6302]<|>pep chromosome:GRCz11:CHR_ALT_CTG1_1_31:29798279:29823440:1 gene:ENSDARG00000115213.1 transcript:ENSDART00000184300.1 gene_bio…	tm9sf2	2	75.122	31689.9	36383.2	47533.3	79115	83154.9	45027.7	138705	160894	2	0.811444	0.0742363
ENSDARP00000043659.7	pep chromosome:GRCz11:4:15983541:15996191:1 gene:ENSDARG00000034823.8 transcript:ENSDART00000043660.8 gene_biotype:protein_coding transcript_biotype:protein_coding gene_symbol:copg2 description:coatomer protein complex, subunit gamma 2 [Source:NCBI gene;Acc:30187]	copg2	3	97.466	76560.6	45034.3	66104.6	64597.4	97982.2	194126	194126	192182	4	0.810181	0.131793
ENSDARP00000128657.1	pep chromosome:GRCz11:16:43028080:43041450:-1 gene:ENSDARG00000090552.4 transcript:ENSDART00000154945.3 gene_biotype:protein_coding transcript_biotype:protein_coding gene_symbol:si:dkey-7j14.6 description:si:dkey-7j14.6 [Source:ZFIN;Acc:ZDB-GENE-030131-8466]	si:dkey-7j14.6	1	24.215	31689.9	36383.2	20909.4	61352.2	82559.1	25633.6	109489	127003	2	0.80971	0.148569
ENSDARP00000019360.2	pep chromosome:GRCz11:20:27093042:27107709:1 gene:ENSDARG00000005536.6 transcript:ENSDART00000024595.5 gene_biotype:protein_coding transcript_biotype:protein_coding gene_symbol:ubr7 description:ubiquitin protein ligase E3 component n-recognin 7 [Source:ZFIN;Acc:ZDB-GENE-030131-1535]	ubr7	3	45.805	614208	337979	531841	590121	1.01925e+06	972294	1.01925e+06	962559	2	0.801727	0.085149
ENSDARP00000097487.3	pep chromosome:GRCz11:14:1124409:1162740:1 gene:ENSDARG00000071906.7 transcript:ENSDART00000106708.6 gene_biotype:protein_coding transcript_biotype:protein_coding gene_symbol:sec24b description:SEC24 homolog B, COPII coat complex component [Source:ZFIN;Acc:ZDB-GENE-030131-6565]	sec24b	4	128.531	161034	61379.1	235495	143473	251118	341508	341508	338089	3	0.800728	0.201992
ENSDARP00000096080.3	pep chromosome:GRCz11:12:48674381:48682751:1 gene:ENSDARG00000027491.9 transcript:ENSDART00000105309.5 gene_biotype:protein_coding transcript_biotype:protein_coding gene_symbol:uros description:uroporphyrinogen III synthase [Source:ZFIN;Acc:ZDB-GENE-040323-2]	uros	3	28.791	363079	83094.6	262637	209949	381119	515521	515521	510359	3	0.793379	0.233026
ENSDARP00000067432.4	pep chromosome:GRCz11:4:1809562:1818315:-1 gene:ENSDARG00000045877.5 transcript:ENSDART00000067433.5 gene_biotype:protein_coding transcript_biotype:protein_coding gene_symbol:ube2nb description:ubiquitin-conjugating enzyme E2Nb [Source:ZFIN;Acc:ZDB-GENE-040426-1291]	ube2nb	2	17.267	459002	717882	574108	1.26602e+06	815312	949465	1.26602e+06	1.26602e+06	3	0.791041	0.0645762
ENSDARP00000057154.6	pep chromosome:GRCz11:13:36612930:36621926:-1 gene:ENSDARG00000039130.8 transcript:ENSDART00000057155.8 gene_biotype:protein_coding transcript_biotype:protein_coding gene_symbol:cdkn3 description:cyclin-dependent kinase inhibitor 3 [Source:ZFIN;Acc:ZDB-GENE-060427-2]	cdkn3	2	23.767	400142	36383.2	597089	190723	360171	651984	905260	1.05007e+06	5	0.7884	0.455623
ENSDARP00000139514.1	pep chromosome:GRCz11:22:12361317:12393949:1 gene:ENSDARG00000101458.2 transcript:ENSDART00000159614.2 gene_biotype:protein_coding transcript_biotype:protein_coding gene_symbol:r3hdm1 description:R3H domain containing 1 [Source:ZFIN;Acc:ZDB-GENE-030131-7119]	r3hdm1	4	86.968	131385	36383.2	156639	118891	164903	196768	196768	206116	3	0.788388	0.213923
ENSDARP00000002476.6	pep chromosome:GRCz11:2:23379401:23390779:-1 gene:ENSDARG00000013946.9 transcript:ENSDART00000020136.8 gene_biotype:protein_coding transcript_biotype:protein_coding gene_symbol:ivns1abpb description:influenza virus NS1A binding protein b [Source:NCBI gene;Acc:334334]	ivns1abpb	12	71.04	1.06258e+06	750096	1.27108e+06	2.08002e+06	1.59589e+06	1.55515e+06	2.08002e+06	2.08002e+06	13	0.783076	0.0662068
ENSDARP00000140363.1	pep chromosome:GRCz11:3:49504919:49514874:-1 gene:ENSDARG00000101037.2 transcript:ENSDART00000167179.2 gene_biotype:protein_coding transcript_biotype:protein_coding gene_symbol:asf1ba description:anti-silencing function 1Ba histone chaperone [Source:NCBI gene;Acc:386897]	asf1ba	2	21.929	580874	98866.2	477675	320921	617164	704318	704318	697265	2	0.782097	0.293447
ENSDARP00000009876.7	pep chromosome:GRCz11:13:35510893:35527697:-1 gene:ENSDARG00000010823.9 transcript:ENSDART00000016793.8 gene_biotype:protein_coding transcript_biotype:protein_coding gene_symbol:memo1 description:mediator of cell motility 1 [Source:NCBI gene;Acc:327360]	memo1	2	33.443	265605	36383.2	218243	135439	283232	277452	283232	274674	3	0.778433	0.333204
ENSDARP00000051806.4	pep chromosome:GRCz11:3:16072966:16110100:-1 gene:ENSDARG00000057867.6 transcript:ENSDART00000051807.6 gene_biotype:protein_coding transcript_biotype:protein_coding gene_symbol:lasp1 description:LIM and SH3 protein 1 [Source:ZFIN;Acc:ZDB-GENE-030131-1936]	lasp1	2	26.682	147700	36383.2	151383	119232	170987	199172	199172	197177	2	0.77315	0.229332
ENSDARP00000009149.9	pep chromosome:GRCz11:11:1337620:1392468:-1 gene:ENSDARG00000007955.10 transcript:ENSDART00000004423.10 gene_biotype:protein_coding transcript_biotype:protein_coding gene_symbol:iars1 description:isoleucyl-tRNA synthetase 1 [Source:ZFIN;Acc:ZDB-GENE-030131-6325]	iars1	5	144.982	59141.6	34805.2	92669.4	75932.3	97274.3	128566	128566	127278	3	0.771879	0.128903
ENSDARP00000146884.1_x000D_; ENSDARP00000152702.1	pep chromosome:GRCz11:CHR_ALT_CTG25_1_7:14382432:14390277:1 gene:ENSDARG00000110622.1 transcript:ENSDART00000188732.1 gene_biotype:protein_coding transcript_biotype:protein_coding gene_symbol:ciapin1 description:cytokine induced apoptosis inhibitor 1 [Source:NCBI gene;Acc:445283]<|>pep chromosome:GRCz11:CHR_ALT_CTG25_2_1:14398641:14406486:1 gene:ENSDARG00000112743.1 transcript:ENSDART00000188430.…	ciapin1	5	37.489	577203	330070	507839	536731	798032	1.12005e+06	1.12005e+06	1.10883e+06	5	0.76997	0.105229
ENSDARP00000111831.3	pep chromosome:GRCz11:5:872299:927772:1 gene:ENSDARG00000086896.3 transcript:ENSDART00000130042.3 gene_biotype:protein_coding transcript_biotype:protein_coding gene_symbol:fubp3 description:far upstream element (FUSE) binding protein 3 [Source:NCBI gene;Acc:493616]	fubp3	2	62.027	41589.3	37623.4	33893.7	41853	95048.3	66076.2	95048.3	77532.3	4	0.769754	0.0934083
ENSDARP00000049002.3_x000D_; ENSDARP00000143946.1	pep chromosome:GRCz11:5:24245682:24259992:1 gene:ENSDARG00000034534.6 transcript:ENSDART00000049003.4 gene_biotype:protein_coding transcript_biotype:protein_coding gene_symbol:atp6v1aa description:ATPase H+ transporting V1 subunit Aa [Source:ZFIN;Acc:ZDB-GENE-040426-1143]<|>pep chromosome:GRCz11:CHR_ALT_CTG5_1_14:24257086:24270101:1 gene:ENSDARG00000113437.1 transcript:ENSDART00000174419.2 gene_b…	atp6v1aa	5	68.335	148063	36383.2	94986.6	62459.3	177521	228255	287251	357428	4	0.768761	0.279195
ENSDARP00000155381.1	pep chromosome:GRCz11:14:35279343:35390283:1 gene:ENSDARG00000025535.10 transcript:ENSDART00000187750.1 gene_biotype:protein_coding transcript_biotype:protein_coding gene_symbol:clint1a description:clathrin interactor 1a [Source:ZFIN;Acc:ZDB-GENE-030131-2590]	clint1a	7	70.048	776682	147850	222231	344738	532186	671923	776682	855229	6	0.757402	0.263178
ENSDARP00000152480.1	pep chromosome:GRCz11:CHR_ALT_CTG6_1_6:13993952:14005270:-1 gene:ENSDARG00000110527.1 transcript:ENSDART00000188050.1 gene_biotype:protein_coding transcript_biotype:protein_coding gene_symbol:zgc:92027 description:zgc:92027 [Source:ZFIN;Acc:ZDB-GENE-040930-3]	gca	3	23.267	795943	385610	377219	635909	712573	1.22266e+06	1.26056e+06	1.46221e+06	3	0.752867	0.13528
ENSDARP00000096680.3	pep chromosome:GRCz11:14:28545306:28562529:1 gene:ENSDARG00000021794.11 transcript:ENSDART00000105902.5 gene_biotype:protein_coding transcript_biotype:protein_coding gene_symbol:hmmr description:hyaluronan-mediated motility receptor (RHAMM) [Source:ZFIN;Acc:ZDB-GENE-030131-731]	hmmr	5	105.015	79658.2	60080.2	89377.6	97798.1	107702	193909	193909	191968	4	0.75182	0.0999198
ENSDARP00000096499.3_x000D_; ENSDARP00000146281.1	pep chromosome:GRCz11:14:32918484:32945929:1 gene:ENSDARG00000071478.9 transcript:ENSDART00000105721.6 gene_biotype:protein_coding transcript_biotype:protein_coding gene_symbol:lnx2b description:ligand of numb-protein X 2b [Source:ZFIN;Acc:ZDB-GENE-040426-2500]<|>pep chromosome:GRCz11:14:32918172:32945174:1 gene:ENSDARG00000071478.9 transcript:ENSDART00000182867.1 gene_biotype:protein_coding tran…	lnx2b	2	75.094	36385.3	36383.2	19395.8	21608.5	55262.3	102239	102239	101215	2	0.749797	0.244356
ENSDARP00000070807.4	pep chromosome:GRCz11:21:37445871:37463555:1 gene:ENSDARG00000054191.6 transcript:ENSDART00000076333.6 gene_biotype:protein_coding transcript_biotype:protein_coding gene_symbol:pgk1 description:phosphoglycerate kinase 1 [Source:ZFIN;Acc:ZDB-GENE-040426-2711]	pgk1	16	44.704	1.92403e+07	1.923e+07	1.94371e+07	4.12705e+07	3.63786e+07	2.2757e+07	4.12705e+07	4.12705e+07	31	0.749403	0.0765324
ENSDARP00000062517.6	pep chromosome:GRCz11:19:770300:776076:1 gene:ENSDARG00000042620.8 transcript:ENSDART00000062518.7 gene_biotype:protein_coding transcript_biotype:protein_coding gene_symbol:gstr description:glutathione S-transferase rho [Source:ZFIN;Acc:ZDB-GENE-090507-1]	gstr	1	26.391	121726	36383.2	57219.9	52164.2	129696	176239	176239	174474	2	0.74474	0.253165
ENSDARP00000018567.7	pep chromosome:GRCz11:21:25380675:25395223:-1 gene:ENSDARG00000009771.9 transcript:ENSDART00000016219.9 gene_biotype:protein_coding transcript_biotype:protein_coding gene_symbol:ppme1 description:protein phosphatase methylesterase 1 [Source:ZFIN;Acc:ZDB-GENE-030131-7064]	ppme1	4	41.614	139850	36383.2	273082	151923	120120	356230	356230	371324	4	0.742024	0.355662
ENSDARP00000127247.1	pep chromosome:GRCz11:12:49146715:49151326:-1 gene:ENSDARG00000075883.6 transcript:ENSDART00000153244.2 gene_biotype:protein_coding transcript_biotype:protein_coding gene_symbol:bub3 description:BUB3 mitotic checkpoint protein [Source:ZFIN;Acc:ZDB-GENE-041010-210]	bub3	8	37.385	1.49028e+06	615677	1.48697e+06	1.27227e+06	2.00658e+06	2.46613e+06	2.46613e+06	2.56919e+06	9	0.735398	0.16371
ENSDARP00000017335.8	pep chromosome:GRCz11:6:3864040:3875115:1 gene:ENSDARG00000015126.9 transcript:ENSDART00000013743.9 gene_biotype:protein_coding transcript_biotype:protein_coding gene_symbol:gorasp2 description:golgi reassembly stacking protein 2 [Source:ZFIN;Acc:ZDB-GENE-040426-1659]	gorasp2	2	45.503	297849	98809.8	47626.4	95103.3	249346	272649	297849	359111	3	0.735207	0.332839
ENSDARP00000047012.3	pep chromosome:GRCz11:15:2510761:2519640:-1 gene:ENSDARG00000030949.7 transcript:ENSDART00000047013.5 gene_biotype:protein_coding transcript_biotype:protein_coding gene_symbol:srprb description:SRP receptor subunit beta [Source:ZFIN;Acc:ZDB-GENE-040718-311]	srprb	2	29.435	190927	133956	221833	293749	398469	222416	398469	416450	2	0.732687	0.0990681
ENSDARP00000111827.2	pep chromosome:GRCz11:3:32080403:32098515:1 gene:ENSDARG00000037935.7 transcript:ENSDART00000124943.3 gene_biotype:protein_coding transcript_biotype:protein_coding gene_symbol:aldh16a1 description:aldehyde dehydrogenase 16 family, member A1 [Source:ZFIN;Acc:ZDB-GENE-070112-2062]	aldh16a1	5	84.865	60274.7	59866.7	51549.2	53908.7	87463.5	179170	179170	192942	5	0.727733	0.167203
ENSDARP00000002746.5_x000D_; ENSDARP00000143864.2	pep chromosome:GRCz11:3:34120191:34128952:1 gene:ENSDARG00000013839.10 transcript:ENSDART00000020017.7 gene_biotype:protein_coding transcript_biotype:protein_coding gene_symbol:aldh3b1 description:aldehyde dehydrogenase 3 family, member B1 [Source:ZFIN;Acc:ZDB-GENE-021120-3]<|>pep chromosome:GRCz11:3:34121156:34128950:1 gene:ENSDARG00000013839.10 transcript:ENSDART00000174929.2 gene_biotype:prote…	aldh3b1	8	52.525	3.51951e+06	1.37319e+06	2.1821e+06	2.42212e+06	4.06033e+06	4.83807e+06	4.83807e+06	4.78962e+06	9	0.72456	0.162609
ENSDARP00000130435.2_x000D_; ENSDARP00000100195.1	pep chromosome:GRCz11:CHR_ALT_CTG25_1_7:14112939:14124352:1 gene:ENSDARG00000116925.1 transcript:ENSDART00000168349.2 gene_biotype:protein_coding transcript_biotype:protein_coding gene_symbol:actc1a description:actin alpha cardiac muscle 1a [Source:ZFIN;Acc:ZDB-GENE-040520-4]<|>pep chromosome:GRCz11:25:14109626:14125498:1 gene:ENSDARG00000079111.5 transcript:ENSDART00000109883.4 gene_biotype:prot…	actc1a	1	41.949	535053	277351	1.13096e+06	670275	887100	1.2712e+06	3.07545e+06	3.56742e+06	34	0.7237	0.227107
ENSDARP00000007173.7	pep chromosome:GRCz11:21:20396858:20402686:1 gene:ENSDARG00000025174.9 transcript:ENSDART00000003299.9 gene_biotype:protein_coding transcript_biotype:protein_coding gene_symbol:zgc:103482 description:zgc:103482 [Source:ZFIN;Acc:ZDB-GENE-041010-115]		8	38.529	4.30743e+06	2.61426e+06	3.54684e+06	4.98976e+06	6.82084e+06	5.28168e+06	6.82084e+06	5.56385e+06	15	0.723384	0.083021
ENSDARP00000075074.5	pep chromosome:GRCz11:21:17024002:17029464:1 gene:ENSDARG00000057882.6 transcript:ENSDART00000080628.6 gene_biotype:protein_coding transcript_biotype:protein_coding gene_symbol:arpc3 description:actin related protein 2/3 complex, subunit 3 [Source:ZFIN;Acc:ZDB-GENE-040625-107]	arpc3	3	20.443	357221	36383.2	348934	163803	462562	268104	462562	404109	3	0.721095	0.438116
ENSDARP00000157481.1_x000D_; ENSDARP00000111387.2	pep chromosome:GRCz11:9:9180620:9225980:-1 gene:ENSDARG00000010946.11 transcript:ENSDART00000180301.1 gene_biotype:protein_coding transcript_biotype:protein_coding gene_symbol:cbsb description:cystathionine beta-synthase b [Source:ZFIN;Acc:ZDB-GENE-021030-3]<|>pep chromosome:GRCz11:9:9183837:9228941:-1 gene:ENSDARG00000010946.11 transcript:ENSDART00000121665.3 gene_biotype:protein_coding transcri…	cbsb	4	65.818	294207	49583.7	332695	208213	273148	379069	379069	385301	5	0.717078	0.349046
ENSDARP00000155658.1_x000D_; ENSDARP00000128597.1_x000D_; ENSDARP00000156895.1	pep chromosome:GRCz11:CHR_ALT_CTG17_2_4:23212727:23221504:-1 gene:ENSDARG00000110498.1 transcript:ENSDART00000181869.1 gene_biotype:protein_coding transcript_biotype:protein_coding gene_symbol:fam98a description:family with sequence similarity 98 member A [Source:ZFIN;Acc:ZDB-GENE-091202-6]<|>pep chromosome:GRCz11:17:23212727:23221504:-1 gene:ENSDARG00000078391.5 transcript:ENSDART00000156411.2 g…	fam98a	3	55.712	301963	180370	339508	329288	422717	586627	586627	580753	3	0.714235	0.121055
ENSDARP00000143408.2	pep chromosome:GRCz11:1:44196236:44224905:1 gene:ENSDARG00000078233.4 transcript:ENSDART00000179560.2 gene_biotype:protein_coding transcript_biotype:protein_coding gene_symbol:ctnnd1 description:catenin (cadherin-associated protein), delta 1 [Source:ZFIN;Acc:ZDB-GENE-110208-9]	ctnnd1	7	103.083	168135	77151.9	211563	194902	204447	304027	304027	306603	8	0.714065	0.16466
ENSDARP00000085610.4	pep chromosome:GRCz11:8:391591:410199:-1 gene:ENSDARG00000062794.7 transcript:ENSDART00000091177.6 gene_biotype:protein_coding transcript_biotype:protein_coding gene_symbol:trim36 description:tripartite motif containing 36 [Source:ZFIN;Acc:ZDB-GENE-040426-2936]	trim36	3	81.033	119657	43387.8	96737.3	87395.8	150004	169081	169081	167388	3	0.713983	0.184769
ENSDARP00000067677.6	pep chromosome:GRCz11:25:10547228:10553685:1 gene:ENSDARG00000046030.7 transcript:ENSDART00000067678.7 gene_biotype:protein_coding transcript_biotype:protein_coding gene_symbol:zgc:110339 description:zgc:110339 [Source:ZFIN;Acc:ZDB-GENE-050417-323]		7	26.81	1.01147e+07	7.22376e+06	8.85823e+06	1.02539e+07	1.63884e+07	1.67457e+07	1.67457e+07	1.68519e+07	12	0.706758	0.0940013
ENSDARP00000121497.1	pep chromosome:GRCz11:21:20915459:20932603:-1 gene:ENSDARG00000057113.6 transcript:ENSDART00000138155.3 gene_biotype:protein_coding transcript_biotype:protein_coding gene_symbol:c6 description:complement component 6 [Source:ZFIN;Acc:ZDB-GENE-040426-1358]	c6	5	102.031	402554	264358	348142	418876	581131	659567	659567	652962	6	0.705186	0.0928962
ENSDARP00000076104.3_x000D_; ENSDARP00000116465.2_x000D_; ENSDARP00000140332.2	pep chromosome:GRCz11:2:6106491:6115688:-1 gene:ENSDARG00000058734.7 transcript:ENSDART00000081663.6 gene_biotype:protein_coding transcript_biotype:protein_coding gene_symbol:prdx1 description:peroxiredoxin 1 [Source:ZFIN;Acc:ZDB-GENE-050320-35]<|>pep chromosome:GRCz11:2:6106637:6115389:-1 gene:ENSDARG00000058734.7 transcript:ENSDART00000134921.3 gene_biotype:protein_coding transcript_biotype:pro…	prdx1	11	22.047	1.72221e+07	1.1169e+07	1.33096e+07	1.75604e+07	2.40749e+07	2.61021e+07	2.61021e+07	2.58407e+07	22	0.702598	0.0907533
ENSDARP00000002180.8	pep chromosome:GRCz11:5:18827314:18897482:-1 gene:ENSDARG00000012468.11 transcript:ENSDART00000010101.10 gene_biotype:protein_coding transcript_biotype:protein_coding gene_symbol:aacs description:acetoacetyl-CoA synthetase [Source:NCBI gene;Acc:393984]	aacs	3	74.919	62035.8	31847.4	70281.6	55845.9	93815.5	114213	114213	113070	4	0.702504	0.164424
ENSDARP00000156081.1	pep chromosome:GRCz11:17:1360192:1371067:1 gene:ENSDARG00000114552.1 transcript:ENSDART00000184561.1 gene_biotype:protein_coding transcript_biotype:protein_coding gene_symbol:siva1 description:SIVA1, apoptosis-inducing factor [Source:ZFIN;Acc:ZDB-GENE-050506-57]	siva1	6	18.944	1.09519e+07	7.0743e+06	7.60398e+06	8.79291e+06	1.44402e+07	1.99342e+07	1.99342e+07	1.97346e+07	14	0.701027	0.13617
ENSDARP00000038835.6	pep chromosome:GRCz11:7:24375070:24390879:-1 gene:ENSDARG00000024877.9 transcript:ENSDART00000036680.8 gene_biotype:protein_coding transcript_biotype:protein_coding gene_symbol:ptgr1 description:prostaglandin reductase 1 [Source:ZFIN;Acc:ZDB-GENE-041212-80]	ptgr1	5	35.839	1.54827e+06	806676	1.49551e+06	1.53295e+06	2.31308e+06	2.25492e+06	2.31308e+06	2.23234e+06	8	0.69928	0.124814
ENSDARP00000092876.3	pep chromosome:GRCz11:16:32110195:32128345:-1 gene:ENSDARG00000007135.10 transcript:ENSDART00000102100.3 gene_biotype:protein_coding transcript_biotype:protein_coding gene_symbol:cnot3a description:CCR4-NOT transcription complex, subunit 3a [Source:ZFIN;Acc:ZDB-GENE-040927-6]	cnot3a	2	96.622	95621.5	51949.6	20546.4	47529.7	98202.7	93239.2	98202.7	112247	2	0.697399	0.280175
ENSDARP00000141554.1	pep chromosome:GRCz11:8:25733872:25748852:1 gene:ENSDARG00000097877.2 transcript:ENSDART00000156340.2 gene_biotype:protein_coding transcript_biotype:protein_coding gene_symbol:si:ch211-167b20.8 description:si:ch211-167b20.8 [Source:ZFIN;Acc:ZDB-GENE-081104-147]	si:ch211-167b20.8	9	128.41	316047	252994	299041	439735	519666	446055	532288	617436	8	0.697284	0.0686253
ENSDARP00000147770.1_x000D_; ENSDARP00000146987.1_x000D_; ENSDARP00000038215.5	pep chromosome:GRCz11:CHR_ALT_CTG17_1_9:20253879:20262374:1 gene:ENSDARG00000117084.1 transcript:ENSDART00000193732.1 gene_biotype:protein_coding transcript_biotype:protein_coding gene_symbol:smndc1 description:survival motor neuron domain containing 1 [Source:NCBI gene;Acc:572679]<|>pep chromosome:GRCz11:17:20237727:20243962:1 gene:ENSDARG00000056235.5 transcript:ENSDART00000180115.1 gene_biotyp…	smndc1	4	26.923	844462	215001	712069	705421	738577	1.0523e+06	1.0523e+06	1.11821e+06	4	0.694769	0.246062
ENSDARP00000133020.1	pep chromosome:GRCz11:CHR_ALT_CTG5_1_14:24010898:24028964:-1 gene:ENSDARG00000116641.1 transcript:ENSDART00000163998.3 gene_biotype:protein_coding transcript_biotype:protein_coding gene_symbol:rps6ka3a description:ribosomal protein S6 kinase a, polypeptide 3a [Source:ZFIN;Acc:ZDB-GENE-030219-119]	rps6ka3a	21	82.618	2.62305e+06	2.18747e+06	2.84007e+06	3.84124e+06	4.66198e+06	3.84228e+06	4.66198e+06	3.84124e+06	25	0.692681	0.0730941
ENSDARP00000128740.1	pep chromosome:GRCz11:3:41714966:41724932:1 gene:ENSDARG00000059654.7 transcript:ENSDART00000155440.2 gene_biotype:protein_coding transcript_biotype:protein_coding gene_symbol:eif3ba description:eukaryotic translation initiation factor 3, subunit Ba [Source:ZFIN;Acc:ZDB-GENE-030131-2748]	eif3ba	6	79.597	57195.9	83321.5	120180	86131.8	133626	209437	243250	282162	4	0.691132	0.175891
ENSDARP00000150435.1	pep chromosome:GRCz11:11:41459408:41475995:1 gene:ENSDARG00000116835.1 transcript:ENSDART00000182285.1 gene_biotype:protein_coding transcript_biotype:protein_coding gene_symbol:park7 description:parkinson protein 7 [Source:NCBI gene;Acc:449674]	park7	8	19.751	2.14757e+07	1.39874e+07	1.71959e+07	1.90338e+07	2.88172e+07	3.94626e+07	3.94626e+07	3.90675e+07	13	0.689029	0.126961
ENSDARP00000041303.7	pep chromosome:GRCz11:6:7109954:7123210:-1 gene:ENSDARG00000009350.10 transcript:ENSDART00000041304.8 gene_biotype:protein_coding transcript_biotype:protein_coding gene_symbol:atg3 description:autophagy related 3 [Source:NCBI gene;Acc:336632]	atg3	4	35.676	267777	203700	305541	553493	369487	340749	553493	553493	4	0.687985	0.103283
ENSDARP00000003814.6	pep chromosome:GRCz11:17:14784275:14794741:1 gene:ENSDARG00000009253.9 transcript:ENSDART00000005355.8 gene_biotype:protein_coding transcript_biotype:protein_coding gene_symbol:rtraf description:RNA transcription, translation and transport factor [Source:NCBI gene;Acc:393240]	rtraf	7	27.855	1.13573e+06	942626	1.29949e+06	1.19701e+06	2.12418e+06	2.2848e+06	2.2848e+06	2.26192e+06	6	0.687362	0.117973
ENSDARP00000088098.3	pep chromosome:GRCz11:18:44849809:44874334:1 gene:ENSDARG00000067601.5 transcript:ENSDART00000097328.5 gene_biotype:protein_coding transcript_biotype:protein_coding gene_symbol:arfgap2 description:ADP-ribosylation factor GTPase activating protein 2 [Source:ZFIN;Acc:ZDB-GENE-051120-177]	arfgap2	7	58.533	532213	213548	261219	397452	528301	590000	590000	589247	5	0.68701	0.158395
ENSDARP00000077948.4	pep chromosome:GRCz11:16:53603945:53633569:1 gene:ENSDARG00000059806.5 transcript:ENSDART00000083513.5 gene_biotype:protein_coding transcript_biotype:protein_coding gene_symbol:sacm1lb description:SAC1 like phosphatidylinositide phosphatase b [Source:NCBI gene;Acc:791142]	sacm1lb	3	66.894	102815	36383.2	116540	104009	146930	118222	146930	156449	5	0.683702	0.210298
ENSDARP00000148116.1_x000D_; ENSDARP00000011459.5	pep chromosome:GRCz11:12:25467560:25487244:1 gene:ENSDARG00000011496.9 transcript:ENSDART00000186406.1 gene_biotype:protein_coding transcript_biotype:protein_coding gene_symbol:ppm1bb description:protein phosphatase, Mg2+/Mn2+ dependent, 1Bb [Source:ZFIN;Acc:ZDB-GENE-041114-185]<|>pep chromosome:GRCz11:12:25432627:25485309:1 gene:ENSDARG00000011496.9 transcript:ENSDART00000011662.6 gene_biotype:p…	ppm1bb	2	42.171	131335	46608	129860	154593	177113	120028	177113	169552	2	0.682556	0.197903
ENSDARP00000011927.6	pep chromosome:GRCz11:7:58751504:58759890:1 gene:ENSDARG00000010332.8 transcript:ENSDART00000024185.8 gene_biotype:protein_coding transcript_biotype:protein_coding gene_symbol:zgc:56231 description:zgc:56231 [Source:ZFIN;Acc:ZDB-GENE-040426-1914]		8	91.142	333495	53642.7	253600	150865	312108	395600	395600	391639	7	0.679222	0.373526
ENSDARP00000093033.2_x000D_; ENSDARP00000144869.1	pep chromosome:GRCz11:15:592253:604353:-1 gene:ENSDARG00000069966.4 transcript:ENSDART00000102257.4 gene_biotype:protein_coding transcript_biotype:protein_coding gene_symbol:alox5b.3 description:arachidonate 5-lipoxygenase b, tandem duplicate 3 [Source:ZFIN;Acc:ZDB-GENE-050522-330]<|>pep chromosome:GRCz11:15:590670:601971:-1 gene:ENSDARG00000069966.4 transcript:ENSDART00000188882.1 gene_biotype:p…	alox5b.3	3	77.814	891856	612235	871794	1.13176e+06	1.64002e+06	1.04744e+06	1.64002e+06	1.72118e+06	5	0.676684	0.105134
ENSDARP00000026588.9_x000D_; ENSDARP00000115664.1	pep chromosome:GRCz11:9:33267211:33319395:1 gene:ENSDARG00000013708.11 transcript:ENSDART00000025635.9 gene_biotype:protein_coding transcript_biotype:protein_coding gene_symbol:usp9 description:ubiquitin specific peptidase 9 [Source:ZFIN;Acc:ZDB-GENE-061019-1]<|>pep chromosome:GRCz11:9:33261330:33321040:1 gene:ENSDARG00000013708.11 transcript:ENSDART00000135384.3 gene_biotype:protein_coding trans…	usp9	5	290.061	41386.6	8926.53	35283.3	24366.8	33842.5	64193.1	64193.1	63550.3	3	0.67395	0.332798
ENSDARP00000120909.1_x000D_; ENSDARP00000036951.7_x000D_; ENSDARP00000145934.1_x000D_; ENSDARP00000119262.1_x000D_; ENSDARP00000149077.1	pep chromosome:GRCz11:23:19712557:19715859:-1 gene:ENSDARG00000025581.9 transcript:ENSDART00000131860.3 gene_biotype:protein_coding transcript_biotype:protein_coding gene_symbol:rpl10 description:ribosomal protein L10 [Source:NCBI gene;Acc:336712]<|>pep chromosome:GRCz11:23:19712557:19715821:-1 gene:ENSDARG00000025581.9 transcript:ENSDART00000032744.9 gene_biotype:protein_coding transcript_biotyp…	rpl10	4	24.595	903203	1.32588e+06	703374	1.27557e+06	1.83953e+06	1.44007e+06	1.83953e+06	2.15348e+06	3	0.668061	0.121822
ENSDARP00000106359.2	pep chromosome:GRCz11:6:29086594:29097393:1 gene:ENSDARG00000015862.12 transcript:ENSDART00000127695.3 gene_biotype:protein_coding transcript_biotype:protein_coding gene_symbol:rpl5b description:ribosomal protein L5b [Source:ZFIN;Acc:ZDB-GENE-040625-93]	rpl5b	3	34.033	310727	681408	445038	645860	561663	1.04098e+06	1.29548e+06	1.50272e+06	3	0.66757	0.164949
ENSDARP00000101598.2	pep chromosome:GRCz11:22:22277102:22301672:-1 gene:ENSDARG00000062152.7 transcript:ENSDART00000111711.4 gene_biotype:protein_coding transcript_biotype:protein_coding gene_symbol:chaf1a description:chromatin assembly factor 1, subunit A (p150) [Source:NCBI gene;Acc:563212]	chaf1a	2	97.163	89873.7	36383.2	69371.6	63137.3	105535	136188	136188	134824	2	0.66672	0.200689
ENSDARP00000012488.9	pep chromosome:GRCz11:6:40832635:40841032:1 gene:ENSDARG00000002591.10 transcript:ENSDART00000011931.10 gene_biotype:protein_coding transcript_biotype:protein_coding gene_symbol:ruvbl1 description:RuvB-like AAA ATPase 1 [Source:NCBI gene;Acc:317679]	ruvbl1	4	50.334	337889	263433	320405	405689	532315	527807	532315	522522	5	0.66626	0.0866838
ENSDARP00000057499.5	pep chromosome:GRCz11:10:17681074:17691171:1 gene:ENSDARG00000039345.6 transcript:ENSDART00000057500.6 gene_biotype:protein_coding transcript_biotype:protein_coding gene_symbol:drg1 description:developmentally regulated GTP binding protein 1 [Source:ZFIN;Acc:ZDB-GENE-030131-8767]	drg1	6	40.441	525765	330646	509270	564803	681178	918999	918999	1.02397e+06	8	0.665901	0.119423
ENSDARP00000008262.6	pep chromosome:GRCz11:2:9513160:9527210:-1 gene:ENSDARG00000018562.8 transcript:ENSDART00000004398.8 gene_biotype:protein_coding transcript_biotype:protein_coding gene_symbol:cope description:coatomer protein complex, subunit epsilon [Source:ZFIN;Acc:ZDB-GENE-041114-59]	cope	1	34.012	31689.9	36383.2	20909.4	45018.5	27068.4	78701.1	89719.5	104072	2	0.664022	0.201705
ENSDARP00000119861.1	pep chromosome:GRCz11:20:1293988:1314537:-1 gene:ENSDARG00000015201.12 transcript:ENSDART00000144288.3 gene_biotype:protein_coding transcript_biotype:protein_coding gene_symbol:pcmt description:protein-L-isoaspartate (D-aspartate) O-methyltransferase [Source:NCBI gene;Acc:30751]	pcmt	2	28.595	325672	186755	352101	458998	444578	416566	458998	497399	3	0.662971	0.118818
ENSDARP00000153116.1	pep chromosome:GRCz11:1:58885602:58887610:-1 gene:ENSDARG00000111491.1 transcript:ENSDART00000180647.1 gene_biotype:protein_coding transcript_biotype:protein_coding gene_symbol:MFAP4 description:microfibril-associated glycoprotein 4-like [Source:NCBI gene;Acc:566119]	LOC566119	5	28.873	2.32355e+06	1.77002e+06	2.08786e+06	2.39511e+06	3.77401e+06	3.75827e+06	3.77401e+06	3.72064e+06	11	0.66138	0.106364
ENSDARP00000117031.1_x000D_; ENSDARP00000151466.1	pep chromosome:GRCz11:2:36828243:36854500:1 gene:ENSDARG00000019596.11 transcript:ENSDART00000135754.2 gene_biotype:protein_coding transcript_biotype:protein_coding gene_symbol:nrd1a description:nardilysin a (N-arginine dibasic convertase) [Source:ZFIN;Acc:ZDB-GENE-070912-417]<|>pep chromosome:GRCz11:2:36828746:36853834:1 gene:ENSDARG00000019596.11 transcript:ENSDART00000186638.1 gene_biotype:pro…	nrd1a	13	124.492	524771	234206	548935	412372	686423	942130	942130	932696	12	0.660958	0.214184
ENSDARP00000136378.2	pep chromosome:GRCz11:17:734133:735537:-1 gene:ENSDARG00000100954.2 transcript:ENSDART00000166259.2 gene_biotype:protein_coding transcript_biotype:protein_coding gene_symbol:wars1 description:tryptophanyl-tRNA synthetase 1 [Source:ZFIN;Acc:ZDB-GENE-040426-1742]	wars1	7	34.966	995178	644213	1.26142e+06	1.07721e+06	1.62918e+06	1.80791e+06	1.80791e+06	1.94339e+06	8	0.657361	0.147023
ENSDARP00000023337.7	pep chromosome:GRCz11:6:57478337:57485411:-1 gene:ENSDARG00000011125.9 transcript:ENSDART00000011663.9 gene_biotype:protein_coding transcript_biotype:protein_coding gene_symbol:snrpb description:small nuclear ribonucleoprotein polypeptides B and B1 [Source:ZFIN;Acc:ZDB-GENE-040426-1819]	snrpb	2	24.447	142174	36383.2	209069	73677.1	188531	305057	305057	314646	3	0.656731	0.408923
ENSDARP00000138895.1	pep chromosome:GRCz11:7:59200481:59210934:-1 gene:ENSDARG00000099116.3 transcript:ENSDART00000158996.3 gene_biotype:protein_coding transcript_biotype:protein_coding gene_symbol:nagk description:N-acetylglucosamine kinase [Source:ZFIN;Acc:ZDB-GENE-070928-19]	nagk	3	37.041	240254	199329	334420	220325	473946	600652	630640	646522	3	0.656505	0.198717
ENSDARP00000057256.5_x000D_; ENSDARP00000122708.1_x000D_; ENSDARP00000057696.4	pep chromosome:GRCz11:15:28410808:28423010:1 gene:ENSDARG00000039490.6 transcript:ENSDART00000057257.5 gene_biotype:protein_coding transcript_biotype:protein_coding gene_symbol:pitpnaa description:phosphatidylinositol transfer protein, alpha a [Source:ZFIN;Acc:ZDB-GENE-040426-744]<|>pep chromosome:GRCz11:15:28410664:28425011:1 gene:ENSDARG00000039490.6 transcript:ENSDART00000132028.3 gene_biotype…	pitpnaa	3	31.853	245792	228604	283752	674443	294773	313549	674443	674443	3	0.655688	0.15983
ENSDARP00000017348.7	pep chromosome:GRCz11:9:10770880:10780660:1 gene:ENSDARG00000024112.8 transcript:ENSDART00000003543.8 gene_biotype:protein_coding transcript_biotype:protein_coding gene_symbol:gmppaa description:GDP-mannose pyrophosphorylase Aa [Source:NCBI gene;Acc:431743]	gmppaa	4	47.58	419277	215656	372457	386429	520797	652169	652169	645639	4	0.654154	0.150035
ENSDARP00000044837.6	pep chromosome:GRCz11:19:34959967:34979837:-1 gene:ENSDARG00000032849.8 transcript:ENSDART00000044838.8 gene_biotype:protein_coding transcript_biotype:protein_coding gene_symbol:ndrg1a description:N-myc downstream regulated 1a [Source:ZFIN;Acc:ZDB-GENE-030826-34]	ndrg1a	3	43.573	636414	333483	438667	522597	820235	841828	841828	833399	4	0.651519	0.145059
ENSDARP00000026454.8_x000D_; ENSDARP00000153466.1	pep chromosome:GRCz11:5:20319519:20419863:1 gene:ENSDARG00000035598.6 transcript:ENSDART00000004217.9 gene_biotype:protein_coding transcript_biotype:protein_coding gene_symbol:coro1ca description:coronin, actin binding protein, 1Ca [Source:NCBI gene;Acc:317741]<|>pep chromosome:GRCz11:5:20366453:20416266:1 gene:ENSDARG00000035598.6 transcript:ENSDART00000193141.1 gene_biotype:protein_coding trans…	coro1ca	5	53.334	540805	261742	540532	855703	535699	639503	855703	855703	7	0.64595	0.167752
ENSDARP00000002502.7	pep chromosome:GRCz11:3:27607268:27642128:1 gene:ENSDARG00000073710.6 transcript:ENSDART00000024453.10 gene_biotype:protein_coding transcript_biotype:protein_coding gene_symbol:usp7 description:ubiquitin specific peptidase 7 (herpes virus-associated) [Source:ZFIN;Acc:ZDB-GENE-030131-3656]	usp7	4	129.25	43186.7	36383.2	43220	42349.5	71162.2	85187.5	85187.5	84334.5	5	0.639513	0.13813
ENSDARP00000139136.1_x000D_; ENSDARP00000131757.1	pep chromosome:GRCz11:17:10074360:10090026:1 gene:ENSDARG00000098367.2 transcript:ENSDART00000166649.2 gene_biotype:protein_coding transcript_biotype:protein_coding gene_symbol:srp54 description:signal recognition particle 54 [Source:ZFIN;Acc:ZDB-GENE-040426-818]<|>pep chromosome:GRCz11:17:10076154:10089405:1 gene:ENSDARG00000098367.2 transcript:ENSDART00000169892.2 gene_biotype:protein_coding tr…	srp54	7	55.716	471244	424402	295523	450191	631729	780296	780296	806568	10	0.636229	0.138106
ENSDARP00000124772.1	pep chromosome:GRCz11:18:6536598:6550378:1 gene:ENSDARG00000008447.11 transcript:ENSDART00000149350.2 gene_biotype:protein_coding transcript_biotype:protein_coding gene_symbol:fkbp4 description:FKBP prolyl isomerase 4 [Source:ZFIN;Acc:ZDB-GENE-030131-514]	fkbp4	9	50.56	1.90953e+06	1.25569e+06	1.76246e+06	2.06128e+06	2.81225e+06	2.73596e+06	2.81225e+06	2.70856e+06	11	0.636008	0.115097
ENSDARP00000144247.2	pep chromosome:GRCz11:10:14963898:15017639:1 gene:ENSDARG00000094055.3 transcript:ENSDART00000175732.2 gene_biotype:protein_coding transcript_biotype:protein_coding gene_symbol:si:dkey-88l16.3 description:si:dkey-88l16.3 [Source:ZFIN;Acc:ZDB-GENE-030131-6015]	si:dkey-88l16.3	2	176.804	43256.8	24537.1	35441.8	30820.7	46575.4	96835.6	96835.6	106646	26	0.628553	0.240028
ENSDARP00000036490.6	pep chromosome:GRCz11:5:10055980:10082244:-1 gene:ENSDARG00000025820.7 transcript:ENSDART00000036421.7 gene_biotype:protein_coding transcript_biotype:protein_coding gene_symbol:chek2 description:checkpoint kinase 2 [Source:NCBI gene;Acc:336998]	chek2	6	56.648	525000	226708	413835	371527	586016	835889	835889	827519	5	0.628503	0.219552
ENSDARP00000057222.4	pep chromosome:GRCz11:6:21684296:21696868:1 gene:ENSDARG00000039162.6 transcript:ENSDART00000057223.5 gene_biotype:protein_coding transcript_biotype:protein_coding gene_symbol:rhebl1 description:Ras homolog, mTORC1 binding like 1 [Source:ZFIN;Acc:ZDB-GENE-000510-1]	rhebl1	2	20.655	279049	313517	393269	465182	542059	503803	542059	498758	2	0.628177	0.100968
ENSDARP00000133690.1	pep chromosome:GRCz11:12:42369566:42397002:-1 gene:ENSDARG00000098785.2 transcript:ENSDART00000160497.2 gene_biotype:protein_coding transcript_biotype:protein_coding gene_symbol:glrx3 description:glutaredoxin 3 [Source:NCBI gene;Acc:449777]	glrx3	7	36.292	690250	365399	846573	655574	1.02246e+06	1.17348e+06	1.19871e+06	1.39047e+06	7	0.627077	0.197938
ENSDARP00000102398.3	pep chromosome:GRCz11:13:19283936:19317569:1 gene:ENSDARG00000076815.5 transcript:ENSDART00000111462.5 gene_biotype:protein_coding transcript_biotype:protein_coding gene_symbol:eif3s10 description:eukaryotic translation initiation factor 3, subunit 10 (theta) [Source:NCBI gene;Acc:327515]	eif3a	7	151.2	168582	136746	162858	206543	223617	298726	334559	388077	10	0.625915	0.107996
ENSDARP00000037344.6	pep chromosome:GRCz11:11:6859876:6868287:-1 gene:ENSDARG00000023852.8 transcript:ENSDART00000037824.8 gene_biotype:protein_coding transcript_biotype:protein_coding gene_symbol:lsm4 description:LSM4 homolog, U6 small nuclear RNA and mRNA degradation associated [Source:ZFIN;Acc:ZDB-GENE-040426-1652]	lsm4	3	15.7	1.7271e+06	1.01473e+06	1.83279e+06	1.38002e+06	2.53368e+06	3.36935e+06	3.36935e+06	3.33561e+06	6	0.624965	0.209234
ENSDARP00000020206.7	pep chromosome:GRCz11:10:15255012:15305141:1 gene:ENSDARG00000006257.10 transcript:ENSDART00000023766.9 gene_biotype:protein_coding transcript_biotype:protein_coding gene_symbol:vldlr description:very low density lipoprotein receptor [Source:ZFIN;Acc:ZDB-GENE-040426-803]	vldlr	9	95.745	844214	618046	661027	842896	1.23613e+06	1.20417e+06	1.25109e+06	1.45122e+06	9	0.621019	0.119937
ENSDARP00000155767.1	pep chromosome:GRCz11:CHR_ALT_CTG16_1_23:53459411:53469445:1 gene:ENSDARG00000110167.1 transcript:ENSDART00000185220.1 gene_biotype:protein_coding transcript_biotype:protein_coding gene_symbol:rbm24b description:RNA binding motif protein 24b [Source:ZFIN;Acc:ZDB-GENE-060312-43]	rbm24b	2	16.042	1.20311e+06	530936	953046	981027	1.42523e+06	1.55714e+06	1.55714e+06	1.54155e+06	2	0.612822	0.190467
ENSDARP00000120506.1	pep chromosome:GRCz11:2:37123338:37134169:-1 gene:ENSDARG00000038695.7 transcript:ENSDART00000146123.3 gene_biotype:protein_coding transcript_biotype:protein_coding gene_symbol:elavl1a description:ELAV like RNA binding protein 1a [Source:ZFIN;Acc:ZDB-GENE-990415-245]	elavl1a	3	37.887	232811	122418	235117	185482	257005	501480	501480	496458	4	0.611639	0.245137
ENSDARP00000154045.1	pep chromosome:GRCz11:20:18702624:18715649:1 gene:ENSDARG00000003681.10 transcript:ENSDART00000185605.1 gene_biotype:protein_coding transcript_biotype:protein_coding gene_symbol:eif5 description:eukaryotic translation initiation factor 5 [Source:ZFIN;Acc:ZDB-GENE-030131-975]	eif5	2	49.883	31689.9	36383.2	30050.2	20657.1	41497.7	144066	144066	142623	2	0.61122	0.381534
ENSDARP00000105782.2	pep chromosome:GRCz11:10:7810455:7821686:-1 gene:ENSDARG00000040334.8 transcript:ENSDART00000121531.3 gene_biotype:protein_coding transcript_biotype:protein_coding gene_symbol:mat2aa description:methionine adenosyltransferase II, alpha a [Source:ZFIN;Acc:ZDB-GENE-030131-2049]	mat2aa	5	43.644	1.21131e+06	717600	1.08874e+06	1.02588e+06	1.62255e+06	2.01522e+06	2.01522e+06	2.29965e+06	5	0.608528	0.177199
ENSDARP00000119160.1	pep chromosome:GRCz11:5:18047111:18072844:1 gene:ENSDARG00000013434.10 transcript:ENSDART00000132164.2 gene_biotype:protein_coding transcript_biotype:protein_coding gene_symbol:hira description:histone cell cycle regulator a [Source:ZFIN;Acc:ZDB-GENE-030131-6296]	hira	2	111.171	68723.8	22014.3	14416.9	25573.6	46437	64788.7	68723.8	64140	2	0.606221	0.366096
ENSDARP00000108264.2	pep chromosome:GRCz11:12:31713239:31720066:1 gene:ENSDARG00000057498.8 transcript:ENSDART00000122379.4 gene_biotype:protein_coding transcript_biotype:protein_coding gene_symbol:habp2 description:hyaluronan binding protein 2 [Source:ZFIN;Acc:ZDB-GENE-030131-4721]	habp2	2	60.839	68733.9	69399.2	102972	85810.5	172310	116960	172310	140555	2	0.605299	0.171304
ENSDARP00000059447.4_x000D_; ENSDARP00000152076.1_x000D_; ENSDARP00000116017.1	pep chromosome:GRCz11:9:43149854:43213057:-1 gene:ENSDARG00000040614.8 transcript:ENSDART00000059448.6 gene_biotype:protein_coding transcript_biotype:protein_coding gene_symbol:sestd1 description:SEC14 and spectrin domains 1 [Source:NCBI gene;Acc:360133]<|>pep chromosome:GRCz11:9:43150443:43207768:-1 gene:ENSDARG00000040614.8 transcript:ENSDART00000192523.1 gene_biotype:protein_coding transcript_…	sestd1	7	81.223	233677	76591.1	204727	177452	234501	308848	308848	351784	5	0.603483	0.266498
ENSDARP00000004055.7	pep chromosome:GRCz11:21:33211306:33229950:-1 gene:ENSDARG00000010238.10 transcript:ENSDART00000003983.10 gene_biotype:protein_coding transcript_biotype:protein_coding gene_symbol:rbm22 description:RNA binding motif protein 22 [Source:NCBI gene;Acc:406495]	rbm22	5	47.41	459812	281712	492723	455619	640745	758885	758885	751286	5	0.598473	0.169637
ENSDARP00000060876.3_x000D_; ENSDARP00000060879.3	pep chromosome:GRCz11:8:47158984:47206399:-1 gene:ENSDARG00000041530.8 transcript:ENSDART00000060877.5 gene_biotype:protein_coding transcript_biotype:protein_coding gene_symbol:ppih description:peptidylprolyl isomerase H (cyclophilin H) [Source:ZFIN;Acc:ZDB-GENE-040625-127]<|>pep chromosome:GRCz11:8:47159245:47206162:-1 gene:ENSDARG00000041530.8 transcript:ENSDART00000060880.3 gene_biotype:protei…	ppih	5	19.329	923209	603974	928188	955087	1.41992e+06	1.31875e+06	1.41992e+06	1.30554e+06	4	0.596299	0.147655
ENSDARP00000124910.1	pep chromosome:GRCz11:16:17711215:17713859:-1 gene:ENSDARG00000079255.4 transcript:ENSDART00000149275.2 gene_biotype:protein_coding transcript_biotype:protein_coding gene_symbol:zgc:174935 description:zgc:174935 [Source:ZFIN;Acc:ZDB-GENE-080204-78]		1	26.164	140681	36383.2	86074.5	129185	146962	79697.8	146962	129185	2	0.593351	0.308494
ENSDARP00000133255.1	pep scaffold:GRCz11:KN150470.1:1:2026:1 gene:ENSDARG00000104659.2 transcript:ENSDART00000166498.2 gene_biotype:protein_coding transcript_biotype:protein_coding gene_symbol:CABZ01109604.1		1	19.184	31689.9	36383.2	291934	22298.3	143254	361807	538380	624503	6	0.593241	0.619082
ENSDARP00000107250.3	pep chromosome:GRCz11:2:40830768:40890264:-1 gene:ENSDARG00000054746.7 transcript:ENSDART00000123886.3 gene_biotype:protein_coding transcript_biotype:protein_coding gene_symbol:uggt1 description:UDP-glucose glycoprotein glucosyltransferase 1 [Source:ZFIN;Acc:ZDB-GENE-061103-619]	uggt1	2	181.996	20608.7	18172.6	8607.9	16887.8	22600.4	28932.1	28932.1	28642.4	2	0.592084	0.225431
ENSDARP00000134724.1	pep chromosome:GRCz11:13:43223491:43238578:-1 gene:ENSDARG00000101082.2 transcript:ENSDART00000161017.2 gene_biotype:protein_coding transcript_biotype:protein_coding gene_symbol:eif3s6ip description:eukaryotic translation initiation factor 3, subunit 6 interacting protein [Source:NCBI gene;Acc:406402]	eif3l	4	67.95	189912	40660.4	96943	119623	168809	126401	268628	311600	4	0.589889	0.325881
ENSDARP00000021168.5	pep chromosome:GRCz11:5:36730726:36739509:1 gene:ENSDARG00000011239.6 transcript:ENSDART00000018117.6 gene_biotype:protein_coding transcript_biotype:protein_coding gene_symbol:ppp1r14aa description:protein phosphatase 1, regulatory (inhibitor) subunit 14Aa [Source:ZFIN;Acc:ZDB-GENE-050417-413]	ppp1r14aa	3	17.826	2.17795e+06	1.76847e+06	2.63086e+06	2.68423e+06	2.90246e+06	4.42845e+06	4.42845e+06	4.38411e+06	5	0.589193	0.154916
ENSDARP00000018231.5	pep chromosome:GRCz11:13:33645413:33654931:-1 gene:ENSDARG00000020442.6 transcript:ENSDART00000020350.6 gene_biotype:protein_coding transcript_biotype:protein_coding gene_symbol:snx5 description:sorting nexin 5 [Source:ZFIN;Acc:ZDB-GENE-040426-2857]	snx5	6	45.906	760568	211694	380750	344578	724285	834557	834557	826200	6	0.588166	0.328237
ENSDARP00000092617.3_x000D_; ENSDARP00000075768.4	pep chromosome:GRCz11:8:2487883:2491405:1 gene:ENSDARG00000058454.5 transcript:ENSDART00000101841.4 gene_biotype:protein_coding transcript_biotype:protein_coding gene_symbol:dynll1 description:dynein, light chain, LC8-type 1 [Source:ZFIN;Acc:ZDB-GENE-040426-1961]<|>pep chromosome:GRCz11:8:2487250:2491471:1 gene:ENSDARG00000058454.5 transcript:ENSDART00000081325.5 gene_biotype:protein_coding trans…	dynll1	2	10.353	2.74117e+06	2.35012e+06	2.26244e+06	1.73009e+06	3.8268e+06	7.44669e+06	7.44669e+06	7.37212e+06	3	0.58606	0.306621
ENSDARP00000154365.1_x000D_; ENSDARP00000097988.2	pep chromosome:GRCz11:13:7242916:7261679:1 gene:ENSDARG00000077549.5 transcript:ENSDART00000184238.1 gene_biotype:protein_coding transcript_biotype:protein_coding gene_symbol:aifm2 description:apoptosis inducing factor mitochondria associated 2 [Source:ZFIN;Acc:ZDB-GENE-050506-76]<|>pep chromosome:GRCz11:13:7241170:7259150:1 gene:ENSDARG00000077549.5 transcript:ENSDART00000109434.5 gene_biotype:p…	aifm2	4	40.445	346642	66986.4	249141	229301	284372	297753	346642	294772	4	0.582262	0.364521
ENSDARP00000116701.1_x000D_; ENSDARP00000153287.1_x000D_; ENSDARP00000118650.1_x000D_; ENSDARP00000074792.5_x000D_; ENSDARP00000153638.1	pep chromosome:GRCz11:16:13685650:13706447:1 gene:ENSDARG00000057626.7 transcript:ENSDART00000142428.3 gene_biotype:protein_coding transcript_biotype:protein_coding gene_symbol:josd2 description:Josephin domain containing 2 [Source:ZFIN;Acc:ZDB-GENE-040426-850]<|>pep chromosome:GRCz11:CHR_ALT_CTG16_1_8:13682346:13705388:1 gene:ENSDARG00000111978.1 transcript:ENSDART00000186999.1 gene_biotype:prot…	josd2	3	20.904	1.11465e+06	635934	1.0346e+06	1.08543e+06	1.36901e+06	1.65199e+06	1.65199e+06	1.80218e+06	5	0.581001	0.171082
ENSDARP00000092027.3	pep chromosome:GRCz11:3:58805790:58823762:-1 gene:ENSDARG00000014366.11 transcript:ENSDART00000101253.6 gene_biotype:protein_coding transcript_biotype:protein_coding gene_symbol:luc7l3 description:LUC7-like 3 pre-mRNA splicing factor [Source:ZFIN;Acc:ZDB-GENE-060616-375]	luc7l3	2	55.383	38770.7	36383.2	52819.1	54378.8	64813.2	70531.5	70531.5	74804.9	2	0.579433	0.135885
ENSDARP00000136258.1	pep chromosome:GRCz11:7:38680034:38685154:1 gene:ENSDARG00000007141.12 transcript:ENSDART00000171691.2 gene_biotype:protein_coding transcript_biotype:protein_coding gene_symbol:psmc3 description:proteasome 26S subunit, ATPase 3 [Source:ZFIN;Acc:ZDB-GENE-030131-666]	psmc3	11	47.853	2.49689e+06	2.1119e+06	2.17788e+06	2.74614e+06	4.16539e+06	3.34505e+06	4.16539e+06	3.85184e+06	18	0.578765	0.13343
ENSDARP00000151721.1_x000D_; ENSDARP00000074549.3	pep chromosome:GRCz11:CHR_ALT_CTG23_1_15:19222374:19225133:-1 gene:ENSDARG00000110693.1 transcript:ENSDART00000186845.1 gene_biotype:protein_coding transcript_biotype:protein_coding gene_symbol:oard1 description:O-acyl-ADP-ribose deacylase 1 [Source:ZFIN;Acc:ZDB-GENE-050522-480]<|>pep chromosome:GRCz11:23:19220381:19225709:-1 gene:ENSDARG00000057426.4 transcript:ENSDART00000080099.4 gene_biotype:…	oard1	3	17.677	1.55213e+06	812298	1.59123e+06	1.42899e+06	2.03689e+06	2.26146e+06	2.50449e+06	2.90512e+06	4	0.57138	0.205386
ENSDARP00000155165.1	pep chromosome:GRCz11:19:29808471:29821601:1 gene:ENSDARG00000015427.10 transcript:ENSDART00000186428.1 gene_biotype:protein_coding transcript_biotype:protein_coding gene_symbol:hdac1 description:histone deacetylase 1 [Source:ZFIN;Acc:ZDB-GENE-020419-32]	hdac1	4	55.131	161787	79846.1	182794	118635	264179	247143	264179	244669	3	0.571257	0.275254
ENSDARP00000123671.1_x000D_; ENSDARP00000036607.5_x000D_; ENSDARP00000119718.1	pep chromosome:GRCz11:8:49169768:49172500:-1 gene:ENSDARG00000022684.7 transcript:ENSDART00000134269.3 gene_biotype:protein_coding transcript_biotype:nonsense_mediated_decay gene_symbol:fkbp1aa description:FKBP prolyl isomerase 1Aa [Source:ZFIN;Acc:ZDB-GENE-030131-7275]<|>pep chromosome:GRCz11:8:49169770:49172485:-1 gene:ENSDARG00000022684.7 transcript:ENSDART00000036157.7 gene_biotype:protein_co…	fkbp1aa	2	11.678	719308	556700	904590	684416	1.10311e+06	1.56909e+06	1.60976e+06	1.86726e+06	2	0.569819	0.218125
ENSDARP00000155337.1_x000D_; ENSDARP00000135567.1	pep chromosome:GRCz11:6:35033457:35052188:-1 gene:ENSDARG00000052170.7 transcript:ENSDART00000185790.1 gene_biotype:protein_coding transcript_biotype:protein_coding gene_symbol:uap1 description:UDP-N-acetylglucosamine pyrophosphorylase 1 [Source:ZFIN;Acc:ZDB-GENE-030131-1233]<|>pep chromosome:GRCz11:6:35033457:35052388:-1 gene:ENSDARG00000052170.7 transcript:ENSDART00000170116.3 gene_biotype:prot…	uap1	9	58.035	730448	340576	639589	653320	904629	874419	904629	873190	8	0.566513	0.206834
ENSDARP00000131631.2	pep chromosome:GRCz11:3:17878124:17910375:1 gene:ENSDARG00000058148.8 transcript:ENSDART00000166430.3 gene_biotype:protein_coding transcript_biotype:protein_coding gene_symbol:dnajc7 description:DnaJ (Hsp40) homolog, subfamily C, member 7 [Source:ZFIN;Acc:ZDB-GENE-040426-2483]	dnajc7	3	59.542	87269.4	36383.2	32457.6	47008.6	84567.6	83540.6	134260	167060	3	0.562734	0.284541
ENSDARP00000120704.1_x000D_; ENSDARP00000130337.2	pep chromosome:GRCz11:13:25534984:25548882:-1 gene:ENSDARG00000055314.7 transcript:ENSDART00000135788.3 gene_biotype:protein_coding transcript_biotype:protein_coding gene_symbol:mcmbp description:minichromosome maintenance complex binding protein [Source:NCBI gene;Acc:321119]<|>pep chromosome:GRCz11:13:25531004:25548733:-1 gene:ENSDARG00000055314.7 transcript:ENSDART00000168099.2 gene_biotype:pro…	mcmbp	12	71.017	1.15957e+06	773181	1.10733e+06	1.0826e+06	1.60358e+06	1.84211e+06	1.84211e+06	1.82366e+06	12	0.562533	0.178204
ENSDARP00000140921.1	pep chromosome:GRCz11:3:42918846:42920062:1 gene:ENSDARG00000098391.2 transcript:ENSDART00000169820.2 gene_biotype:protein_coding transcript_biotype:protein_coding gene_symbol:psmg3 description:proteasome (prosome, macropain) assembly chaperone 3 [Source:ZFIN;Acc:ZDB-GENE-040718-262]	psmg3	3	13.446	2.58195e+06	1.60099e+06	1.60542e+06	1.91612e+06	2.93895e+06	3.79169e+06	3.79169e+06	3.75372e+06	4	0.561982	0.208681
ENSDARP00000012048.8	pep chromosome:GRCz11:5:41510387:41520980:1 gene:ENSDARG00000020008.10 transcript:ENSDART00000023779.9 gene_biotype:protein_coding transcript_biotype:protein_coding gene_symbol:vcp description:valosin containing protein [Source:NCBI gene;Acc:327197]	vcp	11	89.368	307122	317326	336420	449349	452579	517286	555285	644112	9	0.560642	0.122554
ENSDARP00000034536.7	pep chromosome:GRCz11:1:22647756:22652424:-1 gene:ENSDARG00000026871.10 transcript:ENSDART00000036797.9 gene_biotype:protein_coding transcript_biotype:protein_coding gene_symbol:uchl1 description:ubiquitin carboxyl-terminal esterase L1 (ubiquitin thiolesterase) [Source:ZFIN;Acc:ZDB-GENE-030131-3844]	uchl1	13	24.232	3.35906e+08	2.52781e+08	3.32065e+08	3.08562e+08	5.08011e+08	5.72663e+08	5.72663e+08	6.09634e+08	124	0.556898	0.185845
ENSDARP00000033355.5	pep chromosome:GRCz11:9:12262702:12269980:-1 gene:ENSDARG00000012222.8 transcript:ENSDART00000032344.7 gene_biotype:protein_coding transcript_biotype:protein_coding gene_symbol:nup35 description:nucleoporin 35 [Source:NCBI gene;Acc:337461]	nup35	5	32.863	1.79005e+06	1.14051e+06	1.03864e+06	1.58521e+06	2.19785e+06	1.91367e+06	2.19785e+06	2.15179e+06	6	0.550909	0.180006
ENSDARP00000156655.1	pep chromosome:GRCz11:7:41903547:41916505:-1 gene:ENSDARG00000104066.3 transcript:ENSDART00000185785.1 gene_biotype:protein_coding transcript_biotype:protein_coding gene_symbol:dnaja2a description:DnaJ heat shock protein family (Hsp40) member A2a [Source:ZFIN;Acc:ZDB-GENE-040426-2884]	dnaja2a	3	45.508	829892	541750	495379	747012	947486	982248	982248	972412	8	0.547414	0.176069
ENSDARP00000029067.5	pep chromosome:GRCz11:15:26498339:26538989:-1 gene:ENSDARG00000003938.9 transcript:ENSDART00000032880.6 gene_biotype:protein_coding transcript_biotype:protein_coding gene_symbol:rpa1 description:replication protein A1 [Source:NCBI gene;Acc:327491]	rpa1	6	66.588	257838	175898	152903	156945	394724	348327	394724	359622	5	0.545908	0.27064
ENSDARP00000024900.5	pep chromosome:GRCz11:20:20816747:20821785:-1 gene:ENSDARG00000043257.8 transcript:ENSDART00000027603.8 gene_biotype:protein_coding transcript_biotype:protein_coding gene_symbol:ckbb description:creatine kinase, brain b [Source:ZFIN;Acc:ZDB-GENE-020103-2]	ckbb	1	42.856	45574.2	36383.2	37607.2	38271.1	84385.3	59914.9	95702.7	98113	2	0.544556	0.212061
ENSDARP00000132947.1	pep chromosome:GRCz11:19:33888548:34063567:-1 gene:ENSDARG00000098753.2 transcript:ENSDART00000157815.2 gene_biotype:protein_coding transcript_biotype:protein_coding gene_symbol:elmo1 description:engulfment and cell motility 1 (ced-12 homolog, C. elegans) [Source:ZFIN;Acc:ZDB-GENE-040426-2069]	elmo1	2	85.389	90767.8	50833.3	65003.1	95841.6	94497.9	102434	138366	160500	2	0.543031	0.173499
ENSDARP00000110509.1	pep chromosome:GRCz11:3:31919042:31924643:-1 gene:ENSDARG00000037930.6 transcript:ENSDART00000122589.3 gene_biotype:protein_coding transcript_biotype:protein_coding gene_symbol:rnf113a description:ring finger protein 113A [Source:ZFIN;Acc:ZDB-GENE-040825-1]	rnf113a	4	36.763	699832	328150	444977	431104	750523	976698	976698	966918	4	0.542917	0.271668
ENSDARP00000072983.4	pep chromosome:GRCz11:14:26719691:26729289:1 gene:ENSDARG00000056119.9 transcript:ENSDART00000078522.6 gene_biotype:protein_coding transcript_biotype:protein_coding gene_symbol:eef1g description:eukaryotic translation elongation factor 1 gamma [Source:NCBI gene;Acc:195822]	eef1g	13	50.424	3.74294e+06	3.70653e+06	3.08485e+06	3.49525e+06	5.54244e+06	6.83171e+06	6.83171e+06	6.76331e+06	22	0.542908	0.194112
ENSDARP00000045815.5	pep chromosome:GRCz11:20:42688488:42702884:-1 gene:ENSDARG00000023111.8 transcript:ENSDART00000045816.7 gene_biotype:protein_coding transcript_biotype:protein_coding gene_symbol:plg description:plasminogen [Source:ZFIN;Acc:ZDB-GENE-030131-1411]	plg	17	91.574	5.63077e+06	4.57362e+06	5.64651e+06	6.67542e+06	8.03253e+06	8.37106e+06	8.37106e+06	8.28724e+06	26	0.542031	0.144815
ENSDARP00000061365.2	pep chromosome:GRCz11:22:17499905:17506843:1 gene:ENSDARG00000041878.5 transcript:ENSDART00000061366.4 gene_biotype:protein_coding transcript_biotype:protein_coding gene_symbol:rab11ba description:RAB11B, member RAS oncogene family, a [Source:ZFIN;Acc:ZDB-GENE-040426-2860]	rab11ba	4	24.537	532497	439392	616070	487235	956494	952929	956494	943387	5	0.541121	0.217976
ENSDARP00000096969.4	pep chromosome:GRCz11:12:10163585:10175487:1 gene:ENSDARG00000015315.10 transcript:ENSDART00000106191.6 gene_biotype:protein_coding transcript_biotype:protein_coding gene_symbol:psmc5 description:proteasome 26S subunit, ATPase 5 [Source:ZFIN;Acc:ZDB-GENE-030131-6547]	psmc5	12	45.603	1.48544e+06	1.05257e+06	1.65403e+06	1.3479e+06	2.49724e+06	2.3639e+06	2.49724e+06	2.34023e+06	15	0.540473	0.215274
ENSDARP00000145784.1	pep chromosome:GRCz11:3:36127406:36138174:1 gene:ENSDARG00000040072.5 transcript:ENSDART00000182500.1 gene_biotype:protein_coding transcript_biotype:protein_coding gene_symbol:scpep1 description:serine carboxypeptidase 1 [Source:ZFIN;Acc:ZDB-GENE-040426-890]	scpep1	2	53.173	84737.7	36383.2	68608.6	77122.9	76489.6	109190	109190	125597	2	0.535509	0.245585
ENSDARP00000014124.6	pep chromosome:GRCz11:5:26138313:26146488:1 gene:ENSDARG00000004251.9 transcript:ENSDART00000010041.8 gene_biotype:protein_coding transcript_biotype:protein_coding gene_symbol:dhfr description:dihydrofolate reductase [Source:ZFIN;Acc:ZDB-GENE-010406-5]	dhfr	2	21.671	31689.9	36383.2	280342	135353	78091.7	93118.3	280342	324670	2	0.535492	0.521243
ENSDARP00000110939.1	pep chromosome:GRCz11:14:41361858:41388178:-1 gene:ENSDARG00000090788.4 transcript:ENSDART00000124532.4 gene_biotype:protein_coding transcript_biotype:protein_coding gene_symbol:cstf2 description:cleavage stimulation factor, 3' pre-RNA, subunit 2 [Source:ZFIN;Acc:ZDB-GENE-031118-2]	cstf2	4	51.221	316238	101663	203898	173560	367516	312493	367516	442586	3	0.534805	0.331191
ENSDARP00000027911.8	pep chromosome:GRCz11:8:52314542:52350684:1 gene:ENSDARG00000016016.12 transcript:ENSDART00000013059.9 gene_biotype:protein_coding transcript_biotype:protein_coding gene_symbol:dbnlb description:drebrin-like b [Source:ZFIN;Acc:ZDB-GENE-050522-293]	dbnlb	2	53.964	31689.9	36383.2	20909.4	22298.3	66463.7	48574.8	66463.7	61062.1	2	0.526089	0.312967
ENSDARP00000141342.2	pep chromosome:GRCz11:11:42150896:42230491:-1 gene:ENSDARG00000098374.3 transcript:ENSDART00000164423.2 gene_biotype:protein_coding transcript_biotype:protein_coding description:filamin B [Source:HGNC Symbol;Acc:HGNC:3755]		6	213.664	35510.1	36383.2	36734.9	44597	36686.6	86536.1	86536.1	88330.2	5	0.525616	0.240253
ENSDARP00000047901.6	pep chromosome:GRCz11:15:18102280:18115624:-1 gene:ENSDARG00000031214.8 transcript:ENSDART00000047902.8 gene_biotype:protein_coding transcript_biotype:protein_coding gene_symbol:arcn1b description:archain 1b [Source:ZFIN;Acc:ZDB-GENE-040121-7]	arcn1b	3	56.687	49715.7	49438.9	52312.6	40344.2	50503.6	188166	188166	186282	3	0.525392	0.39304
ENSDARP00000145840.1	pep chromosome:GRCz11:25:23553532:23583173:-1 gene:ENSDARG00000070560.6 transcript:ENSDART00000184903.1 gene_biotype:protein_coding transcript_biotype:protein_coding gene_symbol:nap1l4a description:nucleosome assembly protein 1-like 4a [Source:ZFIN;Acc:ZDB-GENE-030131-9099]	nap1l4a	3	41.261	103155	36383.2	30173	22298.3	34582.8	436129	436129	494207	4	0.523466	0.635646
ENSDARP00000006339.5	pep chromosome:GRCz11:19:43119014:43122329:1 gene:ENSDARG00000020850.8 transcript:ENSDART00000023156.7 gene_biotype:protein_coding transcript_biotype:protein_coding gene_symbol:eef1a1l1 description:eukaryotic translation elongation factor 1 alpha 1, like 2 [Source:ZFIN;Acc:ZDB-GENE-050706-188]	eef1a	18	50.016	3.83118e+08	3.6005e+08	3.68543e+08	4.16405e+08	6.07681e+08	5.95142e+08	6.07681e+08	5.94574e+08	141	0.522237	0.167478
ENSDARP00000111504.2	pep chromosome:GRCz11:25:17313568:17346929:1 gene:ENSDARG00000004174.10 transcript:ENSDART00000125459.4 gene_biotype:protein_coding transcript_biotype:protein_coding gene_symbol:cnot1 description:CCR4-NOT transcription complex, subunit 1 [Source:NCBI gene;Acc:448949]	cnot1	3	266.51	80629	13956.8	34007.6	38687.2	55328.5	52752	80629	67066.8	2	0.520324	0.421713
ENSDARP00000154575.1	pep chromosome:GRCz11:23:21520769:21533949:-1 gene:ENSDARG00000011510.9 transcript:ENSDART00000189010.1 gene_biotype:protein_coding transcript_biotype:protein_coding gene_symbol:rcc2 description:regulator of chromosome condensation 2 [Source:NCBI gene;Acc:406455]	rcc2	15	56.639	9.82831e+06	6.61707e+06	8.75554e+06	8.65324e+06	1.26604e+07	1.53116e+07	1.53116e+07	1.51583e+07	28	0.519571	0.210278
ENSDARP00000022789.6	pep chromosome:GRCz11:22:14117078:14126065:1 gene:ENSDARG00000010481.7 transcript:ENSDART00000013575.7 gene_biotype:protein_coding transcript_biotype:protein_coding gene_symbol:bzw1a description:basic leucine zipper and W2 domains 1a [Source:NCBI gene;Acc:325226]	bzw1a	14	48.046	2.333e+06	2.04391e+06	2.68129e+06	2.59699e+06	3.71183e+06	3.89503e+06	3.91738e+06	4.54403e+06	22	0.518053	0.18197
ENSDARP00000137921.1_x000D_; ENSDARP00000133355.2	pep chromosome:GRCz11:21:3166519:3173735:1 gene:ENSDARG00000099865.2 transcript:ENSDART00000160585.2 gene_biotype:protein_coding transcript_biotype:protein_coding gene_symbol:hnrnpabb description:heterogeneous nuclear ribonucleoprotein A/Bb [Source:ZFIN;Acc:ZDB-GENE-040426-2516]<|>pep chromosome:GRCz11:21:3166988:3175724:1 gene:ENSDARG00000099865.2 transcript:ENSDART00000168163.2 gene_biotype:pro…	hnrnpabb	5	34.227	1.25409e+06	891704	1.22437e+06	1.00983e+06	1.75883e+06	2.25987e+06	2.25987e+06	2.23724e+06	9	0.517219	0.24873
ENSDARP00000087478.5	pep chromosome:GRCz11:24:9673232:9689930:-1 gene:ENSDARG00000063588.9 transcript:ENSDART00000093046.6 gene_biotype:protein_coding transcript_biotype:protein_coding gene_symbol:uba5 description:ubiquitin-like modifier activating enzyme 5 [Source:NCBI gene;Acc:386712]	uba5	4	44.456	202115	318577	381216	364544	603394	326839	603394	492197	3	0.516782	0.252408
ENSDARP00000157350.1_x000D_; ENSDARP00000112519.1	pep chromosome:GRCz11:23:32029304:32039790:1 gene:ENSDARG00000078654.5 transcript:ENSDART00000185217.1 gene_biotype:protein_coding transcript_biotype:protein_coding gene_symbol:tpx2 description:TPX2 microtubule nucleation factor [Source:ZFIN;Acc:ZDB-GENE-030131-9652]<|>pep chromosome:GRCz11:23:32028597:32038221:1 gene:ENSDARG00000078654.5 transcript:ENSDART00000143121.3 gene_biotype:protein_codin…	tpx2	8	84.598	213770	137749	157103	159523	239181	351560	351560	348040	6	0.511942	0.253565
ENSDARP00000023604.7	pep chromosome:GRCz11:15:436776:446010:1 gene:ENSDARG00000006345.8 transcript:ENSDART00000008504.8 gene_biotype:protein_coding transcript_biotype:protein_coding gene_symbol:med17 description:mediator complex subunit 17 [Source:NCBI gene;Acc:567560]	med17	1	44.385	30284.4	36383.2	20909.4	41620	34762	46039.4	46039.4	45578.4	2	0.510553	0.204618
ENSDARP00000026769.5	pep chromosome:GRCz11:5:64397454:64406058:1 gene:ENSDARG00000009950.7 transcript:ENSDART00000015940.7 gene_biotype:protein_coding transcript_biotype:protein_coding gene_symbol:edf1 description:endothelial differentiation-related factor 1 [Source:NCBI gene;Acc:793036]	edf1	8	16.065	1.91601e+07	1.49898e+07	1.40138e+07	1.82249e+07	2.42424e+07	2.6305e+07	2.6305e+07	2.60416e+07	17	0.509946	0.186436
ENSDARP00000153264.1_x000D_; ENSDARP00000061298.5	pep chromosome:GRCz11:CHR_ALT_CTG9_2_4:22924667:22932827:1 gene:ENSDARG00000111147.1 transcript:ENSDART00000190357.1 gene_biotype:protein_coding transcript_biotype:protein_coding gene_symbol:tsn description:translin [Source:ZFIN;Acc:ZDB-GENE-030131-6039]<|>pep chromosome:GRCz11:9:22929675:22939510:1 gene:ENSDARG00000041830.6 transcript:ENSDART00000061299.6 gene_biotype:protein_coding transcript_b…	tsn	4	26.151	669022	468002	718617	638202	987400	1.02351e+06	1.42106e+06	1.5282e+06	7	0.506438	0.219022
ENSDARP00000114273.1	pep chromosome:GRCz11:3:31069276:31079246:-1 gene:ENSDARG00000037980.8 transcript:ENSDART00000140569.3 gene_biotype:protein_coding transcript_biotype:protein_coding gene_symbol:elob description:elongin B [Source:ZFIN;Acc:ZDB-GENE-020415-1]	elob	8	13.355	5.76177e+06	2.62167e+06	5.14364e+06	4.30487e+06	6.3931e+06	8.0458e+06	8.0458e+06	7.96523e+06	11	0.503645	0.291023
ENSDARP00000094123.2	pep chromosome:GRCz11:1:14382584:14404555:1 gene:ENSDARG00000070431.5 transcript:ENSDART00000103346.5 gene_biotype:protein_coding transcript_biotype:protein_coding gene_symbol:fip1l1b description:FIP1 like 1b (S. cerevisiae) [Source:NCBI gene;Acc:450021]	fip1l1b	2	63.116	72386	78012	62667.2	68770	115603	126731	126731	125462	2	0.503159	0.221308
ENSDARP00000062703.4	pep chromosome:GRCz11:7:61977050:62003838:-1 gene:ENSDARG00000042728.7 transcript:ENSDART00000062704.5 gene_biotype:protein_coding transcript_biotype:protein_coding gene_symbol:plaa description:phospholipase A2-activating protein [Source:ZFIN;Acc:ZDB-GENE-030826-13]	plaa	10	86.244	908438	496298	739485	777964	1.13003e+06	1.0588e+06	1.13003e+06	1.15795e+06	12	0.493748	0.235838
ENSDARP00000109027.1_x000D_; ENSDARP00000152464.1	pep chromosome:GRCz11:17:20923691:20929461:1 gene:ENSDARG00000087554.3 transcript:ENSDART00000122407.3 gene_biotype:protein_coding transcript_biotype:protein_coding gene_symbol:cdk1 description:cyclin-dependent kinase 1 [Source:ZFIN;Acc:ZDB-GENE-010320-1]<|>pep chromosome:GRCz11:CHR_ALT_CTG17_1_11:20916593:20921256:1 gene:ENSDARG00000110840.1 transcript:ENSDART00000188516.1 gene_biotype:protein_c…	cdk1	9	34.535	1.86627e+06	1.54332e+06	1.49968e+06	1.79679e+06	2.52706e+06	2.64979e+06	2.64979e+06	2.62326e+06	10	0.492637	0.197365
ENSDARP00000046375.7_x000D_; ENSDARP00000157047.1	pep chromosome:GRCz11:1:26444986:26465429:1 gene:ENSDARG00000014790.11 transcript:ENSDART00000046376.9 gene_biotype:protein_coding transcript_biotype:protein_coding gene_symbol:g3bp2 description:GTPase activating protein (SH3 domain) binding protein 2 [Source:ZFIN;Acc:ZDB-GENE-070112-1972]<|>pep chromosome:GRCz11:1:26445615:26466002:1 gene:ENSDARG00000014790.11 transcript:ENSDART00000180810.1 gen…	g3bp2a	1	56.428	59308.9	36383.2	75805.1	52161.6	74684.1	116692	116692	116166	2	0.491538	0.310026
ENSDARP00000059925.4	pep chromosome:GRCz11:16:14002944:14005010:1 gene:ENSDARG00000095688.2 transcript:ENSDART00000059926.4 gene_biotype:protein_coding transcript_biotype:protein_coding gene_symbol:zgc:162509 description:zgc:162509 [Source:ZFIN;Acc:ZDB-GENE-050809-100]		2	78.075	342842	328774	291351	412462	491563	449481	491563	472558	15	0.490832	0.17314
ENSDARP00000062670.4	pep chromosome:GRCz11:8:28345352:28349859:-1 gene:ENSDARG00000042708.6 transcript:ENSDART00000062671.6 gene_biotype:protein_coding transcript_biotype:protein_coding gene_symbol:tuba8l description:tubulin, alpha 8 like [Source:ZFIN;Acc:ZDB-GENE-030131-9167]	tuba5	6	50.002	1.28967e+06	1.15191e+06	1.1725e+06	1.03571e+06	1.98871e+06	2.33919e+06	2.33919e+06	2.69897e+06	41	0.489279	0.265834
ENSDARP00000151192.1	pep chromosome:GRCz11:20:47927720:47953524:-1 gene:ENSDARG00000102055.3 transcript:ENSDART00000167986.3 gene_biotype:protein_coding transcript_biotype:protein_coding gene_symbol:hadhb description:hydroxyacyl-CoA dehydrogenase trifunctional multienzyme complex subunit beta [Source:ZFIN;Acc:ZDB-GENE-030131-8550]	hadhb	10	48.291	1.31834e+06	735369	791998	565895	1.50579e+06	2.48835e+06	2.48835e+06	2.46344e+06	12	0.488496	0.420085
ENSDARP00000140346.1_x000D_; ENSDARP00000153615.1	pep chromosome:GRCz11:18:911051:951570:1 gene:ENSDARG00000099730.3 transcript:ENSDART00000167229.3 gene_biotype:protein_coding transcript_biotype:protein_coding gene_symbol:pkma description:pyruvate kinase M1/2a [Source:ZFIN;Acc:ZDB-GENE-031201-4]<|>pep chromosome:GRCz11:18:924972:950837:1 gene:ENSDARG00000099730.3 transcript:ENSDART00000193163.1 gene_biotype:protein_coding transcript_biotype:pro…	pkma	5	58.021	123435	249558	235688	378659	300878	175768	378659	378659	6	0.487916	0.315487
ENSDARP00000134309.1	pep chromosome:GRCz11:18:8402243:8408131:1 gene:ENSDARG00000058306.5 transcript:ENSDART00000171974.2 gene_biotype:protein_coding transcript_biotype:protein_coding gene_symbol:prpf18 description:PRP18 pre-mRNA processing factor 18 homolog (yeast) [Source:NCBI gene;Acc:431751]	prpf18	3	40.442	170226	36383.2	149244	86159.9	143763	205778	205778	203718	3	0.487802	0.471788
ENSDARP00000025779.8	pep chromosome:GRCz11:19:48049202:48059334:1 gene:ENSDARG00000018124.10 transcript:ENSDART00000027158.10 gene_biotype:protein_coding transcript_biotype:protein_coding gene_symbol:psmd3 description:proteasome 26S subunit, non-ATPase 3 [Source:ZFIN;Acc:ZDB-GENE-040426-1444]	psmd3	13	57.886	1.40998e+06	1.10266e+06	826973	1.10695e+06	1.82912e+06	1.74671e+06	1.82912e+06	1.75856e+06	12	0.486601	0.249021
ENSDARP00000013243.3	pep chromosome:GRCz11:3:54591218:54607166:-1 gene:ENSDARG00000030756.8 transcript:ENSDART00000021977.5 gene_biotype:protein_coding transcript_biotype:protein_coding gene_symbol:dnmt1 description:DNA (cytosine-5-)-methyltransferase 1 [Source:ZFIN;Acc:ZDB-GENE-990714-15]	dnmt1	2	168.974	104730	85724.9	75683.4	78007.2	140842	168068	169228	196298	3	0.480763	0.273066
ENSDARP00000089674.2	pep chromosome:GRCz11:7:48240707:48251235:-1 gene:ENSDARG00000008454.11 transcript:ENSDART00000098904.4 gene_biotype:protein_coding transcript_biotype:protein_coding gene_symbol:cpeb1b description:cytoplasmic polyadenylation element binding protein 1b [Source:NCBI gene;Acc:30702]	cpeb1	1	62.215	31689.9	36383.2	20909.4	19501.4	46316.4	71642.8	71642.8	70925.4	2	0.474825	0.396108
ENSDARP00000127819.1	pep chromosome:GRCz11:25:35102371:35102824:-1 gene:ENSDARG00000112647.1 transcript:ENSDART00000153747.2 gene_biotype:protein_coding transcript_biotype:protein_coding gene_symbol:si:dkey-108k21.24 description:si:dkey-108k21.24 [Source:ZFIN;Acc:ZDB-GENE-131121-40]	si:dkey-108k21.24	3	17.018	6.06781e+06	5.23357e+06	6.08907e+06	6.54822e+06	8.26332e+06	9.58037e+06	9.58037e+06	9.48443e+06	5	0.474237	0.204337
ENSDARP00000094762.2	pep chromosome:GRCz11:11:19502297:19511548:1 gene:ENSDARG00000070674.3 transcript:ENSDART00000103987.3 gene_biotype:protein_coding transcript_biotype:protein_coding gene_symbol:psmd6 description:proteasome 26S subunit, non-ATPase 6 [Source:ZFIN;Acc:ZDB-GENE-040426-1038]	psmd6	7	45.298	1.58466e+06	1.58611e+06	1.41087e+06	1.66812e+06	2.61422e+06	2.17862e+06	2.61422e+06	2.81651e+06	12	0.473919	0.211228
ENSDARP00000009789.8	pep chromosome:GRCz11:19:18131512:18136410:-1 gene:ENSDARG00000003860.11 transcript:ENSDART00000012352.10 gene_biotype:protein_coding transcript_biotype:protein_coding gene_symbol:cbx3a description:chromobox homolog 3a (HP1 gamma homolog, Drosophila) [Source:ZFIN;Acc:ZDB-GENE-030131-1158]	cbx3a	2	20.375	953467	763251	961448	935590	1.31696e+06	1.51903e+06	1.63901e+06	1.90119e+06	3	0.473182	0.225229
ENSDARP00000004127.5_x000D_; ENSDARP00000113756.1_x000D_; ENSDARP00000116959.1_x000D_; ENSDARP00000150631.1	pep chromosome:GRCz11:24:36392486:36399271:1 gene:ENSDARG00000016393.8 transcript:ENSDART00000007381.8 gene_biotype:protein_coding transcript_biotype:protein_coding gene_symbol:arf2b description:ADP-ribosylation factor 2b [Source:ZFIN;Acc:ZDB-GENE-030131-5234]<|>pep chromosome:GRCz11:24:36392040:36398529:1 gene:ENSDARG00000016393.8 transcript:ENSDART00000136057.3 gene_biotype:protein_coding trans…	arf2b	1	20.596	83200.4	148754	241095	197796	249137	161864	249137	297091	2	0.472847	0.337943
ENSDARP00000141671.1	pep chromosome:GRCz11:19:46019313:46058963:-1 gene:ENSDARG00000099972.2 transcript:ENSDART00000170409.2 gene_biotype:protein_coding transcript_biotype:protein_coding gene_symbol:nup153 description:nucleoporin 153 [Source:ZFIN;Acc:ZDB-GENE-030131-4581]	nup153	4	146.21	61583.6	22188	46031.3	34870.8	70739.6	67971.7	83774	104241	4	0.47151	0.373927
ENSDARP00000022858.7	pep chromosome:GRCz11:11:5468629:5493191:1 gene:ENSDARG00000006963.9 transcript:ENSDART00000013203.9 gene_biotype:protein_coding transcript_biotype:protein_coding gene_symbol:cse1l description:CSE1 chromosome segregation 1-like (yeast) [Source:NCBI gene;Acc:30707]	cse1l	15	109.958	1.11078e+06	947630	1.35849e+06	1.47591e+06	1.73482e+06	1.48786e+06	1.79069e+06	2.07714e+06	15	0.47122	0.204934
ENSDARP00000054652.4	pep chromosome:GRCz11:20:6516523:6532462:-1 gene:ENSDARG00000037532.5 transcript:ENSDART00000054653.5 gene_biotype:protein_coding transcript_biotype:protein_coding gene_symbol:mcm3l description:MCM3 minichromosome maintenance deficient 3 (S. cerevisiae), like [Source:ZFIN;Acc:ZDB-GENE-040121-2]	mcm3l	17	90.783	1.14283e+06	550724	1.39495e+06	904069	1.35647e+06	1.89356e+06	1.89356e+06	1.8746e+06	19	0.46775	0.358917
ENSDARP00000152296.1_x000D_; ENSDARP00000156050.1_x000D_; ENSDARP00000031494.7	pep chromosome:GRCz11:CHR_ALT_CTG10_2_1:5025447:5037464:1 gene:ENSDARG00000114318.1 transcript:ENSDART00000187832.1 gene_biotype:protein_coding transcript_biotype:protein_coding gene_symbol:enoph1 description:enolase-phosphatase 1 [Source:NCBI gene;Acc:431773]<|>pep chromosome:GRCz11:CHR_ALT_CTG10_1_1:5032007:5042951:1 gene:ENSDARG00000111634.1 transcript:ENSDART00000180768.1 gene_biotype:protein…	enoph1	5	29.959	669266	215209	634648	388521	764720	813585	813585	805438	4	0.467648	0.417784
ENSDARP00000134643.1	pep chromosome:GRCz11:25:30343015:30357027:-1 gene:ENSDARG00000102640.2 transcript:ENSDART00000171137.2 gene_biotype:protein_coding transcript_biotype:protein_coding gene_symbol:pdia3 description:protein disulfide isomerase family A, member 3 [Source:ZFIN;Acc:ZDB-GENE-031002-9]	pdia3	8	51.104	835534	301408	548595	458026	717335	1.10933e+06	1.10933e+06	1.09823e+06	10	0.466514	0.385944
ENSDARP00000077514.5	pep chromosome:GRCz11:5:56308622:56412262:-1 gene:ENSDARG00000078512.6 transcript:ENSDART00000083079.6 gene_biotype:protein_coding transcript_biotype:protein_coding gene_symbol:acaca description:acetyl-CoA carboxylase alpha [Source:ZFIN;Acc:ZDB-GENE-060526-74]	acaca	4	269.217	48483.6	16744.4	33580	28278.1	46991.3	54063.7	54063.7	53522.3	5	0.465988	0.370913
ENSDARP00000054822.5	pep chromosome:GRCz11:14:240487:246342:-1 gene:ENSDARG00000037640.7 transcript:ENSDART00000054823.7 gene_biotype:protein_coding transcript_biotype:protein_coding gene_symbol:aurkb description:aurora kinase B [Source:NCBI gene;Acc:791894]	aurkb	9	36.876	1.57639e+06	1.08304e+06	1.5426e+06	1.5226e+06	2.04929e+06	2.21484e+06	2.45861e+06	2.8519e+06	8	0.463931	0.236051
ENSDARP00000117697.1	pep chromosome:GRCz11:6:33911154:33916788:-1 gene:ENSDARG00000039208.9 transcript:ENSDART00000138488.3 gene_biotype:protein_coding transcript_biotype:protein_coding gene_symbol:nasp description:nuclear autoantigenic sperm protein (histone-binding) [Source:ZFIN;Acc:ZDB-GENE-030131-5511]	nasp	28	67.957	1.02068e+07	7.74846e+06	7.74901e+06	9.8387e+06	1.1972e+07	1.35794e+07	1.35794e+07	1.34434e+07	47	0.461339	0.220137
ENSDARP00000039280.7	pep chromosome:GRCz11:25:25132703:25142387:-1 gene:ENSDARG00000040854.6 transcript:ENSDART00000031814.8 gene_biotype:protein_coding transcript_biotype:protein_coding gene_symbol:tsg101a description:tumor susceptibility 101a [Source:ZFIN;Acc:ZDB-GENE-030217-1]	tsg101a	7	44.081	3.05117e+06	1.65135e+06	2.19137e+06	2.07154e+06	3.63046e+06	3.82597e+06	3.82597e+06	3.78766e+06	9	0.460616	0.301939
ENSDARP00000032748.7	pep chromosome:GRCz11:1:54960189:54972236:-1 gene:ENSDARG00000026489.10 transcript:ENSDART00000038330.9 gene_biotype:protein_coding transcript_biotype:protein_coding gene_symbol:khsrp description:KH-type splicing regulatory protein [Source:ZFIN;Acc:ZDB-GENE-030131-4357]	khsrp	4	68.318	252752	116529	177280	178541	307304	247668	316526	393856	5	0.459965	0.309065
ENSDARP00000021064.7_x000D_; ENSDARP00000124828.1	pep chromosome:GRCz11:16:54829293:54851247:1 gene:ENSDARG00000017219.11 transcript:ENSDART00000024729.9 gene_biotype:protein_coding transcript_biotype:protein_coding gene_symbol:pabpc1a description:poly(A) binding protein, cytoplasmic 1a [Source:ZFIN;Acc:ZDB-GENE-030131-3238]<|>pep chromosome:GRCz11:16:54829574:54851028:1 gene:ENSDARG00000017219.11 transcript:ENSDART00000148392.2 gene_biotype:pro…	pabpc1a	5	70.689	228603	253378	229093	222439	342147	452774	452774	448240	6	0.458915	0.266398
ENSDARP00000105266.3	pep chromosome:GRCz11:8:41229233:41256529:1 gene:ENSDARG00000079932.5 transcript:ENSDART00000131135.3 gene_biotype:protein_coding transcript_biotype:protein_coding gene_symbol:zgc:152830 description:zgc:152830 [Source:ZFIN;Acc:ZDB-GENE-090312-55]		21	55.557	3.3726e+06	2.30356e+06	6.65605e+06	2.77624e+06	4.33999e+06	1.10284e+07	1.10284e+07	1.0918e+07	30	0.453863	0.476888
ENSDARP00000086334.5	pep chromosome:GRCz11:11:10832560:10850936:-1 gene:ENSDARG00000063100.6 transcript:ENSDART00000091901.6 gene_biotype:protein_coding transcript_biotype:protein_coding gene_symbol:psmd14 description:proteasome 26S subunit, non-ATPase 14 [Source:ZFIN;Acc:ZDB-GENE-070410-56]	psmd14	3	34.598	1.05392e+06	850208	755264	925034	1.46264e+06	1.28223e+06	1.46264e+06	1.62176e+06	3	0.452699	0.24698
ENSDARP00000052502.4	pep chromosome:GRCz11:19:22759116:22843480:-1 gene:ENSDARG00000036158.5 transcript:ENSDART00000052503.5 gene_biotype:protein_coding transcript_biotype:protein_coding gene_symbol:nudcd1 description:NudC domain containing 1 [Source:NCBI gene;Acc:553654]	nudcd1	6	65.839	991555	641284	763986	837706	1.16215e+06	1.26954e+06	1.26954e+06	1.29499e+06	6	0.44907	0.257105
ENSDARP00000155731.1_x000D_; ENSDARP00000046383.5	pep chromosome:GRCz11:5:24532410:24542726:-1 gene:ENSDARG00000002830.8 transcript:ENSDART00000182975.1 gene_biotype:protein_coding transcript_biotype:protein_coding gene_symbol:trmt2a description:tRNA methyltransferase 2 homolog A [Source:ZFIN;Acc:ZDB-GENE-030131-6876]<|>pep chromosome:GRCz11:5:24532401:24543526:-1 gene:ENSDARG00000002830.8 transcript:ENSDART00000046384.6 gene_biotype:protein_cod…	trmt2a	9	69.419	814713	634472	560668	676280	1.04986e+06	1.0326e+06	1.04986e+06	1.02226e+06	8	0.44632	0.261079
ENSDARP00000144503.1_x000D_; ENSDARP00000072235.5	pep chromosome:GRCz11:20:26881600:26888698:1 gene:ENSDARG00000055416.8 transcript:ENSDART00000174799.2 gene_biotype:protein_coding transcript_biotype:protein_coding gene_symbol:serpinb1 description:serpin peptidase inhibitor, clade B (ovalbumin), member 1 [Source:ZFIN;Acc:ZDB-GENE-040718-400]<|>pep chromosome:GRCz11:20:26880668:26886849:1 gene:ENSDARG00000055416.8 transcript:ENSDART00000077769.7 …	serpinb1	13	42.858	8.89341e+06	4.82345e+06	9.4287e+06	6.50382e+06	1.09698e+07	1.43251e+07	1.43251e+07	1.41816e+07	23	0.445789	0.353264
ENSDARP00000132762.1_x000D_; ENSDARP00000053151.4	pep chromosome:GRCz11:1:47165988:47173403:1 gene:ENSDARG00000036587.7 transcript:ENSDART00000167051.3 gene_biotype:protein_coding transcript_biotype:protein_coding gene_symbol:cbr1 description:carbonyl reductase 1 [Source:ZFIN;Acc:ZDB-GENE-030902-2]<|>pep chromosome:GRCz11:1:47165842:47173177:1 gene:ENSDARG00000036587.7 transcript:ENSDART00000053152.6 gene_biotype:protein_coding transcript_biotyp…	cbr1	11	29.928	2.82796e+06	1.77358e+06	2.57406e+06	1.82145e+06	3.77521e+06	4.70762e+06	4.70762e+06	4.66048e+06	13	0.442056	0.360343
ENSDARP00000151711.1_x000D_; ENSDARP00000067081.4	pep chromosome:GRCz11:CHR_ALT_CTG1_1_5:12348320:12361388:1 gene:ENSDARG00000115484.1 transcript:ENSDART00000181035.1 gene_biotype:protein_coding transcript_biotype:protein_coding gene_symbol:clta description:clathrin, light chain A [Source:ZFIN;Acc:ZDB-GENE-040426-1986]<|>pep chromosome:GRCz11:1:12348232:12361930:1 gene:ENSDARG00000045618.6 transcript:ENSDART00000067082.5 gene_biotype:protein_cod…	clta	4	26.297	455617	207650	536760	471409	539994	500085	646371	749769	3	0.441947	0.342809
ENSDARP00000137497.1	pep chromosome:GRCz11:11:24851671:24876621:1 gene:ENSDARG00000016753.10 transcript:ENSDART00000167659.2 gene_biotype:protein_coding transcript_biotype:protein_coding gene_symbol:ipo9 description:importin 9 [Source:ZFIN;Acc:ZDB-GENE-040426-2953]	ipo9	20	115.488	2.10727e+06	1.27748e+06	1.69542e+06	1.78917e+06	2.27594e+06	2.80139e+06	2.80139e+06	2.77334e+06	20	0.440525	0.274974
ENSDARP00000148048.1_x000D_; ENSDARP00000120558.1_x000D_; ENSDARP00000147961.1	pep chromosome:GRCz11:CHR_ALT_CTG5_1_3:9185022:9221870:-1 gene:ENSDARG00000112578.1 transcript:ENSDART00000191972.1 gene_biotype:protein_coding transcript_biotype:protein_coding gene_symbol:lrp13 description:low-density lipoprotein receptor related-protein 13 [Source:ZFIN;Acc:ZDB-GENE-130729-1]<|>pep chromosome:GRCz11:5:9179578:9216758:-1 gene:ENSDARG00000023479.10 transcript:ENSDART00000134896.3…	lrp13	7	149.576	316572	193566	305427	255670	411035	444904	444904	440449	8	0.440284	0.301507
ENSDARP00000112736.1	pep chromosome:GRCz11:3:15708419:15734530:-1 gene:ENSDARG00000021242.12 transcript:ENSDART00000141142.2 gene_biotype:protein_coding transcript_biotype:protein_coding gene_symbol:mvp description:major vault protein [Source:NCBI gene;Acc:373081]	mvp	16	97.252	1.73455e+06	951102	1.20611e+06	2.80524e+06	1.26771e+06	1.39595e+06	2.80524e+06	2.80524e+06	19	0.439666	0.351971
ENSDARP00000017582.7	pep chromosome:GRCz11:9:11664797:11676491:-1 gene:ENSDARG00000015889.8 transcript:ENSDART00000022358.8 gene_biotype:protein_coding transcript_biotype:protein_coding gene_symbol:zc3h15 description:zinc finger CCCH-type containing 15 [Source:NCBI gene;Acc:334307]	zc3h15	10	49.256	852775	280451	597281	530778	799704	838185	911440	1.05724e+06	10	0.438839	0.390934
ENSDARP00000139649.1	pep chromosome:GRCz11:10:45059702:45070182:1 gene:ENSDARG00000098361.2 transcript:ENSDART00000166945.2 gene_biotype:protein_coding transcript_biotype:protein_coding gene_symbol:nudcd3 description:NudC domain containing 3 [Source:ZFIN;Acc:ZDB-GENE-040426-2255]	nudcd3	15	38.422	2.74875e+06	1.5579e+06	3.30299e+06	2.16458e+06	3.75449e+06	4.32676e+06	4.32676e+06	4.28344e+06	18	0.437947	0.356819
ENSDARP00000066106.3	pep chromosome:GRCz11:8:8973425:9029175:1 gene:ENSDARG00000044972.7 transcript:ENSDART00000066107.4 gene_biotype:protein_coding transcript_biotype:protein_coding gene_symbol:bcap31 description:B cell receptor associated protein 31 [Source:ZFIN;Acc:ZDB-GENE-030616-63]	bcap31	4	28.024	876132	773701	1.24415e+06	1.17755e+06	1.67362e+06	1.0602e+06	1.67362e+06	1.74286e+06	5	0.436293	0.281693
ENSDARP00000132487.2	pep chromosome:GRCz11:14:97017:102022:1 gene:ENSDARG00000101180.2 transcript:ENSDART00000159300.2 gene_biotype:protein_coding transcript_biotype:protein_coding gene_symbol:mcm7 description:minichromosome maintenance complex component 7 [Source:ZFIN;Acc:ZDB-GENE-020419-27]	mcm7	9	67.606	768815	417422	997734	543621	1.10003e+06	1.30759e+06	1.30759e+06	1.2945e+06	11	0.429372	0.41053
ENSDARP00000054152.4_x000D_; ENSDARP00000149057.1	pep chromosome:GRCz11:10:44437080:44444714:1 gene:ENSDARG00000037229.6 transcript:ENSDART00000054153.6 gene_biotype:protein_coding transcript_biotype:protein_coding gene_symbol:denr description:density-regulated protein [Source:NCBI gene;Acc:436970]<|>pep chromosome:GRCz11:10:44437080:44444714:1 gene:ENSDARG00000037229.6 transcript:ENSDART00000181517.1 gene_biotype:protein_coding transcript_bioty…	denr	2	22.79	1.40864e+06	982639	1.02162e+06	1.2106e+06	1.63764e+06	1.73899e+06	1.73899e+06	1.72158e+06	3	0.428565	0.26673
ENSDARP00000060744.4	pep chromosome:GRCz11:2:56339058:56348727:-1 gene:ENSDARG00000041435.5 transcript:ENSDART00000060745.5 gene_biotype:protein_coding transcript_biotype:protein_coding gene_symbol:uba52 description:ubiquitin A-52 residue ribosomal protein fusion product 1 [Source:ZFIN;Acc:ZDB-GENE-051023-7]	uba52	4	14.747	1.68484e+07	1.49638e+07	9.55487e+06	1.76618e+07	1.58463e+07	2.09293e+07	2.09293e+07	2.07198e+07	12	0.427303	0.286332
ENSDARP00000143948.1_x000D_; ENSDARP00000109057.3	pep chromosome:GRCz11:1:50198800:50291266:-1 gene:ENSDARG00000013667.13 transcript:ENSDART00000175142.2 gene_biotype:protein_coding transcript_biotype:protein_coding gene_symbol:tbck description:TBC1 domain containing kinase [Source:ZFIN;Acc:ZDB-GENE-070112-1062]<|>pep chromosome:GRCz11:1:50198607:50293948:-1 gene:ENSDARG00000013667.13 transcript:ENSDART00000125099.5 gene_biotype:protein_coding t…	tbck	1	100.906	596829	444972	734209	773994	741346	822419	902348	1.04669e+06	3	0.42504	0.264043
ENSDARP00000122078.1	pep chromosome:GRCz11:8:1839695:1856656:1 gene:ENSDARG00000038518.7 transcript:ENSDART00000148254.3 gene_biotype:protein_coding transcript_biotype:protein_coding gene_symbol:snap29 description:synaptosome associated protein 29 [Source:ZFIN;Acc:ZDB-GENE-041111-226]	snap29	8	29.805	1.90337e+06	1.21253e+06	1.29521e+06	1.51549e+06	2.14609e+06	2.2152e+06	2.2152e+06	2.19302e+06	8	0.423056	0.287792
ENSDARP00000106853.2_x000D_; ENSDARP00000064208.6	pep chromosome:GRCz11:16:38556836:38629208:-1 gene:ENSDARG00000090697.4 transcript:ENSDART00000126705.4 gene_biotype:protein_coding transcript_biotype:protein_coding gene_symbol:eif3ea description:eukaryotic translation initiation factor 3, subunit E, a [Source:NCBI gene;Acc:325102]<|>pep chromosome:GRCz11:CHR_ALT_CTG16_1_21:38567625:38639486:-1 gene:ENSDARG00000113466.1 transcript:ENSDART0000006…	eif3ea	3	52.356	136049	115017	87596.9	123215	126921	211198	211198	209083	3	0.422929	0.307835
ENSDARP00000143696.2	pep chromosome:GRCz11:4:2354892:2380173:-1 gene:ENSDARG00000101813.3 transcript:ENSDART00000177727.2 gene_biotype:protein_coding transcript_biotype:protein_coding gene_symbol:nap1l1 description:nucleosome assembly protein 1-like 1 [Source:ZFIN;Acc:ZDB-GENE-030516-2]	nap1l1	4	44.449	916356	994447	1.02579e+06	742119	859396	3.52213e+06	3.52213e+06	3.48686e+06	5	0.421627	0.499752
ENSDARP00000083766.4	pep chromosome:GRCz11:7:19738665:19760223:1 gene:ENSDARG00000062085.6 transcript:ENSDART00000089333.5 gene_biotype:protein_coding transcript_biotype:protein_coding gene_symbol:tkfc description:triokinase/FMN cyclase [Source:ZFIN;Acc:ZDB-GENE-060929-652]	tkfc	8	59.797	771114	450309	408135	494203	794425	863139	863139	854496	9	0.419234	0.343699
ENSDARP00000150339.1	pep chromosome:GRCz11:3:36617024:36643524:1 gene:ENSDARG00000101886.2 transcript:ENSDART00000189957.1 gene_biotype:protein_coding transcript_biotype:protein_coding gene_symbol:pdxdc1 description:pyridoxal-dependent decarboxylase domain containing 1 [Source:NCBI gene;Acc:447813]	pdxdc1	8	86.628	287393	42472.2	68016.5	78553.3	132847	187924	287393	254297	7	0.413364	0.577393
ENSDARP00000121032.2	pep chromosome:GRCz11:3:50076793:50118140:-1 gene:ENSDARG00000020960.11 transcript:ENSDART00000131913.4 gene_biotype:protein_coding transcript_biotype:protein_coding gene_symbol:hgs description:hepatocyte growth factor-regulated tyrosine kinase substrate [Source:ZFIN;Acc:ZDB-GENE-030131-6107]	hgs	7	84.734	930396	524705	863847	676605	1.14435e+06	1.28635e+06	1.28635e+06	1.27347e+06	5	0.413283	0.353011
ENSDARP00000074147.4	pep chromosome:GRCz11:18:19456648:19472646:1 gene:ENSDARG00000057100.5 transcript:ENSDART00000079695.5 gene_biotype:protein_coding transcript_biotype:protein_coding gene_symbol:zwilch description:zwilch kinetochore protein [Source:NCBI gene;Acc:336439]	zwilch	5	66.036	349678	106389	365434	179312	300445	594347	594347	588396	6	0.411963	0.529457
ENSDARP00000107927.2	pep chromosome:GRCz11:CHR_ALT_CTG24_1_13:24187484:24271150:-1 gene:ENSDARG00000109970.1 transcript:ENSDART00000130057.3 gene_biotype:protein_coding transcript_biotype:protein_coding gene_symbol:rps6ka3b description:ribosomal protein S6 kinase, polypeptide 3b [Source:ZFIN;Acc:ZDB-GENE-070209-74]	rps6ka3b	6	80.933	311459	181662	450953	292313	403658	508445	508445	522259	16	0.411153	0.385127
ENSDARP00000104665.1	pep chromosome:GRCz11:14:20156477:20191281:1 gene:ENSDARG00000037433.7 transcript:ENSDART00000123434.3 gene_biotype:protein_coding transcript_biotype:protein_coding gene_symbol:fmr1 description:FMRP translational regulator 1 [Source:ZFIN;Acc:ZDB-GENE-020731-6]	fmr1	3	63.769	258012	218287	242588	239717	341861	391861	391861	387937	6	0.410969	0.282276
ENSDARP00000054986.5_x000D_; ENSDARP00000154160.1	pep chromosome:GRCz11:1:8649099:8652732:-1 gene:ENSDARG00000037746.7 transcript:ENSDART00000054987.7 gene_biotype:protein_coding transcript_biotype:protein_coding gene_symbol:actb1 description:actin, beta 1 [Source:NCBI gene;Acc:57934]<|>pep chromosome:GRCz11:CHR_ALT_CTG1_1_1:8606621:8608634:-1 gene:ENSDARG00000113649.1 transcript:ENSDART00000182072.1 gene_biotype:protein_coding transcript_biotyp…	actba	14	41.74	5.37664e+07	5.36681e+07	4.90199e+07	5.73883e+07	7.59003e+07	7.62867e+07	7.62867e+07	8.70542e+07	49	0.410719	0.256013
ENSDARP00000012717.6	pep chromosome:GRCz11:19:10988538:11015238:-1 gene:ENSDARG00000005162.11 transcript:ENSDART00000010997.8 gene_biotype:protein_coding transcript_biotype:protein_coding gene_symbol:tpm3 description:tropomyosin 3 [Source:ZFIN;Acc:ZDB-GENE-030826-16]	tpm3	1	28.827	56484.2	36383.2	20909.4	22298.3	74218.7	60980.8	74218.7	60541.3	6	0.410603	0.494459
ENSDARP00000148142.1	pep chromosome:GRCz11:23:17432807:17451264:-1 gene:ENSDARG00000013655.10 transcript:ENSDART00000190748.1 gene_biotype:protein_coding transcript_biotype:protein_coding gene_symbol:tpd52l2b description:tpd52 like 2b [Source:ZFIN;Acc:ZDB-GENE-030131-822]	tpd52l2b	4	24.3	4.41933e+06	3.34101e+06	2.6033e+06	3.25314e+06	4.97075e+06	5.57328e+06	5.57328e+06	5.51747e+06	6	0.409789	0.326931
ENSDARP00000126974.1	pep chromosome:GRCz11:12:42592:46985:-1 gene:ENSDARG00000021557.10 transcript:ENSDART00000152327.3 gene_biotype:protein_coding transcript_biotype:protein_coding gene_symbol:wdr45b description:WD repeat domain 45B [Source:NCBI gene;Acc:393210]	wdr45b	2	38.133	614257	284745	489588	388564	616221	837387	837387	829002	3	0.409137	0.394561
ENSDARP00000136997.1	pep chromosome:GRCz11:10:39212601:39234155:1 gene:ENSDARG00000104953.3 transcript:ENSDART00000168778.3 gene_biotype:protein_coding transcript_biotype:protein_coding gene_symbol:stt3a description:STT3 oligosaccharyltransferase complex catalytic subunit A [Source:ZFIN;Acc:ZDB-GENE-021015-3]	stt3a	5	80.094	34249.3	34538.9	161730	74772	81264.2	73347.1	177951	206417	5	0.406681	0.525808
ENSDARP00000078883.4_x000D_; ENSDARP00000129353.2	pep chromosome:GRCz11:3:34803948:34816893:-1 gene:ENSDARG00000060150.8 transcript:ENSDART00000084448.5 gene_biotype:protein_coding transcript_biotype:protein_coding gene_symbol:psmd11a description:proteasome 26S subunit, non-ATPase 11a [Source:NCBI gene;Acc:503934]<|>pep chromosome:GRCz11:3:34801146:34816979:-1 gene:ENSDARG00000060150.8 transcript:ENSDART00000154696.3 gene_biotype:protein_coding …	psmd11a	10	47.344	2.31659e+06	2.04535e+06	1.62916e+06	1.7832e+06	3.27597e+06	3.07515e+06	3.27597e+06	3.34989e+06	13	0.40619	0.327472
ENSDARP00000052513.6	pep chromosome:GRCz11:7:31796870:31830936:-1 gene:ENSDARG00000036164.10 transcript:ENSDART00000052514.8 gene_biotype:protein_coding transcript_biotype:protein_coding gene_symbol:cars1 description:cysteinyl-tRNA synthetase 1 [Source:ZFIN;Acc:ZDB-GENE-030328-29]	cars1	10	93.752	534137	135365	363419	289656	445710	471708	534137	479724	11	0.404213	0.48004
ENSDARP00000040396.4	pep chromosome:GRCz11:1:51721851:51729862:1 gene:ENSDARG00000025350.6 transcript:ENSDART00000040397.5 gene_biotype:protein_coding transcript_biotype:protein_coding gene_symbol:prdx2 description:peroxiredoxin 2 [Source:ZFIN;Acc:ZDB-GENE-030326-2]	prdx2	7	21.837	1.51858e+07	1.07004e+07	1.01221e+07	1.16077e+07	1.72104e+07	1.90368e+07	1.90368e+07	1.88462e+07	19	0.403087	0.316766
ENSDARP00000153351.1	pep chromosome:GRCz11:CHR_ALT_CTG2_1_4:39009509:39028201:-1 gene:ENSDARG00000114286.1 transcript:ENSDART00000190183.1 gene_biotype:protein_coding transcript_biotype:protein_coding gene_symbol:copb2 description:coatomer protein complex, subunit beta 2 [Source:ZFIN;Acc:ZDB-GENE-010724-7]	copb2	3	110.918	120342	87854.3	76815.5	62988.8	130798	227119	227119	224844	5	0.401386	0.455412
ENSDARP00000065816.3	pep chromosome:GRCz11:21:13685853:13690712:-1 gene:ENSDARG00000044774.4 transcript:ENSDART00000065817.4 gene_biotype:protein_coding transcript_biotype:protein_coding gene_symbol:pou5f3 description:POU domain, class 5, transcription factor 3 [Source:NCBI gene;Acc:30333]	pou5f3	2	51.412	74125.9	36383.2	32887.4	22298.3	67937.7	134697	134697	133348	2	0.40067	0.567
ENSDARP00000131241.1	pep chromosome:GRCz11:17:43850516:43863700:-1 gene:ENSDARG00000100317.2 transcript:ENSDART00000157530.2 gene_biotype:protein_coding transcript_biotype:protein_coding gene_symbol:ahsa1b description:AHA1, activator of heat shock protein ATPase homolog 1b [Source:ZFIN;Acc:ZDB-GENE-030131-664]	ahsa1b	4	38.088	305881	113302	216630	133867	312873	412368	412368	408239	5	0.400642	0.489897
ENSDARP00000145115.1	pep chromosome:GRCz11:21:382400:410449:1 gene:ENSDARG00000021550.10 transcript:ENSDART00000190785.1 gene_biotype:protein_coding transcript_biotype:protein_coding gene_symbol:rad23b description:RAD23 homolog B, nucleotide excision repair protein [Source:ZFIN;Acc:ZDB-GENE-040426-1487]	rad23b	3	40.196	543760	634171	356776	660207	703865	606716	703865	660207	4	0.398793	0.309117
ENSDARP00000109902.2	pep chromosome:GRCz11:11:31609481:31621367:1 gene:ENSDARG00000070416.6 transcript:ENSDART00000124830.3 gene_biotype:protein_coding transcript_biotype:protein_coding gene_symbol:zgc:162816 description:zgc:162816 [Source:ZFIN;Acc:ZDB-GENE-070410-94]		4	46.879	135254	36383.2	90819.8	112571	59438.2	152362	231073	268037	3	0.39657	0.513135
ENSDARP00000072295.4	pep chromosome:GRCz11:12:13188616:13205854:-1 gene:ENSDARG00000055477.7 transcript:ENSDART00000077829.6 gene_biotype:protein_coding transcript_biotype:protein_coding gene_symbol:pelo description:pelota mRNA surveillance and ribosome rescue factor [Source:NCBI gene;Acc:394111]	pelo	15	43.054	8.95484e+06	6.27217e+06	7.93028e+06	7.72403e+06	1.06716e+07	1.21921e+07	1.21921e+07	1.207e+07	22	0.39131	0.314026
ENSDARP00000051197.5	pep chromosome:GRCz11:10:33588715:33594110:1 gene:ENSDARG00000035333.6 transcript:ENSDART00000051198.6 gene_biotype:protein_coding transcript_biotype:protein_coding gene_symbol:mis18a description:MIS18 kinetochore protein A [Source:ZFIN;Acc:ZDB-GENE-091204-314]	mis18a	4	21.238	1.35458e+06	624430	1.11445e+06	864925	1.38519e+06	1.76854e+06	1.76854e+06	1.75083e+06	6	0.389499	0.41256
ENSDARP00000142235.1_x000D_; ENSDARP00000105610.1	pep chromosome:GRCz11:14:25984998:25985698:-1 gene:ENSDARG00000087693.4 transcript:ENSDART00000172909.2 gene_biotype:protein_coding transcript_biotype:protein_coding gene_symbol:atox1 description:antioxidant 1 copper chaperone [Source:ZFIN;Acc:ZDB-GENE-120720-2]<|>pep chromosome:GRCz11:14:25982962:25985762:-1 gene:ENSDARG00000087693.4 transcript:ENSDART00000123053.4 gene_biotype:protein_coding tr…	atox1	5	7.524	1.58599e+07	1.0913e+07	1.22182e+07	1.21141e+07	1.70924e+07	2.28568e+07	2.28568e+07	2.2628e+07	8	0.387403	0.345999
ENSDARP00000083043.3	pep chromosome:GRCz11:3:4502066:4530195:1 gene:ENSDARG00000041317.6 transcript:ENSDART00000088610.5 gene_biotype:protein_coding transcript_biotype:protein_coding gene_symbol:rangap1a description:RAN GTPase activating protein 1a [Source:ZFIN;Acc:ZDB-GENE-060929-492]	rangap1a	6	61.975	565987	279370	332221	382319	553920	555075	708218	881240	7	0.387348	0.367637
ENSDARP00000053772.4_x000D_; ENSDARP00000119629.1	pep chromosome:GRCz11:1:36194761:36204000:1 gene:ENSDARG00000036995.6 transcript:ENSDART00000053773.6 gene_biotype:protein_coding transcript_biotype:protein_coding gene_symbol:lsm6 description:LSM6 homolog, U6 small nuclear RNA and mRNA degradation associated [Source:ZFIN;Acc:ZDB-GENE-040625-50]<|>pep chromosome:GRCz11:1:36194781:36203999:1 gene:ENSDARG00000036995.6 transcript:ENSDART00000147458.…	lsm6	5	9.08	1.87251e+07	1.08696e+07	1.595e+07	1.0708e+07	2.28053e+07	2.91973e+07	2.91973e+07	2.89049e+07	9	0.378353	0.4456
ENSDARP00000007792.8	pep chromosome:GRCz11:18:50915310:50921148:-1 gene:ENSDARG00000011777.11 transcript:ENSDART00000008696.8 gene_biotype:protein_coding transcript_biotype:protein_coding gene_symbol:cttn description:cortactin [Source:ZFIN;Acc:ZDB-GENE-040715-3]	cttn	18	60.277	3.9398e+06	2.7877e+06	2.62408e+06	3.48838e+06	4.01958e+06	4.51001e+06	4.51001e+06	4.46485e+06	25	0.377907	0.315902
ENSDARP00000117883.1	pep chromosome:GRCz11:10:14982977:15017039:1 gene:ENSDARG00000094055.3 transcript:ENSDART00000140869.2 gene_biotype:protein_coding transcript_biotype:protein_coding gene_symbol:si:dkey-88l16.3 description:si:dkey-88l16.3 [Source:ZFIN;Acc:ZDB-GENE-030131-6015]	si:dkey-88l16.3	26	193.148	1.11841e+06	671994	968686	804497	1.29112e+06	1.51916e+06	1.51916e+06	1.60763e+06	25	0.371995	0.384379
ENSDARP00000127377.1	pep chromosome:GRCz11:20:38788319:38827623:-1 gene:ENSDARG00000041895.10 transcript:ENSDART00000153310.3 gene_biotype:protein_coding transcript_biotype:protein_coding gene_symbol:cad description:carbamoyl-phosphate synthetase 2, aspartate transcarbamylase, and dihydroorotase [Source:ZFIN;Acc:ZDB-GENE-021030-4]	cad	20	247.145	584550	341235	558014	510592	713212	656586	713212	650012	17	0.367697	0.359986
ENSDARP00000143126.1	pep chromosome:GRCz11:4:74087575:74109792:-1 gene:ENSDARG00000100752.3 transcript:ENSDART00000174320.2 gene_biotype:protein_coding transcript_biotype:protein_coding gene_symbol:rab21 description:RAB21, member RAS oncogene family [Source:ZFIN;Acc:ZDB-GENE-060929-1062]	rab21	2	23.768	190087	36383.2	137552	94492.7	106119	202984	210004	261310	2	0.365781	0.588927
ENSDARP00000060245.3_x000D_; ENSDARP00000147356.1	pep chromosome:GRCz11:9:29484043:29497916:-1 gene:ENSDARG00000041110.4 transcript:ENSDART00000060246.4 gene_biotype:protein_coding transcript_biotype:protein_coding gene_symbol:dnajc3a description:DnaJ (Hsp40) homolog, subfamily C, member 3a [Source:ZFIN;Acc:ZDB-GENE-030131-1264]<|>pep chromosome:GRCz11:CHR_ALT_CTG9_1_17:29484337:29497791:-1 gene:ENSDARG00000114114.1 transcript:ENSDART00000188828…	dnajc3a	7	57.487	932239	600996	426819	487884	1.30502e+06	799896	1.30502e+06	1.06453e+06	8	0.363557	0.477003
ENSDARP00000146689.1	pep chromosome:GRCz11:22:558287:567923:1 gene:ENSDARG00000046006.4 transcript:ENSDART00000189725.1 gene_biotype:protein_coding transcript_biotype:protein_coding gene_symbol:med20 description:mediator complex subunit 20 [Source:NCBI gene;Acc:445191]	med20	4	23.302	1.36106e+06	939123	1.35364e+06	1.12155e+06	1.70785e+06	1.922e+06	1.922e+06	1.90275e+06	3	0.363107	0.368988
ENSDARP00000117940.2	pep chromosome:GRCz11:1:45707219:45744854:1 gene:ENSDARG00000069595.6 transcript:ENSDART00000143363.4 gene_biotype:protein_coding transcript_biotype:protein_coding gene_symbol:si:ch211-214c7.4 description:si:ch211-214c7.4 [Source:ZFIN;Acc:ZDB-GENE-030131-6275]	si:ch211-214c7.4	13	159.497	310864	205604	243111	260502	304793	414058	414058	409912	12	0.360395	0.357771
ENSDARP00000070509.4	pep chromosome:GRCz11:16:42177659:42186093:-1 gene:ENSDARG00000053912.5 transcript:ENSDART00000076030.5 gene_biotype:protein_coding transcript_biotype:protein_coding gene_symbol:fbl description:fibrillarin [Source:ZFIN;Acc:ZDB-GENE-040426-1936]	fbl	1	33.612	31689.9	36383.2	20909.4	22298.3	53584.4	42603.4	60283.4	72087.3	2	0.359424	0.446474
ENSDARP00000121831.1_x000D_; ENSDARP00000032532.7_x000D_; ENSDARP00000108629.2	pep chromosome:GRCz11:14:21685632:21693507:1 gene:ENSDARG00000057026.7 transcript:ENSDART00000144503.3 gene_biotype:protein_coding transcript_biotype:protein_coding gene_symbol:ran description:RAN, member RAS oncogene family [Source:NCBI gene;Acc:30572]<|>pep chromosome:GRCz11:14:21686207:21693914:1 gene:ENSDARG00000057026.7 transcript:ENSDART00000034438.8 gene_biotype:protein_coding transcript_b…	ran	7	24.445	8.93305e+06	7.9429e+06	8.20747e+06	9.34109e+06	1.19994e+07	1.09431e+07	1.19994e+07	1.25014e+07	11	0.358225	0.310524
ENSDARP00000094633.3	pep chromosome:GRCz11:16:13965923:13976935:1 gene:ENSDARG00000070604.5 transcript:ENSDART00000103857.4 gene_biotype:protein_coding transcript_biotype:protein_coding gene_symbol:zgc:162509 description:zgc:162509 [Source:ZFIN;Acc:ZDB-GENE-050809-100]		14	78.404	1.18082e+06	1.00942e+06	1.3935e+06	1.25238e+06	1.65694e+06	1.68378e+06	1.68378e+06	1.86966e+06	17	0.357619	0.334112
ENSDARP00000155559.1_x000D_; ENSDARP00000157541.1_x000D_; ENSDARP00000032575.5	pep chromosome:GRCz11:CHR_ALT_CTG15_1_16:24756670:24764112:1 gene:ENSDARG00000109636.1 transcript:ENSDART00000189061.1 gene_biotype:protein_coding transcript_biotype:protein_coding gene_symbol:ywhae1 description:tyrosine 3-monooxygenase/tryptophan 5-monooxygenase activation protein, epsilon polypeptide 1 [Source:ZFIN;Acc:ZDB-GENE-030131-779]<|>pep chromosome:GRCz11:CHR_ALT_CTG15_2_4:24746623:2475…	ywhae1	1	29.054	83869	76755.1	136715	102208	134826	134199	136715	158333	7	0.357088	0.374666
ENSDARP00000153566.1	pep chromosome:GRCz11:23:45845423:45860097:1 gene:ENSDARG00000007751.9 transcript:ENSDART00000183404.1 gene_biotype:protein_coding transcript_biotype:protein_coding gene_symbol:lmnl3 description:lamin L3 [Source:ZFIN;Acc:ZDB-GENE-020424-4]	lmnl3	9	67.302	339309	71720.3	300491	169173	261067	346299	346299	368061	8	0.354855	0.590895
ENSDARP00000119254.2	pep chromosome:GRCz11:1:34366849:34447515:-1 gene:ENSDARG00000053535.8 transcript:ENSDART00000143048.4 gene_biotype:protein_coding transcript_biotype:protein_coding gene_symbol:lmo7b description:LIM domain 7b [Source:ZFIN;Acc:ZDB-GENE-060825-242]	lmo7b	12	128.885	268550	192557	265196	222685	348448	369365	369365	365666	11	0.354486	0.372783
ENSDARP00000156922.1_x000D_; ENSDARP00000033828.4	pep chromosome:GRCz11:3:17634952:17650625:1 gene:ENSDARG00000026712.7 transcript:ENSDART00000191833.1 gene_biotype:protein_coding transcript_biotype:protein_coding gene_symbol:rab5c description:RAB5C, member RAS oncogene family [Source:ZFIN;Acc:ZDB-GENE-031118-30]<|>pep chromosome:GRCz11:3:17615599:17651899:1 gene:ENSDARG00000026712.7 transcript:ENSDART00000034536.7 gene_biotype:protein_coding tr…	rab5c	3	23.628	751235	297537	714469	380767	906567	965753	2.45535e+06	2.84812e+06	4	0.353923	0.527664
ENSDARP00000132668.2	pep chromosome:GRCz11:18:31056645:31068755:1 gene:ENSDARG00000099336.2 transcript:ENSDART00000159316.2 gene_biotype:protein_coding transcript_biotype:protein_coding gene_symbol:mvda description:mevalonate (diphospho) decarboxylase a [Source:NCBI gene;Acc:492781]	mvda	3	44.621	93571.7	36383.2	92154.8	46287.2	91472.2	153869	153869	152328	2	0.35139	0.555475
ENSDARP00000132954.1	pep chromosome:GRCz11:18:3552641:3571583:-1 gene:ENSDARG00000101061.2 transcript:ENSDART00000168842.2 gene_biotype:protein_coding transcript_biotype:protein_coding gene_symbol:eif2a description:eukaryotic translation initiation factor 2A [Source:NCBI gene;Acc:573991]	eif2a	13	64.21	3.66929e+06	2.72761e+06	3.62495e+06	3.04402e+06	4.52481e+06	5.44437e+06	5.44437e+06	5.38985e+06	14	0.349168	0.381933
ENSDARP00000149837.1_x000D_; ENSDARP00000034904.4	pep chromosome:GRCz11:CHR_ALT_CTG16_1_22:41792808:41802681:-1 gene:ENSDARG00000109415.1 transcript:ENSDART00000191785.1 gene_biotype:protein_coding transcript_biotype:protein_coding gene_symbol:psmc4 description:proteasome 26S subunit, ATPase 4 [Source:ZFIN;Acc:ZDB-GENE-030131-5083]<|>pep chromosome:GRCz11:16:41794715:41805240:-1 gene:ENSDARG00000027099.6 transcript:ENSDART00000034078.6 gene_biot…	psmc4	14	47.23	3.34237e+06	2.61819e+06	2.36516e+06	2.9921e+06	4.11434e+06	3.47131e+06	4.11434e+06	3.92427e+06	15	0.34864	0.347794
ENSDARP00000006133.8	pep chromosome:GRCz11:7:24815809:24828887:-1 gene:ENSDARG00000011462.10 transcript:ENSDART00000005853.9 gene_biotype:protein_coding transcript_biotype:protein_coding gene_symbol:otub1b description:OTU deubiquitinase, ubiquitin aldehyde binding 1b [Source:ZFIN;Acc:ZDB-GENE-040718-204]	otub1b	5	30.593	1.25419e+06	642870	1.24738e+06	874809	1.42889e+06	1.63781e+06	1.74606e+06	2.02537e+06	5	0.341814	0.455714
ENSDARP00000059012.4	pep chromosome:GRCz11:16:27224068:27231659:1 gene:ENSDARG00000076568.4 transcript:ENSDART00000059013.6 gene_biotype:protein_coding transcript_biotype:protein_coding gene_symbol:sec61b description:SEC61 translocon beta subunit [Source:ZFIN;Acc:ZDB-GENE-040718-260]	sec61b	2	10.012	908147	1.17828e+06	1.35997e+06	1.1691e+06	1.45046e+06	1.74494e+06	2.00762e+06	2.32877e+06	2	0.341275	0.372891
ENSDARP00000019085.7	pep chromosome:GRCz11:24:37301852:37326236:-1 gene:ENSDARG00000018285.8 transcript:ENSDART00000003789.8 gene_biotype:protein_coding transcript_biotype:protein_coding gene_symbol:pdpk1b description:3-phosphoinositide dependent protein kinase 1b [Source:ZFIN;Acc:ZDB-GENE-040426-1820]	pdpk1b	3	61.451	96743.8	36383.2	168883	94246.4	83319.2	153808	208944	242369	3	0.340919	0.577283
ENSDARP00000119567.1	pep chromosome:GRCz11:11:355305:360317:1 gene:ENSDARG00000045017.9 transcript:ENSDART00000147426.3 gene_biotype:protein_coding transcript_biotype:protein_coding gene_symbol:pdrg1 description:p53 and DNA-damage regulated 1 [Source:ZFIN;Acc:ZDB-GENE-050417-276]	pdrg1	4	15.053	2.89389e+06	2.01054e+06	2.6461e+06	2.32664e+06	3.51822e+06	3.79265e+06	3.79265e+06	3.75467e+06	5	0.337278	0.391504
ENSDARP00000123730.1_x000D_; ENSDARP00000124804.1	pep chromosome:GRCz11:9:56225638:56231387:-1 gene:ENSDARG00000053365.7 transcript:ENSDART00000149851.3 gene_biotype:protein_coding transcript_biotype:protein_coding gene_symbol:rpl31 description:ribosomal protein L31 [Source:ZFIN;Acc:ZDB-GENE-060331-121]<|>pep chromosome:GRCz11:9:56225410:56232296:-1 gene:ENSDARG00000053365.7 transcript:ENSDART00000149554.3 gene_biotype:protein_coding transcript_…	rpl31	4	14.329	2.49394e+06	3.63131e+06	2.38108e+06	3.03557e+06	3.92978e+06	3.64098e+06	3.95707e+06	4.59007e+06	4	0.336737	0.37242
ENSDARP00000000042.9	pep chromosome:GRCz11:2:50199738:50225495:-1 gene:ENSDARG00000033231.9 transcript:ENSDART00000000042.11 gene_biotype:protein_coding transcript_biotype:protein_coding gene_symbol:mcm6l description:MCM6 minichromosome maintenance deficient 6, like [Source:ZFIN;Acc:ZDB-GENE-050913-141]	mcm6l	14	93.177	1.09866e+06	530846	977983	772649	1.21111e+06	1.21783e+06	1.21783e+06	1.20564e+06	14	0.332849	0.452943
ENSDARP00000020574.7	pep chromosome:GRCz11:21:23036314:23046606:-1 gene:ENSDARG00000018738.8 transcript:ENSDART00000016167.8 gene_biotype:protein_coding transcript_biotype:protein_coding gene_symbol:zw10 description:zw10 kinetochore protein [Source:ZFIN;Acc:ZDB-GENE-040426-800]	zw10	5	87.248	239785	91070.6	175120	141063	207320	260879	260879	276666	8	0.332148	0.497818
ENSDARP00000011083.6	pep chromosome:GRCz11:4:14926948:14932359:1 gene:ENSDARG00000020101.7 transcript:ENSDART00000019647.7 gene_biotype:protein_coding transcript_biotype:protein_coding gene_symbol:psmc2 description:proteasome 26S subunit, ATPase 2 [Source:ZFIN;Acc:ZDB-GENE-040426-1327]	psmc2	15	48.673	5.71396e+06	5.10688e+06	4.00671e+06	6.54084e+06	6.53904e+06	5.44215e+06	6.54084e+06	6.54084e+06	17	0.331127	0.362981
ENSDARP00000058563.2	pep chromosome:GRCz11:24:35536664:35561672:-1 gene:ENSDARG00000040041.8 transcript:ENSDART00000058564.4 gene_biotype:protein_coding transcript_biotype:protein_coding gene_symbol:mcm4 description:minichromosome maintenance complex component 4 [Source:ZFIN;Acc:ZDB-GENE-030131-9544]	mcm4	20	94.465	2.17314e+06	1.66056e+06	1.99177e+06	1.98196e+06	2.57728e+06	2.76797e+06	2.76797e+06	2.7994e+06	21	0.32537	0.374615
ENSDARP00000121970.1_x000D_; ENSDARP00000066699.4	pep chromosome:GRCz11:24:12983450:12988847:1 gene:ENSDARG00000045355.6 transcript:ENSDART00000146911.3 gene_biotype:protein_coding transcript_biotype:protein_coding gene_symbol:eloca description:elongin C paralog a [Source:ZFIN;Acc:ZDB-GENE-040912-120]<|>pep chromosome:GRCz11:24:12983458:12988849:1 gene:ENSDARG00000045355.6 transcript:ENSDART00000066700.5 gene_biotype:protein_coding transcript_bi…	eloca	3	12.619	4.2923e+06	3.36915e+06	4.85757e+06	3.68438e+06	5.67232e+06	6.59398e+06	6.59398e+06	6.52796e+06	6	0.324047	0.42058
ENSDARP00000144405.2	pep chromosome:GRCz11:16:51883725:51888988:-1 gene:ENSDARG00000005791.8 transcript:ENSDART00000175435.2 gene_biotype:protein_coding transcript_biotype:protein_coding gene_symbol:rpl28 description:ribosomal protein L28 [Source:ZFIN;Acc:ZDB-GENE-040930-10]	rpl28	5	17.414	3.6693e+06	4.48053e+06	3.04244e+06	4.0141e+06	5.44368e+06	4.47886e+06	5.44368e+06	5.21092e+06	7	0.322795	0.385513
ENSDARP00000136634.1	pep chromosome:GRCz11:22:23641956:23668356:-1 gene:ENSDARG00000100442.2 transcript:ENSDART00000167106.2 gene_biotype:protein_coding transcript_biotype:protein_coding gene_symbol:cfh description:complement factor H [Source:ZFIN;Acc:ZDB-GENE-050208-661]	cfh	3	101.566	41620.4	36383.2	29043.9	29181.1	73215.7	40211.5	314412	349143	6	0.322	0.479326
ENSDARP00000043066.7	pep chromosome:GRCz11:9:8396755:8399119:1 gene:ENSDARG00000032156.8 transcript:ENSDART00000043067.8 gene_biotype:protein_coding transcript_biotype:protein_coding gene_symbol:zgc:171776 description:zgc:171776 [Source:ZFIN;Acc:ZDB-GENE-071004-36]		3	25.51	8.7853e+06	4.93727e+06	9.14159e+06	6.58789e+06	1.05084e+07	1.11423e+07	1.18854e+07	1.37867e+07	10	0.320003	0.461976
ENSDARP00000126075.2_x000D_; ENSDARP00000126208.2	pep chromosome:GRCz11:21:300647:303766:-1 gene:ENSDARG00000009653.10 transcript:ENSDART00000150913.3 gene_biotype:protein_coding transcript_biotype:protein_coding gene_symbol:lhfpl2a description:LHFPL tetraspan subfamily member 2a [Source:NCBI gene;Acc:402962]<|>pep chromosome:GRCz11:21:301003:308852:-1 gene:ENSDARG00000009653.10 transcript:ENSDART00000151613.2 gene_biotype:protein_coding transcr…	lhfpl2a	1	24.146	248413	245853	182910	248640	317330	274874	1.24553e+07	1.39143e+07	2	0.319047	0.380573
ENSDARP00000143566.1	pep chromosome:GRCz11:8:32028367:32354721:-1 gene:ENSDARG00000054224.8 transcript:ENSDART00000174450.2 gene_biotype:protein_coding transcript_biotype:protein_coding gene_symbol:ipo11 description:importin 11 [Source:ZFIN;Acc:ZDB-GENE-040711-1]	ipo11	7	111.816	558233	292289	416503	371569	534316	664388	664388	657735	8	0.31892	0.458826
ENSDARP00000070780.3	pep chromosome:GRCz11:10:40821804:40826657:-1 gene:ENSDARG00000054155.6 transcript:ENSDART00000076304.5 gene_biotype:protein_coding transcript_biotype:protein_coding gene_symbol:pcna description:proliferating cell nuclear antigen [Source:NCBI gene;Acc:30678]	pcna	3	28.592	727365	406331	750696	433617	1.19644e+06	825125	1.19644e+06	975954	4	0.31605	0.531305
ENSDARP00000048143.5	pep chromosome:GRCz11:19:30999833:31007417:-1 gene:ENSDARG00000029058.8 transcript:ENSDART00000048144.6 gene_biotype:protein_coding transcript_biotype:protein_coding gene_symbol:rbbp4 description:retinoblastoma binding protein 4 [Source:NCBI gene;Acc:321726]	rbbp4	3	47.522	528651	217316	419535	377444	432740	569032	569032	563334	14	0.315791	0.489613
ENSDARP00000144192.1	pep chromosome:GRCz11:18:5875268:5912156:1 gene:ENSDARG00000088817.5 transcript:ENSDART00000177784.2 gene_biotype:protein_coding transcript_biotype:protein_coding gene_symbol:wdr59 description:WD repeat domain 59 [Source:ZFIN;Acc:ZDB-GENE-120215-187]	wdr59	6	110.613	186880	39049.4	137971	73973.1	139774	187743	187743	185863	7	0.315692	0.637227
ENSDARP00000072835.3_x000D_; ENSDARP00000154572.1	pep chromosome:GRCz11:CHR_ALT_CTG10_1_31:34032206:34041029:-1 gene:ENSDARG00000112402.1 transcript:ENSDART00000078373.5 gene_biotype:protein_coding transcript_biotype:protein_coding gene_symbol:rfc3 description:replication factor C (activator 1) 3 [Source:ZFIN;Acc:ZDB-GENE-020809-3]<|>pep chromosome:GRCz11:10:34021368:34033680:-1 gene:ENSDARG00000055969.7 transcript:ENSDART00000180734.1 gene_biot…	rfc3	2	40.37	408757	228556	489012	301516	509198	573183	573183	567443	3	0.315267	0.497161
ENSDARP00000017982.6_x000D_; ENSDARP00000137093.2	pep chromosome:GRCz11:6:6780873:6796687:1 gene:ENSDARG00000019360.11 transcript:ENSDART00000011865.8 gene_biotype:protein_coding transcript_biotype:protein_coding gene_symbol:sec23b description:SEC23 homolog B, coat complex II component [Source:ZFIN;Acc:ZDB-GENE-030131-5479]<|>pep chromosome:GRCz11:6:6779114:6795988:1 gene:ENSDARG00000019360.11 transcript:ENSDART00000163493.2 gene_biotype:protein…	sec23b	2	86.042	61829.9	36383.2	27576.4	18968.5	56717.6	110531	110531	112476	3	0.312923	0.645984
ENSDARP00000068086.5	pep chromosome:GRCz11:7:56472595:56484798:1 gene:ENSDARG00000051888.7 transcript:ENSDART00000073596.7 gene_biotype:protein_coding transcript_biotype:protein_coding gene_symbol:ist1 description:IST1 factor associated with ESCRT-III [Source:ZFIN;Acc:ZDB-GENE-030131-179]	ist1	5	38.935	725233	363183	558396	536270	629304	834148	834148	825795	5	0.312196	0.459458
ENSDARP00000121937.1	pep chromosome:GRCz11:1:25442716:25486527:-1 gene:ENSDARG00000070055.6 transcript:ENSDART00000141892.3 gene_biotype:protein_coding transcript_biotype:protein_coding gene_symbol:arfip1 description:ADP-ribosylation factor interacting protein 1 (arfaptin 1) [Source:ZFIN;Acc:ZDB-GENE-040426-2690]	arfip1	8	50.186	948685	607794	952996	677025	1.13136e+06	1.36026e+06	1.36026e+06	1.41405e+06	8	0.307673	0.477012
ENSDARP00000003709.5	pep chromosome:GRCz11:13:30572172:30575799:1 gene:ENSDARG00000007409.8 transcript:ENSDART00000010052.7 gene_biotype:protein_coding transcript_biotype:protein_coding gene_symbol:ppifa description:peptidylprolyl isomerase Fa [Source:ZFIN;Acc:ZDB-GENE-040912-52]	ppifa	2	20.452	551090	447831	561910	635382	649480	629294	1.1703e+06	1.35751e+06	2	0.301687	0.386048
ENSDARP00000073103.4_x000D_; ENSDARP00000153704.1	pep chromosome:GRCz11:5:27999886:28016805:-1 gene:ENSDARG00000039319.7 transcript:ENSDART00000078642.5 gene_biotype:protein_coding transcript_biotype:protein_coding gene_symbol:vps37b description:VPS37B subunit of ESCRT-I [Source:ZFIN;Acc:ZDB-GENE-060526-254]<|>pep chromosome:GRCz11:CHR_ALT_CTG5_2_3:28007342:28023920:-1 gene:ENSDARG00000109293.1 transcript:ENSDART00000183587.1 gene_biotype:protei…	vps37ba	2	32.311	502826	382101	510219	561872	513534	635675	635675	629310	3	0.301287	0.401696
ENSDARP00000043172.6_x000D_; ENSDARP00000155219.1	pep chromosome:GRCz11:16:16977786:16991808:1 gene:ENSDARG00000029533.8 transcript:ENSDART00000043173.8 gene_biotype:protein_coding transcript_biotype:protein_coding gene_symbol:rpl18 description:ribosomal protein L18 [Source:ZFIN;Acc:ZDB-GENE-040801-165]<|>pep chromosome:GRCz11:16:16969086:16991746:1 gene:ENSDARG00000029533.8 transcript:ENSDART00000191876.1 gene_biotype:protein_coding transcript_…	rpl18	3	20.98	1.88042e+06	2.0416e+06	1.32661e+06	1.73003e+06	2.62467e+06	2.09149e+06	2.66388e+06	3.09001e+06	3	0.299654	0.439166
ENSDARP00000052536.5	pep chromosome:GRCz11:12:11167870:11198776:1 gene:ENSDARG00000020041.9 transcript:ENSDART00000052537.6 gene_biotype:protein_coding transcript_biotype:protein_coding gene_symbol:vps35l description:VPS35 endosomal protein sorting factor like [Source:NCBI gene;Acc:563454]	vps35l	5	108.576	70033.8	22037.2	67393.1	35230.1	48434.9	113105	113105	111972	3	0.297284	0.639773
ENSDARP00000084220.5	pep chromosome:GRCz11:18:21858744:21910991:-1 gene:ENSDARG00000062266.7 transcript:ENSDART00000089787.6 gene_biotype:protein_coding transcript_biotype:protein_coding gene_symbol:edc4 description:enhancer of mRNA decapping 4 [Source:NCBI gene;Acc:565659]	edc4	2	152.997	30784.6	36383.2	24072.9	28731.7	44349.4	39215.3	44349.4	51807.8	2	0.296695	0.442026
ENSDARP00000149302.1	pep chromosome:GRCz11:7:67307273:67317119:-1 gene:ENSDARG00000102417.2 transcript:ENSDART00000183915.1 gene_biotype:protein_coding transcript_biotype:protein_coding gene_symbol:psmd7 description:proteasome 26S subunit, non-ATPase 7 [Source:ZFIN;Acc:ZDB-GENE-030131-5541]	psmd7	5	40.659	1.52642e+06	1.21288e+06	1.06751e+06	1.04136e+06	1.95639e+06	1.7978e+06	1.95639e+06	2.10098e+06	6	0.296688	0.471189
ENSDARP00000018850.7_x000D_; ENSDARP00000119413.1	pep chromosome:GRCz11:3:39568290:39577052:1 gene:ENSDARG00000011665.9 transcript:ENSDART00000020741.8 gene_biotype:protein_coding transcript_biotype:protein_coding gene_symbol:aldoaa description:aldolase a, fructose-bisphosphate, a [Source:ZFIN;Acc:ZDB-GENE-030131-8369]<|>pep chromosome:GRCz11:3:39566999:39576663:1 gene:ENSDARG00000011665.9 transcript:ENSDART00000146867.3 gene_biotype:protein_cod…	aldoaa	22	39.715	1.00877e+07	7.1423e+06	8.88351e+06	7.74739e+06	1.19689e+07	1.27698e+07	1.27698e+07	1.38739e+07	31	0.295853	0.449355
ENSDARP00000137112.2_x000D_; ENSDARP00000014978.8	pep chromosome:GRCz11:20:51199666:51213829:1 gene:ENSDARG00000029150.10 transcript:ENSDART00000169321.3 gene_biotype:protein_coding transcript_biotype:protein_coding gene_symbol:hsp90ab1 description:heat shock protein 90, alpha (cytosolic), class A member 1, tandem duplicate 2 [Source:ZFIN;Acc:ZDB-GENE-031001-3]<|>pep chromosome:GRCz11:20:51197758:51211840:1 gene:ENSDARG00000029150.10 transcript:…	hsp90ab1	25	83.305	5.04959e+06	6.37889e+06	5.20296e+06	6.17009e+06	7.44386e+06	6.72186e+06	1.07982e+07	1.25256e+07	34	0.2938	0.404238
ENSDARP00000041054.7	pep chromosome:GRCz11:7:38536978:38570940:-1 gene:ENSDARG00000005315.13 transcript:ENSDART00000041055.9 gene_biotype:protein_coding transcript_biotype:protein_coding gene_symbol:celf1 description:cugbp, Elav-like family member 1 [Source:NCBI gene;Acc:58137]		2	56.962	83442.7	36383.2	29593.5	37473.2	34018.8	129326	154467	192204	3	0.291929	0.654412
ENSDARP00000017569.5	pep chromosome:GRCz11:23:20113378:20126257:-1 gene:ENSDARG00000006019.8 transcript:ENSDART00000005021.6 gene_biotype:protein_coding transcript_biotype:protein_coding gene_symbol:tktb description:transketolase b [Source:ZFIN;Acc:ZDB-GENE-030909-13]	tktb	20	67.795	5.59781e+06	3.48851e+06	4.59321e+06	3.91109e+06	5.69832e+06	7.32857e+06	9.05572e+06	1.05043e+07	32	0.28822	0.486463
ENSDARP00000127392.1_x000D_; ENSDARP00000131200.2_x000D_; ENSDARP00000056918.5	pep chromosome:GRCz11:12:22310365:22355430:-1 gene:ENSDARG00000038991.8 transcript:ENSDART00000153296.3 gene_biotype:protein_coding transcript_biotype:protein_coding gene_symbol:nsfb description:N-ethylmaleimide-sensitive factor b [Source:ZFIN;Acc:ZDB-GENE-050808-1]<|>pep chromosome:GRCz11:12:22311127:22355452:-1 gene:ENSDARG00000038991.8 transcript:ENSDART00000159036.2 gene_biotype:protein_codin…	nsfb	20	82.759	1.40944e+06	770978	935158	933616	1.39958e+06	1.41475e+06	1.41475e+06	1.42687e+06	18	0.287758	0.48471
ENSDARP00000015486.6_x000D_; ENSDARP00000133222.1	pep chromosome:GRCz11:5:68059927:68074592:-1 gene:ENSDARG00000011555.8 transcript:ENSDART00000018792.7 gene_biotype:protein_coding transcript_biotype:protein_coding gene_symbol:spag7 description:sperm associated antigen 7 [Source:NCBI gene;Acc:394100]<|>pep chromosome:GRCz11:5:68059924:68074592:-1 gene:ENSDARG00000011555.8 transcript:ENSDART00000165052.2 gene_biotype:protein_coding transcript_bio…	spag7	5	26.233	365185	36383.2	7.78244e+06	394421	626620	759995	7.78244e+06	9.01303e+06	4	0.287065	0.86339
ENSDARP00000078619.4	pep chromosome:GRCz11:1:50293938:50319654:1 gene:ENSDARG00000060036.5 transcript:ENSDART00000084184.5 gene_biotype:protein_coding transcript_biotype:protein_coding gene_symbol:aimp1a description:aminoacyl tRNA synthetase complex interacting multifunctional protein 1a [Source:ZFIN;Acc:ZDB-GENE-060825-144]	aimp1a	5	34.466	930862	878453	651149	745276	1.21289e+06	1.06708e+06	1.21289e+06	1.0564e+06	5	0.285745	0.462412
ENSDARP00000121299.3	pep chromosome:GRCz11:9:16127209:16239130:-1 gene:ENSDARG00000024694.13 transcript:ENSDART00000138204.4 gene_biotype:protein_coding transcript_biotype:protein_coding gene_symbol:myo1b description:myosin IB [Source:ZFIN;Acc:ZDB-GENE-030131-695]	myo1b	12	127.953	479302	276275	387212	384470	457878	525331	525331	609060	13	0.283634	0.466214
ENSDARP00000069614.4	pep chromosome:GRCz11:8:22327251:22337944:1 gene:ENSDARG00000053138.6 transcript:ENSDART00000075129.5 gene_biotype:protein_coding transcript_biotype:protein_coding gene_symbol:lrrc47 description:leucine rich repeat containing 47 [Source:ZFIN;Acc:ZDB-GENE-060503-289]	lrrc47	10	63.721	1.12744e+06	747459	1.15236e+06	891748	1.45603e+06	1.34702e+06	1.58475e+06	1.83825e+06	9	0.282935	0.481247
ENSDARP00000073498.5_x000D_; ENSDARP00000147390.1	pep chromosome:GRCz11:7:27802480:27820976:1 gene:ENSDARG00000056557.7 transcript:ENSDART00000079042.7 gene_biotype:protein_coding transcript_biotype:protein_coding gene_symbol:copb1 description:coatomer protein complex, subunit beta 1 [Source:NCBI gene;Acc:338138]<|>pep chromosome:GRCz11:CHR_ALT_CTG7_1_22:27803503:27819947:1 gene:ENSDARG00000116045.1 transcript:ENSDART00000185811.1 gene_biotype:p…	copb1	3	106.964	46473.3	40970.2	44691.1	47212.9	27068.4	119734	119734	118535	3	0.282195	0.618345
ENSDARP00000138466.1	pep chromosome:GRCz11:19:43878049:43880951:1 gene:ENSDARG00000098600.2 transcript:ENSDART00000165261.2 gene_biotype:protein_coding transcript_biotype:protein_coding gene_symbol:pithd1 description:PITH (C-terminal proteasome-interacting domain of thioredoxin-like) domain containing 1 [Source:NCBI gene;Acc:404606]	pithd1	4	12.036	1.46841e+06	1.3516e+06	1.5222e+06	1.26633e+06	1.77171e+06	2.4202e+06	2.4202e+06	2.64976e+06	7	0.281948	0.472471
ENSDARP00000149662.1	pep chromosome:GRCz11:7:1062976:1101694:-1 gene:ENSDARG00000019743.15 transcript:ENSDART00000183017.1 gene_biotype:protein_coding transcript_biotype:protein_coding gene_symbol:dctn1a description:dynactin 1a [Source:ZFIN;Acc:ZDB-GENE-070117-2205]	dctn1a	3	139.6	41237.9	36383.2	32275.6	24356.8	66398	53630.2	73954.3	92021.8	3	0.280274	0.551236
ENSDARP00000124267.1	pep chromosome:GRCz11:14:33486179:33505709:1 gene:ENSDARG00000060510.8 transcript:ENSDART00000149254.3 gene_biotype:protein_coding transcript_biotype:protein_coding gene_symbol:cul4b description:cullin 4B [Source:ZFIN;Acc:ZDB-GENE-041008-208]	cul4b	10	99.363	181989	36383.2	160573	76734.5	136350	181403	181989	185963	7	0.278681	0.685956
ENSDARP00000128760.1_x000D_; ENSDARP00000146479.1	pep chromosome:GRCz11:24:21174852:21183613:1 gene:ENSDARG00000027825.10 transcript:ENSDART00000155977.3 gene_biotype:protein_coding transcript_biotype:protein_coding gene_symbol:naa50 description:N(alpha)-acetyltransferase 50, NatE catalytic subunit [Source:NCBI gene;Acc:445229]<|>pep chromosome:GRCz11:24:21174523:21183891:1 gene:ENSDARG00000027825.10 transcript:ENSDART00000183849.1 gene_biotype:…	naa50	5	19.27	5.07271e+06	3.83618e+06	4.78777e+06	3.89545e+06	6.57881e+06	6.45404e+06	6.57881e+06	7.03833e+06	6	0.276013	0.482278
ENSDARP00000120649.1	pep chromosome:GRCz11:18:18636273:18667416:-1 gene:ENSDARG00000069142.8 transcript:ENSDART00000136544.3 gene_biotype:protein_coding transcript_biotype:protein_coding gene_symbol:aars1 description:alanyl-tRNA synthetase 1 [Source:ZFIN;Acc:ZDB-GENE-030131-3663]	aars1	13	109.595	1.08575e+06	1.00664e+06	810717	689039	1.50467e+06	1.50881e+06	1.50881e+06	1.4937e+06	14	0.273336	0.537643
ENSDARP00000019981.6	pep chromosome:GRCz11:6:49742164:49760876:1 gene:ENSDARG00000012871.8 transcript:ENSDART00000024578.8 gene_biotype:protein_coding transcript_biotype:protein_coding gene_symbol:npepl1 description:aminopeptidase like 1 [Source:ZFIN;Acc:ZDB-GENE-050417-177]	npepl1	11	55.745	2.04598e+06	1.24876e+06	2.32373e+06	1.33305e+06	2.71696e+06	2.88237e+06	4.95575e+06	5.7485e+06	10	0.271413	0.56289
ENSDARP00000025160.8	pep chromosome:GRCz11:18:44615591:44623675:-1 gene:ENSDARG00000020454.10 transcript:ENSDART00000005431.9 gene_biotype:protein_coding transcript_biotype:protein_coding gene_symbol:psmd8 description:proteasome 26S subunit, non-ATPase 8 [Source:ZFIN;Acc:ZDB-GENE-040625-136]	psmd8	5	30.995	1.53506e+06	1.28792e+06	1.23571e+06	1.08981e+06	1.94484e+06	2.02243e+06	2.02243e+06	2.09968e+06	9	0.270377	0.502375
ENSDARP00000153627.1	pep chromosome:GRCz11:CHR_ALT_CTG10_1_28:29147778:29228471:1 gene:ENSDARG00000115006.1 transcript:ENSDART00000188545.1 gene_biotype:protein_coding transcript_biotype:protein_coding gene_symbol:picalma description:phosphatidylinositol binding clathrin assembly protein a [Source:ZFIN;Acc:ZDB-GENE-040426-761]	picalma	5	77.732	549101	496022	428219	443541	682070	672148	682070	665417	5	0.267314	0.477166
ENSDARP00000006884.8	pep chromosome:GRCz11:17:19481049:19497006:1 gene:ENSDARG00000010948.11 transcript:ENSDART00000024194.9 gene_biotype:protein_coding transcript_biotype:protein_coding gene_symbol:kif11 description:kinesin family member 11 [Source:ZFIN;Acc:ZDB-GENE-020426-1]	kif11	6	119.408	99359.6	26119.7	86650.5	55830.5	67863	103018	103018	101987	6	0.265169	0.65191
ENSDARP00000114866.1	pep chromosome:GRCz11:22:25335320:25336547:1 gene:ENSDARG00000088713.5 transcript:ENSDART00000147197.2 gene_biotype:protein_coding transcript_biotype:protein_coding gene_symbol:si:ch211-226h8.14 description:si:ch211-226h8.14 [Source:ZFIN;Acc:ZDB-GENE-050208-470]	si:ch211-226h8.14	6	19.313	3.13121e+07	1.69721e+07	2.81401e+07	1.99903e+07	3.38822e+07	3.81933e+07	4.41999e+07	5.12704e+07	8	0.263546	0.551467
ENSDARP00000016089.8	pep chromosome:GRCz11:9:38043337:38065147:1 gene:ENSDARG00000005318.11 transcript:ENSDART00000022574.9 gene_biotype:protein_coding transcript_biotype:protein_coding gene_symbol:stam2 description:signal transducing adaptor molecule (SH3 domain and ITAM motif) 2 [Source:ZFIN;Acc:ZDB-GENE-041114-64]	stam2	7	55.611	901149	748314	812509	791269	1.13628e+06	1.05055e+06	1.13628e+06	1.28677e+06	8	0.261898	0.46793
ENSDARP00000149688.1_x000D_; ENSDARP00000130503.1	pep chromosome:GRCz11:14:52565660:52571994:1 gene:ENSDARG00000101794.2 transcript:ENSDART00000188151.1 gene_biotype:protein_coding transcript_biotype:protein_coding gene_symbol:atp6v0e1 description:ATPase H+ transporting V0 subunit e1 [Source:ZFIN;Acc:ZDB-GENE-041010-133]<|>pep chromosome:GRCz11:14:52563794:52568371:1 gene:ENSDARG00000102317.2 transcript:ENSDART00000168874.2 gene_biotype:protein_…	atp6v0e1	6	17.331	3.79752e+06	5.26362e+06	2.63943e+06	3.76754e+06	4.6664e+06	5.11432e+06	5.26362e+06	5.36051e+06	6	0.256379	0.529047
ENSDARP00000058384.2_x000D_; ENSDARP00000137609.1	pep chromosome:GRCz11:16:46205693:46209855:1 gene:ENSDARG00000039915.3 transcript:ENSDART00000058385.3 gene_biotype:protein_coding transcript_biotype:protein_coding gene_symbol:bola1 description:bolA family member 1 [Source:ZFIN;Acc:ZDB-GENE-040801-76]<|>pep chromosome:GRCz11:16:46205697:46209683:1 gene:ENSDARG00000039915.3 transcript:ENSDART00000168145.2 gene_biotype:protein_coding transcript_bi…	bola1	3	16.248	4.36595e+06	2.51481e+06	3.67876e+06	2.80302e+06	4.48327e+06	5.45395e+06	5.45395e+06	5.39934e+06	5	0.25429	0.554397
ENSDARP00000115283.1_x000D_; ENSDARP00000155350.1	pep chromosome:GRCz11:23:18794689:18805567:-1 gene:ENSDARG00000087640.4 transcript:ENSDART00000143065.3 gene_biotype:protein_coding transcript_biotype:protein_coding gene_symbol:nsfl1c description:NSFL1 (p97) cofactor (p47) [Source:ZFIN;Acc:ZDB-GENE-041114-160]<|>pep chromosome:GRCz11:23:18790658:18805655:-1 gene:ENSDARG00000087640.4 transcript:ENSDART00000190245.1 gene_biotype:protein_coding tra…	nsfl1c	2	40.737	34239.6	36383.2	57109.2	50676.5	25225.6	93948.9	93948.9	93008.2	2	0.251807	0.645095
ENSDARP00000068889.4	pep chromosome:GRCz11:5:56950861:56964547:-1 gene:ENSDARG00000052536.5 transcript:ENSDART00000074400.5 gene_biotype:protein_coding transcript_biotype:protein_coding gene_symbol:tia1 description:TIA1 cytotoxic granule-associated RNA binding protein [Source:ZFIN;Acc:ZDB-GENE-030131-1506]	tia1	2	42.269	507494	491459	217255	288875	699537	450329	728596	906597	3	0.249326	0.630266
ENSDARP00000157451.1_x000D_; ENSDARP00000140225.1	pep chromosome:GRCz11:CHR_ALT_CTG10_1_3:7598144:7621617:1 gene:ENSDARG00000111489.1 transcript:ENSDART00000191794.1 gene_biotype:protein_coding transcript_biotype:protein_coding gene_symbol:ppp2cb description:protein phosphatase 2, catalytic subunit, beta isozyme [Source:ZFIN;Acc:ZDB-GENE-040426-2487]<|>pep chromosome:GRCz11:10:7593185:7617748:1 gene:ENSDARG00000099241.2 transcript:ENSDART0000016…	ppp2cb	4	35.539	1.40448e+06	857584	1.47004e+06	1.0984e+06	1.53535e+06	1.75875e+06	1.75875e+06	1.74114e+06	5	0.248094	0.543962
ENSDARP00000071186.3_x000D_; ENSDARP00000065340.5_x000D_; ENSDARP00000130882.1_x000D_; ENSDARP00000144720.1	pep chromosome:GRCz11:21:35304975:35325537:-1 gene:ENSDARG00000044492.7 transcript:ENSDART00000076715.5 gene_biotype:protein_coding transcript_biotype:protein_coding gene_symbol:ublcp1 description:ubiquitin-like domain containing CTD phosphatase 1 [Source:NCBI gene;Acc:792145]<|>pep chromosome:GRCz11:21:35304977:35325540:-1 gene:ENSDARG00000044492.7 transcript:ENSDART00000065341.7 gene_biotype:pr…	ublcp1	6	36.799	2.66687e+06	1.52388e+06	2.5102e+06	1.75564e+06	2.52476e+06	3.85414e+06	3.85414e+06	3.81554e+06	9	0.247948	0.582886
ENSDARP00000144352.1	pep chromosome:GRCz11:7:59068601:59123066:-1 gene:ENSDARG00000102766.3 transcript:ENSDART00000175438.2 gene_biotype:protein_coding transcript_biotype:protein_coding gene_symbol:dennd4c description:DENN/MADD domain containing 4C [Source:ZFIN;Acc:ZDB-GENE-120727-13]	dennd4c	2	214.028	11056	36383.2	5881.61	22298.3	10748.2	16523.3	36383.2	20267.2	2	0.247715	0.718668
ENSDARP00000122064.1_x000D_; ENSDARP00000144902.1	pep chromosome:GRCz11:8:36570508:36579527:1 gene:ENSDARG00000095046.3 transcript:ENSDART00000145868.3 gene_biotype:protein_coding transcript_biotype:protein_coding gene_symbol:pold2 description:polymerase (DNA directed), delta 2, regulatory subunit [Source:ZFIN;Acc:ZDB-GENE-030616-157]<|>pep chromosome:GRCz11:8:36570821:36579426:1 gene:ENSDARG00000095046.3 transcript:ENSDART00000180527.1 gene_bio…	pold2	10	51.825	2.03054e+06	1.36281e+06	1.90831e+06	1.45192e+06	2.46499e+06	2.46947e+06	2.46947e+06	2.82698e+06	8	0.247669	0.540981
ENSDARP00000067116.6	pep chromosome:GRCz11:11:2416064:2429303:1 gene:ENSDARG00000041875.7 transcript:ENSDART00000067117.7 gene_biotype:protein_coding transcript_biotype:protein_coding gene_symbol:ube2v1 description:ubiquitin-conjugating enzyme E2 variant 1 [Source:ZFIN;Acc:ZDB-GENE-051030-102]	ube2v1	5	18.434	4.85421e+07	6.96821e+07	4.10381e+07	6.29751e+07	6.33281e+07	5.81779e+07	6.96821e+07	6.56613e+07	7	0.247037	0.510293
ENSDARP00000131682.2	pep scaffold:GRCz11:KN150158.1:121:15945:-1 gene:ENSDARG00000103190.2 transcript:ENSDART00000163880.2 gene_biotype:protein_coding transcript_biotype:protein_coding gene_symbol:psmd2 description:proteasome 26S subunit, non-ATPase 2 [Source:NCBI gene;Acc:393518]	psmd2	7	40.087	2.01038e+06	2.00044e+06	1.61041e+06	2.01401e+06	2.70017e+06	1.98895e+06	2.70017e+06	2.67676e+06	8	0.246638	0.49408
ENSDARP00000133612.1_x000D_; ENSDARP00000006823.8	pep chromosome:GRCz11:22:37631034:37714888:1 gene:ENSDARG00000003189.11 transcript:ENSDART00000159016.3 gene_biotype:protein_coding transcript_biotype:protein_coding gene_symbol:psmd1 description:proteasome 26S subunit, non-ATPase 1 [Source:ZFIN;Acc:ZDB-GENE-040426-810]<|>pep chromosome:GRCz11:22:37631234:37716627:1 gene:ENSDARG00000003189.11 transcript:ENSDART00000007346.9 gene_biotype:protein_c…	psmd1	17	107.039	1.93095e+06	1.50673e+06	1.59495e+06	1.41913e+06	2.42551e+06	2.23636e+06	2.42551e+06	2.29459e+06	16	0.243402	0.529296
ENSDARP00000105649.2	pep chromosome:GRCz11:3:16229911:16232442:1 gene:ENSDARG00000013307.11 transcript:ENSDART00000121728.3 gene_biotype:protein_coding transcript_biotype:protein_coding gene_symbol:rpl19 description:ribosomal protein L19 [Source:NCBI gene;Acc:406489]	rpl19	2	23.438	5.84322e+06	7.52586e+06	3.88727e+06	5.54604e+06	7.29087e+06	6.98724e+06	7.52586e+06	6.91727e+06	2	0.241632	0.547554
ENSDARP00000156272.1_x000D_; ENSDARP00000127620.1	pep chromosome:GRCz11:6:40647795:40651944:-1 gene:ENSDARG00000015422.8 transcript:ENSDART00000187423.1 gene_biotype:protein_coding transcript_biotype:protein_coding gene_symbol:ppil1 description:peptidylprolyl isomerase (cyclophilin)-like 1 [Source:ZFIN;Acc:ZDB-GENE-051009-1]<|>pep chromosome:GRCz11:6:40647788:40657653:-1 gene:ENSDARG00000015422.8 transcript:ENSDART00000154359.2 gene_biotype:prot…	ppil1	6	18.219	2.75107e+06	1.48169e+06	2.69141e+06	1.74254e+06	3.10073e+06	3.3558e+06	3.3558e+06	3.76796e+06	7	0.241621	0.593035
ENSDARP00000055489.4	pep chromosome:GRCz11:3:25369965:25377163:-1 gene:ENSDARG00000038066.9 transcript:ENSDART00000055490.7 gene_biotype:protein_coding transcript_biotype:protein_coding gene_symbol:kpna2 description:karyopherin alpha 2 (RAG cohort 1, importin alpha 1) [Source:ZFIN;Acc:ZDB-GENE-040718-22]	kpna2	7	57.563	6.6088e+06	6.75405e+06	8.0739e+06	7.08173e+06	8.91325e+06	9.38105e+06	9.38105e+06	9.47508e+06	9	0.238799	0.500567
ENSDARP00000134592.2_x000D_; ENSDARP00000063799.5	pep chromosome:GRCz11:16:17189839:17197669:-1 gene:ENSDARG00000043457.8 transcript:ENSDART00000163606.2 gene_biotype:protein_coding transcript_biotype:protein_coding gene_symbol:gapdh description:glyceraldehyde-3-phosphate dehydrogenase [Source:NCBI gene;Acc:317743]<|>pep chromosome:GRCz11:16:17192664:17197625:-1 gene:ENSDARG00000043457.8 transcript:ENSDART00000063800.7 gene_biotype:protein_codin…	gapdh	14	35.761	3.30901e+07	1.53314e+07	3.45309e+07	2.09564e+07	3.53922e+07	3.88048e+07	3.88048e+07	3.9991e+07	45	0.238763	0.617804
ENSDARP00000018877.8	pep chromosome:GRCz11:3:25999477:26011440:1 gene:ENSDARG00000019507.9 transcript:ENSDART00000024316.9 gene_biotype:protein_coding transcript_biotype:protein_coding gene_symbol:mcm5 description:minichromosome maintenance complex component 5 [Source:ZFIN;Acc:ZDB-GENE-021209-1]	mcm5	20	81.704	2.73884e+06	1.8317e+06	2.59145e+06	1.92583e+06	3.20841e+06	3.41446e+06	3.41446e+06	3.82805e+06	22	0.23283	0.567743
ENSDARP00000145336.1	pep chromosome:GRCz11:14:14721300:14746767:-1 gene:ENSDARG00000105243.2 transcript:ENSDART00000190938.1 gene_biotype:protein_coding transcript_biotype:protein_coding gene_symbol:ogt.1 description:O-linked N-acetylglucosamine (GlcNAc) transferase, tandem duplicate 1 [Source:ZFIN;Acc:ZDB-GENE-030131-9631]	ogt.1	1	124.59	18757.3	36383.2	11205.4	22298.3	27068.4	20478.7	36383.2	20273.6	2	0.230919	0.642045
ENSDARP00000126946.1	pep chromosome:GRCz11:12:14138340:14143344:-1 gene:ENSDARG00000096628.2 transcript:ENSDART00000152742.2 gene_biotype:protein_coding transcript_biotype:protein_coding gene_symbol:buc2l description:bucky ball 2-like [Source:ZFIN;Acc:ZDB-GENE-030131-6407]	buc2l	2	106.027	26582.9	36383.2	20703.8	24703.3	25879.9	50560.1	50560.1	50053.8	2	0.23029	0.606699
ENSDARP00000154617.1_x000D_; ENSDARP00000036699.7	pep chromosome:GRCz11:CHR_ALT_CTG16_1_7:11965045:11985056:-1 gene:ENSDARG00000114598.1 transcript:ENSDART00000185963.1 gene_biotype:protein_coding transcript_biotype:protein_coding gene_symbol:usp5 description:ubiquitin specific peptidase 5 (isopeptidase T) [Source:ZFIN;Acc:ZDB-GENE-040426-2584]<|>pep chromosome:GRCz11:16:11965371:11986321:-1 gene:ENSDARG00000014517.12 transcript:ENSDART000000291…	usp5	2	94.736	154543	146573	70000.1	139459	145616	125359	154543	139459	2	0.227669	0.597673
ENSDARP00000030555.5	pep chromosome:GRCz11:17:8925232:8941421:1 gene:ENSDARG00000030537.7 transcript:ENSDART00000036668.6 gene_biotype:protein_coding transcript_biotype:protein_coding gene_symbol:psmc1a description:proteasome 26S subunit, ATPase 1a [Source:ZFIN;Acc:ZDB-GENE-030131-8730]	psmc1a	17	49.115	6.33466e+06	5.57455e+06	4.73612e+06	4.99526e+06	7.98235e+06	6.7193e+06	7.98235e+06	7.78369e+06	15	0.226619	0.546032
ENSDARP00000099577.3	pep chromosome:GRCz11:12:20412293:20482061:1 gene:ENSDARG00000020488.10 transcript:ENSDART00000115015.4 gene_biotype:protein_coding transcript_biotype:protein_coding gene_symbol:arhgap17a description:Rho GTPase activating protein 17a [Source:ZFIN;Acc:ZDB-GENE-050417-56]	arhgap17a	2	92.116	45789.3	36383.2	35812.4	30733.7	52267.2	59250.6	61347.2	71160.8	2	0.224606	0.578756
ENSDARP00000064200.6	pep chromosome:GRCz11:8:4734005:4760723:-1 gene:ENSDARG00000043720.7 transcript:ENSDART00000064201.7 gene_biotype:protein_coding transcript_biotype:protein_coding gene_symbol:cdc45 description:CDC45 cell division cycle 45 homolog (S. cerevisiae) [Source:ZFIN;Acc:ZDB-GENE-040426-2710]	cdc45	10	65.847	554215	281713	547673	291411	535845	872631	872631	959461	10	0.224085	0.670092
ENSDARP00000078068.5	pep chromosome:GRCz11:1:54700657:54706039:-1 gene:ENSDARG00000059841.6 transcript:ENSDART00000083633.6 gene_biotype:protein_coding transcript_biotype:protein_coding gene_symbol:exosc1 description:exosome component 1 [Source:ZFIN;Acc:ZDB-GENE-080926-3]	exosc1	3	21.557	343380	103656	208470	212278	222985	248907	343380	323270	4	0.222352	0.654191
ENSDARP00000155724.1_x000D_; ENSDARP00000073441.4	pep chromosome:GRCz11:16:20496691:20515806:1 gene:ENSDARG00000056480.5 transcript:ENSDART00000182737.1 gene_biotype:protein_coding transcript_biotype:protein_coding gene_symbol:cpvl description:carboxypeptidase vitellogenic like [Source:ZFIN;Acc:ZDB-GENE-031219-2]<|>pep chromosome:GRCz11:16:20496730:20514920:1 gene:ENSDARG00000056480.5 transcript:ENSDART00000078984.5 gene_biotype:protein_coding t…	cpvl	3	54.48	107790	36383.2	59861.8	57310.8	73748	88073.5	107790	106370	3	0.221687	0.648695
ENSDARP00000003641.6	pep chromosome:GRCz11:8:45754871:45760087:-1 gene:ENSDARG00000009212.8 transcript:ENSDART00000025620.8 gene_biotype:protein_coding transcript_biotype:protein_coding gene_symbol:ppiaa description:peptidylprolyl isomerase Aa (cyclophilin A) [Source:ZFIN;Acc:ZDB-GENE-030131-8556]	ppiaa	3	17.393	3.33608e+06	2.78982e+06	2.66127e+06	2.42815e+06	3.87287e+06	4.16014e+06	4.16014e+06	4.11848e+06	3	0.219817	0.568755
ENSDARP00000107433.2	pep chromosome:GRCz11:9:32641026:32648725:-1 gene:ENSDARG00000015088.11 transcript:ENSDART00000123374.4 gene_biotype:protein_coding transcript_biotype:protein_coding gene_symbol:dnajb11 description:DnaJ heat shock protein family (Hsp40) member B11 [Source:ZFIN;Acc:ZDB-GENE-031113-9]	dnajb11	3	40.809	382841	415179	471831	410839	612074	469465	612074	546438	3	0.218182	0.547443
ENSDARP00000154144.1_x000D_; ENSDARP00000062334.4	pep chromosome:GRCz11:CHR_ALT_CTG15_1_11:16173992:16178460:-1 gene:ENSDARG00000113811.1 transcript:ENSDART00000182779.1 gene_biotype:protein_coding transcript_biotype:protein_coding gene_symbol:glod4 description:glyoxalase domain containing 4 [Source:ZFIN;Acc:ZDB-GENE-040912-38]<|>pep chromosome:GRCz11:15:16178775:16183583:-1 gene:ENSDARG00000042509.5 transcript:ENSDART00000062335.5 gene_biotype:…	glod4	6	33.039	630411	318612	705644	342594	777449	836882	845871	981183	6	0.217748	0.674518
ENSDARP00000136053.1	pep chromosome:GRCz11:19:14158075:14169457:1 gene:ENSDARG00000104837.2 transcript:ENSDART00000170335.2 gene_biotype:protein_coding transcript_biotype:protein_coding gene_symbol:nudc description:nudC nuclear distribution protein [Source:ZFIN;Acc:ZDB-GENE-040426-899]	nudc	8	38.343	1.93325e+06	1.10654e+06	1.14681e+06	1.74467e+06	2.05058e+06	1.06982e+06	2.05058e+06	1.74467e+06	11	0.213878	0.62317
ENSDARP00000011642.7_x000D_; ENSDARP00000156268.1	pep chromosome:GRCz11:23:43695822:43718067:-1 gene:ENSDARG00000007216.8 transcript:ENSDART00000015777.8 gene_biotype:protein_coding transcript_biotype:protein_coding gene_symbol:abce1 description:ATP-binding cassette, sub-family E (OABP), member 1 [Source:ZFIN;Acc:ZDB-GENE-040426-1995]<|>pep chromosome:GRCz11:23:43695036:43713757:-1 gene:ENSDARG00000007216.8 transcript:ENSDART00000192175.1 gene_b…	abce1	4	67.244	253565	101766	183831	160902	204293	224757	253565	230027	5	0.213065	0.634578
ENSDARP00000091785.5	pep chromosome:GRCz11:10:2600830:2667208:1 gene:ENSDARG00000058946.7 transcript:ENSDART00000101012.6 gene_biotype:protein_coding transcript_biotype:protein_coding gene_symbol:CU856539.2 description:myosin-IIIb [Source:NCBI gene;Acc:556989]	LOC556989	2	129.8	31689.9	36383.2	20909.4	25790.8	43735.3	32940	43735.3	35675.5	2	0.208016	0.61157
ENSDARP00000151437.1_x000D_; ENSDARP00000071507.4	pep chromosome:GRCz11:CHR_ALT_CTG7_1_19:24503653:24516225:-1 gene:ENSDARG00000112726.1 transcript:ENSDART00000180418.1 gene_biotype:protein_coding transcript_biotype:protein_coding gene_symbol:faah2b description:fatty acid amide hydrolase 2b [Source:NCBI gene;Acc:768298]<|>pep chromosome:GRCz11:7:24508123:24520866:-1 gene:ENSDARG00000054786.5 transcript:ENSDART00000077039.5 gene_biotype:protein_c…	faah2b	4	57.115	165168	94042.6	444481	193020	347185	158348	444481	514764	4	0.206702	0.742857
ENSDARP00000151245.1_x000D_; ENSDARP00000136446.1	pep chromosome:GRCz11:15:102925:107900:-1 gene:ENSDARG00000101324.2 transcript:ENSDART00000193184.1 gene_biotype:protein_coding transcript_biotype:protein_coding gene_symbol:apoa1b description:apolipoprotein A-Ib [Source:ZFIN;Acc:ZDB-GENE-050302-172]<|>pep chromosome:GRCz11:15:105955:108414:-1 gene:ENSDARG00000101324.2 transcript:ENSDART00000170044.2 gene_biotype:protein_coding transcript_biotype…	apoa1b	1	30.121	31689.9	176237	59828.9	108448	50282.3	94170.5	176237	142445	2	0.20665	0.756969
ENSDARP00000136176.1	pep chromosome:GRCz11:7:67429185:67451386:1 gene:ENSDARG00000103799.3 transcript:ENSDART00000162553.2 gene_biotype:protein_coding transcript_biotype:protein_coding gene_symbol:kars1 description:lysyl-tRNA synthetase 1 [Source:ZFIN;Acc:ZDB-GENE-021115-8]	kars1	4	69.08	291035	245551	195543	200021	326112	328347	328347	325059	4	0.205345	0.603087
ENSDARP00000150182.1	pep chromosome:GRCz11:CHR_ALT_CTG11_1_14:18157227:18158883:1 gene:ENSDARG00000113414.1 transcript:ENSDART00000186366.1 gene_biotype:protein_coding transcript_biotype:protein_coding gene_symbol:zgc:173545 description:zgc:173545 [Source:ZFIN;Acc:ZDB-GENE-080215-6]		1	47.587	331429	158960	240846	185136	292669	357218	357218	353641	2	0.203062	0.651884
ENSDARP00000151050.1_x000D_; ENSDARP00000052729.3	pep chromosome:GRCz11:CHR_ALT_CTG7_1_21:27041376:27043966:1 gene:ENSDARG00000112818.1 transcript:ENSDART00000187620.1 gene_biotype:protein_coding transcript_biotype:protein_coding gene_symbol:rps13 description:ribosomal protein S13 [Source:ZFIN;Acc:ZDB-GENE-040625-52]<|>pep chromosome:GRCz11:7:27041315:27044013:1 gene:ENSDARG00000036298.6 transcript:ENSDART00000052730.6 gene_biotype:protein_codin…	rps13	6	17.184	1.44861e+06	1.43068e+06	2.5526e+06	1.65078e+06	2.26293e+06	2.14588e+06	2.5526e+06	2.95623e+06	5	0.199855	0.619617
ENSDARP00000156937.1	pep chromosome:GRCz11:CHR_ALT_CTG14_1_5:10645848:10673696:1 gene:ENSDARG00000112620.1 transcript:ENSDART00000188271.1 gene_biotype:protein_coding transcript_biotype:protein_coding gene_symbol:nup62l description:nucleoporin 62 like [Source:ZFIN;Acc:ZDB-GENE-030131-8491]	nup62l	5	52.771	845138	469697	567882	597567	836264	680697	1.10848e+06	1.37928e+06	6	0.197855	0.615323
ENSDARP00000003398.8	pep chromosome:GRCz11:16:9762261:9777928:1 gene:ENSDARG00000023279.9 transcript:ENSDART00000020654.9 gene_biotype:protein_coding transcript_biotype:protein_coding gene_symbol:psmd4b description:proteasome 26S subunit, non-ATPase 4b [Source:ZFIN;Acc:ZDB-GENE-050417-96]	psmd4b	6	40.175	918233	736084	934859	891268	1.30846e+06	817512	1.30846e+06	1.22926e+06	5	0.197804	0.598601
ENSDARP00000146414.1_x000D_; ENSDARP00000075275.6	pep chromosome:GRCz11:CHR_ALT_CTG4_2_1:9592548:9601019:1 gene:ENSDARG00000112257.1 transcript:ENSDART00000184048.1 gene_biotype:protein_coding transcript_biotype:protein_coding gene_symbol:hspa14 description:heat shock protein 14 [Source:NCBI gene;Acc:565232]<|>pep chromosome:GRCz11:4:9592486:9601691:1 gene:ENSDARG00000058030.8 transcript:ENSDART00000080829.8 gene_biotype:protein_coding transcrip…	hspa14	12	54.236	2.4214e+06	1.27494e+06	1.74278e+06	1.56072e+06	2.18313e+06	2.37962e+06	2.4214e+06	2.3558e+06	15	0.197228	0.629717
ENSDARP00000132748.2	pep chromosome:GRCz11:16:47272825:47301376:-1 gene:ENSDARG00000102587.3 transcript:ENSDART00000169697.3 gene_biotype:protein_coding transcript_biotype:protein_coding gene_symbol:mios description:missing oocyte, meiosis regulator, homolog (Drosophila) [Source:NCBI gene;Acc:393208]	mios	16	98.118	992156	563208	915918	631892	1.00365e+06	1.21415e+06	1.21415e+06	1.20199e+06	17	0.196429	0.649634
ENSDARP00000142629.1	pep chromosome:GRCz11:11:37201489:37229533:1 gene:ENSDARG00000100406.3 transcript:ENSDART00000173439.2 gene_biotype:protein_coding transcript_biotype:protein_coding gene_symbol:zgc:112265 description:zgc:112265 [Source:ZFIN;Acc:ZDB-GENE-050626-133]	itih3b.2	2	102.44	139775	188493	91571.1	167663	94049.5	228276	228276	225990	3	0.192419	0.690239
ENSDARP00000149534.1_x000D_; ENSDARP00000137162.1	pep chromosome:GRCz11:12:30789611:30810171:1 gene:ENSDARG00000099579.2 transcript:ENSDART00000181501.1 gene_biotype:protein_coding transcript_biotype:protein_coding gene_symbol:aldh18a1 description:aldehyde dehydrogenase 18 family, member A1 [Source:ZFIN;Acc:ZDB-GENE-030131-5602]<|>pep chromosome:GRCz11:12:30788912:30808933:1 gene:ENSDARG00000099579.2 transcript:ENSDART00000160422.2 gene_biotype:…	aldh18a1	15	85.323	1.00581e+06	469059	634189	246606	1.12652e+06	1.60395e+06	1.60395e+06	1.58789e+06	20	0.191535	0.791396
ENSDARP00000010800.7	pep chromosome:GRCz11:21:30772043:30787414:-1 gene:ENSDARG00000014017.11 transcript:ENSDART00000012091.9 gene_biotype:protein_coding transcript_biotype:protein_coding gene_symbol:rrm1 description:ribonucleotide reductase M1 polypeptide [Source:NCBI gene;Acc:30740]	rrm1	8	89.909	748863	885843	1.07307e+06	756155	1.34311e+06	1.03972e+06	1.34311e+06	1.60651e+06	8	0.189631	0.628515
ENSDARP00000105892.2	pep chromosome:GRCz11:23:24227296:24234371:-1 gene:ENSDARG00000037318.6 transcript:ENSDART00000124539.3 gene_biotype:protein_coding transcript_biotype:protein_coding gene_symbol:ddost description:dolichyl-diphosphooligosaccharide--protein glycosyltransferase subunit (non-catalytic) [Source:NCBI gene;Acc:406408]	ddost	6	48.504	887498	552149	1.66577e+06	963448	1.15344e+06	1.08714e+06	1.66577e+06	1.92916e+06	8	0.188544	0.691751
ENSDARP00000088158.5	pep chromosome:GRCz11:2:54364273:54387550:-1 gene:ENSDARG00000043012.6 transcript:ENSDART00000097388.5 gene_biotype:protein_coding transcript_biotype:protein_coding gene_symbol:napgb description:N-ethylmaleimide-sensitive factor attachment protein, gamma b [Source:ZFIN;Acc:ZDB-GENE-040718-171]	napgb	2	34.033	185362	91255.7	83455	81689.2	158800	160867	185362	159256	3	0.187965	0.698574
ENSDARP00000138093.1	pep chromosome:GRCz11:22:23613667:23625372:-1 gene:ENSDARG00000102456.2 transcript:ENSDART00000163423.2 gene_biotype:protein_coding transcript_biotype:protein_coding gene_symbol:cfhl4 description:complement factor H like 4 [Source:ZFIN;Acc:ZDB-GENE-030131-251]	cfhl4	2	52.41	31689.9	36383.2	53408.4	36563	59290.7	41903.4	59290.7	61853.6	2	0.186964	0.641067
ENSDARP00000014732.5	pep chromosome:GRCz11:4:11804675:11810799:-1 gene:ENSDARG00000005891.8 transcript:ENSDART00000014153.6 gene_biotype:protein_coding transcript_biotype:protein_coding gene_symbol:cyb5r3 description:cytochrome b5 reductase 3 [Source:ZFIN;Acc:ZDB-GENE-030131-3281]	cyb5r3	7	33.747	287095	183255	669074	357564	522905	276526	790303	916725	7	0.184874	0.738146
ENSDARP00000116196.1_x000D_; ENSDARP00000117485.1_x000D_; ENSDARP00000037569.4_x000D_; ENSDARP00000122141.1	pep chromosome:GRCz11:19:17385629:17393194:1 gene:ENSDARG00000009285.9 transcript:ENSDART00000133626.3 gene_biotype:protein_coding transcript_biotype:protein_coding gene_symbol:rpl15 description:ribosomal protein L15 [Source:ZFIN;Acc:ZDB-GENE-040801-183]<|>pep chromosome:GRCz11:19:17385569:17393195:1 gene:ENSDARG00000009285.9 transcript:ENSDART00000143913.3 gene_biotype:protein_coding transcript_…	rpl15	6	24.049	1.56985e+06	2.05058e+06	1.32499e+06	1.64875e+06	2.15253e+06	1.76072e+06	2.15253e+06	2.6678e+06	7	0.183644	0.618842
ENSDARP00000135082.1	pep chromosome:GRCz11:7:65261354:65290474:1 gene:ENSDARG00000104256.2 transcript:ENSDART00000168388.2 gene_biotype:protein_coding transcript_biotype:protein_coding gene_symbol:bco1 description:beta-carotene oxygenase 1 [Source:ZFIN;Acc:ZDB-GENE-010508-1]	bco1	9	64.162	867001	453635	975745	549683	922359	1.10844e+06	1.10844e+06	1.13003e+06	11	0.183438	0.696594
ENSDARP00000141959.1	pep chromosome:GRCz11:5:1624359:1660722:1 gene:ENSDARG00000099226.3 transcript:ENSDART00000165431.3 gene_biotype:protein_coding transcript_biotype:protein_coding gene_symbol:PPP1CA description:protein phosphatase 1, catalytic subunit, gamma isozyme [Source:NCBI gene;Acc:571753]	ppp1cc	3	37.059	119715	55500.7	149969	35803.5	185876	218639	287814	333855	2	0.182073	0.810025
ENSDARP00000137682.1	pep scaffold:GRCz11:KN150699.1:14154:15108:-1 gene:ENSDARG00000098739.2 transcript:ENSDART00000159861.2 gene_biotype:protein_coding transcript_biotype:protein_coding gene_symbol:h2af1al description:H2A histone family member 1a like [Source:NCBI gene;Acc:100332229]	zgc:56685	3	14.881	7.97942e+06	7.33802e+06	8.238e+06	6.51303e+06	9.83822e+06	1.0899e+07	1.0899e+07	1.07898e+07	5	0.177959	0.634094
ENSDARP00000017212.6	pep chromosome:GRCz11:2:30904069:30908300:1 gene:ENSDARG00000020895.7 transcript:ENSDART00000017144.7 gene_biotype:protein_coding transcript_biotype:protein_coding gene_symbol:bag1 description:BCL2 associated athanogene 1 [Source:ZFIN;Acc:ZDB-GENE-050309-89]	bag1	8	22.58	5.33145e+06	3.11869e+06	3.92712e+06	3.14651e+06	4.85996e+06	6.1761e+06	6.1761e+06	6.80522e+06	10	0.177486	0.675849
ENSDARP00000047864.7	pep chromosome:GRCz11:3:3386221:3398383:-1 gene:ENSDARG00000115817.1 transcript:ENSDART00000047865.9 gene_biotype:protein_coding transcript_biotype:protein_coding gene_symbol:si:dkey-46g23.2 description:si:dkey-46g23.2 [Source:ZFIN;Acc:ZDB-GENE-070705-476]	si:dkey-46g23.2	2	158.263	34665.3	36383.2	35094.8	28874.4	39824.1	55525.7	55525.7	54969.7	22	0.17619	0.649728
ENSDARP00000142560.1	pep chromosome:GRCz11:25:20229854:20258634:-1 gene:ENSDARG00000015006.8 transcript:ENSDART00000173434.2 gene_biotype:protein_coding transcript_biotype:protein_coding gene_symbol:dnm1l description:dynamin 1-like [Source:NCBI gene;Acc:393896]	dnm1l	15	79.524	944579	530566	762015	644350	915153	932639	944579	923300	14	0.175385	0.659093
ENSDARP00000113843.1	pep chromosome:GRCz11:9:10138200:10145880:-1 gene:ENSDARG00000012796.9 transcript:ENSDART00000143295.2 gene_biotype:protein_coding transcript_biotype:protein_coding gene_symbol:hnmt description:histamine N-methyltransferase [Source:NCBI gene;Acc:445242]	hnmt	1	38.039	65717.7	36383.2	54726.8	51127.7	66427.5	55158.3	77884	92526.3	2	0.172555	0.65726
ENSDARP00000144249.2	pep chromosome:GRCz11:CHR_ALT_CTG4_2_1:9836551:9843819:1 gene:ENSDARG00000114206.1 transcript:ENSDART00000177597.2 gene_biotype:protein_coding transcript_biotype:protein_coding gene_symbol:hsp90b1 description:heat shock protein 90, beta (grp94), member 1 [Source:ZFIN;Acc:ZDB-GENE-031002-1]	hsp90b1	17	94.679	2.1368e+06	3.50483e+06	1.87583e+06	2.04904e+06	2.22346e+06	4.38905e+06	4.38905e+06	4.3451e+06	22	0.16978	0.713774
ENSDARP00000102922.3	pep chromosome:GRCz11:1:53657337:53684005:-1 gene:ENSDARG00000078041.4 transcript:ENSDART00000108906.4 gene_biotype:protein_coding transcript_biotype:protein_coding gene_symbol:xpo1a description:exportin 1 (CRM1 homolog, yeast) a [Source:ZFIN;Acc:ZDB-GENE-050309-201]	xpo1a	9	123.223	319069	161911	292248	151999	352807	398923	785995	911728	7	0.167596	0.742751
ENSDARP00000121211.1	pep chromosome:GRCz11:14:25923373:25935167:-1 gene:ENSDARG00000017741.8 transcript:ENSDART00000139855.3 gene_biotype:protein_coding transcript_biotype:protein_coding gene_symbol:g3bp1 description:GTPase activating protein (SH3 domain) binding protein 1 [Source:ZFIN;Acc:ZDB-GENE-030131-7452]	g3bp1	3	53.138	250761	107397	151594	154657	149061	250055	259604	301133	3	0.165915	0.715662
ENSDARP00000083454.4	pep chromosome:GRCz11:14:16432738:16476863:-1 gene:ENSDARG00000037488.6 transcript:ENSDART00000089021.5 gene_biotype:protein_coding transcript_biotype:protein_coding gene_symbol:canx description:calnexin [Source:ZFIN;Acc:ZDB-GENE-040426-2797]	canx	7	67.833	655585	630985	856559	792224	935262	670537	1.1181e+06	1.29696e+06	7	0.162552	0.653736
ENSDARP00000154959.1_x000D_; ENSDARP00000027768.6	pep chromosome:GRCz11:CHR_ALT_CTG12_1_16:24898611:24920759:-1 gene:ENSDARG00000115185.1 transcript:ENSDART00000179886.1 gene_biotype:protein_coding transcript_biotype:protein_coding gene_symbol:msh2 description:mutS homolog 2 (E. coli) [Source:ZFIN;Acc:ZDB-GENE-040426-2932]<|>pep chromosome:GRCz11:12:24906106:24928497:-1 gene:ENSDARG00000018022.7 transcript:ENSDART00000002465.7 gene_biotype:prote…	msh2	26	103.699	2.87395e+06	2.19732e+06	2.5726e+06	2.67609e+06	3.18124e+06	2.6756e+06	3.18124e+06	2.97939e+06	28	0.162526	0.640934
ENSDARP00000155744.1	pep chromosome:GRCz11:CHR_ALT_CTG14_1_14:21969292:21994816:-1 gene:ENSDARG00000116441.1 transcript:ENSDART00000189494.1 gene_biotype:protein_coding transcript_biotype:protein_coding gene_symbol:ssrp1a description:structure specific recognition protein 1a [Source:ZFIN;Acc:ZDB-GENE-031118-9]	ssrp1a	3	88.074	87788.3	81826.7	77387.1	53378	71694	203602	203602	201563	4	0.162361	0.763873
ENSDARP00000111963.1_x000D_; ENSDARP00000150406.1	pep chromosome:GRCz11:8:53311965:53334650:1 gene:ENSDARG00000090454.4 transcript:ENSDART00000130104.4 gene_biotype:protein_coding transcript_biotype:protein_coding gene_symbol:gnb1a description:guanine nucleotide binding protein (G protein), beta polypeptide 1a [Source:NCBI gene;Acc:322104]<|>pep chromosome:GRCz11:8:53269657:53330264:1 gene:ENSDARG00000090454.4 transcript:ENSDART00000184212.1 gen…	gnb1	2	37.262	173166	36383.2	93462.1	76157	74924.2	144257	241435	280057	3	0.161079	0.795364
ENSDARP00000138645.1	pep chromosome:GRCz11:14:3507326:3514055:1 gene:ENSDARG00000104068.2 transcript:ENSDART00000159326.2 gene_biotype:protein_coding transcript_biotype:protein_coding gene_symbol:gstp1 description:glutathione S-transferase pi 1 [Source:ZFIN;Acc:ZDB-GENE-020806-4]	gstp1	13	23.511	6.92035e+07	4.06288e+07	6.20214e+07	3.97607e+07	6.48713e+07	9.25432e+07	9.25432e+07	9.16166e+07	42	0.15098	0.738745
ENSDARP00000077647.4	pep chromosome:GRCz11:3:40576447:40589489:1 gene:ENSDARG00000059680.5 transcript:ENSDART00000083212.5 gene_biotype:protein_coding transcript_biotype:protein_coding gene_symbol:fscn1a description:fascin actin-bundling protein 1a [Source:ZFIN;Acc:ZDB-GENE-031009-1]	fscn1a	11	54.663	599352	181045	480682	169074	503424	832772	832772	824433	11	0.147505	0.834607
ENSDARP00000149638.1_x000D_; ENSDARP00000014384.7_x000D_; ENSDARP00000153389.1	pep chromosome:GRCz11:CHR_ALT_CTG14_1_25:31480074:31488097:-1 gene:ENSDARG00000112995.1 transcript:ENSDART00000190611.1 gene_biotype:protein_coding transcript_biotype:protein_coding gene_symbol:cab39l1 description:calcium binding protein 39, like 1 [Source:ZFIN;Acc:ZDB-GENE-040426-2897]<|>pep chromosome:GRCz11:14:31476973:31489410:-1 gene:ENSDARG00000021374.8 transcript:ENSDART00000018347.8 gene_…	cab39l1	3	39.783	189241	112091	131526	131191	171425	168473	189241	166786	4	0.147174	0.699288
ENSDARP00000015887.6_x000D_; ENSDARP00000146397.1	pep chromosome:GRCz11:21:45341786:45349548:-1 gene:ENSDARG00000003151.10 transcript:ENSDART00000008454.8 gene_biotype:protein_coding transcript_biotype:protein_coding gene_symbol:skp1 description:S-phase kinase-associated protein 1 [Source:ZFIN;Acc:ZDB-GENE-040426-1707]<|>pep chromosome:GRCz11:21:45341953:45348983:-1 gene:ENSDARG00000003151.10 transcript:ENSDART00000188017.1 gene_biotype:protein_…	skp1	8	18.678	8.18017e+06	6.17343e+06	8.95015e+06	7.24097e+06	8.86769e+06	9.55448e+06	9.55448e+06	1.03654e+07	10	0.146935	0.685889
ENSDARP00000102380.1	pep chromosome:GRCz11:15:34618360:34658057:-1 gene:ENSDARG00000075892.3 transcript:ENSDART00000110964.3 gene_biotype:protein_coding transcript_biotype:protein_coding gene_symbol:bag6 description:BCL2 associated athanogene 6 [Source:ZFIN;Acc:ZDB-GENE-010501-5]	bag6	1	128.054	113445	45033.8	54297	35682.1	110812	94792.3	148378	172114	3	0.144737	0.802305
ENSDARP00000049792.6	pep chromosome:GRCz11:8:25295160:25297928:1 gene:ENSDARG00000042533.6 transcript:ENSDART00000049793.8 gene_biotype:protein_coding transcript_biotype:protein_coding gene_symbol:gstm.1 description:glutathione S-transferase mu, tandem duplicate 1 [Source:ZFIN;Acc:ZDB-GENE-030911-2]	gstm.1	13	26.045	6.7938e+07	4.00426e+07	6.67143e+07	5.18731e+07	7.14149e+07	6.61484e+07	7.14149e+07	7.72634e+07	46	0.144389	0.712591
ENSDARP00000134720.2	pep chromosome:GRCz11:20:48037019:48061351:-1 gene:ENSDARG00000057151.7 transcript:ENSDART00000164962.2 gene_biotype:protein_coding transcript_biotype:protein_coding gene_symbol:prep description:prolyl endopeptidase [Source:ZFIN;Acc:ZDB-GENE-050522-14]	prep	6	80.285	295027	96410.9	249831	151148	221457	286254	295027	289336	6	0.143739	0.786045
ENSDARP00000062535.4	pep chromosome:GRCz11:20:30894093:30901034:-1 gene:ENSDARG00000042630.7 transcript:ENSDART00000062536.6 gene_biotype:protein_coding transcript_biotype:protein_coding gene_symbol:hebp2 description:heme binding protein 2 [Source:ZFIN;Acc:ZDB-GENE-040426-914]	hebp2	9	21.529	6.41577e+06	4.1167e+06	6.84941e+06	4.37643e+06	6.83933e+06	8.12924e+06	8.12924e+06	8.04784e+06	11	0.142548	0.733789
ENSDARP00000073666.3	pep chromosome:GRCz11:24:33767771:33780387:-1 gene:ENSDARG00000056683.8 transcript:ENSDART00000079210.5 gene_biotype:protein_coding transcript_biotype:protein_coding gene_symbol:cdk5 description:cyclin-dependent kinase 5 [Source:ZFIN;Acc:ZDB-GENE-010131-2]	cdk5	2	33.378	312934	281171	379750	297646	427697	351828	427697	439797	4	0.140901	0.697225
ENSDARP00000063785.2	pep chromosome:GRCz11:15:39977461:40002930:1 gene:ENSDARG00000043451.5 transcript:ENSDART00000063786.3 gene_biotype:protein_coding transcript_biotype:protein_coding gene_symbol:cab39 description:calcium binding protein 39 [Source:ZFIN;Acc:ZDB-GENE-040625-158]	cab39	8	39.766	1.67082e+06	1.49957e+06	1.27903e+06	1.20605e+06	1.48099e+06	2.40114e+06	2.40114e+06	2.37709e+06	8	0.140138	0.728241
ENSDARP00000128225.1	pep chromosome:GRCz11:16:51950510:51966846:-1 gene:ENSDARG00000009480.11 transcript:ENSDART00000153959.2 gene_biotype:protein_coding transcript_biotype:protein_coding gene_symbol:pdcl description:phosducin-like [Source:ZFIN;Acc:ZDB-GENE-030131-2365]	pdcl	2	34.924	339909	211977	282279	233310	356308	326993	356308	343964	3	0.139484	0.718257
ENSDARP00000141834.1_x000D_; ENSDARP00000022481.7	pep chromosome:GRCz11:13:35880664:35892305:-1 gene:ENSDARG00000005454.9 transcript:ENSDART00000162399.2 gene_biotype:protein_coding transcript_biotype:protein_coding gene_symbol:tacc3 description:transforming, acidic coiled-coil containing protein 3 [Source:ZFIN;Acc:ZDB-GENE-050522-327]<|>pep chromosome:GRCz11:13:35880573:35892243:-1 gene:ENSDARG00000005454.9 transcript:ENSDART00000002750.9 gene_…	tacc3	4	103.729	105645	198472	49919.3	76986.6	174379	103151	198472	142243	3	0.134609	0.819017
ENSDARP00000017412.8	pep chromosome:GRCz11:6:26874839:26895750:-1 gene:ENSDARG00000009830.11 transcript:ENSDART00000011863.10 gene_biotype:protein_coding transcript_biotype:protein_coding gene_symbol:hdlbpa description:high density lipoprotein binding protein a [Source:ZFIN;Acc:ZDB-GENE-030131-2032]	hdlbpa	15	141.304	348680	236754	222966	241480	312906	321222	838819	1.04375e+06	11	0.133032	0.723168
ENSDARP00000003452.6	pep chromosome:GRCz11:15:34573311:34590820:-1 gene:ENSDARG00000005948.8 transcript:ENSDART00000003674.8 gene_biotype:protein_coding transcript_biotype:protein_coding gene_symbol:ankmy2a description:ankyrin repeat and MYND domain containing 2a [Source:ZFIN;Acc:ZDB-GENE-030131-6321]	ankmy2a	2	46.76	128114	36383.2	109753	75637.4	100782	88433.1	128114	135410	2	0.132682	0.805078
ENSDARP00000145049.1	pep chromosome:GRCz11:3:18807006:18839529:1 gene:ENSDARG00000038239.4 transcript:ENSDART00000180091.1 gene_biotype:protein_coding transcript_biotype:protein_coding gene_symbol:tnpo2 description:transportin 2 (importin 3, karyopherin beta 2b) [Source:ZFIN;Acc:ZDB-GENE-040822-16]	tnpo2	5	103.314	463226	235075	387279	198682	444694	627973	627973	621685	4	0.131922	0.80379
ENSDARP00000143278.1	pep chromosome:GRCz11:12:36109507:36161256:1 gene:ENSDARG00000099184.3 transcript:ENSDART00000175409.2 gene_biotype:protein_coding transcript_biotype:protein_coding gene_symbol:map2k6 description:mitogen-activated protein kinase kinase 6 [Source:NCBI gene;Acc:65239]	map2k6	5	40.781	292036	191528	276018	237482	247979	344561	344561	367712	5	0.131445	0.729661
ENSDARP00000143083.1	pep chromosome:GRCz11:4:78008298:78009682:1 gene:ENSDARG00000087206.4 transcript:ENSDART00000174237.2 gene_biotype:protein_coding transcript_biotype:protein_coding gene_symbol:cct2 description:chaperonin containing TCP1, subunit 2 (beta) [Source:ZFIN;Acc:ZDB-GENE-020419-6]	cct2	2	11.218	1.21562e+06	1.03381e+06	810989	825150	1.33348e+06	1.20374e+06	1.37555e+06	1.59559e+06	6	0.126011	0.743895
ENSDARP00000133491.2	pep chromosome:GRCz11:3:43942288:43959873:-1 gene:ENSDARG00000102827.2 transcript:ENSDART00000161582.2 gene_biotype:protein_coding transcript_biotype:protein_coding gene_symbol:ubfd1 description:ubiquitin family domain containing 1 [Source:ZFIN;Acc:ZDB-GENE-050506-90]	ubfd1	2	31.997	869978	597135	495749	552691	772843	782311	926433	1.07463e+06	2	0.125248	0.749919
ENSDARP00000139404.1	pep chromosome:GRCz11:22:1170295:1182165:1 gene:ENSDARG00000101986.2 transcript:ENSDART00000169809.2 gene_biotype:protein_coding transcript_biotype:protein_coding gene_symbol:irf6 description:interferon regulatory factor 6 [Source:ZFIN;Acc:ZDB-GENE-040426-1137]	irf6	3	54.842	373517	166898	315833	268660	323864	292306	2.53834e+06	2.94439e+06	4	0.123116	0.771173
ENSDARP00000142403.2	pep chromosome:GRCz11:13:33703784:34558921:1 gene:ENSDARG00000032601.10 transcript:ENSDART00000173361.2 gene_biotype:protein_coding transcript_biotype:protein_coding gene_symbol:macrod2 description:mono-ADP ribosylhydrolase 2 [Source:ZFIN;Acc:ZDB-GENE-040426-1490]	macrod2	9	50.159	937309	474064	901012	502772	831696	1.23399e+06	1.23399e+06	1.22163e+06	6	0.122022	0.802104
ENSDARP00000093249.3	pep chromosome:GRCz11:9:10699038:10759513:1 gene:ENSDARG00000070043.6 transcript:ENSDART00000102472.6 gene_biotype:protein_coding transcript_biotype:protein_coding gene_symbol:dars1 description:aspartyl-tRNA synthetase 1 [Source:ZFIN;Acc:ZDB-GENE-061110-135]	dars1	11	60.504	632600	480923	631213	467789	775941	681335	775941	731023	10	0.121648	0.748984
ENSDARP00000137742.1_x000D_; ENSDARP00000155325.1_x000D_; ENSDARP00000017103.7	pep chromosome:GRCz11:4:74945557:74972270:1 gene:ENSDARG00000017454.11 transcript:ENSDART00000158533.3 gene_biotype:protein_coding transcript_biotype:protein_coding gene_symbol:nup50 description:nucleoporin 50 [Source:ZFIN;Acc:ZDB-GENE-030131-1689]<|>pep chromosome:GRCz11:4:74928675:74960910:1 gene:ENSDARG00000017454.11 transcript:ENSDART00000192755.1 gene_biotype:protein_coding transcript_biotyp…	nup50	2	44.638	203030	195277	143151	199833	183741	198808	203030	205908	3	0.121033	0.731653
ENSDARP00000157569.1_x000D_; ENSDARP00000006831.4	pep chromosome:GRCz11:CHR_ALT_CTG1_1_11:17535212:17541557:1 gene:ENSDARG00000113754.1 transcript:ENSDART00000190304.1 gene_biotype:protein_coding transcript_biotype:protein_coding gene_symbol:casp3a description:caspase 3, apoptosis-related cysteine peptidase a [Source:ZFIN;Acc:ZDB-GENE-011210-1]<|>pep chromosome:GRCz11:1:17527378:17536307:1 gene:ENSDARG00000017905.9 transcript:ENSDART00000005593.…	casp3a	4	31.467	595016	254159	546912	287304	510208	722810	722810	811506	6	0.119105	0.81831
ENSDARP00000156495.1_x000D_; ENSDARP00000144666.1_x000D_; ENSDARP00000053833.3	pep chromosome:GRCz11:CHR_ALT_CTG20_2_1:9763400:9775979:1 gene:ENSDARG00000114650.1 transcript:ENSDART00000181277.1 gene_biotype:protein_coding transcript_biotype:protein_coding gene_symbol:psmc6 description:proteasome 26S subunit, ATPase 6 [Source:ZFIN;Acc:ZDB-GENE-030131-304]<|>pep chromosome:GRCz11:CHR_ALT_CTG20_1_4:9767179:9778767:1 gene:ENSDARG00000111223.1 transcript:ENSDART00000180031.1 ge…	psmc6	7	44.197	2.91372e+06	2.50904e+06	2.64741e+06	2.77229e+06	3.51536e+06	2.53086e+06	3.51536e+06	3.06603e+06	10	0.116601	0.739445
ENSDARP00000094521.4	pep chromosome:GRCz11:3:26211974:26222381:-1 gene:ENSDARG00000070573.6 transcript:ENSDART00000103746.6 gene_biotype:protein_coding transcript_biotype:protein_coding gene_symbol:mapk3 description:mitogen-activated protein kinase 3 [Source:ZFIN;Acc:ZDB-GENE-040121-1]	mapk3	8	44.071	1.19331e+06	902569	1.13691e+06	850621	1.15547e+06	1.58585e+06	1.58585e+06	1.56997e+06	8	0.116044	0.767193
ENSDARP00000070224.4	pep chromosome:GRCz11:17:39697621:39739994:1 gene:ENSDARG00000060494.8 transcript:ENSDART00000075743.7 gene_biotype:protein_coding transcript_biotype:protein_coding gene_symbol:eprs1 description:glutamyl-prolyl-tRNA synthetase 1 [Source:ZFIN;Acc:ZDB-GENE-030131-638]	eprs1	18	186.463	598710	458641	446846	456418	604770	563815	604770	558169	19	0.114321	0.748989
ENSDARP00000069585.4_x000D_; ENSDARP00000125927.1	pep chromosome:GRCz11:3:27798094:27831806:1 gene:ENSDARG00000053129.7 transcript:ENSDART00000075100.5 gene_biotype:protein_coding transcript_biotype:protein_coding gene_symbol:carhsp1 description:calcium regulated heat stable protein 1 [Source:ZFIN;Acc:ZDB-GENE-040426-1479]<|>pep chromosome:GRCz11:3:27798094:27831815:1 gene:ENSDARG00000053129.7 transcript:ENSDART00000151437.3 gene_biotype:protein…	carhsp1	4	16.51	1.37979e+07	7.81628e+06	1.45983e+07	9.06371e+06	1.39997e+07	1.57099e+07	1.57099e+07	1.71831e+07	8	0.113482	0.791444
ENSDARP00000113808.1	pep chromosome:GRCz11:23:19759128:19809027:1 gene:ENSDARG00000074201.5 transcript:ENSDART00000135820.3 gene_biotype:protein_coding transcript_biotype:protein_coding gene_symbol:flna description:filamin A, alpha (actin binding protein 280) [Source:ZFIN;Acc:ZDB-GENE-030131-2145]	flna	59	272.38	1.51729e+06	1.10839e+06	1.47217e+06	1.19928e+06	1.52043e+06	1.71851e+06	1.71851e+06	1.79936e+06	58	0.113297	0.756375
ENSDARP00000075874.5_x000D_; ENSDARP00000145324.1	pep chromosome:GRCz11:23:9560991:9567306:1 gene:ENSDARG00000058560.9 transcript:ENSDART00000081433.7 gene_biotype:protein_coding transcript_biotype:protein_coding gene_symbol:adrm1 description:adhesion regulating molecule 1 [Source:NCBI gene;Acc:796450]<|>pep chromosome:GRCz11:CHR_ALT_CTG23_1_1:9567278:9572883:1 gene:ENSDARG00000113912.1 transcript:ENSDART00000192684.1 gene_biotype:protein_coding…	adrm1	4	42.626	3.01836e+06	1.66271e+06	1.37942e+06	1.29354e+06	2.44806e+06	2.74899e+06	3.01836e+06	2.94319e+06	6	0.110169	0.818592
ENSDARP00000145339.1_x000D_; ENSDARP00000063922.5	pep chromosome:GRCz11:CHR_ALT_CTG10_1_29:29820456:29831806:-1 gene:ENSDARG00000112517.1 transcript:ENSDART00000182750.1 gene_biotype:protein_coding transcript_biotype:protein_coding gene_symbol:zpr1 description:ZPR1 zinc finger [Source:ZFIN;Acc:ZDB-GENE-040426-2110]<|>pep chromosome:GRCz11:10:29820172:29831944:-1 gene:ENSDARG00000043542.8 transcript:ENSDART00000063923.7 gene_biotype:protein_codin…	zpr1	1	49.252	31689.9	36383.2	20909.4	27683	32047.3	34073.3	36383.2	33732.1	2	0.108799	0.77476
ENSDARP00000093160.3	pep chromosome:GRCz11:19:43341176:43357457:1 gene:ENSDARG00000070012.5 transcript:ENSDART00000102384.5 gene_biotype:protein_coding transcript_biotype:protein_coding gene_symbol:sesn2 description:sestrin 2 [Source:ZFIN;Acc:ZDB-GENE-070108-1]	sesn2	2	50.943	90387.9	55969.7	70485.2	39099.6	65660.2	173861	173861	172120	3	0.107981	0.852925
ENSDARP00000054690.4	pep chromosome:GRCz11:23:20640484:20664621:1 gene:ENSDARG00000037559.7 transcript:ENSDART00000054691.6 gene_biotype:protein_coding transcript_biotype:protein_coding gene_symbol:uba1 description:ubiquitin-like modifier activating enzyme 1 [Source:ZFIN;Acc:ZDB-GENE-040426-2009]	uba1	25	118.174	3.72037e+06	2.55884e+06	3.89137e+06	2.41721e+06	3.82919e+06	5.00669e+06	5.00669e+06	4.95655e+06	33	0.107675	0.798926
ENSDARP00000132874.1_x000D_; ENSDARP00000152120.1	pep chromosome:GRCz11:19:46222918:46238622:1 gene:ENSDARG00000103203.2 transcript:ENSDART00000158703.2 gene_biotype:protein_coding transcript_biotype:protein_coding gene_symbol:vps28 description:VPS28 subunit of ESCRT-I [Source:ZFIN;Acc:ZDB-GENE-040426-1527]<|>pep chromosome:GRCz11:19:46222428:46238622:1 gene:ENSDARG00000103203.2 transcript:ENSDART00000183984.1 gene_biotype:protein_coding transcr…	vps28	4	25.428	949696	544050	648963	423618	811258	1.2183e+06	1.2183e+06	1.2061e+06	4	0.106791	0.828362
ENSDARP00000101948.4	pep chromosome:GRCz11:1:26467071:26508144:1 gene:ENSDARG00000019581.10 transcript:ENSDART00000112329.6 gene_biotype:protein_coding transcript_biotype:protein_coding gene_symbol:uso1 description:USO1 vesicle transport factor [Source:ZFIN;Acc:ZDB-GENE-040426-688]	uso1	2	107.265	46772.1	53877.4	38762.5	38973.7	53372.4	58585.5	58585.5	57998.8	3	0.106383	0.77354
ENSDARP00000073057.4_x000D_; ENSDARP00000107955.2	pep chromosome:GRCz11:9:32286605:32300783:-1 gene:ENSDARG00000056160.6 transcript:ENSDART00000078596.6 gene_biotype:protein_coding transcript_biotype:protein_coding gene_symbol:hspd1 description:heat shock 60 protein 1 [Source:ZFIN;Acc:ZDB-GENE-021206-1]<|>pep chromosome:GRCz11:9:32287114:32300611:-1 gene:ENSDARG00000056160.6 transcript:ENSDART00000127938.3 gene_biotype:protein_coding transcript_…	hspd1	23	61.158	1.95931e+07	9.59821e+06	8.02716e+06	6.21068e+06	1.48601e+07	2.03986e+07	2.03986e+07	2.01943e+07	40	0.106197	0.853037
ENSDARP00000120692.2	pep chromosome:GRCz11:21:37423717:37435162:-1 gene:ENSDARG00000079508.5 transcript:ENSDART00000133585.3 gene_biotype:protein_coding transcript_biotype:protein_coding gene_symbol:fam114a2 description:family with sequence similarity 114 member A2 [Source:ZFIN;Acc:ZDB-GENE-030131-6308]	fam114a2	5	56.916	102181	36383.2	20909.4	22298.3	19820.3	218614	468308	582718	7	0.104584	0.917101
ENSDARP00000088019.4_x000D_; ENSDARP00000143945.2	pep chromosome:GRCz11:5:69597166:69620722:-1 gene:ENSDARG00000028087.9 transcript:ENSDART00000097248.5 gene_biotype:protein_coding transcript_biotype:protein_coding gene_symbol:aldh2.2 description:aldehyde dehydrogenase 2 family member, tandem duplicate 2 [Source:ZFIN;Acc:ZDB-GENE-030326-5]<|>pep chromosome:GRCz11:5:69597489:69621227:-1 gene:ENSDARG00000028087.9 transcript:ENSDART00000178543.2 ge…	aldh2.2	14	56.527	4.93115e+06	2.87876e+06	4.27794e+06	1.77712e+06	5.10062e+06	8.31002e+06	8.31002e+06	8.2268e+06	20	0.103591	0.863644
ENSDARP00000023177.7	pep chromosome:GRCz11:14:30795559:30801555:1 gene:ENSDARG00000021124.8 transcript:ENSDART00000006132.8 gene_biotype:protein_coding transcript_biotype:protein_coding gene_symbol:cfl1 description:cofilin 1 [Source:ZFIN;Acc:ZDB-GENE-030131-215]	cfl1	11	18.759	1.64309e+08	1.18256e+08	1.58981e+08	1.10179e+08	1.7352e+08	2.00356e+08	2.00356e+08	1.9835e+08	82	0.103443	0.794323
ENSDARP00000085842.5	pep chromosome:GRCz11:8:29635968:29652415:1 gene:ENSDARG00000014041.11 transcript:ENSDART00000091409.7 gene_biotype:protein_coding transcript_biotype:protein_coding gene_symbol:smarcad1a description:SWI/SNF-related, matrix-associated actin-dependent regulator of chromatin, subfamily a, containing DEAD/H box 1 a [Source:NCBI gene;Acc:557875]	smarcad1a	2	110.276	52521	33304.5	17767.3	26368	45351.1	32086.2	52521	48745.6	2	0.101346	0.837748
ENSDARP00000134127.2	pep scaffold:GRCz11:KN149818.1:21:22196:-1 gene:ENSDARG00000099653.2 transcript:ENSDART00000164577.2 gene_biotype:protein_coding transcript_biotype:protein_coding gene_symbol:PSMD2 description:proteasome 26S subunit, non-ATPase 2 [Source:HGNC Symbol;Acc:HGNC:9559]		4	59.275	931645	763128	622022	659739	1.03632e+06	797528	1.03632e+06	878541	6	0.100717	0.790419
ENSDARP00000125818.1_x000D_; ENSDARP00000152562.1_x000D_; ENSDARP00000069926.2	pep chromosome:GRCz11:21:45351660:45363956:-1 gene:ENSDARG00000053404.7 transcript:ENSDART00000151106.3 gene_biotype:protein_coding transcript_biotype:protein_coding gene_symbol:PPP2CA description:zgc:56064 [Source:ZFIN;Acc:ZDB-GENE-040426-877]<|>pep chromosome:GRCz11:21:45351660:45363871:-1 gene:ENSDARG00000053404.7 transcript:ENSDART00000182078.1 gene_biotype:protein_coding transcript_biotype:p…	ppp2cab	1	35.511	184451	92537.4	133716	108702	140822	183283	184451	181448	4	0.0992707	0.814035
ENSDARP00000067085.5	pep chromosome:GRCz11:1:12335816:12344792:1 gene:ENSDARG00000045620.6 transcript:ENSDART00000067086.6 gene_biotype:protein_coding transcript_biotype:protein_coding gene_symbol:nansa description:N-acetylneuraminic acid synthase a [Source:ZFIN;Acc:ZDB-GENE-030131-1500]	nansa	11	40.125	4.88512e+06	2.65592e+06	4.32373e+06	2.92144e+06	4.8256e+06	4.8882e+06	4.8882e+06	5.144e+06	15	0.0989369	0.815157
ENSDARP00000102961.1	pep chromosome:GRCz11:7:65121743:65174007:1 gene:ENSDARG00000035751.8 transcript:ENSDART00000108471.3 gene_biotype:protein_coding transcript_biotype:protein_coding gene_symbol:ipo7 description:importin 7 [Source:ZFIN;Acc:ZDB-GENE-030131-458]	ipo7	4	119.367	117885	65450.5	176017	59561.9	118150	236676	236676	234306	5	0.098141	0.872258
ENSDARP00000106078.2	pep chromosome:GRCz11:5:63390315:63399894:1 gene:ENSDARG00000074246.5 transcript:ENSDART00000124616.4 gene_biotype:protein_coding transcript_biotype:protein_coding gene_symbol:rab14 description:RAB14, member RAS oncogene family [Source:ZFIN;Acc:ZDB-GENE-030826-20]	rab14	2	23.86	298678	147995	195186	141249	192237	386950	386950	383075	4	0.0947627	0.850327
ENSDARP00000121990.1	pep chromosome:GRCz11:19:42847306:42875185:1 gene:ENSDARG00000025269.10 transcript:ENSDART00000135164.3 gene_biotype:protein_coding transcript_biotype:protein_coding gene_symbol:pdcd6ip description:programmed cell death 6 interacting protein [Source:ZFIN;Acc:ZDB-GENE-040426-2678]	pdcd6ip	20	95.712	1.13546e+06	1.08736e+06	967056	1.06812e+06	1.05558e+06	1.28622e+06	1.41429e+06	1.64053e+06	23	0.0934844	0.784654
ENSDARP00000148100.1	pep chromosome:GRCz11:1:27977297:28020042:1 gene:ENSDARG00000100083.2 transcript:ENSDART00000180692.1 gene_biotype:protein_coding transcript_biotype:protein_coding gene_symbol:sugt1 description:SGT1 homolog, MIS12 kinetochore complex assembly cochaperone [Source:ZFIN;Acc:ZDB-GENE-041114-56]	sugt1	12	37.911	1.78449e+06	1.2361e+06	1.56971e+06	1.22595e+06	1.69952e+06	2.00603e+06	2.00603e+06	1.98594e+06	11	0.0905203	0.81236
ENSDARP00000130351.1	pep chromosome:GRCz11:9:23787:48036:-1 gene:ENSDARG00000098670.2 transcript:ENSDART00000171335.2 gene_biotype:protein_coding transcript_biotype:protein_coding gene_symbol:map4k4 description:mitogen-activated protein kinase kinase kinase kinase 4 [Source:ZFIN;Acc:ZDB-GENE-030131-6722]	map4k4	1	121.849	14998.8	36383.2	20909.4	19386.8	32819.7	21630	36383.2	26771.5	3	0.0901341	0.844331
ENSDARP00000117378.1_x000D_; ENSDARP00000007602.9	pep chromosome:GRCz11:10:18877362:18906672:1 gene:ENSDARG00000006624.12 transcript:ENSDART00000138334.3 gene_biotype:protein_coding transcript_biotype:protein_coding gene_symbol:ppp2r2ab description:protein phosphatase 2, regulatory subunit B, alpha b [Source:ZFIN;Acc:ZDB-GENE-030131-5474]<|>pep chromosome:GRCz11:10:18878856:18906671:1 gene:ENSDARG00000006624.12 transcript:ENSDART00000024127.9 ge…	ppp2r2ab	10	51.678	5.83794e+06	4.58134e+06	5.55793e+06	4.35649e+06	6.2066e+06	6.6224e+06	6.6224e+06	6.55609e+06	13	0.0895159	0.807107
ENSDARP00000131945.2	pep chromosome:GRCz11:11:44910615:44931962:-1 gene:ENSDARG00000099755.4 transcript:ENSDART00000170345.2 gene_biotype:protein_coding transcript_biotype:protein_coding gene_symbol:pfklb description:phosphofructokinase, liver b [Source:ZFIN;Acc:ZDB-GENE-050417-62]	pfklb	18	84.966	4.81648e+06	3.02657e+06	4.54675e+06	3.39091e+06	4.87107e+06	4.83224e+06	4.87107e+06	5.2657e+06	27	0.0893688	0.816796
ENSDARP00000015367.5_x000D_; ENSDARP00000150967.1	pep chromosome:GRCz11:19:32807236:32820107:1 gene:ENSDARG00000011312.6 transcript:ENSDART00000008698.6 gene_biotype:protein_coding transcript_biotype:protein_coding gene_symbol:stk3 description:serine/threonine kinase 3 (STE20 homolog, yeast) [Source:NCBI gene;Acc:324125]<|>pep chromosome:GRCz11:CHR_ALT_CTG19_1_6:32809386:32820477:1 gene:ENSDARG00000115118.1 transcript:ENSDART00000189278.1 gene_b…	stk3	3	56.045	89471.6	64387.8	77604.4	56380.2	89105.3	106812	106812	115829	3	0.0877822	0.825875
ENSDARP00000091899.4_x000D_; ENSDARP00000136100.3_x000D_; ENSDARP00000107457.2	pep chromosome:GRCz11:8:2493800:2506327:-1 gene:ENSDARG00000058451.8 transcript:ENSDART00000101125.5 gene_biotype:protein_coding transcript_biotype:protein_coding gene_symbol:rpl6 description:ribosomal protein L6 [Source:ZFIN;Acc:ZDB-GENE-030131-8671]<|>pep chromosome:GRCz11:8:2493794:2504714:-1 gene:ENSDARG00000058451.8 transcript:ENSDART00000171559.3 gene_biotype:protein_coding transcript_bioty…	rpl6	8	30.522	5.25806e+06	7.55645e+06	3.56273e+06	4.57703e+06	6.28825e+06	5.89546e+06	7.55645e+06	7.24106e+06	10	0.0871499	0.833327
ENSDARP00000146466.1_x000D_; ENSDARP00000146160.1	pep chromosome:GRCz11:11:15225608:15297210:-1 gene:ENSDARG00000009724.9 transcript:ENSDART00000191164.1 gene_biotype:protein_coding transcript_biotype:protein_coding gene_symbol:rpn2 description:ribophorin II [Source:ZFIN;Acc:ZDB-GENE-030131-7928]<|>pep chromosome:GRCz11:11:15225608:15297210:-1 gene:ENSDARG00000009724.9 transcript:ENSDART00000191714.1 gene_biotype:protein_coding transcript_biotyp…	rpn2	5	70.735	1.02681e+06	816421	1.60722e+06	1.24248e+06	1.3967e+06	925089	1.60722e+06	1.86135e+06	8	0.0842646	0.837765
ENSDARP00000140879.1	pep chromosome:GRCz11:19:48364312:48371092:-1 gene:ENSDARG00000103433.2 transcript:ENSDART00000169464.2 gene_biotype:protein_coding transcript_biotype:protein_coding gene_symbol:rpl14 description:ribosomal protein L14 [Source:ZFIN;Acc:ZDB-GENE-030131-2085]	rpl14	6	16.118	2.21938e+06	3.03204e+06	2.68338e+06	1.78435e+06	3.27734e+06	3.64955e+06	4.11411e+06	4.52684e+06	6	0.0803825	0.84671
ENSDARP00000156947.1	pep chromosome:GRCz11:8:22523129:22539113:-1 gene:ENSDARG00000074758.5 transcript:ENSDART00000185981.1 gene_biotype:protein_coding transcript_biotype:protein_coding gene_symbol:csde1 description:cold shock domain containing E1, RNA-binding [Source:ZFIN;Acc:ZDB-GENE-030131-8623]	csde1	2	96.57	20221.2	36383.2	26486	22298.3	19310.7	53456.5	53456.5	52921.2	2	0.0801106	0.873063
ENSDARP00000110413.3	pep chromosome:GRCz11:21:40354784:40398639:-1 gene:ENSDARG00000074955.7 transcript:ENSDART00000130950.3 gene_biotype:protein_coding transcript_biotype:protein_coding gene_symbol:nup98 description:nucleoporin 98 [Source:ZFIN;Acc:ZDB-GENE-040426-1180]	nup98	9	195.724	628053	345730	226459	278168	468834	442945	628053	536947	11	0.0774574	0.87303
ENSDARP00000124217.2	pep chromosome:GRCz11:14:6962271:6968589:1 gene:ENSDARG00000007960.10 transcript:ENSDART00000148447.3 gene_biotype:protein_coding transcript_biotype:protein_coding gene_symbol:hnrnpaba description:heterogeneous nuclear ribonucleoprotein A/Ba [Source:ZFIN;Acc:ZDB-GENE-030131-185]	hnrnpaba	1	37.088	56101.6	36383.2	27038.4	22298.3	41645.2	69757.1	69757.1	69058.6	5	0.0770335	0.883647
ENSDARP00000018980.9	pep chromosome:GRCz11:2:30177476:30182353:-1 gene:ENSDARG00000007320.10 transcript:ENSDART00000019149.10 gene_biotype:protein_coding transcript_biotype:protein_coding gene_symbol:rpl7 description:ribosomal protein L7 [Source:ZFIN;Acc:ZDB-GENE-030131-8654]	rpl7	4	28.428	2.2088e+06	2.9611e+06	1.91141e+06	2.0314e+06	2.50695e+06	2.87606e+06	3.05346e+06	3.13036e+06	7	0.0761569	0.838174
ENSDARP00000133390.1	pep chromosome:GRCz11:21:22558187:22565170:1 gene:ENSDARG00000104765.2 transcript:ENSDART00000167599.2 gene_biotype:protein_coding transcript_biotype:protein_coding gene_symbol:chek1 description:checkpoint kinase 1 [Source:ZFIN;Acc:ZDB-GENE-040426-896]	chek1	2	46.745	95569	61832.4	82230.8	69370.7	85794.1	95532.4	95569	95233.4	2	0.0755366	0.838433
ENSDARP00000124053.1	pep chromosome:GRCz11:23:1702624:1726560:1 gene:ENSDARG00000061024.7 transcript:ENSDART00000149357.3 gene_biotype:protein_coding transcript_biotype:protein_coding gene_symbol:rabggta description:Rab geranylgeranyltransferase subunit alpha [Source:ZFIN;Acc:ZDB-GENE-060929-1042]	rabggta	3	66.96	63174.8	36383.2	75195.9	22298.3	93315	96928.8	141805	176449	4	0.0742323	0.908421
ENSDARP00000109783.2	pep chromosome:GRCz11:4:16876831:16883051:-1 gene:ENSDARG00000007405.8 transcript:ENSDART00000124627.3 gene_biotype:protein_coding transcript_biotype:protein_coding gene_symbol:strap description:serine/threonine kinase receptor associated protein [Source:ZFIN;Acc:ZDB-GENE-040426-1110]	strap	5	36.048	1.11085e+06	600366	949434	623066	911632	1.2996e+06	1.2996e+06	1.28659e+06	7	0.0737777	0.867638
ENSDARP00000092887.3	pep chromosome:GRCz11:1:34707932:34713800:-1 gene:ENSDARG00000092693.4 transcript:ENSDART00000102111.5 gene_biotype:protein_coding transcript_biotype:protein_coding gene_symbol:tpt1 description:tumor protein, translationally-controlled 1 [Source:NCBI gene;Acc:30723]	tpt1	8	19.012	1.5422e+07	1.32162e+07	1.17948e+07	1.17317e+07	1.54671e+07	1.53771e+07	1.54671e+07	1.68861e+07	12	0.0716506	0.839694
ENSDARP00000109333.1	pep chromosome:GRCz11:11:7183131:7211899:1 gene:ENSDARG00000013776.12 transcript:ENSDART00000125619.4 gene_biotype:protein_coding transcript_biotype:protein_coding gene_symbol:thop1 description:thimet oligopeptidase 1 [Source:ZFIN;Acc:ZDB-GENE-040718-47]	thop1	22	80.236	4.06733e+06	2.59141e+06	3.77188e+06	2.60483e+06	3.97301e+06	4.42637e+06	4.42637e+06	4.71426e+06	23	0.0681474	0.864483
ENSDARP00000025772.7	pep chromosome:GRCz11:23:45860676:45867848:1 gene:ENSDARG00000012946.8 transcript:ENSDART00000012234.8 gene_biotype:protein_coding transcript_biotype:protein_coding gene_symbol:syap1 description:synapse associated protein 1 [Source:ZFIN;Acc:ZDB-GENE-040426-917]	syap1	7	38.258	2.25827e+06	965897	598180	779138	1.21651e+06	1.58574e+06	2.25827e+06	2.61614e+06	7	0.0680116	0.904413
ENSDARP00000132115.2_x000D_; ENSDARP00000056639.2	pep chromosome:GRCz11:2:32505557:32512648:-1 gene:ENSDARG00000038785.5 transcript:ENSDART00000170674.2 gene_biotype:protein_coding transcript_biotype:protein_coding gene_symbol:abcf2a description:ATP-binding cassette, sub-family F (GCN20), member 2a [Source:ZFIN;Acc:ZDB-GENE-030131-8714]<|>pep chromosome:GRCz11:2:32505554:32513538:-1 gene:ENSDARG00000038785.5 transcript:ENSDART00000056640.4 gene_…	abcf2a	5	70.043	679037	535798	715864	630767	766841	615223	767991	890844	6	0.0640931	0.855397
ENSDARP00000069904.3	pep chromosome:GRCz11:7:30923283:30926030:-1 gene:ENSDARG00000053405.5 transcript:ENSDART00000075421.5 gene_biotype:protein_coding transcript_biotype:protein_coding gene_symbol:sord description:sorbitol dehydrogenase [Source:ZFIN;Acc:ZDB-GENE-040426-1231]	sord	6	38.092	1.23075e+06	484106	1.03655e+06	650413	958010	1.12955e+06	1.33539e+06	1.549e+06	6	0.0628601	0.895342
ENSDARP00000129014.1	pep chromosome:GRCz11:15:25438714:25448626:1 gene:ENSDARG00000061634.9 transcript:ENSDART00000154164.3 gene_biotype:protein_coding transcript_biotype:protein_coding gene_symbol:aifm4 description:apoptosis inducing factor mitochondria associated 4 [Source:ZFIN;Acc:ZDB-GENE-070112-2282]	aifm4	11	58.274	2.78601e+06	1.72596e+06	2.67638e+06	1.73628e+06	2.62806e+06	3.20987e+06	3.20987e+06	3.49519e+06	14	0.0622139	0.880405
ENSDARP00000132139.1_x000D_; ENSDARP00000144370.1	pep chromosome:GRCz11:7:67467702:67477137:1 gene:ENSDARG00000099380.3 transcript:ENSDART00000168460.2 gene_biotype:protein_coding transcript_biotype:protein_coding gene_symbol:rpl13 description:ribosomal protein L13 [Source:NCBI gene;Acc:378961]<|>pep chromosome:GRCz11:7:67468999:67477495:1 gene:ENSDARG00000099380.3 transcript:ENSDART00000176368.2 gene_biotype:protein_coding transcript_biotype:pr…	rpl13	8	24.35	3.91099e+06	3.71883e+06	3.1592e+06	3.35227e+06	3.52116e+06	4.42682e+06	4.42682e+06	4.83791e+06	8	0.0618406	0.859621
ENSDARP00000015825.8	pep chromosome:GRCz11:1:49415281:49432147:1 gene:ENSDARG00000018325.10 transcript:ENSDART00000015007.9 gene_biotype:protein_coding transcript_biotype:protein_coding gene_symbol:taf5 description:TAF5 RNA polymerase II, TATA box binding protein (TBP)-associated factor [Source:ZFIN;Acc:ZDB-GENE-051120-180]	taf5	1	83.789	19979.7	36383.2	18716.9	22298.3	27068.4	25633.6	36383.2	21676.5	2	0.0618105	0.877975
ENSDARP00000144223.1	pep chromosome:GRCz11:22:25086567:25137256:1 gene:ENSDARG00000041703.8 transcript:ENSDART00000177284.2 gene_biotype:protein_coding transcript_biotype:protein_coding gene_symbol:rrbp1b description:ribosome binding protein 1b [Source:ZFIN;Acc:ZDB-GENE-030429-36]	rrbp1b	2	109.551	38091.5	36383.2	17042.8	20021.1	52277.1	25587	52277.1	58245.1	2	0.0604028	0.90812
ENSDARP00000118265.1	pep chromosome:GRCz11:23:28494189:28568978:1 gene:ENSDARG00000016782.11 transcript:ENSDART00000146990.2 gene_biotype:protein_coding transcript_biotype:protein_coding gene_symbol:huwe1 description:HECT, UBA and WWE domain containing E3 ubiquitin protein ligase 1 [Source:ZFIN;Acc:ZDB-GENE-081104-387]	huwe1	5	487.939	49423.5	44604.6	31607.5	28504.2	43605.4	63217.9	63217.9	62584.8	6	0.0577865	0.893761
ENSDARP00000040032.7	pep chromosome:GRCz11:4:22730795:22749553:-1 gene:ENSDARG00000016010.11 transcript:ENSDART00000040033.9 gene_biotype:protein_coding transcript_biotype:protein_coding gene_symbol:nup107 description:nucleoporin 107 [Source:ZFIN;Acc:ZDB-GENE-041210-245]	nup107	10	105.33	547683	295232	279112	238749	440207	481083	547683	574067	8	0.054643	0.905802
ENSDARP00000149691.1_x000D_; ENSDARP00000003700.7	pep chromosome:GRCz11:3:29867286:29870848:-1 gene:ENSDARG00000003599.10 transcript:ENSDART00000186457.1 gene_biotype:protein_coding transcript_biotype:protein_coding gene_symbol:rpl3 description:ribosomal protein L3 [Source:ZFIN;Acc:ZDB-GENE-030131-1291]<|>pep chromosome:GRCz11:3:29867213:29871364:-1 gene:ENSDARG00000003599.10 transcript:ENSDART00000011251.10 gene_biotype:protein_coding transcrip…	rpl3	11	46.226	4.37282e+06	5.39377e+06	2.50592e+06	3.32954e+06	4.47854e+06	4.43978e+06	5.39377e+06	4.86166e+06	14	0.0545474	0.896826
ENSDARP00000100789.1	pep chromosome:GRCz11:2:1470070:1486023:-1 gene:ENSDARG00000077288.3 transcript:ENSDART00000113774.3 gene_biotype:protein_coding transcript_biotype:protein_coding gene_symbol:si:ch211-188c16.1 description:si:ch211-188c16.1 [Source:ZFIN;Acc:ZDB-GENE-070912-162]	si:ch211-188c16.1	4	84.187	105042	66769.4	85931.4	46531.6	126485	114086	126485	155949	5	0.0519655	0.915188
ENSDARP00000152789.1_x000D_; ENSDARP00000092718.3	pep chromosome:GRCz11:CHR_ALT_CTG16_1_16:33166269:33179646:1 gene:ENSDARG00000110332.1 transcript:ENSDART00000184200.1 gene_biotype:protein_coding transcript_biotype:protein_coding gene_symbol:rragca description:Ras-related GTP binding Ca [Source:ZFIN;Acc:ZDB-GENE-050522-355]<|>pep chromosome:GRCz11:16:33163858:33179119:1 gene:ENSDARG00000069829.4 transcript:ENSDART00000101943.4 gene_biotype:prot…	rragca	7	42.911	1.47547e+06	962056	1.56584e+06	819797	1.55675e+06	1.93016e+06	1.93016e+06	2.03433e+06	13	0.0494289	0.913542
ENSDARP00000068373.4	pep chromosome:GRCz11:6:27104962:27108844:-1 gene:ENSDARG00000052103.6 transcript:ENSDART00000073883.5 gene_biotype:protein_coding transcript_biotype:protein_coding gene_symbol:dtymk description:deoxythymidylate kinase (thymidylate kinase) [Source:ZFIN;Acc:ZDB-GENE-990603-11]	dtymk	2	24.117	262273	212918	201689	168399	271322	272578	272578	269849	2	0.0483545	0.898749
ENSDARP00000044127.6	pep chromosome:GRCz11:9:3282369:3314374:1 gene:ENSDARG00000034916.9 transcript:ENSDART00000044128.9 gene_biotype:protein_coding transcript_biotype:protein_coding gene_symbol:hat1 description:histone acetyltransferase 1 [Source:ZFIN;Acc:ZDB-GENE-040912-99]	hat1	12	47.82	9.70397e+06	6.84783e+06	9.98062e+06	6.75282e+06	1.0111e+07	1.07358e+07	1.07358e+07	1.17866e+07	19	0.0481173	0.900697
ENSDARP00000150867.1_x000D_; ENSDARP00000100474.3_x000D_; ENSDARP00000157577.1	pep chromosome:GRCz11:CHR_ALT_CTG15_2_2:17146677:17167891:-1 gene:ENSDARG00000112542.1 transcript:ENSDART00000188296.1 gene_biotype:protein_coding transcript_biotype:protein_coding gene_symbol:cul5a description:cullin 5a [Source:ZFIN;Acc:ZDB-GENE-030131-5426]<|>pep chromosome:GRCz11:15:17147002:17169935:-1 gene:ENSDARG00000069742.6 transcript:ENSDART00000110111.4 gene_biotype:protein_coding trans…	cul5a	11	90.955	1.25572e+06	680309	607096	557403	810128	1.26827e+06	1.27126e+06	1.55444e+06	13	0.0477048	0.920162
ENSDARP00000143268.1	pep chromosome:GRCz11:20:19512622:19532600:-1 gene:ENSDARG00000014004.11 transcript:ENSDART00000179566.2 gene_biotype:protein_coding transcript_biotype:protein_coding gene_symbol:eif2b4 description:eukaryotic translation initiation factor 2B, subunit 4 delta [Source:ZFIN;Acc:ZDB-GENE-030131-955]	eif2b4	3	61.187	283734	148134	229542	109562	298423	324722	324722	321471	4	0.0460349	0.930916
ENSDARP00000128647.1	pep chromosome:GRCz11:6:16673793:16717878:-1 gene:ENSDARG00000078592.5 transcript:ENSDART00000153552.2 gene_biotype:protein_coding transcript_biotype:protein_coding gene_symbol:nomo description:nodal modulator [Source:ZFIN;Acc:ZDB-GENE-040826-3]	nomo	4	132.403	44624.6	30572.7	87986.3	34606.5	81800.9	46579.9	87986.3	101899	4	0.0451687	0.932328
ENSDARP00000144822.1	pep chromosome:GRCz11:2:50999477:51032888:1 gene:ENSDARG00000102291.2 transcript:ENSDART00000190111.1 gene_biotype:protein_coding transcript_biotype:protein_coding gene_symbol:eef1da description:eukaryotic translation elongation factor 1 delta a (guanine nucleotide exchange protein) [Source:ZFIN;Acc:ZDB-GENE-040426-2740]	eef1da	8	31.667	5.56216e+06	6.33658e+06	3.88325e+06	3.84297e+06	5.68608e+06	6.87451e+06	6.87451e+06	6.80567e+06	10	0.0447665	0.912211
ENSDARP00000090434.4	pep chromosome:GRCz11:5:13647288:13652687:1 gene:ENSDARG00000068820.6 transcript:ENSDART00000099660.6 gene_biotype:protein_coding transcript_biotype:protein_coding gene_symbol:h2az2a description:H2A.Z variant histone 2a [Source:NCBI gene;Acc:252913]	h2az2a	1	13.501	453785	328911	340170	257556	440501	490353	499494	579397	3	0.0439636	0.913593
ENSDARP00000142302.1	pep chromosome:GRCz11:14:45608576:45614878:1 gene:ENSDARG00000105412.2 transcript:ENSDART00000173248.2 gene_biotype:protein_coding transcript_biotype:protein_coding gene_symbol:si:ch211-276i12.11 description:si:ch211-276i12.11 [Source:ZFIN;Acc:ZDB-GENE-160628-5]	si:ch211-276i12.11	3	12.003	3.47958e+06	1.69422e+06	3.82434e+06	2.23938e+06	3.64606e+06	3.02202e+06	3.82434e+06	4.42905e+06	4	0.0434023	0.923348
ENSDARP00000145873.1_x000D_; ENSDARP00000016277.6	pep chromosome:GRCz11:2:34008798:34072218:-1 gene:ENSDARG00000018106.8 transcript:ENSDART00000184618.1 gene_biotype:protein_coding transcript_biotype:protein_coding gene_symbol:eif2b3 description:eukaryotic translation initiation factor 2B, subunit 3 gamma [Source:ZFIN;Acc:ZDB-GENE-040426-1039]<|>pep chromosome:GRCz11:2:34008955:34072018:-1 gene:ENSDARG00000018106.8 transcript:ENSDART00000020786.…	eif2b3	4	50.465	154216	68742.8	95405.6	105494	97216.2	106970	157037	182158	5	0.0390871	0.92458
ENSDARP00000136064.2	pep chromosome:GRCz11:4:78010696:78020408:-1 gene:ENSDARG00000099824.2 transcript:ENSDART00000162341.2 gene_biotype:protein_coding transcript_biotype:protein_coding gene_symbol:nots description:nothepsin [Source:ZFIN;Acc:ZDB-GENE-010620-1]	nots	3	38.13	1.44081e+07	1.00092e+07	9.47473e+06	6.47471e+06	1.48964e+07	1.53505e+07	1.53505e+07	1.51968e+07	8	0.0385954	0.93374
ENSDARP00000072687.5	pep chromosome:GRCz11:22:24751101:24757785:-1 gene:ENSDARG00000092126.4 transcript:ENSDART00000078225.7 gene_biotype:protein_coding transcript_biotype:protein_coding gene_symbol:vtg5 description:vitellogenin 5 [Source:ZFIN;Acc:ZDB-GENE-001201-4]	vtg5	35	149.279	7.45102e+08	6.49244e+08	7.64685e+08	5.54011e+08	8.41418e+08	8.5864e+08	8.5864e+08	8.856e+08	1958	0.0379091	0.917703
ENSDARP00000014003.8	pep chromosome:GRCz11:25:30196039:30230559:1 gene:ENSDARG00000015709.11 transcript:ENSDART00000005299.10 gene_biotype:protein_coding transcript_biotype:protein_coding gene_symbol:hsd17b12a description:hydroxysteroid (17-beta) dehydrogenase 12a [Source:NCBI gene;Acc:327417]	hsd17b12a	4	35.528	1.22556e+06	370545	1.26588e+06	762072	1.10503e+06	737497	1.26588e+06	1.46604e+06	5	0.0371637	0.946409
ENSDARP00000058736.6_x000D_; ENSDARP00000144778.1	pep chromosome:GRCz11:16:31815244:31824525:-1 gene:ENSDARG00000040158.7 transcript:ENSDART00000058737.7 gene_biotype:protein_coding transcript_biotype:protein_coding gene_symbol:cdc42l description:cell division cycle 42, like [Source:ZFIN;Acc:ZDB-GENE-030131-6069]<|>pep chromosome:GRCz11:CHR_ALT_CTG16_1_14:31815345:31822163:-1 gene:ENSDARG00000116748.1 transcript:ENSDART00000193380.1 gene_biotype…	cdc42l	3	21.292	1.03787e+06	1.01442e+06	706169	674990	1.1711e+06	1.01519e+06	1.1711e+06	1.10807e+06	4	0.0367285	0.925954
ENSDARP00000076844.3	pep chromosome:GRCz11:11:3893267:3907937:-1 gene:ENSDARG00000059323.8 transcript:ENSDART00000082409.5 gene_biotype:protein_coding transcript_biotype:protein_coding gene_symbol:rpn1 description:ribophorin I [Source:ZFIN;Acc:ZDB-GENE-030131-4286]	rpn1	17	67.616	997964	655359	1.14798e+06	754058	1.12092e+06	954146	1.5297e+06	1.77441e+06	16	0.0343976	0.930351
ENSDARP00000011017.6	pep chromosome:GRCz11:4:13412030:13425447:1 gene:ENSDARG00000017841.7 transcript:ENSDART00000003694.7 gene_biotype:protein_coding transcript_biotype:protein_coding gene_symbol:cand1 description:cullin-associated and neddylation-dissociated 1 [Source:ZFIN;Acc:ZDB-GENE-040426-2872]	cand1	13	136.097	625886	412495	646055	367206	634375	764796	764796	788400	12	0.0316891	0.941275
ENSDARP00000148655.1_x000D_; ENSDARP00000060684.3	pep chromosome:GRCz11:CHR_ALT_CTG20_1_19:46525373:46529493:-1 gene:ENSDARG00000110672.1 transcript:ENSDART00000187613.1 gene_biotype:protein_coding transcript_biotype:protein_coding gene_symbol:tmed10 description:transmembrane p24 trafficking protein 10 [Source:ZFIN;Acc:ZDB-GENE-030131-4915]<|>pep chromosome:GRCz11:20:46536598:46541834:-1 gene:ENSDARG00000041391.4 transcript:ENSDART00000060685.4 …	tmed10	3	24.426	1.6263e+06	1.03428e+06	1.73205e+06	1.20909e+06	1.64e+06	1.56672e+06	2.0078e+06	2.32898e+06	3	0.0308854	0.936028
ENSDARP00000062982.5	pep chromosome:GRCz11:8:23738122:23742985:1 gene:ENSDARG00000042905.7 transcript:ENSDART00000062983.7 gene_biotype:protein_coding transcript_biotype:protein_coding gene_symbol:rpl10a description:ribosomal protein L10a [Source:NCBI gene;Acc:323305]	rpl10a	5	24.606	3.76348e+06	5.56215e+06	3.30631e+06	3.37437e+06	4.41048e+06	4.93257e+06	5.56215e+06	5.81484e+06	7	0.028318	0.941706
ENSDARP00000032843.9	pep chromosome:GRCz11:23:37057603:37085968:-1 gene:ENSDARG00000025212.11 transcript:ENSDART00000031016.9 gene_biotype:protein_coding transcript_biotype:protein_coding gene_symbol:ints11 description:integrator complex subunit 11 [Source:NCBI gene;Acc:553648]	ints11	1	67.52	28106.4	36383.2	17868.2	22298.3	27068.4	32096	36383.2	31774.6	3	0.0281262	0.94539
ENSDARP00000108096.1_x000D_; ENSDARP00000117542.1	pep chromosome:GRCz11:11:12744575:12770546:1 gene:ENSDARG00000015208.11 transcript:ENSDART00000131059.4 gene_biotype:protein_coding transcript_biotype:protein_coding gene_symbol:rbb4l description:retinoblastoma binding protein 4, like [Source:NCBI gene;Acc:322129]<|>pep chromosome:GRCz11:11:12744644:12768626:1 gene:ENSDARG00000015208.11 transcript:ENSDART00000142481.3 gene_biotype:protein_coding …	rbb4l	11	47.778	5.37506e+06	3.59921e+06	4.93041e+06	3.53798e+06	5.02368e+06	5.6625e+06	5.6625e+06	5.89981e+06	17	0.0258146	0.94639
ENSDARP00000136153.1	pep chromosome:GRCz11:20:35279968:35298023:1 gene:ENSDARG00000006672.12 transcript:ENSDART00000168216.2 gene_biotype:protein_coding transcript_biotype:protein_coding gene_symbol:fam49a description:family with sequence similarity 49 member A [Source:ZFIN;Acc:ZDB-GENE-031002-50]	fam49a	4	43.655	902065	639846	537400	509083	713238	900462	902065	912749	4	0.0253324	0.950207
ENSDARP00000138344.1	pep chromosome:GRCz11:25:186583:189982:1 gene:ENSDARG00000097691.3 transcript:ENSDART00000161504.2 gene_biotype:protein_coding transcript_biotype:protein_coding gene_symbol:pclaf description:PCNA clamp associated factor [Source:ZFIN;Acc:ZDB-GENE-131127-543]	pclaf	7	10.273	7.14587e+07	6.27974e+07	6.63442e+07	5.94797e+07	7.27846e+07	7.24398e+07	7.27846e+07	7.68348e+07	16	0.0250096	0.941437
ENSDARP00000135348.1	pep chromosome:GRCz11:3:49459828:49504023:-1 gene:ENSDARG00000100349.2 transcript:ENSDART00000168108.2 gene_biotype:protein_coding transcript_biotype:protein_coding gene_symbol:prkacaa description:protein kinase, cAMP-dependent, catalytic, alpha, genome duplicate a [Source:ZFIN;Acc:ZDB-GENE-050114-6]	prkacaa	2	40.567	87576.9	36383.2	106681	28878.5	91516.1	134937	134937	133586	2	0.0230599	0.972927
ENSDARP00000138657.1_x000D_; ENSDARP00000136475.2	pep chromosome:GRCz11:6:18203464:18228358:-1 gene:ENSDARG00000105116.2 transcript:ENSDART00000167937.2 gene_biotype:protein_coding transcript_biotype:protein_coding gene_symbol:p4hb description:prolyl 4-hydroxylase, beta polypeptide [Source:ZFIN;Acc:ZDB-GENE-080610-1]<|>pep chromosome:GRCz11:CHR_ALT_CTG6_1_14:18204631:18222623:-1 gene:ENSDARG00000116847.1 transcript:ENSDART00000169035.2 gene_biot…	p4hb	9	56.598	1.20889e+06	1.05764e+06	560883	523437	1.13966e+06	1.25418e+06	1.25418e+06	1.24162e+06	11	0.0203755	0.967745
ENSDARP00000130201.2	pep chromosome:GRCz11:9:2393764:2487171:1 gene:ENSDARG00000101735.3 transcript:ENSDART00000172624.3 gene_biotype:protein_coding transcript_biotype:protein_coding gene_symbol:chn1 description:chimerin 1 [Source:ZFIN;Acc:ZDB-GENE-040426-1934]	chn1	2	52.813	91918.7	36383.2	31165.6	30551	52110	67935.9	91918.7	76457.6	2	0.0177905	0.973813
ENSDARP00000033122.4	pep chromosome:GRCz11:9:38588081:38621202:1 gene:ENSDARG00000022659.8 transcript:ENSDART00000031127.6 gene_biotype:protein_coding transcript_biotype:protein_coding gene_symbol:snx4 description:sorting nexin 4 [Source:ZFIN;Acc:ZDB-GENE-030131-1923]	snx4	1	49.93	49466.6	58172.7	38361.8	50510.5	54865.4	41298.8	58172.7	50510.5	3	0.0173711	0.962045
ENSDARP00000144157.2	pep chromosome:GRCz11:10:28312213:28368695:-1 gene:ENSDARG00000043493.6 transcript:ENSDART00000179416.2 gene_biotype:protein_coding transcript_biotype:protein_coding gene_symbol:cltca description:clathrin, heavy chain a (Hc) [Source:ZFIN;Acc:ZDB-GENE-030131-2299]	cltca	6	192.168	27885.6	30967.9	56312.4	40032	39190.2	32117.1	88809.8	103016	5	0.0170811	0.966662
ENSDARP00000039986.6	pep chromosome:GRCz11:4:5784970:5795309:-1 gene:ENSDARG00000024654.8 transcript:ENSDART00000039987.7 gene_biotype:protein_coding transcript_biotype:protein_coding gene_symbol:pgm3 description:phosphoglucomutase 3 [Source:ZFIN;Acc:ZDB-GENE-041024-13]	pgm3	2	59.665	206009	63281	190897	66129.8	186713	208591	208591	221082	2	0.0165053	0.979521
ENSDARP00000147723.1	pep chromosome:GRCz11:CHR_ALT_CTG6_1_44:45939061:45946366:-1 gene:ENSDARG00000115667.1 transcript:ENSDART00000187703.1 gene_biotype:protein_coding transcript_biotype:protein_coding gene_symbol:tardbp description:TAR DNA binding protein [Source:ZFIN;Acc:ZDB-GENE-030131-3777]	tardbpb	3	44.694	951572	548846	535959	420610	897183	767599	951572	791513	8	0.0164665	0.971047
ENSDARP00000154097.1_x000D_; ENSDARP00000064738.4	pep chromosome:GRCz11:CHR_ALT_CTG17_1_18:24620967:24623651:1 gene:ENSDARG00000116541.1 transcript:ENSDART00000180298.1 gene_biotype:protein_coding transcript_biotype:protein_coding gene_symbol:rpl13a description:ribosomal protein L13a [Source:ZFIN;Acc:ZDB-GENE-030131-168]<|>pep chromosome:GRCz11:17:24615091:24618279:1 gene:ENSDARG00000044093.6 transcript:ENSDART00000064739.5 gene_biotype:protein_…	rpl13a	5	23.662	3.0833e+06	4.22772e+06	2.31545e+06	2.70658e+06	3.83465e+06	2.98626e+06	4.37079e+06	4.48087e+06	6	0.0127534	0.974085
ENSDARP00000039867.6	pep chromosome:GRCz11:6:42345005:42369186:-1 gene:ENSDARG00000014770.10 transcript:ENSDART00000039868.8 gene_biotype:protein_coding transcript_biotype:protein_coding gene_symbol:usp4 description:ubiquitin specific peptidase 4 (proto-oncogene) [Source:ZFIN;Acc:ZDB-GENE-041008-187]	usp4	1	112.888	31689.9	36383.2	11307.9	22298.3	21026.4	28439.2	36383.2	28154.4	2	0.0107969	0.983321
ENSDARP00000131172.1	pep chromosome:GRCz11:13:48358467:48381055:1 gene:ENSDARG00000104541.2 transcript:ENSDART00000171080.2 gene_biotype:protein_coding transcript_biotype:protein_coding gene_symbol:msh6 description:mutS homolog 6 (E. coli) [Source:ZFIN;Acc:ZDB-GENE-020905-3]	msh6	17	153.152	1.10905e+06	939077	871038	872881	1.06728e+06	994114	1.10905e+06	1.00877e+06	16	0.00994748	0.976979
ENSDARP00000010055.7	pep chromosome:GRCz11:5:33284144:33287691:-1 gene:ENSDARG00000019230.10 transcript:ENSDART00000004238.9 gene_biotype:protein_coding transcript_biotype:protein_coding gene_symbol:rpl7a description:ribosomal protein L7a [Source:ZFIN;Acc:ZDB-GENE-031001-9]	rpl7a	7	29.992	4.38567e+06	6.14519e+06	3.55311e+06	3.68706e+06	5.14682e+06	5.14048e+06	6.14519e+06	5.75608e+06	8	0.00890637	0.981691
ENSDARP00000155431.1	pep chromosome:GRCz11:CHR_ALT_CTG14_1_1:8456674:8471786:1 gene:ENSDARG00000111305.1 transcript:ENSDART00000188501.1 gene_biotype:protein_coding transcript_biotype:protein_coding gene_symbol:tmco6 description:transmembrane and coiled-coil domains 6 [Source:ZFIN;Acc:ZDB-GENE-070410-47]	tmco6	3	55.382	323587	114116	390277	198758	249768	295389	390277	451989	2	0.00835651	0.987468
ENSDARP00000144984.1_x000D_; ENSDARP00000052125.2_x000D_; ENSDARP00000155586.1	pep chromosome:GRCz11:19:30884983:30895273:1 gene:ENSDARG00000035913.5 transcript:ENSDART00000183224.1 gene_biotype:protein_coding transcript_biotype:protein_coding gene_symbol:yars1 description:tyrosyl-tRNA synthetase 1 [Source:NCBI gene;Acc:368235]<|>pep chromosome:GRCz11:19:30884706:30895272:1 gene:ENSDARG00000035913.5 transcript:ENSDART00000052126.4 gene_biotype:protein_coding transcript_biot…	yars1	10	59.468	465520	920177	603119	516009	883954	576119	920177	737036	8	0.00817936	0.984693
ENSDARP00000006875.6	pep chromosome:GRCz11:21:27340682:27354672:1 gene:ENSDARG00000020676.8 transcript:ENSDART00000011305.7 gene_biotype:protein_coding transcript_biotype:protein_coding gene_symbol:dpp3 description:dipeptidyl-peptidase 3 [Source:ZFIN;Acc:ZDB-GENE-030131-1247]	dpp3	15	81.825	2.74826e+06	1.82631e+06	2.4348e+06	1.62726e+06	2.52875e+06	3.01534e+06	3.01534e+06	2.98514e+06	16	0.00731183	0.985511
ENSDARP00000094239.3	pep chromosome:GRCz11:4:1766333:1785120:-1 gene:ENSDARG00000070477.7 transcript:ENSDART00000103463.6 gene_biotype:protein_coding transcript_biotype:protein_coding gene_symbol:dnajc2 description:DnaJ (Hsp40) homolog, subfamily C, member 2 [Source:NCBI gene;Acc:403080]	dnajc2	8	71.554	2.0897e+06	1.24479e+06	1.75252e+06	1.13214e+06	1.83287e+06	2.22454e+06	2.22454e+06	2.20227e+06	11	0.00600868	0.988655
ENSDARP00000131447.2	pep chromosome:GRCz11:1:973467:999556:-1 gene:ENSDARG00000101089.2 transcript:ENSDART00000172235.2 gene_biotype:protein_coding transcript_biotype:protein_coding gene_symbol:gart description:phosphoribosylglycinamide formyltransferase [Source:ZFIN;Acc:ZDB-GENE-000616-14]	gart	16	108.483	2.66071e+06	1.96424e+06	2.00747e+06	1.88203e+06	2.4254e+06	2.32584e+06	2.66071e+06	2.41604e+06	17	0.00569863	0.987223
ENSDARP00000095601.3	pep chromosome:GRCz11:23:13832347:13840433:-1 gene:ENSDARG00000071060.4 transcript:ENSDART00000104831.4 gene_biotype:protein_coding transcript_biotype:protein_coding gene_symbol:naa10 description:N(alpha)-acetyltransferase 10, NatA catalytic subunit [Source:ZFIN;Acc:ZDB-GENE-040426-2648]	naa10	2	25.212	31689.9	36383.2	130488	22298.3	39334.3	173573	173573	171835	2	0.00568344	0.99472
ENSDARP00000025305.5	pep chromosome:GRCz11:7:72003301:72011167:1 gene:ENSDARG00000006300.9 transcript:ENSDART00000012918.7 gene_biotype:protein_coding transcript_biotype:protein_coding gene_symbol:psmd9 description:proteasome 26S subunit, non-ATPase 9 [Source:ZFIN;Acc:ZDB-GENE-030131-431]	psmd9	4	23.492	1.04917e+06	521385	687122	664596	715171	799129	1.04917e+06	872697	3	0.0050334	0.989885
ENSDARP00000071926.5	pep chromosome:GRCz11:17:32745763:32779556:-1 gene:ENSDARG00000055151.7 transcript:ENSDART00000077459.6 gene_biotype:protein_coding transcript_biotype:protein_coding gene_symbol:smyd2a description:SET and MYND domain containing 2a [Source:NCBI gene;Acc:541423]	smyd2a	2	50.019	157086	90963.3	105871	57149.4	235662	112829	235662	192233	2	0.00215435	0.996964
ENSDARP00000128680.1	pep chromosome:GRCz11:4:77957611:77965510:1 gene:ENSDARG00000097583.4 transcript:ENSDART00000156692.3 gene_biotype:protein_coding transcript_biotype:protein_coding gene_symbol:arfgap3 description:ADP-ribosylation factor GTPase activating protein 3 [Source:ZFIN;Acc:ZDB-GENE-040426-1]	arfgap3	4	54.457	297791	96629.1	86426.4	113143	109981	200668	297791	247701	4	0.00194634	0.997259
ENSDARP00000145092.1_x000D_; ENSDARP00000123562.1	pep chromosome:GRCz11:3:26173069:26184018:-1 gene:ENSDARG00000087869.4 transcript:ENSDART00000191604.1 gene_biotype:protein_coding transcript_biotype:protein_coding gene_symbol:si:ch211-11k18.4 description:si:ch211-11k18.4 [Source:ZFIN;Acc:ZDB-GENE-070912-22]<|>pep chromosome:GRCz11:3:26175108:26183820:-1 gene:ENSDARG00000087869.4 transcript:ENSDART00000140731.3 gene_biotype:protein_coding transc…	si:ch211-11k18.4	2	50.478	128751	173694	302103	176458	250541	153127	302103	349873	2	0.000976527	0.998261
ENSDARP00000011344.9	pep chromosome:GRCz11:12:3944229:3962372:-1 gene:ENSDARG00000016443.12 transcript:ENSDART00000016791.11 gene_biotype:protein_coding transcript_biotype:protein_coding gene_symbol:eif3c description:eukaryotic translation initiation factor 3, subunit C [Source:NCBI gene;Acc:334234]	eif3c	6	106.358	390767	452690	238017	295244	314156	453160	465090	539489	5	-0.000829949	0.998394
ENSDARP00000153524.1_x000D_; ENSDARP00000013651.6	pep chromosome:GRCz11:20:39359730:39368079:-1 gene:ENSDARG00000007221.9 transcript:ENSDART00000180784.1 gene_biotype:protein_coding transcript_biotype:protein_coding gene_symbol:pbk description:PDZ binding kinase [Source:NCBI gene;Acc:360218]<|>pep chromosome:GRCz11:20:39359729:39368006:-1 gene:ENSDARG00000007221.9 transcript:ENSDART00000021788.9 gene_biotype:protein_coding transcript_biotype:pro…	pbk	10	37.64	5.34187e+06	3.92236e+06	4.9314e+06	3.50546e+06	5.14414e+06	5.70716e+06	5.70716e+06	5.71117e+06	8	-0.00192037	0.995945
ENSDARP00000035728.6	pep chromosome:GRCz11:9:11576502:11587070:-1 gene:ENSDARG00000012215.9 transcript:ENSDART00000030995.8 gene_biotype:protein_coding transcript_biotype:protein_coding gene_symbol:umps description:uridine monophosphate synthetase [Source:ZFIN;Acc:ZDB-GENE-040426-785]	umps	8	51.663	549468	362290	532803	341535	538798	573711	573711	617052	8	-0.00222716	0.995531
ENSDARP00000020578.7	pep chromosome:GRCz11:19:43715911:43737071:1 gene:ENSDARG00000016350.10 transcript:ENSDART00000006344.9 gene_biotype:protein_coding transcript_biotype:protein_coding gene_symbol:cap1 description:CAP, adenylate cyclase-associated protein 1 (yeast) [Source:ZFIN;Acc:ZDB-GENE-030131-6459]	cap1	6	49.365	410659	524748	407605	362228	409080	588538	588538	611965	6	-0.00344016	0.992668
ENSDARP00000134234.2_x000D_; ENSDARP00000123916.1_x000D_; ENSDARP00000038550.4	pep chromosome:GRCz11:CHR_ALT_CTG5_1_8:13133582:13189495:-1 gene:ENSDARG00000111915.1 transcript:ENSDART00000171372.2 gene_biotype:protein_coding transcript_biotype:protein_coding gene_symbol:mapk1 description:mitogen-activated protein kinase 1 [Source:ZFIN;Acc:ZDB-GENE-030722-2]<|>pep chromosome:GRCz11:5:13110883:13167097:-1 gene:ENSDARG00000027552.8 transcript:ENSDART00000149700.2 gene_biotype:…	mapk1	2	42.121	238584	184701	218937	108715	280298	313870	313870	310727	6	-0.00417328	0.993184
ENSDARP00000112691.1_x000D_; ENSDARP00000005837.5	pep chromosome:GRCz11:12:38556486:38561296:1 gene:ENSDARG00000006413.8 transcript:ENSDART00000145377.2 gene_biotype:protein_coding transcript_biotype:protein_coding gene_symbol:rpl38 description:ribosomal protein L38 [Source:ZFIN;Acc:ZDB-GENE-030131-8752]<|>pep chromosome:GRCz11:12:38556462:38561842:1 gene:ENSDARG00000006413.8 transcript:ENSDART00000021069.8 gene_biotype:protein_coding transcript…	rpl38	4	8.213	5.074e+08	4.91401e+08	7.99746e+08	4.67582e+08	7.28731e+08	5.79482e+08	7.99746e+08	9.26205e+08	27	-0.00473299	0.990386
ENSDARP00000018594.7	pep chromosome:GRCz11:21:5873282:5881344:-1 gene:ENSDARG00000018334.10 transcript:ENSDART00000009241.10 gene_biotype:protein_coding transcript_biotype:protein_coding gene_symbol:rpl35 description:ribosomal protein L35 [Source:NCBI gene;Acc:192299]	rpl35	4	14.421	1.0972e+07	1.57923e+07	9.18278e+06	1.02638e+07	1.34544e+07	1.14042e+07	1.57923e+07	1.17573e+07	7	-0.00494679	0.989598
ENSDARP00000075786.4_x000D_; ENSDARP00000145946.1	pep chromosome:GRCz11:1:9153141:9161843:1 gene:ENSDARG00000058471.5 transcript:ENSDART00000081343.5 gene_biotype:protein_coding transcript_biotype:protein_coding gene_symbol:plk1 description:polo-like kinase 1 (Drosophila) [Source:ZFIN;Acc:ZDB-GENE-021115-7]<|>pep chromosome:GRCz11:CHR_ALT_CTG1_1_2:9144685:9152597:1 gene:ENSDARG00000111745.1 transcript:ENSDART00000183479.1 gene_biotype:protein_co…	plk1	22	67.717	7.10154e+06	4.80871e+06	5.23103e+06	4.06149e+06	6.32036e+06	6.88726e+06	7.22235e+06	8.37768e+06	28	-0.00497675	0.989879
ENSDARP00000141332.1	pep chromosome:GRCz11:3:36646097:36664310:1 gene:ENSDARG00000098627.2 transcript:ENSDART00000159948.2 gene_biotype:protein_coding transcript_biotype:protein_coding gene_symbol:gspt1l description:G1 to S phase transition 1, like [Source:ZFIN;Acc:ZDB-GENE-030131-4009]	gspt1l	9	63.631	1.18913e+06	940397	1.0215e+06	794253	1.11021e+06	1.27556e+06	1.27556e+06	1.44331e+06	9	-0.00743298	0.983929
ENSDARP00000147810.1_x000D_; ENSDARP00000104167.3	pep chromosome:GRCz11:CHR_ALT_CTG1_1_15:19538394:19561423:1 gene:ENSDARG00000114076.1 transcript:ENSDART00000193649.1 gene_biotype:protein_coding transcript_biotype:protein_coding gene_symbol:smc2 description:structural maintenance of chromosomes 2 [Source:ZFIN;Acc:ZDB-GENE-030131-105]<|>pep chromosome:GRCz11:1:19538299:19561801:1 gene:ENSDARG00000017744.10 transcript:ENSDART00000109416.4 gene_bi…	smc2	6	135.213	42642.6	13683.2	51872.5	22686.2	28545.6	45933.1	52286.1	60650.1	4	-0.00834997	0.988645
ENSDARP00000151215.1_x000D_; ENSDARP00000024492.7	pep chromosome:GRCz11:21:39608637:39628771:-1 gene:ENSDARG00000019702.8 transcript:ENSDART00000183995.1 gene_biotype:protein_coding transcript_biotype:protein_coding gene_symbol:aldocb description:aldolase C, fructose-bisphosphate, b [Source:NCBI gene;Acc:369193]<|>pep chromosome:GRCz11:21:39609483:39639954:-1 gene:ENSDARG00000019702.8 transcript:ENSDART00000026766.8 gene_biotype:protein_coding t…	aldocb	14	39.235	1.22515e+07	8.84106e+06	1.02915e+07	8.42389e+06	1.0231e+07	1.27007e+07	1.49682e+07	1.73626e+07	29	-0.00876302	0.980936
ENSDARP00000122841.1_x000D_; ENSDARP00000119756.1_x000D_; ENSDARP00000113553.1_x000D_; ENSDARP00000145162.1	pep chromosome:GRCz11:21:19062124:19067517:1 gene:ENSDARG00000057556.5 transcript:ENSDART00000134746.2 gene_biotype:protein_coding transcript_biotype:protein_coding gene_symbol:rpl17 description:ribosomal protein L17 [Source:ZFIN;Acc:ZDB-GENE-030131-8585]<|>pep chromosome:GRCz11:21:19061766:19067515:1 gene:ENSDARG00000057556.5 transcript:ENSDART00000132882.3 gene_biotype:protein_coding transcript…	rpl17	6	21.414	9.0574e+06	1.01238e+07	7.6365e+06	7.9314e+06	1.00545e+07	8.62205e+06	1.01238e+07	1.09053e+07	10	-0.00876777	0.979981
ENSDARP00000120991.1_x000D_; ENSDARP00000117947.1_x000D_; ENSDARP00000112181.2_x000D_; ENSDARP00000073095.4	pep chromosome:GRCz11:2:25839698:25843573:1 gene:ENSDARG00000056186.7 transcript:ENSDART00000140804.3 gene_biotype:protein_coding transcript_biotype:protein_coding gene_symbol:eif5a2 description:eukaryotic translation initiation factor 5A2 [Source:ZFIN;Acc:ZDB-GENE-040426-2405]<|>pep chromosome:GRCz11:2:25839650:25843567:1 gene:ENSDARG00000056186.7 transcript:ENSDART00000134077.3 gene_biotype:pro…	eif5a2	7	16.841	8.32712e+06	8.47852e+06	7.14457e+06	6.46686e+06	7.77989e+06	9.83655e+06	9.83655e+06	1.05607e+07	11	-0.00916932	0.979613
ENSDARP00000107383.2	pep chromosome:GRCz11:21:35327328:35378321:1 gene:ENSDARG00000054530.7 transcript:ENSDART00000130626.4 gene_biotype:protein_coding transcript_biotype:protein_coding gene_symbol:rars1 description:arginyl-tRNA synthetase 1 [Source:ZFIN;Acc:ZDB-GENE-030131-9014]	rars1	10	75.708	535536	430186	578652	429485	534481	568465	578652	670151	6	-0.010275	0.976905
ENSDARP00000064572.4	pep chromosome:GRCz11:25:17349265:17357165:-1 gene:ENSDARG00000043986.5 transcript:ENSDART00000064573.5 gene_biotype:protein_coding transcript_biotype:protein_coding gene_symbol:setd6 description:SET domain containing 6, protein lysine methyltransferase [Source:NCBI gene;Acc:322348]	setd6	3	53.099	72935.7	65735.2	107800	76583.4	93447.6	70475.9	199223	231092	3	-0.0117527	0.975103
ENSDARP00000121703.1_x000D_; ENSDARP00000156143.1	pep chromosome:GRCz11:19:16016038:16027098:1 gene:ENSDARG00000030700.8 transcript:ENSDART00000131319.2 gene_biotype:protein_coding transcript_biotype:protein_coding gene_symbol:ctps1a description:CTP synthase 1a [Source:NCBI gene;Acc:322089]<|>pep chromosome:GRCz11:19:16015881:16031503:1 gene:ENSDARG00000030700.8 transcript:ENSDART00000187135.1 gene_biotype:protein_coding transcript_biotype:prote…	ctps1a	3	67.012	112915	104018	78610.2	83494.3	100304	107382	134812	167748	4	-0.0126569	0.971861
ENSDARP00000027672.6	pep chromosome:GRCz11:3:54581987:54589823:1 gene:ENSDARG00000016889.10 transcript:ENSDART00000018071.9 gene_biotype:protein_coding transcript_biotype:protein_coding gene_symbol:eif3g description:eukaryotic translation initiation factor 3, subunit G [Source:NCBI gene;Acc:393974]	eif3g	3	32.823	274350	317190	249447	202560	252906	411705	411705	425171	3	-0.0138465	0.972606
ENSDARP00000106738.1	pep chromosome:GRCz11:9:54219304:54248182:-1 gene:ENSDARG00000090988.3 transcript:ENSDART00000129540.3 gene_biotype:protein_coding transcript_biotype:protein_coding gene_symbol:lars1a description:leucyl-tRNA synthetase 1a [Source:ZFIN;Acc:ZDB-GENE-110411-16]	lars1a	4	41.279	704638	572471	498542	533496	574349	634641	704638	682416	5	-0.0161508	0.963312
ENSDARP00000008451.8	pep chromosome:GRCz11:24:37640626:37660664:1 gene:ENSDARG00000025507.10 transcript:ENSDART00000008047.10 gene_biotype:protein_coding transcript_biotype:protein_coding gene_symbol:wdr24 description:WD repeat domain 24 [Source:NCBI gene;Acc:406336]	wdr24	4	88.718	115345	36383.2	152353	35280.4	107973	162209	162209	176443	5	-0.0164164	0.982259
ENSDARP00000072300.4	pep chromosome:GRCz11:16:23788616:23797570:-1 gene:ENSDARG00000055475.6 transcript:ENSDART00000077834.6 gene_biotype:protein_coding transcript_biotype:protein_coding gene_symbol:rps27.2 description:ribosomal protein S27, isoform 2 [Source:ZFIN;Acc:ZDB-GENE-040426-1735]	rps27.2	1	9.497	4.86527e+07	4.57304e+07	5.55828e+07	5.91224e+07	5.70798e+07	3.50596e+07	5.91224e+07	6.43718e+07	12	-0.0212737	0.955307
ENSDARP00000037025.5	pep chromosome:GRCz11:22:37874691:37881714:1 gene:ENSDARG00000026764.8 transcript:ENSDART00000028565.8 gene_biotype:protein_coding transcript_biotype:protein_coding gene_symbol:ahsg1 description:alpha-2-HS-glycoprotein 1 [Source:ZFIN;Acc:ZDB-GENE-041114-50]	ahsg1	10	50.818	2.54872e+06	1.56344e+06	1.93323e+06	1.66902e+06	2.08071e+06	2.1169e+06	2.54872e+06	2.23891e+06	10	-0.0224929	0.951666
ENSDARP00000037227.3	pep chromosome:GRCz11:14:33507608:33513079:1 gene:ENSDARG00000025972.4 transcript:ENSDART00000038128.4 gene_biotype:protein_coding transcript_biotype:protein_coding gene_symbol:mcts1 description:MCTS1 re-initiation and release factor [Source:NCBI gene;Acc:394046]	mcts1	4	20.593	1.29023e+06	908219	1.32357e+06	805563	1.21146e+06	1.50534e+06	1.56742e+06	1.81815e+06	3	-0.0260934	0.948337
ENSDARP00000022647.8_x000D_; ENSDARP00000148798.1	pep chromosome:GRCz11:5:23576328:23583446:-1 gene:ENSDARG00000013382.9 transcript:ENSDART00000027217.9 gene_biotype:protein_coding transcript_biotype:protein_coding gene_symbol:cwc15 description:CWC15 spliceosome associated protein homolog [Source:NCBI gene;Acc:415140]<|>pep chromosome:GRCz11:5:23573082:23581355:-1 gene:ENSDARG00000010752.8 transcript:ENSDART00000191869.1 gene_biotype:protein_cod…	acsl4b	4	27.888	1.54385e+06	1.02629e+06	1.18881e+06	849883	1.33975e+06	1.56557e+06	1.56557e+06	1.5499e+06	4	-0.026498	0.947448
ENSDARP00000020770.8	pep chromosome:GRCz11:17:49354343:49407091:-1 gene:ENSDARG00000040492.9 transcript:ENSDART00000021950.10 gene_biotype:protein_coding transcript_biotype:protein_coding gene_symbol:mthfd1b description:methylenetetrahydrofolate dehydrogenase (NADP+ dependent) 1b [Source:ZFIN;Acc:ZDB-GENE-020905-4]	mthfd1b	39	100.458	1.42972e+07	1.18864e+07	1.11707e+07	9.43036e+06	1.38023e+07	1.37786e+07	1.42972e+07	1.43259e+07	55	-0.0273464	0.940227
ENSDARP00000141533.2	pep chromosome:GRCz11:25:37435720:37441203:1 gene:ENSDARG00000102643.2 transcript:ENSDART00000164390.2 gene_biotype:protein_coding transcript_biotype:protein_coding gene_symbol:chmp1a description:charged multivesicular body protein 1A [Source:NCBI gene;Acc:393535]	chmp1a	7	21.842	8.53656e+06	6.46269e+06	7.73822e+06	5.19914e+06	8.28619e+06	9.35415e+06	9.35415e+06	9.26048e+06	12	-0.0277344	0.943226
ENSDARP00000068054.4	pep chromosome:GRCz11:25:18475032:18496410:1 gene:ENSDARG00000051857.8 transcript:ENSDART00000073564.5 gene_biotype:protein_coding transcript_biotype:protein_coding gene_symbol:tes description:testis derived transcript (3 LIM domains) [Source:ZFIN;Acc:ZDB-GENE-040718-59]	tes	19	57.16	7.57878e+06	5.13464e+06	6.187e+06	4.84618e+06	6.92476e+06	6.76613e+06	7.57878e+06	7.18063e+06	25	-0.028175	0.939496
ENSDARP00000055617.5	pep chromosome:GRCz11:2:3416683:3419890:-1 gene:ENSDARG00000063446.7 transcript:ENSDART00000055618.6 gene_biotype:protein_coding transcript_biotype:protein_coding gene_symbol:iba57 description:iron-sulfur cluster assembly factor IBA57 [Source:NCBI gene;Acc:100330979]	iba57	6	39.021	785804	110484	568545	159919	412825	698814	785804	691817	7	-0.0324995	0.969306
ENSDARP00000064111.4	pep chromosome:GRCz11:20:10484015:10487951:-1 gene:ENSDARG00000043665.5 transcript:ENSDART00000064112.5 gene_biotype:protein_coding transcript_biotype:protein_coding gene_symbol:glrx5 description:glutaredoxin 5 homolog (S. cerevisiae) [Source:NCBI gene;Acc:406294]	glrx5	2	17.366	1.32089e+06	960371	907026	472924	1.22515e+06	1.85567e+06	1.85567e+06	1.83709e+06	4	-0.0326035	0.95274
ENSDARP00000101544.2	pep chromosome:GRCz11:20:53475811:53509867:1 gene:ENSDARG00000078825.8 transcript:ENSDART00000114313.5 gene_biotype:protein_coding transcript_biotype:protein_coding gene_symbol:bub1ba description:BUB1 mitotic checkpoint serine/threonine kinase Ba [Source:ZFIN;Acc:ZDB-GENE-041014-120]	bub1ba	3	80.423	31689.9	36383.2	9941.86	22298.3	35551	13439.7	50210.6	62477.3	2	-0.0351874	0.954455
ENSDARP00000072678.4	pep chromosome:GRCz11:22:24851234:24858045:-1 gene:ENSDARG00000092419.3 transcript:ENSDART00000078216.6 gene_biotype:protein_coding transcript_biotype:protein_coding gene_symbol:vtg7 description:vitellogenin 7 [Source:ZFIN;Acc:ZDB-GENE-001201-6]	vtg7	24	148.896	2.89674e+07	2.43785e+07	2.65878e+07	2.08074e+07	3.12519e+07	2.67877e+07	3.12519e+07	3.0792e+07	1438	-0.0360624	0.919584
ENSDARP00000069669.5	pep chromosome:GRCz11:25:6016642:6049339:-1 gene:ENSDARG00000071031.6 transcript:ENSDART00000075184.7 gene_biotype:protein_coding transcript_biotype:protein_coding gene_symbol:snx1a description:sorting nexin 1a [Source:ZFIN;Acc:ZDB-GENE-060302-3]	snx1a	7	73.984	336471	298155	280746	301845	257746	334603	336471	331252	5	-0.037869	0.912572
ENSDARP00000076519.5	pep chromosome:GRCz11:24:20536056:20554969:1 gene:ENSDARG00000059070.5 transcript:ENSDART00000082082.5 gene_biotype:protein_coding transcript_biotype:protein_coding gene_symbol:gars1 description:glycyl-tRNA synthetase 1 [Source:ZFIN;Acc:ZDB-GENE-030131-9174]	gars1	6	78.247	444234	237401	308653	229469	350287	373119	444234	369512	6	-0.039387	0.92409
ENSDARP00000143354.1_x000D_; ENSDARP00000142119.1_x000D_; ENSDARP00000111043.2	pep chromosome:GRCz11:7:1550966:1623385:1 gene:ENSDARG00000079949.6 transcript:ENSDART00000177863.2 gene_biotype:protein_coding transcript_biotype:protein_coding gene_symbol:supt16h description:SPT16 homolog, facilitates chromatin remodeling subunit [Source:ZFIN;Acc:ZDB-GENE-031118-96]<|>pep chromosome:GRCz11:7:1579236:1619251:1 gene:ENSDARG00000079949.6 transcript:ENSDART00000172830.2 gene_bioty…	supt16h	8	118.11	137644	73402.9	111879	67390.8	67037.8	229425	229425	227128	8	-0.041697	0.942055
ENSDARP00000023772.6_x000D_; ENSDARP00000136858.1	pep chromosome:GRCz11:17:15535501:15538201:1 gene:ENSDARG00000008803.9 transcript:ENSDART00000002932.7 gene_biotype:protein_coding transcript_biotype:protein_coding gene_symbol:marcksb description:myristoylated alanine-rich protein kinase C substrate b [Source:ZFIN;Acc:ZDB-GENE-030131-1921]<|>pep chromosome:GRCz11:17:15534815:15539701:1 gene:ENSDARG00000008803.9 transcript:ENSDART00000159426.2 ge…	marcksb	5	23.242	292479	122833	60255.9	84855.1	68815.2	337035	337035	333661	4	-0.0458107	0.953108
ENSDARP00000061100.4	pep chromosome:GRCz11:20:42565049:42660656:1 gene:ENSDARG00000006094.9 transcript:ENSDART00000061101.6 gene_biotype:protein_coding transcript_biotype:protein_coding gene_symbol:igf2r description:insulin-like growth factor 2 receptor [Source:ZFIN;Acc:ZDB-GENE-041014-300]	igf2r	2	271.154	44826.3	20027.1	28256.8	19671	20003.8	58522.3	58522.3	57936.3	3	-0.0465218	0.933459
ENSDARP00000078318.5	pep chromosome:GRCz11:13:50387365:50446872:-1 gene:ENSDARG00000059936.6 transcript:ENSDART00000083883.6 gene_biotype:protein_coding transcript_biotype:protein_coding gene_symbol:herc4 description:HECT and RLD domain containing E3 ubiquitin protein ligase 4 [Source:ZFIN;Acc:ZDB-GENE-070801-1]	herc4	12	117.244	513976	291357	546552	300931	417400	589371	589371	632974	11	-0.0482693	0.912795
ENSDARP00000147978.1	pep chromosome:GRCz11:CHR_ALT_CTG18_1_3:7427875:7449077:-1 gene:ENSDARG00000111559.1 transcript:ENSDART00000182107.1 gene_biotype:protein_coding transcript_biotype:protein_coding gene_symbol:BX571879.1 description:si:dkey-30c15.10 [Source:NCBI gene;Acc:559353]	si:dkey-30c15.10	12	108.2	816579	662111	813707	539409	924194	794026	924194	942373	12	-0.0508038	0.893078
ENSDARP00000037801.5	pep chromosome:GRCz11:10:25214270:25217347:-1 gene:ENSDARG00000027169.5 transcript:ENSDART00000036906.5 gene_biotype:protein_coding transcript_biotype:protein_coding gene_symbol:kpna7 description:karyopherin alpha 7 (importin alpha 8) [Source:ZFIN;Acc:ZDB-GENE-040426-2023]	kpna7	10	57.19	1.45194e+07	1.15609e+07	1.1322e+07	8.38234e+06	1.41067e+07	1.44244e+07	1.58048e+07	1.69857e+07	18	-0.0520147	0.893451
ENSDARP00000076500.5	pep chromosome:GRCz11:1:18575747:18592068:-1 gene:ENSDARG00000008287.11 transcript:ENSDART00000082063.7 gene_biotype:protein_coding transcript_biotype:protein_coding gene_symbol:fam114a1 description:family with sequence similarity 114 member A1 [Source:ZFIN;Acc:ZDB-GENE-070410-52]	fam114a1	2	59.373	137935	40293.7	60418.7	66102.9	73477.1	62005.7	164221	204342	2	-0.0523512	0.917432
ENSDARP00000147069.1_x000D_; ENSDARP00000114659.3_x000D_; ENSDARP00000110177.2	pep chromosome:GRCz11:CHR_ALT_CTG23_1_30:29352054:29355007:1 gene:ENSDARG00000116205.1 transcript:ENSDART00000184341.1 gene_biotype:protein_coding transcript_biotype:protein_coding gene_symbol:tardbpl description:TAR DNA binding protein, like [Source:ZFIN;Acc:ZDB-GENE-031030-1]<|>pep chromosome:GRCz11:23:29357790:29361618:1 gene:ENSDARG00000004452.10 transcript:ENSDART00000141928.5 gene_biotype:p…	tardbpa	7	33.667	2.0198e+06	1.52638e+06	1.84936e+06	1.3685e+06	1.88499e+06	1.97408e+06	2.0198e+06	2.14179e+06	8	-0.0543386	0.880926
ENSDARP00000045696.5	pep chromosome:GRCz11:1:40263671:40270561:1 gene:ENSDARG00000031435.6 transcript:ENSDART00000045697.6 gene_biotype:protein_coding transcript_biotype:protein_coding gene_symbol:TXN description:zgc:56493 [Source:ZFIN;Acc:ZDB-GENE-030131-8581]		6	12.007	2.71412e+08	2.00718e+08	1.99862e+08	1.64159e+08	2.38228e+08	2.48336e+08	2.71412e+08	2.95644e+08	57	-0.0549774	0.883069
ENSDARP00000051678.4	pep chromosome:GRCz11:7:41348543:41396860:-1 gene:ENSDARG00000075083.6 transcript:ENSDART00000051679.8 gene_biotype:protein_coding transcript_biotype:protein_coding gene_symbol:prkdc description:protein kinase, DNA-activated, catalytic subunit [Source:ZFIN;Acc:ZDB-GENE-030131-9008]	prkdc	22	466.716	190004	81008.6	133220	109667	113364	146001	190004	158044	17	-0.0586375	0.891599
ENSDARP00000075852.5	pep chromosome:GRCz11:5:12743640:12804906:1 gene:ENSDARG00000058533.6 transcript:ENSDART00000081411.6 gene_biotype:protein_coding transcript_biotype:protein_coding gene_symbol:pole description:polymerase (DNA directed), epsilon [Source:ZFIN;Acc:ZDB-GENE-070705-557]	pole	3	262.017	31141.1	26987.2	23288.1	19833.3	28879.7	30203.3	31141.1	29900.8	4	-0.0593343	0.872526
ENSDARP00000145614.1	pep chromosome:GRCz11:CHR_ALT_CTG6_1_13:22111217:22134678:-1 gene:ENSDARG00000111210.1 transcript:ENSDART00000182827.1 gene_biotype:protein_coding transcript_biotype:protein_coding gene_symbol:gga1 description:golgi-associated, gamma adaptin ear containing, ARF binding protein 1 [Source:ZFIN;Acc:ZDB-GENE-040822-13]	gga1	2	70.241	151231	101917	127073	88513.4	119279	163772	163772	186245	3	-0.0599321	0.880257
ENSDARP00000020361.6	pep chromosome:GRCz11:3:25990052:25998243:1 gene:ENSDARG00000005643.7 transcript:ENSDART00000007398.7 gene_biotype:protein_coding transcript_biotype:protein_coding gene_symbol:gcat description:glycine C-acetyltransferase [Source:ZFIN;Acc:ZDB-GENE-060518-3]	gcat	6	46.424	916855	357283	446192	113852	861526	1.31024e+06	1.31024e+06	1.29712e+06	7	-0.0618702	0.945421
ENSDARP00000148836.1	pep chromosome:GRCz11:5:62304529:62317496:-1 gene:ENSDARG00000110147.1 transcript:ENSDART00000180089.1 gene_biotype:protein_coding transcript_biotype:protein_coding gene_symbol:C5H11orf54 description:zgc:85789 [Source:NCBI gene;Acc:322350]		3	35.216	259224	201513	304279	173701	268505	298869	304279	352393	4	-0.0631348	0.872753
ENSDARP00000052687.6	pep chromosome:GRCz11:1:56130222:56176976:-1 gene:ENSDARG00000012694.9 transcript:ENSDART00000052688.7 gene_biotype:protein_coding transcript_biotype:protein_coding gene_symbol:c3a.1 description:complement component c3a, duplicate 1 [Source:ZFIN;Acc:ZDB-GENE-990415-35]	c3a.1	11	183.117	276496	130032	150467	133463	189045	185893	346474	401898	18	-0.0686419	0.872128
ENSDARP00000021253.3	pep chromosome:GRCz11:6:60125055:60139655:1 gene:ENSDARG00000012485.8 transcript:ENSDART00000008224.5 gene_biotype:protein_coding transcript_biotype:protein_coding gene_symbol:aurka description:aurora kinase A [Source:ZFIN;Acc:ZDB-GENE-040801-161]	aurka	12	45.433	1.46794e+06	1.12657e+06	1.16141e+06	857719	1.34511e+06	1.44231e+06	1.46794e+06	1.45927e+06	11	-0.0689746	0.85689
ENSDARP00000076185.4	pep chromosome:GRCz11:19:7408235:7412647:1 gene:ENSDARG00000058806.5 transcript:ENSDART00000081746.5 gene_biotype:protein_coding transcript_biotype:protein_coding gene_symbol:naxe description:NAD(P)HX epimerase [Source:NCBI gene;Acc:436891]	naxe	8	30.862	5.8766e+06	3.56012e+06	6.00994e+06	3.46495e+06	5.251e+06	5.97403e+06	6.00994e+06	6.96025e+06	8	-0.0700429	0.865501
ENSDARP00000121331.1	pep chromosome:GRCz11:10:2841205:2850936:1 gene:ENSDARG00000038308.6 transcript:ENSDART00000131505.3 gene_biotype:protein_coding transcript_biotype:protein_coding gene_symbol:ykt6 description:YKT6 v-SNARE homolog (S. cerevisiae) [Source:NCBI gene;Acc:394067]	ykt6	5	22.489	4.28195e+06	5.25015e+06	2.64833e+06	3.11271e+06	4.42751e+06	3.68349e+06	5.25015e+06	6.33859e+06	6	-0.076655	0.850736
ENSDARP00000006624.5	pep chromosome:GRCz11:21:26071874:26074640:1 gene:ENSDARG00000006316.8 transcript:ENSDART00000003001.8 gene_biotype:protein_coding transcript_biotype:protein_coding gene_symbol:rpl23a description:ribosomal protein L23a [Source:ZFIN;Acc:ZDB-GENE-030131-7479]	rpl23a	7	17.63	1.08009e+07	1.64175e+07	8.48479e+06	9.03421e+06	1.26053e+07	1.12644e+07	1.64175e+07	1.32358e+07	8	-0.0766874	0.848321
ENSDARP00000118280.1_x000D_; ENSDARP00000091056.3_x000D_; ENSDARP00000134258.2_x000D_; ENSDARP00000152850.1	pep chromosome:GRCz11:8:21095125:21103251:-1 gene:ENSDARG00000069100.6 transcript:ENSDART00000137838.3 gene_biotype:protein_coding transcript_biotype:protein_coding gene_symbol:aldh9a1a.1 description:aldehyde dehydrogenase 9 family, member A1a, tandem duplicate 1 [Source:NCBI gene;Acc:100005587]<|>pep chromosome:GRCz11:8:21095125:21103522:-1 gene:ENSDARG00000069100.6 transcript:ENSDART00000100283…	aldh9a1a	17	55.226	3.7995e+07	2.6794e+07	3.19901e+07	2.35517e+07	3.34248e+07	3.50152e+07	3.7995e+07	3.70485e+07	42	-0.0802046	0.829088
ENSDARP00000131274.1	pep scaffold:GRCz11:KN149997.1:4401:6296:1 gene:ENSDARG00000104316.1 transcript:ENSDART00000159041.1 gene_biotype:protein_coding transcript_biotype:protein_coding gene_symbol:CABZ01078055.1		4	25.148	252913	223033	224373	170659	251900	248987	252913	259852	4	-0.0805877	0.822842
ENSDARP00000009190.5	pep chromosome:GRCz11:8:50953776:50962889:1 gene:ENSDARG00000007359.6 transcript:ENSDART00000013870.6 gene_biotype:protein_coding transcript_biotype:protein_coding gene_symbol:UBL4A description:zgc:56596 [Source:NCBI gene;Acc:393270]	ubl4a	5	17.309	2.21893e+06	900921	1.04085e+06	806535	1.3947e+06	1.56315e+06	2.21893e+06	2.45715e+06	7	-0.0809572	0.868836
ENSDARP00000140013.1	pep chromosome:GRCz11:11:37178271:37200200:1 gene:ENSDARG00000102722.3 transcript:ENSDART00000161771.3 gene_biotype:protein_coding transcript_biotype:protein_coding gene_symbol:itih3b description:inter-alpha-trypsin inhibitor heavy chain 3b [Source:ZFIN;Acc:ZDB-GENE-040426-2716]	itih3b.1	6	99.944	410523	246252	321081	241621	286794	395298	410523	396378	7	-0.0816122	0.836449
ENSDARP00000135844.2	pep chromosome:GRCz11:6:1161224:1187749:-1 gene:ENSDARG00000100374.3 transcript:ENSDART00000172544.3 gene_biotype:protein_coding transcript_biotype:protein_coding gene_symbol:txnrd3 description:thioredoxin reductase 3 [Source:ZFIN;Acc:ZDB-GENE-030327-3]		11	66.035	2.87935e+06	2.13619e+06	3.16654e+06	2.00752e+06	2.94963e+06	2.77391e+06	3.94014e+06	4.57043e+06	23	-0.081939	0.82711
ENSDARP00000129378.1	pep chromosome:GRCz11:25:35056619:35056932:1 gene:ENSDARG00000113205.1 transcript:ENSDART00000154389.2 gene_biotype:protein_coding transcript_biotype:protein_coding gene_symbol:zgc:163040 description:zgc:163040 [Source:ZFIN;Acc:ZDB-GENE-070424-79]		6	11.47	2.00998e+07	1.93517e+07	1.7599e+07	1.39943e+07	1.83539e+07	2.23807e+07	2.31985e+07	2.69095e+07	10	-0.0839838	0.817071
ENSDARP00000073251.5	pep chromosome:GRCz11:16:21491891:21540077:-1 gene:ENSDARG00000056339.6 transcript:ENSDART00000078790.6 gene_biotype:protein_coding transcript_biotype:protein_coding gene_symbol:stk31 description:serine/threonine kinase 31 [Source:ZFIN;Acc:ZDB-GENE-140106-59]	stk31	12	77.033	1.37202e+06	906344	1.04155e+06	768095	1.24339e+06	1.13612e+06	1.37202e+06	1.25992e+06	15	-0.0851377	0.825959
ENSDARP00000093277.3	pep chromosome:GRCz11:1:26660369:26664840:-1 gene:ENSDARG00000023330.10 transcript:ENSDART00000102500.5 gene_biotype:protein_coding transcript_biotype:protein_coding gene_symbol:anp32b description:acidic (leucine-rich) nuclear phosphoprotein 32 family, member B [Source:ZFIN;Acc:ZDB-GENE-030131-719]	anp32b	3	29.455	1.60935e+06	36383.2	488848	97938.6	197769	1.23787e+06	1.77517e+06	2.05914e+06	4	-0.0851898	0.953056
ENSDARP00000095348.4	pep chromosome:GRCz11:25:10485103:10496779:1 gene:ENSDARG00000016239.11 transcript:ENSDART00000104576.5 gene_biotype:protein_coding transcript_biotype:protein_coding gene_symbol:psmd13 description:proteasome 26S subunit, non-ATPase 13 [Source:ZFIN;Acc:ZDB-GENE-040426-1004]	psmd13	10	43.108	1.50657e+06	1.21262e+06	1.33369e+06	740617	1.64009e+06	1.67445e+06	1.67445e+06	1.8003e+06	9	-0.0868546	0.843179
ENSDARP00000108272.1_x000D_; ENSDARP00000015195.7	pep chromosome:GRCz11:11:6051287:6068425:-1 gene:ENSDARG00000077526.4 transcript:ENSDART00000122262.3 gene_biotype:protein_coding transcript_biotype:protein_coding gene_symbol:babam1 description:BRISC and BRCA1 A complex member 1 [Source:NCBI gene;Acc:445296]<|>pep chromosome:GRCz11:11:6052031:6069081:-1 gene:ENSDARG00000077526.4 transcript:ENSDART00000008980.8 gene_biotype:protein_coding transcr…	babam1	1	40.875	36262.8	36383.2	25411.7	22298.3	27068.4	46227	46227	45764.1	2	-0.0883237	0.833793
ENSDARP00000152515.1	pep chromosome:GRCz11:12:24952902:24958792:1 gene:ENSDARG00000015050.9 transcript:ENSDART00000189086.1 gene_biotype:protein_coding transcript_biotype:protein_coding gene_symbol:calm3a description:calmodulin 3a (phosphorylase kinase, delta) [Source:ZFIN;Acc:ZDB-GENE-030131-5590]	calm2b	5	17.942	2.41038e+06	3.73628e+06	754593	1.17399e+06	2.35074e+06	2.04756e+06	3.73628e+06	2.44111e+06	7	-0.0887294	0.889365
ENSDARP00000072618.4	pep chromosome:GRCz11:23:28718863:28727106:1 gene:ENSDARG00000055760.5 transcript:ENSDART00000078156.5 gene_biotype:protein_coding transcript_biotype:protein_coding gene_symbol:srm description:spermidine synthase [Source:ZFIN;Acc:ZDB-GENE-040426-1183]	srm	6	32.818	3.77888e+06	2.79443e+06	3.58254e+06	2.62668e+06	3.40496e+06	3.49861e+06	3.77888e+06	4.28667e+06	8	-0.0912791	0.799039
ENSDARP00000147936.1_x000D_; ENSDARP00000144431.1	pep chromosome:GRCz11:16:31921812:31927522:1 gene:ENSDARG00000011405.12 transcript:ENSDART00000193733.1 gene_biotype:protein_coding transcript_biotype:protein_coding gene_symbol:rps9 description:ribosomal protein S9 [Source:ZFIN;Acc:ZDB-GENE-010724-15]<|>pep chromosome:GRCz11:16:31921812:31927522:1 gene:ENSDARG00000011405.12 transcript:ENSDART00000176928.2 gene_biotype:protein_coding transcript_b…	rps9	9	22.452	4.26171e+06	4.38157e+06	6.12912e+06	3.88079e+06	5.33947e+06	4.56657e+06	6.73692e+06	7.8146e+06	11	-0.0914678	0.802779
ENSDARP00000117673.1_x000D_; ENSDARP00000101605.1	pep chromosome:GRCz11:3:18398876:18403179:1 gene:ENSDARG00000077291.4 transcript:ENSDART00000138107.3 gene_biotype:protein_coding transcript_biotype:protein_coding gene_symbol:rps2 description:ribosomal protein S2 [Source:ZFIN;Acc:ZDB-GENE-040426-2454]<|>pep chromosome:GRCz11:3:18399315:18403176:1 gene:ENSDARG00000077291.4 transcript:ENSDART00000110842.3 gene_biotype:protein_coding transcript_bio…	rps2	10	30.271	4.44414e+06	4.46723e+06	4.691e+06	3.64773e+06	4.78261e+06	4.40237e+06	4.78261e+06	5.43276e+06	11	-0.0927007	0.78672
ENSDARP00000148578.1_x000D_; ENSDARP00000152602.1_x000D_; ENSDARP00000122475.1	pep chromosome:GRCz11:CHR_ALT_CTG11_1_30:12109971:12158380:-1 gene:ENSDARG00000116096.1 transcript:ENSDART00000185342.1 gene_biotype:protein_coding transcript_biotype:protein_coding gene_symbol:npepps description:aminopeptidase puromycin sensitive [Source:ZFIN;Acc:ZDB-GENE-060524-3]<|>pep chromosome:GRCz11:CHR_ALT_CTG11_2_2:12128506:12179621:-1 gene:ENSDARG00000110180.1 transcript:ENSDART00000186…	npepps	4	103.851	20700.2	36383.2	54805.2	22298.3	38311.2	39800.5	54805.2	63471.2	4	-0.0932458	0.847415
ENSDARP00000067953.3	pep chromosome:GRCz11:5:1950660:1963498:-1 gene:ENSDARG00000051783.5 transcript:ENSDART00000073462.5 gene_biotype:protein_coding transcript_biotype:protein_coding gene_symbol:rplp0 description:ribosomal protein, large, P0 [Source:NCBI gene;Acc:58101]	rplp0	6	34.404	1.22618e+06	1.1683e+06	1.4417e+06	781609	1.42539e+06	1.52235e+06	1.52235e+06	1.66967e+06	5	-0.0947206	0.814757
ENSDARP00000131100.1	pep chromosome:GRCz11:2:57149002:57174954:1 gene:ENSDARG00000100371.3 transcript:ENSDART00000168497.2 gene_biotype:protein_coding transcript_biotype:protein_coding gene_symbol:eef2b description:eukaryotic translation elongation factor 2b [Source:ZFIN;Acc:ZDB-GENE-030131-5128]	eef2b	32	95.437	3.2064e+07	2.54674e+07	2.80403e+07	2.00697e+07	3.00329e+07	3.11929e+07	3.2064e+07	3.55799e+07	85	-0.0947758	0.797627
ENSDARP00000092475.4	pep chromosome:GRCz11:21:21743599:21754630:1 gene:ENSDARG00000076169.5 transcript:ENSDART00000101700.5 gene_biotype:protein_coding transcript_biotype:protein_coding gene_symbol:pold3 description:polymerase (DNA-directed), delta 3, accessory subunit [Source:ZFIN;Acc:ZDB-GENE-060512-59]	pold3	5	50.69	430463	242165	247623	205580	257610	399522	543569	676367	6	-0.0956212	0.826373
ENSDARP00000145779.1_x000D_; ENSDARP00000084713.4	pep chromosome:GRCz11:CHR_ALT_CTG9_1_11:24204182:24206630:1 gene:ENSDARG00000109299.1 transcript:ENSDART00000182558.1 gene_biotype:protein_coding transcript_biotype:protein_coding gene_symbol:zgc:153901 description:zgc:153901 [Source:ZFIN;Acc:ZDB-GENE-060929-820]<|>pep chromosome:GRCz11:9:24209665:24212884:1 gene:ENSDARG00000062423.7 transcript:ENSDART00000090280.6 gene_biotype:protein_coding tra…	ftcdnl1	1	35.173	73804.3	36383.2	76201.4	57179.6	27068.4	107389	107389	106313	2	-0.0999715	0.865067
ENSDARP00000043315.5	pep chromosome:GRCz11:20:23860858:23876291:-1 gene:ENSDARG00000021827.9 transcript:ENSDART00000043316.7 gene_biotype:protein_coding transcript_biotype:protein_coding gene_symbol:katna1 description:katanin p60 (ATPase containing) subunit A 1 [Source:NCBI gene;Acc:553631]	katna1	2	54.847	38973.8	36383.2	20909.4	26481.1	24819.1	36456.3	57573.6	66783.5	2	-0.102449	0.80253
ENSDARP00000137887.2_x000D_; ENSDARP00000035494.5	pep chromosome:GRCz11:10:1187653:1276046:-1 gene:ENSDARG00000027600.7 transcript:ENSDART00000169779.2 gene_biotype:protein_coding transcript_biotype:protein_coding gene_symbol:pdlim5b description:PDZ and LIM domain 5b [Source:ZFIN;Acc:ZDB-GENE-040426-908]<|>pep chromosome:GRCz11:10:1187653:1258405:-1 gene:ENSDARG00000027600.7 transcript:ENSDART00000036090.7 gene_biotype:protein_coding transcript_…	pdlim5b	8	66.48	543869	295564	564090	309669	422771	558185	564090	653286	14	-0.103769	0.811606
ENSDARP00000129550.1	pep chromosome:GRCz11:3:26931710:26978793:-1 gene:ENSDARG00000055472.7 transcript:ENSDART00000155396.3 gene_biotype:protein_coding transcript_biotype:protein_coding gene_symbol:nubp1 description:nucleotide binding protein 1 (MinD homolog, E. coli) [Source:NCBI gene;Acc:503919]	nubp1	2	34.074	857689	491744	943652	563171	798890	708430	943652	1.09287e+06	2	-0.106807	0.793595
ENSDARP00000075715.6	pep chromosome:GRCz11:8:3530761:3643374:1 gene:ENSDARG00000058419.7 transcript:ENSDART00000081272.6 gene_biotype:protein_coding transcript_biotype:protein_coding gene_symbol:gcn1 description:GCN1 activator of EIF2AK4 [Source:ZFIN;Acc:ZDB-GENE-040724-264]	gcn1	9	281.138	187664	127469	111862	94881.3	171772	131437	197576	229182	6	-0.106984	0.794415
ENSDARP00000011011.6	pep chromosome:GRCz11:3:29640996:29654922:1 gene:ENSDARG00000021257.11 transcript:ENSDART00000011052.9 gene_biotype:protein_coding transcript_biotype:protein_coding gene_symbol:eif3d description:eukaryotic translation initiation factor 3, subunit D [Source:NCBI gene;Acc:336498]	eif3d	3	64.049	255617	131271	228363	58122.1	274889	383691	394047	457082	5	-0.107301	0.882204
ENSDARP00000153036.1	pep chromosome:GRCz11:9:70280:94369:1 gene:ENSDARG00000093125.5 transcript:ENSDART00000192079.1 gene_biotype:protein_coding transcript_biotype:protein_coding description:si:ch1073-55a19.2 [Source:ZFIN;Acc:ZDB-GENE-081104-93]	ranbp2	24	326.535	696966	456177	442467	327242	563916	606634	696966	641201	21	-0.109862	0.792811
ENSDARP00000146732.1	pep chromosome:GRCz11:6:55287823:55297274:-1 gene:ENSDARG00000114670.1 transcript:ENSDART00000184283.1 gene_biotype:protein_coding transcript_biotype:protein_coding gene_symbol:ube2c description:ubiquitin-conjugating enzyme E2C [Source:ZFIN;Acc:ZDB-GENE-051030-48]	ube2c	3	18.765	313506	36383.2	228448	98673.4	121825	171880	313506	278206	3	-0.111589	0.88813
ENSDARP00000120397.1_x000D_; ENSDARP00000041256.5	pep chromosome:GRCz11:13:25397098:25402772:1 gene:ENSDARG00000033285.7 transcript:ENSDART00000132953.2 gene_biotype:protein_coding transcript_biotype:protein_coding gene_symbol:gsto2 description:glutathione S-transferase omega 2 [Source:ZFIN;Acc:ZDB-GENE-041114-67]<|>pep chromosome:GRCz11:13:25396896:25402772:1 gene:ENSDARG00000033285.7 transcript:ENSDART00000041257.7 gene_biotype:protein_coding …	gsto2	12	27.566	2.88432e+07	1.83018e+07	2.44372e+07	1.44233e+07	2.31838e+07	3.05849e+07	3.05849e+07	3.02787e+07	29	-0.111652	0.793513
ENSDARP00000112549.1	pep chromosome:GRCz11:3:25087605:25100726:1 gene:ENSDARG00000021973.8 transcript:ENSDART00000138578.2 gene_biotype:protein_coding transcript_biotype:protein_coding gene_symbol:st13 description:ST13 Hsp70 interacting protein [Source:ZFIN;Acc:ZDB-GENE-030131-5395]	st13	9	39.836	3.21079e+07	2.71327e+07	2.84053e+07	1.96123e+07	3.22536e+07	3.07737e+07	3.22536e+07	3.30364e+07	21	-0.115402	0.758165
ENSDARP00000054339.5_x000D_; ENSDARP00000156035.1	pep chromosome:GRCz11:1:23269727:23274474:-1 gene:ENSDARG00000037350.7 transcript:ENSDART00000054340.7 gene_biotype:protein_coding transcript_biotype:protein_coding gene_symbol:rpl9 description:ribosomal protein L9 [Source:ZFIN;Acc:ZDB-GENE-030131-8646]<|>pep chromosome:GRCz11:1:23267380:23274038:-1 gene:ENSDARG00000054799.10 transcript:ENSDART00000181658.1 gene_biotype:protein_coding transcript_…	rpl9	4	21.896	6.96239e+06	7.13111e+06	7.05581e+06	5.14918e+06	7.23716e+06	7.37697e+06	7.37697e+06	8.3795e+06	4	-0.116576	0.74189
ENSDARP00000141477.2_x000D_; ENSDARP00000113818.1	pep chromosome:GRCz11:CHR_ALT_CTG13_1_11:12606833:12632407:1 gene:ENSDARG00000110334.1 transcript:ENSDART00000160997.2 gene_biotype:protein_coding transcript_biotype:protein_coding gene_symbol:metap1 description:methionyl aminopeptidase 1 [Source:NCBI gene;Acc:503783]<|>pep chromosome:GRCz11:13:12606821:12633160:1 gene:ENSDARG00000033440.10 transcript:ENSDART00000140096.3 gene_biotype:protein_cod…	metap1	2	45.363	98328.1	73098.1	60717.7	47533.1	71275	100458	100458	99452.3	2	-0.119566	0.779728
ENSDARP00000106592.3	pep chromosome:GRCz11:6:21525543:21534301:-1 gene:ENSDARG00000052377.7 transcript:ENSDART00000126186.4 gene_biotype:protein_coding transcript_biotype:protein_coding gene_symbol:psmd12 description:proteasome 26S subunit, non-ATPase 12 [Source:ZFIN;Acc:ZDB-GENE-030131-617]	psmd12	8	52.78	1.31594e+06	1.26619e+06	1.78163e+06	1.05401e+06	1.56727e+06	1.39226e+06	1.78163e+06	2.06335e+06	6	-0.122738	0.741298
ENSDARP00000069565.4	pep chromosome:GRCz11:2:45655294:45663945:-1 gene:ENSDARG00000053101.6 transcript:ENSDART00000075080.6 gene_biotype:protein_coding transcript_biotype:protein_coding gene_symbol:prpf38b description:pre-mRNA processing factor 38B [Source:NCBI gene;Acc:406810]	prpf38b	6	59.477	1.44395e+06	1.04127e+06	1.22425e+06	894750	1.19492e+06	1.33043e+06	1.5917e+06	1.84631e+06	6	-0.123969	0.736256
ENSDARP00000020860.6	pep chromosome:GRCz11:9:48185936:48214216:-1 gene:ENSDARG00000001873.7 transcript:ENSDART00000012938.7 gene_biotype:protein_coding transcript_biotype:protein_coding gene_symbol:phgdh description:phosphoglycerate dehydrogenase [Source:ZFIN;Acc:ZDB-GENE-030131-647]	phgdh	13	55.577	9.38616e+06	6.82256e+06	7.90986e+06	5.91049e+06	7.99463e+06	8.26565e+06	1.14516e+07	1.17889e+07	21	-0.12502	0.730911
ENSDARP00000041278.4	pep chromosome:GRCz11:14:5861435:5865146:1 gene:ENSDARG00000002344.9 transcript:ENSDART00000041279.6 gene_biotype:protein_coding transcript_biotype:protein_coding gene_symbol:tubb4b description:tubulin, beta 4B class IVb [Source:ZFIN;Acc:ZDB-GENE-030131-8625]	tubb4b	16	49.755	1.3854e+08	1.04668e+08	1.24097e+08	8.10274e+07	1.24626e+08	1.36677e+08	1.3854e+08	1.63306e+08	118	-0.127581	0.738499
ENSDARP00000103510.2	pep chromosome:GRCz11:2:20980162:20981907:-1 gene:ENSDARG00000078352.4 transcript:ENSDART00000113384.4 gene_biotype:protein_coding transcript_biotype:protein_coding gene_symbol:lyrm4 description:LYR motif containing 4 [Source:NCBI gene;Acc:100302660]	lyrm4	5	10.458	2.4521e+06	489035	1.59985e+06	244973	1.75729e+06	3.39398e+06	3.39398e+06	3.35999e+06	5	-0.13098	0.897913
ENSDARP00000120311.2	pep chromosome:GRCz11:CHR_ALT_CTG6_1_13:21993855:22013182:1 gene:ENSDARG00000113066.1 transcript:ENSDART00000143378.2 gene_biotype:protein_coding transcript_biotype:protein_coding gene_symbol:thumpd3 description:THUMP domain containing 3 [Source:ZFIN;Acc:ZDB-GENE-030131-9745]	thumpd3	4	53.774	132251	66757.8	290818	106613	107976	169718	341009	395559	5	-0.131392	0.819824
ENSDARP00000011148.6	pep chromosome:GRCz11:1:45043767:45049603:-1 gene:ENSDARG00000019778.9 transcript:ENSDART00000023336.9 gene_biotype:protein_coding transcript_biotype:protein_coding gene_symbol:rps6 description:ribosomal protein S6 [Source:ZFIN;Acc:ZDB-GENE-040801-8]	rps6	7	28.691	4.93843e+06	5.53315e+06	4.34772e+06	4.05822e+06	5.18806e+06	4.21407e+06	5.53315e+06	5.95762e+06	10	-0.140387	0.688233
ENSDARP00000018737.6_x000D_; ENSDARP00000117864.1	pep chromosome:GRCz11:3:29893966:29899230:-1 gene:ENSDARG00000015128.9 transcript:ENSDART00000020311.7 gene_biotype:protein_coding transcript_biotype:protein_coding gene_symbol:rpl27 description:ribosomal protein L27 [Source:NCBI gene;Acc:325618]<|>pep chromosome:GRCz11:3:29893966:29899172:-1 gene:ENSDARG00000015128.9 transcript:ENSDART00000140518.3 gene_biotype:protein_coding transcript_biotype:…	rpl27	5	15.772	1.02554e+07	9.23155e+06	1.00736e+07	6.84076e+06	9.94198e+06	1.04362e+07	1.10779e+07	1.285e+07	8	-0.142058	0.695072
ENSDARP00000065372.4	pep chromosome:GRCz11:6:13200562:13206255:-1 gene:ENSDARG00000044521.6 transcript:ENSDART00000065373.5 gene_biotype:protein_coding transcript_biotype:protein_coding gene_symbol:eef1b2 description:eukaryotic translation elongation factor 1 beta 2 [Source:ZFIN;Acc:ZDB-GENE-030131-7310]	eef1b2	5	24.518	4.29778e+06	5.27275e+06	4.26903e+06	2.69692e+06	4.23521e+06	6.29485e+06	6.29485e+06	6.32786e+06	8	-0.142713	0.737491
ENSDARP00000106819.2	pep chromosome:GRCz11:2:9790472:9816532:-1 gene:ENSDARG00000002790.9 transcript:ENSDART00000124051.3 gene_biotype:protein_coding transcript_biotype:protein_coding gene_symbol:ap2m1a description:adaptor related protein complex 2 subunit mu 1a [Source:NCBI gene;Acc:321051]	ap2m1a	3	50.071	420509	508318	335436	273699	439893	442237	508318	504808	3	-0.143113	0.71541
ENSDARP00000097500.2	pep chromosome:GRCz11:11:1547226:1550709:-1 gene:ENSDARG00000073787.3 transcript:ENSDART00000110097.3 gene_biotype:protein_coding transcript_biotype:protein_coding gene_symbol:si:ch73-303b9.1 description:si:ch73-303b9.1 [Source:ZFIN;Acc:ZDB-GENE-131127-391]	si:ch73-303b9.1	3	21.786	400669	208332	129614	84055.2	333361	285611	400669	374079	3	-0.14499	0.825797
ENSDARP00000150460.1_x000D_; ENSDARP00000062568.5	pep chromosome:GRCz11:CHR_ALT_CTG15_1_14:19322209:19334552:1 gene:ENSDARG00000116771.1 transcript:ENSDART00000191712.1 gene_biotype:protein_coding transcript_biotype:protein_coding gene_symbol:acad8 description:acyl-CoA dehydrogenase family, member 8 [Source:ZFIN;Acc:ZDB-GENE-040426-828]<|>pep chromosome:GRCz11:15:19335646:19348383:1 gene:ENSDARG00000042658.6 transcript:ENSDART00000062569.6 gene_…	acad8	4	45.198	669389	243446	227030	57333.3	377220	1.25868e+06	1.25868e+06	1.24608e+06	9	-0.147546	0.889259
ENSDARP00000113369.1	pep chromosome:GRCz11:1:23243093:23268569:-1 gene:ENSDARG00000054799.10 transcript:ENSDART00000143948.3 gene_biotype:protein_coding transcript_biotype:protein_coding gene_symbol:rfc1 description:replication factor C (activator 1) 1 [Source:ZFIN;Acc:ZDB-GENE-070410-99]	rfc1	8	125.294	250692	143415	118109	97057	191276	166033	296142	368492	10	-0.154066	0.738439
ENSDARP00000151732.1	pep chromosome:GRCz11:21:215751:217589:-1 gene:ENSDARG00000111699.1 transcript:ENSDART00000185017.1 gene_biotype:protein_coding transcript_biotype:protein_coding gene_symbol:CZQB01146713.1		4	14.726	1.01329e+06	475274	462311	383378	628745	668402	1.01868e+06	1.18163e+06	4	-0.155549	0.738263
ENSDARP00000138059.1	pep chromosome:GRCz11:17:918005:945883:-1 gene:ENSDARG00000014717.10 transcript:ENSDART00000158837.2 gene_biotype:protein_coding transcript_biotype:protein_coding gene_symbol:dync1h1 description:dynein, cytoplasmic 1, heavy chain 1 [Source:ZFIN;Acc:ZDB-GENE-030131-7050]	dync1h1	3	203.889	37403.5	36805	39855	29407	53292.2	25278.1	53292.2	58588.8	4	-0.156621	0.702475
ENSDARP00000148648.1_x000D_; ENSDARP00000054618.5	pep chromosome:GRCz11:CHR_ALT_CTG14_1_6:12064083:12092204:-1 gene:ENSDARG00000110507.1 transcript:ENSDART00000189162.1 gene_biotype:protein_coding transcript_biotype:protein_coding gene_symbol:prps1b description:phosphoribosyl pyrophosphate synthetase 1B [Source:ZFIN;Acc:ZDB-GENE-030131-4011]<|>pep chromosome:GRCz11:14:12076821:12106603:-1 gene:ENSDARG00000037506.7 transcript:ENSDART00000054619.6…	prps1b	13	34.778	1.12152e+07	8.64971e+06	1.45176e+07	8.14653e+06	1.18636e+07	1.0516e+07	1.45176e+07	1.68132e+07	21	-0.156866	0.684235
ENSDARP00000116169.1_x000D_; ENSDARP00000079227.3	pep chromosome:GRCz11:23:33963619:33975156:1 gene:ENSDARG00000060288.8 transcript:ENSDART00000140666.3 gene_biotype:protein_coding transcript_biotype:protein_coding gene_symbol:plpbp description:pyridoxal phosphate binding protein [Source:ZFIN;Acc:ZDB-GENE-030131-1378]<|>pep chromosome:GRCz11:23:33963647:33976116:1 gene:ENSDARG00000060288.8 transcript:ENSDART00000084792.4 gene_biotype:protein_cod…	plpbp	8	31.651	4.13775e+06	3.03131e+06	3.85506e+06	2.14695e+06	3.76249e+06	4.3044e+06	4.3044e+06	4.46463e+06	10	-0.158583	0.700647
ENSDARP00000017469.5	pep chromosome:GRCz11:19:42490936:42503143:-1 gene:ENSDARG00000077664.3 transcript:ENSDART00000007642.7 gene_biotype:protein_coding transcript_biotype:protein_coding gene_symbol:zgc:110239 description:zgc:110239 [Source:ZFIN;Acc:ZDB-GENE-050417-107]		5	61.374	5.595e+06	3.59042e+06	6.7893e+06	3.51075e+06	5.24537e+06	5.29909e+06	6.7893e+06	7.86284e+06	8	-0.160995	0.696084
ENSDARP00000011444.5	pep chromosome:GRCz11:3:39600590:39613226:1 gene:ENSDARG00000019326.7 transcript:ENSDART00000007170.6 gene_biotype:protein_coding transcript_biotype:protein_coding gene_symbol:prpsap2 description:phosphoribosyl pyrophosphate synthetase-associated protein 2 [Source:ZFIN;Acc:ZDB-GENE-040426-2077]	prpsap2	5	39.504	2.32634e+06	1.57572e+06	2.80665e+06	1.20439e+06	2.70535e+06	2.24182e+06	2.80665e+06	3.25045e+06	7	-0.164712	0.717836
ENSDARP00000148839.1	pep chromosome:GRCz11:17:8595588:8673567:-1 gene:ENSDARG00000044062.9 transcript:ENSDART00000192714.1 gene_biotype:protein_coding transcript_biotype:protein_coding gene_symbol:ctbp2a description:C-terminal binding protein 2a [Source:ZFIN;Acc:ZDB-GENE-010130-2]	ctbp2a	4	131.29	239024	109687	251481	51018.9	266385	344211	344211	340764	6	-0.165029	0.828318
ENSDARP00000092760.4_x000D_; ENSDARP00000156691.1	pep chromosome:GRCz11:9:21826724:21831588:1 gene:ENSDARG00000069846.5 transcript:ENSDART00000101985.5 gene_biotype:protein_coding transcript_biotype:protein_coding gene_symbol:zgc:162944 description:zgc:162944 [Source:ZFIN;Acc:ZDB-GENE-070424-75]<|>pep chromosome:GRCz11:CHR_ALT_CTG9_2_3:21869042:21873653:1 gene:ENSDARG00000112524.1 transcript:ENSDART00000187871.1 gene_biotype:protein_coding trans…		11	24.054	2.73535e+07	1.8812e+07	2.37559e+07	1.39652e+07	2.22714e+07	2.77692e+07	2.77692e+07	2.9348e+07	24	-0.16705	0.684437
ENSDARP00000123149.2_x000D_; ENSDARP00000058549.4	pep chromosome:GRCz11:16:39248644:39267227:-1 gene:ENSDARG00000040024.8 transcript:ENSDART00000133642.4 gene_biotype:protein_coding transcript_biotype:protein_coding gene_symbol:gpd1l description:glycerol-3-phosphate dehydrogenase 1 like [Source:NCBI gene;Acc:449663]<|>pep chromosome:GRCz11:16:39248655:39267185:-1 gene:ENSDARG00000040024.8 transcript:ENSDART00000058550.5 gene_biotype:protein_codi…	gpd1l	8	38.26	825402	375443	533426	346024	424577	793339	825402	785395	10	-0.168047	0.729181
ENSDARP00000148419.1_x000D_; ENSDARP00000094243.3	pep chromosome:GRCz11:CHR_ALT_CTG18_1_3:7548425:7556542:1 gene:ENSDARG00000115687.1 transcript:ENSDART00000184031.1 gene_biotype:protein_coding transcript_biotype:protein_coding gene_symbol:arf5 description:ADP-ribosylation factor 5 [Source:ZFIN;Acc:ZDB-GENE-030910-5]<|>pep chromosome:GRCz11:18:7543347:7553756:1 gene:ENSDARG00000070472.6 transcript:ENSDART00000103467.5 gene_biotype:protein_coding…	arf5	4	20.33	1.62286e+06	1.74169e+06	1.46183e+06	761379	1.99431e+06	1.91297e+06	2.08574e+06	2.5953e+06	4	-0.169472	0.718867
ENSDARP00000029933.7	pep chromosome:GRCz11:6:6972953:6976107:-1 gene:ENSDARG00000006260.13 transcript:ENSDART00000039443.9 gene_biotype:protein_coding transcript_biotype:protein_coding gene_symbol:tuba8l4 description:tubulin, alpha 8 like 4 [Source:ZFIN;Acc:ZDB-GENE-040426-860]	tuba8l4	8	50.002	2.80395e+07	2.47639e+07	2.78084e+07	1.79714e+07	2.69552e+07	2.79112e+07	3.30463e+07	3.57674e+07	73	-0.17137	0.640772
ENSDARP00000125998.2	pep chromosome:GRCz11:18:5861755:5875433:-1 gene:ENSDARG00000016080.9 transcript:ENSDART00000151727.2 gene_biotype:protein_coding transcript_biotype:protein_coding gene_symbol:nob1 description:NIN1 (RPN12) binding protein 1 homolog [Source:ZFIN;Acc:ZDB-GENE-030131-3112]	nob1	4	49.223	404901	408230	365403	314427	363437	370043	408230	423182	3	-0.171439	0.614221
ENSDARP00000001346.6	pep chromosome:GRCz11:22:550828:557965:-1 gene:ENSDARG00000001057.9 transcript:ENSDART00000001201.8 gene_biotype:protein_coding transcript_biotype:protein_coding gene_symbol:bysl description:bystin-like [Source:ZFIN;Acc:ZDB-GENE-040426-1287]	bysl	4	53.111	235904	140201	207702	121625	191420	204746	235904	240545	4	-0.175734	0.667448
ENSDARP00000074914.2	pep chromosome:GRCz11:13:8255106:8270718:1 gene:ENSDARG00000057738.4 transcript:ENSDART00000080465.3 gene_biotype:protein_coding transcript_biotype:protein_coding gene_symbol:hells description:helicase, lymphoid specific [Source:ZFIN;Acc:ZDB-GENE-030131-9923]	hells	3	98.16	44702.9	19679.1	67018.3	55022.8	15778.8	47104.8	67018.3	77615.5	3	-0.175899	0.78631
ENSDARP00000055858.4	pep chromosome:GRCz11:3:16687830:16719244:-1 gene:ENSDARG00000027689.8 transcript:ENSDART00000055859.5 gene_biotype:protein_coding transcript_biotype:protein_coding gene_symbol:pold1 description:polymerase (DNA directed), delta 1, catalytic subunit [Source:ZFIN;Acc:ZDB-GENE-060429-1]	pold1	8	124.928	381253	276035	306079	250905	270646	326663	447333	458599	8	-0.179385	0.61629
ENSDARP00000136161.1	pep chromosome:GRCz11:5:13870340:14004206:1 gene:ENSDARG00000101482.3 transcript:ENSDART00000160690.3 gene_biotype:protein_coding transcript_biotype:protein_coding gene_symbol:hk2 description:hexokinase 2 [Source:ZFIN;Acc:ZDB-GENE-040426-2017]	hk2	3	102.079	114387	31901.8	78047	32728.5	72867.8	81882.5	114387	95146.6	4	-0.181483	0.761586
ENSDARP00000154605.1_x000D_; ENSDARP00000147265.1	pep chromosome:GRCz11:CHR_ALT_CTG22_2_8:31061840:31083139:1 gene:ENSDARG00000109318.1 transcript:ENSDART00000191518.1 gene_biotype:protein_coding transcript_biotype:protein_coding gene_symbol:sec13 description:SEC13 homolog, nuclear pore and COPII coat complex component [Source:ZFIN;Acc:ZDB-GENE-040426-2649]<|>pep chromosome:GRCz11:CHR_ALT_CTG22_1_24:31057131:31078430:1 gene:ENSDARG00000110540.1 …	sec13	5	37.299	1.62085e+06	843457	1.22687e+06	576533	1.28497e+06	1.54693e+06	1.62085e+06	1.53144e+06	7	-0.183168	0.714355
ENSDARP00000072874.4	pep chromosome:GRCz11:2:26498446:26501868:1 gene:ENSDARG00000055996.6 transcript:ENSDART00000078412.5 gene_biotype:protein_coding transcript_biotype:protein_coding gene_symbol:rps8a description:ribosomal protein S8a [Source:NCBI gene;Acc:407690]	rps8	7	24.078	2.66837e+06	4.11315e+06	2.75558e+06	2.29619e+06	2.87649e+06	3.11196e+06	4.11315e+06	3.86306e+06	9	-0.185726	0.621916
ENSDARP00000124366.1	pep chromosome:GRCz11:6:7735806:7769186:-1 gene:ENSDARG00000063295.8 transcript:ENSDART00000149823.2 gene_biotype:protein_coding transcript_biotype:protein_coding gene_symbol:myh9a description:myosin, heavy chain 9a, non-muscle [Source:ZFIN;Acc:ZDB-GENE-030131-5870]	myh9a	20	227.582	303392	308994	246680	226252	222630	310066	310066	350766	18	-0.18875	0.600814
ENSDARP00000058483.4	pep chromosome:GRCz11:2:15048410:15075295:1 gene:ENSDARG00000029856.8 transcript:ENSDART00000058484.6 gene_biotype:protein_coding transcript_biotype:protein_coding gene_symbol:cnn3b description:calponin 3, acidic b [Source:ZFIN;Acc:ZDB-GENE-050522-263]	cnn3b	3	36.72	429555	77065.6	263106	148928	226496	173379	429555	357302	2	-0.191539	0.765482
ENSDARP00000149230.1	pep chromosome:GRCz11:24:32573480:32582880:-1 gene:ENSDARG00000045277.6 transcript:ENSDART00000186307.1 gene_biotype:protein_coding transcript_biotype:protein_coding gene_symbol:rdh12l description:retinol dehydrogenase 12, like [Source:ZFIN;Acc:ZDB-GENE-040801-48]	rdh12l	6	32.91	2.41778e+06	1.55556e+06	1.92067e+06	1.18642e+06	1.9574e+06	2.08253e+06	2.41778e+06	2.22437e+06	7	-0.192944	0.633842
ENSDARP00000131995.2	pep chromosome:GRCz11:6:2619893:2627488:-1 gene:ENSDARG00000030166.8 transcript:ENSDART00000158333.2 gene_biotype:protein_coding transcript_biotype:protein_coding gene_symbol:hyi description:hydroxypyruvate isomerase [Source:NCBI gene;Acc:393305]	hyi	4	31.166	1.21358e+06	646677	875498	540385	778089	1.08936e+06	1.21358e+06	1.07845e+06	5	-0.195008	0.656704
ENSDARP00000131296.2	pep chromosome:GRCz11:12:41723040:41759702:-1 gene:ENSDARG00000102009.2 transcript:ENSDART00000165152.2 gene_biotype:protein_coding transcript_biotype:protein_coding gene_symbol:ppp2r2d description:protein phosphatase 2, regulatory subunit B, delta [Source:NCBI gene;Acc:405816]	ppp2r2d	5	51.814	939333	448103	955709	574998	617666	754006	955709	1.10683e+06	7	-0.195692	0.650837
ENSDARP00000113988.1	pep chromosome:GRCz11:22:24811396:24818066:-1 gene:ENSDARG00000016825.12 transcript:ENSDART00000143443.2 gene_biotype:protein_coding transcript_biotype:protein_coding gene_symbol:vtg6 description:vitellogenin 6 [Source:ZFIN;Acc:ZDB-GENE-001201-5]	vtg6	17	149.919	2.22653e+08	1.60673e+08	2.40533e+08	1.14507e+08	2.14197e+08	2.32551e+08	2.40533e+08	2.78567e+08	2305	-0.197745	0.644012
ENSDARP00000052324.5	pep chromosome:GRCz11:7:38750871:38760158:1 gene:ENSDARG00000036041.8 transcript:ENSDART00000052325.7 gene_biotype:protein_coding transcript_biotype:protein_coding gene_symbol:f2 description:coagulation factor II (thrombin) [Source:ZFIN;Acc:ZDB-GENE-030131-4606]	f2	4	71.774	525823	319068	619045	321408	444457	481692	619045	716930	6	-0.197975	0.63303
ENSDARP00000116609.1	pep chromosome:GRCz11:24:7941373:7957581:-1 gene:ENSDARG00000009342.10 transcript:ENSDART00000145815.2 gene_biotype:protein_coding transcript_biotype:protein_coding gene_symbol:txndc5 description:thioredoxin domain containing 5 [Source:ZFIN;Acc:ZDB-GENE-040426-1951]	txndc5	5	46.129	265096	112016	317626	118718	207932	252018	367212	425954	4	-0.200123	0.705318
ENSDARP00000156654.1	pep chromosome:GRCz11:18:5308392:5318966:1 gene:ENSDARG00000106529.2 transcript:ENSDART00000179072.2 gene_biotype:protein_coding transcript_biotype:protein_coding gene_symbol:dut description:deoxyuridine triphosphatase [Source:ZFIN;Acc:ZDB-GENE-041010-93]	dut	5	20.193	1.41807e+06	625861	2.30713e+06	663646	1.10802e+06	1.83371e+06	2.30713e+06	2.67194e+06	5	-0.200904	0.738941
ENSDARP00000150341.1	pep chromosome:GRCz11:8:51165980:51293301:-1 gene:ENSDARG00000028071.10 transcript:ENSDART00000181145.1 gene_biotype:protein_coding transcript_biotype:protein_coding gene_symbol:bmp1a description:bone morphogenetic protein 1a [Source:ZFIN;Acc:ZDB-GENE-060818-1]	bmp1a	12	110.927	1.70356e+06	1.28938e+06	1.63247e+06	1.07235e+06	1.45178e+06	1.51325e+06	1.70356e+06	1.8906e+06	15	-0.202012	0.579805
ENSDARP00000133704.1	pep chromosome:GRCz11:11:29574922:29650930:-1 gene:ENSDARG00000105083.2 transcript:ENSDART00000166969.2 gene_biotype:protein_coding transcript_biotype:protein_coding gene_symbol:chd5 description:chromodomain helicase DNA binding protein 5 [Source:ZFIN;Acc:ZDB-GENE-120314-2]	chd5	2	225.275	5422.61	36383.2	4233.64	6087.33	10577.9	8489.49	36383.2	8771.57	2	-0.203872	0.79926
ENSDARP00000055809.5	pep chromosome:GRCz11:7:18100996:18116392:1 gene:ENSDARG00000058044.7 transcript:ENSDART00000055810.8 gene_biotype:protein_coding transcript_biotype:protein_coding gene_symbol:rab1ba description:zRAB1B, member RAS oncogene family a [Source:ZFIN;Acc:ZDB-GENE-040426-873]	rab1ba	8	22.37	2.20019e+06	1.6124e+06	1.71289e+06	1.15063e+06	1.91498e+06	1.80469e+06	2.21058e+06	2.5642e+06	9	-0.203922	0.598744
ENSDARP00000153176.1_x000D_; ENSDARP00000157222.1_x000D_; ENSDARP00000152874.1_x000D_; ENSDARP00000118562.1	pep chromosome:GRCz11:CHR_ALT_CTG5_1_25:32801212:32816262:-1 gene:ENSDARG00000114479.1 transcript:ENSDART00000193542.1 gene_biotype:protein_coding transcript_biotype:protein_coding gene_symbol:ptpa description:protein phosphatase 2 phosphatase activator [Source:ZFIN;Acc:ZDB-GENE-040801-11]<|>pep chromosome:GRCz11:5:32793886:32814417:-1 gene:ENSDARG00000031985.9 transcript:ENSDART00000188900.1 gen…	ptpa	1	36.801	111524	36383.2	52709.9	31438.3	109419	40573.8	111524	138530	2	-0.205254	0.741697
ENSDARP00000140832.1	pep chromosome:GRCz11:24:2836307:2843107:-1 gene:ENSDARG00000098589.2 transcript:ENSDART00000165290.2 gene_biotype:protein_coding transcript_biotype:protein_coding gene_symbol:cyb5a description:cytochrome b5 type A (microsomal) [Source:ZFIN;Acc:ZDB-GENE-040426-2148]	cyb5a	3	15.383	351596	353922	784261	404747	428522	362747	784261	908271	3	-0.21111	0.630097
ENSDARP00000150302.1_x000D_; ENSDARP00000003744.8	pep chromosome:GRCz11:CHR_ALT_CTG14_1_6:12126568:12150422:1 gene:ENSDARG00000114629.1 transcript:ENSDART00000180021.1 gene_biotype:protein_coding transcript_biotype:protein_coding gene_symbol:hspa9 description:heat shock protein 9 [Source:ZFIN;Acc:ZDB-GENE-030828-12]<|>pep chromosome:GRCz11:14:12142828:12168897:1 gene:ENSDARG00000003035.10 transcript:ENSDART00000012438.10 gene_biotype:protein_cod…	hspa9	4	73.906	174556	29725.3	132887	14569.5	123602	246040	246040	243576	5	-0.212679	0.847917
ENSDARP00000108089.2	pep chromosome:GRCz11:7:51633815:51639699:-1 gene:ENSDARG00000014690.10 transcript:ENSDART00000128917.3 gene_biotype:protein_coding transcript_biotype:protein_coding gene_symbol:rps4x description:ribosomal protein S4 X-linked [Source:NCBI gene;Acc:449547]	rps4x	10	29.669	2.85034e+07	2.8418e+07	2.34181e+07	1.92786e+07	2.9039e+07	2.17672e+07	2.9039e+07	2.7121e+07	23	-0.212804	0.559658
ENSDARP00000074155.4_x000D_; ENSDARP00000141676.1_x000D_; ENSDARP00000122687.1	pep chromosome:GRCz11:10:23071274:23099851:-1 gene:ENSDARG00000057105.6 transcript:ENSDART00000079703.6 gene_biotype:protein_coding transcript_biotype:protein_coding gene_symbol:nle1 description:notchless homolog 1 (Drosophila) [Source:ZFIN;Acc:ZDB-GENE-050522-321]<|>pep chromosome:GRCz11:10:23070752:23099869:-1 gene:ENSDARG00000057105.6 transcript:ENSDART00000162444.2 gene_biotype:protein_coding…	nle1	3	52.644	274881	72560.1	203048	60290.3	161776	266634	274881	263964	4	-0.213005	0.762503
ENSDARP00000115717.1	pep chromosome:GRCz11:21:28502365:28510601:1 gene:ENSDARG00000055536.6 transcript:ENSDART00000140229.2 gene_biotype:protein_coding transcript_biotype:protein_coding gene_symbol:otub1a description:OTU deubiquitinase, ubiquitin aldehyde binding 1a [Source:ZFIN;Acc:ZDB-GENE-040718-108]	otub1a	3	25.244	673207	507399	531255	364429	552745	577155	673207	638786	3	-0.21412	0.572833
ENSDARP00000038658.5	pep chromosome:GRCz11:4:391297:398451:1 gene:ENSDARG00000025073.6 transcript:ENSDART00000030215.6 gene_biotype:protein_coding transcript_biotype:protein_coding gene_symbol:rpl18a description:ribosomal protein L18a [Source:NCBI gene;Acc:394035]	rpl18a	2	20.667	803157	1.11096e+06	683990	468526	926768	899206	1.11096e+06	1.17579e+06	3	-0.214802	0.620776
ENSDARP00000077445.4	pep chromosome:GRCz11:11:26685982:26701611:-1 gene:ENSDARG00000055620.7 transcript:ENSDART00000083010.6 gene_biotype:protein_coding transcript_biotype:protein_coding gene_symbol:acad9 description:acyl-CoA dehydrogenase family, member 9 [Source:ZFIN;Acc:ZDB-GENE-060616-196]	acad9	1	69.597	32292.1	36383.2	20909.4	13553.4	36349.3	31820.3	36383.2	31501.7	2	-0.216023	0.663985
ENSDARP00000141977.1_x000D_; ENSDARP00000126258.2_x000D_; ENSDARP00000155179.1	pep chromosome:GRCz11:18:45781516:45791224:1 gene:ENSDARG00000088030.6 transcript:ENSDART00000168840.3 gene_biotype:protein_coding transcript_biotype:protein_coding gene_symbol:rpl35a description:ribosomal protein L35a [Source:ZFIN;Acc:ZDB-GENE-040718-190]<|>pep chromosome:GRCz11:18:45781115:45791224:1 gene:ENSDARG00000088030.6 transcript:ENSDART00000151699.3 gene_biotype:protein_coding transcrip…	rpl35a	3	12.467	687625	1.26035e+06	2.79025e+06	762788	984328	2.0404e+06	2.79025e+06	3.23146e+06	5	-0.219499	0.723918
ENSDARP00000090020.4	pep chromosome:GRCz11:2:26463120:26469093:-1 gene:ENSDARG00000068587.6 transcript:ENSDART00000099248.6 gene_biotype:protein_coding transcript_biotype:protein_coding gene_symbol:rabggtb description:Rab geranylgeranyltransferase subunit beta [Source:ZFIN;Acc:ZDB-GENE-040426-2116]	rabggtb	2	36.668	122428	36383.2	141674	22298.3	112752	159010	184685	214228	2	-0.219525	0.794995
ENSDARP00000018348.4	pep chromosome:GRCz11:2:26682913:26688908:1 gene:ENSDARG00000003517.6 transcript:ENSDART00000010683.6 gene_biotype:protein_coding transcript_biotype:protein_coding gene_symbol:impa1 description:inositol monophosphatase 1 [Source:ZFIN;Acc:ZDB-GENE-040718-245]	impa1	3	30.559	1.63878e+06	1.17644e+06	1.31026e+06	1.0208e+06	1.33808e+06	1.16949e+06	1.74923e+06	2.02905e+06	5	-0.220387	0.540478
ENSDARP00000066759.3	pep chromosome:GRCz11:24:16905188:16912897:1 gene:ENSDARG00000045399.4 transcript:ENSDART00000066760.4 gene_biotype:protein_coding transcript_biotype:protein_coding gene_symbol:cct5 description:chaperonin containing TCP1, subunit 5 (epsilon) [Source:ZFIN;Acc:ZDB-GENE-030131-977]	cct5	20	59.357	1.61331e+07	1.29238e+07	1.35566e+07	1.04031e+07	1.34824e+07	1.27394e+07	1.61331e+07	1.57002e+07	31	-0.220556	0.531615
ENSDARP00000086571.6	pep chromosome:GRCz11:19:7757682:7797952:1 gene:ENSDARG00000063219.9 transcript:ENSDART00000092138.8 gene_biotype:protein_coding transcript_biotype:protein_coding gene_symbol:ubap2l description:ubiquitin associated protein 2-like [Source:ZFIN;Acc:ZDB-GENE-060503-244]	ubap2l	4	123.945	122517	105406	54564.5	78314.7	69704.2	81054.9	364940	454097	4	-0.223773	0.600032
ENSDARP00000146885.1	pep chromosome:GRCz11:20:37300296:37379578:1 gene:ENSDARG00000013732.9 transcript:ENSDART00000180789.1 gene_biotype:protein_coding transcript_biotype:protein_coding gene_symbol:vta1 description:vesicle (multivesicular body) trafficking 1 [Source:ZFIN;Acc:ZDB-GENE-040426-2154]	vta1	2	33.899	656719	447362	587160	406175	460394	578098	656719	680004	3	-0.224729	0.545942
ENSDARP00000108838.2	pep chromosome:GRCz11:15:1534644:1573129:1 gene:ENSDARG00000038882.8 transcript:ENSDART00000130413.4 gene_biotype:protein_coding transcript_biotype:protein_coding gene_symbol:smc4 description:structural maintenance of chromosomes 4 [Source:ZFIN;Acc:ZDB-GENE-020419-21]	smc4	2	145.667	32794.7	20876.7	20390.5	20364	22489.9	19086.9	32794.7	37195.1	3	-0.225127	0.549177
ENSDARP00000056898.6	pep chromosome:GRCz11:2:9592319:9607879:-1 gene:ENSDARG00000038980.7 transcript:ENSDART00000056899.7 gene_biotype:protein_coding transcript_biotype:protein_coding gene_symbol:txndc12 description:thioredoxin domain containing 12 (endoplasmic reticulum) [Source:ZFIN;Acc:ZDB-GENE-050522-497]	txndc12	5	19.048	1.89287e+06	1.66621e+06	2.32677e+06	1.60439e+06	2.05856e+06	1.383e+06	2.32677e+06	2.69469e+06	6	-0.228005	0.539072
ENSDARP00000058912.4	pep chromosome:GRCz11:7:26510827:26518086:-1 gene:ENSDARG00000092115.5 transcript:ENSDART00000058913.5 gene_biotype:protein_coding transcript_biotype:protein_coding gene_symbol:eif4a1a description:eukaryotic translation initiation factor 4A1A [Source:ZFIN;Acc:ZDB-GENE-031030-2]	eif4a1a	16	46.224	2.97111e+06	2.12718e+06	3.02142e+06	1.29481e+06	2.53398e+06	3.60909e+06	3.60909e+06	3.91688e+06	21	-0.229798	0.628409
ENSDARP00000109109.2	pep chromosome:GRCz11:14:31673650:31715373:-1 gene:ENSDARG00000060771.9 transcript:ENSDART00000127303.4 gene_biotype:protein_coding transcript_biotype:protein_coding gene_symbol:map7d3 description:MAP7 domain containing 3 [Source:ZFIN;Acc:ZDB-GENE-121129-3]	map7d3	2	92.947	52303.4	36383.2	42481	21179.6	42936.7	55035.8	55035.8	54484.7	2	-0.230579	0.618175
ENSDARP00000130186.1	pep chromosome:GRCz11:23:35504835:35537363:1 gene:ENSDARG00000076486.6 transcript:ENSDART00000159218.3 gene_biotype:protein_coding transcript_biotype:protein_coding gene_symbol:acp1 description:acid phosphatase 1 [Source:ZFIN;Acc:ZDB-GENE-050327-12]	acp1	7	17.705	1.25147e+07	8.65055e+06	8.66208e+06	6.16055e+06	8.93443e+06	1.05457e+07	1.25147e+07	1.44793e+07	11	-0.230678	0.560246
ENSDARP00000124593.1	pep chromosome:GRCz11:21:15733880:15749719:1 gene:ENSDARG00000044753.8 transcript:ENSDART00000149371.2 gene_biotype:protein_coding transcript_biotype:protein_coding gene_symbol:idh3b description:isocitrate dehydrogenase (NAD(+)) 3 non-catalytic subunit beta [Source:ZFIN;Acc:ZDB-GENE-040625-174]	idh3b	6	41.961	1.20519e+06	610864	678557	233713	772871	1.7112e+06	1.7112e+06	1.69407e+06	7	-0.230869	0.750174
ENSDARP00000133054.1	pep chromosome:GRCz11:19:18617608:18627025:-1 gene:ENSDARG00000100392.2 transcript:ENSDART00000167971.2 gene_biotype:protein_coding transcript_biotype:protein_coding gene_symbol:rps18 description:ribosomal protein S18 [Source:NCBI gene;Acc:192300]	rps18	8	17.721	8.3296e+06	1.01195e+07	9.23009e+06	7.3249e+06	8.85967e+06	7.41645e+06	1.01195e+07	1.06896e+07	17	-0.230957	0.505799
ENSDARP00000118006.1	pep chromosome:GRCz11:21:41820359:41839684:-1 gene:ENSDARG00000021252.11 transcript:ENSDART00000137630.3 gene_biotype:protein_coding transcript_biotype:protein_coding gene_symbol:cct6a description:chaperonin containing TCP1, subunit 6A (zeta 1) [Source:ZFIN;Acc:ZDB-GENE-011018-2]	cct6a	16	57.644	9.21198e+06	6.87706e+06	5.44322e+06	3.95658e+06	6.64752e+06	8.10228e+06	9.21198e+06	8.02115e+06	24	-0.231455	0.593332
ENSDARP00000142448.1_x000D_; ENSDARP00000022552.6	pep chromosome:GRCz11:7:12959847:12968689:-1 gene:ENSDARG00000011201.9 transcript:ENSDART00000173115.2 gene_biotype:protein_coding transcript_biotype:protein_coding gene_symbol:rplp2l description:ribosomal protein, large P2, like [Source:ZFIN;Acc:ZDB-GENE-070327-2]<|>pep chromosome:GRCz11:7:12959846:12968701:-1 gene:ENSDARG00000011201.9 transcript:ENSDART00000013690.9 gene_biotype:protein_coding …	rplp2l	4	11.631	9.10923e+06	1.05037e+07	4.51554e+06	5.21013e+06	6.6409e+06	7.68025e+06	1.05037e+07	7.60335e+06	10	-0.233735	0.602165
ENSDARP00000146398.1_x000D_; ENSDARP00000066396.5	pep chromosome:GRCz11:CHR_ALT_CTG12_2_1:19153083:19156866:1 gene:ENSDARG00000114593.1 transcript:ENSDART00000193963.1 gene_biotype:protein_coding transcript_biotype:protein_coding gene_symbol:phf5a description:PHD finger protein 5A [Source:ZFIN;Acc:ZDB-GENE-021219-3]<|>pep chromosome:GRCz11:12:19138452:19143692:1 gene:ENSDARG00000045155.7 transcript:ENSDART00000066397.6 gene_biotype:protein_codin…	phf5a	6	12.397	1.41107e+07	1.2238e+07	1.09444e+07	6.88385e+06	1.16806e+07	1.44256e+07	1.44256e+07	1.42811e+07	9	-0.234769	0.57091
ENSDARP00000149394.1_x000D_; ENSDARP00000125104.1	pep chromosome:GRCz11:2:55270566:55298075:-1 gene:ENSDARG00000067920.7 transcript:ENSDART00000186404.1 gene_biotype:protein_coding transcript_biotype:protein_coding gene_symbol:rab8a description:RAB8A, member RAS oncogene family [Source:ZFIN;Acc:ZDB-GENE-070424-36]<|>pep chromosome:GRCz11:2:55272359:55298075:-1 gene:ENSDARG00000067920.7 transcript:ENSDART00000149062.2 gene_biotype:protein_coding …	rab8a	2	23.559	134345	36383.2	56091.3	22298.3	76720	98135.2	138159	171912	6	-0.235871	0.739302
ENSDARP00000087834.5	pep chromosome:GRCz11:19:4856351:4905342:1 gene:ENSDARG00000063726.8 transcript:ENSDART00000093402.7 gene_biotype:protein_coding transcript_biotype:protein_coding gene_symbol:cdk12 description:cyclin-dependent kinase 12 [Source:ZFIN;Acc:ZDB-GENE-081104-294]	cdk12	1	139.625	25628.5	36383.2	14149.2	22298.3	17805.7	20264.2	36383.2	21795.1	2	-0.237846	0.595247
ENSDARP00000147919.1	pep chromosome:GRCz11:9:2560219:2573121:-1 gene:ENSDARG00000016611.9 transcript:ENSDART00000181340.1 gene_biotype:protein_coding transcript_biotype:protein_coding gene_symbol:scrn3 description:secernin 3 [Source:NCBI gene;Acc:326058]	scrn3	2	49.495	58369.9	36383.2	109485	30542.3	35292.3	130966	228443	264987	2	-0.239959	0.722717
ENSDARP00000132587.2_x000D_; ENSDARP00000151953.1	pep chromosome:GRCz11:5:61657733:61724082:1 gene:ENSDARG00000035152.8 transcript:ENSDART00000171248.2 gene_biotype:protein_coding transcript_biotype:protein_coding gene_symbol:ap2b1 description:adaptor related protein complex 2 subunit beta 1 [Source:ZFIN;Acc:ZDB-GENE-030131-6564]<|>pep chromosome:GRCz11:5:61658282:61722973:1 gene:ENSDARG00000035152.8 transcript:ENSDART00000188878.1 gene_biotype:…	ap2b1	7	105.558	367283	409901	186316	131072	415737	311324	415737	479985	6	-0.241824	0.664188
ENSDARP00000060362.4	pep chromosome:GRCz11:18:19451070:19456269:-1 gene:ENSDARG00000041182.5 transcript:ENSDART00000060363.5 gene_biotype:protein_coding transcript_biotype:protein_coding gene_symbol:rpl4 description:ribosomal protein L4 [Source:ZFIN;Acc:ZDB-GENE-030131-9034]	rpl4	6	42.525	2.22184e+06	2.43286e+06	1.68839e+06	1.02543e+06	2.09099e+06	2.57275e+06	3.1318e+06	3.21067e+06	8	-0.242111	0.598001
ENSDARP00000120266.1	pep chromosome:GRCz11:9:32797816:32804953:-1 gene:ENSDARG00000020618.10 transcript:ENSDART00000134763.3 gene_biotype:protein_coding transcript_biotype:protein_coding gene_symbol:gatd3a description:glutamine amidotransferase like class 1 domain containing 3A [Source:NCBI gene;Acc:550355]	gatd3	7	27.819	5.74015e+06	3.0694e+06	4.10106e+06	1.97904e+06	3.86686e+06	5.70447e+06	5.74015e+06	5.64735e+06	10	-0.242329	0.629895
ENSDARP00000016959.6	pep chromosome:GRCz11:3:34149337:34172214:1 gene:ENSDARG00000018698.10 transcript:ENSDART00000006091.8 gene_biotype:protein_coding transcript_biotype:protein_coding gene_symbol:carm1 description:coactivator-associated arginine methyltransferase 1 [Source:NCBI gene;Acc:445251]	carm1	8	64.854	1.37018e+06	707411	1.27915e+06	523587	1.08776e+06	1.30299e+06	1.37018e+06	1.50136e+06	8	-0.246832	0.618636
ENSDARP00000153229.1_x000D_; ENSDARP00000114221.2	pep chromosome:GRCz11:CHR_ALT_CTG4_2_1:9995121:10003621:1 gene:ENSDARG00000110711.1 transcript:ENSDART00000183545.1 gene_biotype:protein_coding transcript_biotype:protein_coding gene_symbol:naf1 description:nuclear assembly factor 1 homolog (S. cerevisiae) [Source:ZFIN;Acc:ZDB-GENE-030131-4546]<|>pep chromosome:GRCz11:4:10003523:10012303:1 gene:ENSDARG00000057929.7 transcript:ENSDART00000148105.3…	naf1	3	56.016	337727	145067	308029	181260	202000	246524	337727	356735	3	-0.247165	0.580688
ENSDARP00000153537.1_x000D_; ENSDARP00000014799.5	pep chromosome:GRCz11:CHR_ALT_CTG17_1_22:26803547:26811924:1 gene:ENSDARG00000110406.1 transcript:ENSDART00000193903.1 gene_biotype:protein_coding transcript_biotype:protein_coding gene_symbol:pgrmc2 description:progesterone receptor membrane component 2 [Source:ZFIN;Acc:ZDB-GENE-040426-2102]<|>pep chromosome:GRCz11:17:26803470:26813630:1 gene:ENSDARG00000030237.8 transcript:ENSDART00000023470.6 …	pgrmc2	3	22.519	257735	126110	336686	154231	179650	236231	336686	389924	3	-0.247167	0.601393
ENSDARP00000144425.1	pep chromosome:GRCz11:5:23136562:23147665:1 gene:ENSDARG00000015524.13 transcript:ENSDART00000178821.2 gene_biotype:protein_coding transcript_biotype:protein_coding gene_symbol:prps1a description:phosphoribosyl pyrophosphate synthetase 1A [Source:ZFIN;Acc:ZDB-GENE-011212-5]	prps1a	2	34.701	3.89135e+06	3.52982e+06	3.18022e+06	2.23437e+06	3.62535e+06	3.2168e+06	3.89135e+06	4.06641e+06	21	-0.248459	0.506992
ENSDARP00000097506.3	pep chromosome:GRCz11:22:20689958:20695237:-1 gene:ENSDARG00000076474.5 transcript:ENSDART00000112722.5 gene_biotype:protein_coding transcript_biotype:protein_coding gene_symbol:org description:oogenesis-related gene [Source:ZFIN;Acc:ZDB-GENE-050208-584]	org	3	23.96	5.17278e+06	4.60178e+06	3.09597e+06	2.35811e+06	3.94633e+06	4.70323e+06	5.17278e+06	4.65613e+06	4	-0.250577	0.561754
ENSDARP00000154014.1	pep chromosome:GRCz11:13:6245219:6250317:-1 gene:ENSDARG00000074289.4 transcript:ENSDART00000180416.1 gene_biotype:protein_coding transcript_biotype:protein_coding gene_symbol:tuba4l description:tubulin, alpha 4 like [Source:ZFIN;Acc:ZDB-GENE-030131-5588]	tuba4l	17	51.057	7.21101e+07	6.17844e+07	5.62661e+07	3.30493e+07	6.12661e+07	7.31098e+07	7.31098e+07	7.23778e+07	67	-0.253312	0.553043
ENSDARP00000131636.1_x000D_; ENSDARP00000147026.1_x000D_; ENSDARP00000148546.1	pep chromosome:GRCz11:1:26046148:26063188:-1 gene:ENSDARG00000021702.10 transcript:ENSDART00000168640.2 gene_biotype:protein_coding transcript_biotype:protein_coding gene_symbol:pdcd4a description:programmed cell death 4a [Source:ZFIN;Acc:ZDB-GENE-040426-1920]<|>pep chromosome:GRCz11:1:26047355:26071535:-1 gene:ENSDARG00000021702.10 transcript:ENSDART00000185187.1 gene_biotype:protein_coding tran…	pdcd4a	2	51.989	53274.7	48061.9	25520.1	22298.3	27068.4	63842.9	161331	187139	2	-0.253969	0.634232
ENSDARP00000115012.1	pep chromosome:GRCz11:22:24784013:24791505:-1 gene:ENSDARG00000078429.6 transcript:ENSDART00000136837.2 gene_biotype:protein_coding transcript_biotype:protein_coding gene_symbol:vtg4 description:vitellogenin 4 [Source:ZFIN;Acc:ZDB-GENE-001201-3]	vtg4	97	149.253	3.3228e+09	2.49528e+09	3.51273e+09	1.68301e+09	3.14361e+09	3.21741e+09	3.51273e+09	4.06818e+09	2194	-0.258276	0.536993
ENSDARP00000045298.7	pep chromosome:GRCz11:6:10741266:10753504:-1 gene:ENSDARG00000044565.8 transcript:ENSDART00000045299.9 gene_biotype:protein_coding transcript_biotype:protein_coding gene_symbol:ola1 description:Obg-like ATPase 1 [Source:NCBI gene;Acc:326864]	ola1	9	44.873	1.45467e+06	1.02071e+06	1.36434e+06	761817	1.21038e+06	1.28223e+06	1.49662e+06	1.73603e+06	13	-0.258945	0.512453
ENSDARP00000127753.2_x000D_; ENSDARP00000064310.3	pep chromosome:GRCz11:3:59935606:59945760:1 gene:ENSDARG00000043795.6 transcript:ENSDART00000154157.2 gene_biotype:protein_coding transcript_biotype:protein_coding gene_symbol:arhgdia description:Rho GDP dissociation inhibitor (GDI) alpha [Source:ZFIN;Acc:ZDB-GENE-040426-2816]<|>pep chromosome:GRCz11:3:59899452:59947208:1 gene:ENSDARG00000043795.6 transcript:ENSDART00000064311.6 gene_biotype:prot…	arhgdia	2	23.033	2.78676e+06	2.00151e+06	2.6864e+06	1.38862e+06	2.28227e+06	2.75601e+06	2.78676e+06	3.14036e+06	3	-0.259549	0.530529
ENSDARP00000134856.1	pep chromosome:GRCz11:10:45345574:45352279:1 gene:ENSDARG00000103994.2 transcript:ENSDART00000166085.2 gene_biotype:protein_coding transcript_biotype:protein_coding gene_symbol:ppiab description:peptidylprolyl isomerase Ab (cyclophilin A) [Source:ZFIN;Acc:ZDB-GENE-030131-7459]	ppiab	4	17.478	2.40694e+07	1.88921e+07	2.40175e+07	1.2435e+07	2.073e+07	2.45689e+07	2.45689e+07	2.78152e+07	11	-0.262038	0.520765
ENSDARP00000054207.6	pep chromosome:GRCz11:1:26110985:26127944:1 gene:ENSDARG00000037261.9 transcript:ENSDART00000054208.8 gene_biotype:protein_coding transcript_biotype:protein_coding gene_symbol:mtap description:methylthioadenosine phosphorylase [Source:NCBI gene;Acc:393526]	mtap	7	30.827	2.9755e+06	2.35574e+06	3.68302e+06	1.26026e+06	2.75369e+06	4.29665e+06	4.29665e+06	4.80005e+06	9	-0.263969	0.612725
ENSDARP00000017792.3	pep chromosome:GRCz11:19:29822500:29832876:-1 gene:ENSDARG00000017445.6 transcript:ENSDART00000005119.5 gene_biotype:protein_coding transcript_biotype:protein_coding gene_symbol:eif3i description:eukaryotic translation initiation factor 3, subunit I [Source:NCBI gene;Acc:406263]	eif3i	2	36.263	115894	89491.6	129099	40507.8	111458	171213	251947	292251	3	-0.26418	0.643344
ENSDARP00000112095.1	pep chromosome:GRCz11:24:33392698:33428957:1 gene:ENSDARG00000089075.3 transcript:ENSDART00000122579.3 gene_biotype:protein_coding transcript_biotype:protein_coding gene_symbol:si:ch73-173p19.1 description:si:ch73-173p19.1 [Source:ZFIN;Acc:ZDB-GENE-130530-952]	si:ch73-173p19.1	2	100.287	89891.9	29875.9	27941.1	13353.3	47954.2	67604.4	89891.9	74771.7	2	-0.264532	0.717639
ENSDARP00000144531.1_x000D_; ENSDARP00000149221.1_x000D_; ENSDARP00000016158.5	pep chromosome:GRCz11:CHR_ALT_CTG24_1_8:21642085:21645218:1 gene:ENSDARG00000110263.1 transcript:ENSDART00000178274.2 gene_biotype:protein_coding transcript_biotype:protein_coding gene_symbol:rpl21 description:ribosomal protein L21 [Source:ZFIN;Acc:ZDB-GENE-030131-8512]<|>pep chromosome:GRCz11:24:21622373:21627293:1 gene:ENSDARG00000010516.8 transcript:ENSDART00000183611.1 gene_biotype:protein_co…	rpl21	4	18.519	4.35189e+06	6.09071e+06	3.1524e+06	2.74259e+06	3.9627e+06	4.41447e+06	6.09071e+06	4.70028e+06	4	-0.266814	0.52478
ENSDARP00000135555.1	pep chromosome:GRCz11:1:6408:12027:-1 gene:ENSDARG00000099104.1 transcript:ENSDART00000164359.1 gene_biotype:protein_coding transcript_biotype:protein_coding gene_symbol:rpl24 description:ribosomal protein L24 [Source:NCBI gene;Acc:192301]	rpl24	5	17.872	5.64516e+06	4.84683e+06	4.98069e+06	2.41881e+06	4.67144e+06	6.92115e+06	6.92115e+06	6.856e+06	6	-0.267075	0.568051
ENSDARP00000008898.5	pep chromosome:GRCz11:3:61108356:61116258:-1 gene:ENSDARG00000018903.8 transcript:ENSDART00000009194.8 gene_biotype:protein_coding transcript_biotype:protein_coding gene_symbol:aimp2 description:aminoacyl tRNA synthetase complex interacting multifunctional protein 2 [Source:ZFIN;Acc:ZDB-GENE-040426-2652]	aimp2	2	34.812	740749	676133	460511	392994	556794	603518	740749	616151	2	-0.26816	0.497242
ENSDARP00000021426.5	pep chromosome:GRCz11:6:46736251:46742455:-1 gene:ENSDARG00000008732.8 transcript:ENSDART00000011970.7 gene_biotype:protein_coding transcript_biotype:protein_coding gene_symbol:zgc:66479 description:zgc:66479 [Source:ZFIN;Acc:ZDB-GENE-031030-10]		3	69.045	126709	79635.1	99219.4	76739.3	84409.7	88296.9	126709	119967	2	-0.269247	0.464648
ENSDARP00000106416.2	pep chromosome:GRCz11:3:26223376:26232773:1 gene:ENSDARG00000087927.3 transcript:ENSDART00000128284.3 gene_biotype:protein_coding transcript_biotype:protein_coding gene_symbol:nudt9 description:nudix (nucleoside diphosphate linked moiety X)-type motif 9 [Source:ZFIN;Acc:ZDB-GENE-040426-2669]	nudt9	3	36.943	421881	316171	402183	246012	385222	322180	421881	465777	3	-0.271037	0.470985
ENSDARP00000064031.4	pep chromosome:GRCz11:21:21013147:21020708:-1 gene:ENSDARG00000043608.5 transcript:ENSDART00000064032.5 gene_biotype:protein_coding transcript_biotype:protein_coding gene_symbol:eif4ebp1 description:eukaryotic translation initiation factor 4E binding protein 1 [Source:ZFIN;Acc:ZDB-GENE-030131-2332]	eif4ebp1	5	12.896	5.4965e+06	4.23449e+06	3.55891e+06	2.95588e+06	3.38469e+06	4.66718e+06	4.36872e+08	5.43602e+08	46	-0.275658	0.479094
ENSDARP00000095458.6	pep chromosome:GRCz11:22:35179575:35194243:-1 gene:ENSDARG00000003952.12 transcript:ENSDART00000104687.8 gene_biotype:protein_coding transcript_biotype:protein_coding gene_symbol:pfn2 description:profilin 2 [Source:ZFIN;Acc:ZDB-GENE-040115-4]	pfn2	4	15.223	2.94044e+06	2.48799e+06	3.07422e+06	1.46225e+06	2.63535e+06	3.28883e+06	3.28883e+06	3.56033e+06	4	-0.275825	0.518565
ENSDARP00000146412.1	pep chromosome:GRCz11:7:59553040:59564011:-1 gene:ENSDARG00000111714.1 transcript:ENSDART00000186053.1 gene_biotype:protein_coding transcript_biotype:protein_coding gene_symbol:BOLA2 description:zgc:112271 [Source:ZFIN;Acc:ZDB-GENE-050522-443]		6	9.806	1.75556e+08	1.35561e+08	1.70742e+08	9.64364e+07	1.37003e+08	1.73236e+08	1.75556e+08	1.9774e+08	22	-0.276031	0.48069
ENSDARP00000114372.1	pep chromosome:GRCz11:2:21765670:21820697:-1 gene:ENSDARG00000075211.7 transcript:ENSDART00000135230.2 gene_biotype:protein_coding transcript_biotype:protein_coding gene_symbol:chd7 description:chromodomain helicase DNA binding protein 7 [Source:ZFIN;Acc:ZDB-GENE-070912-179]	chd7	18	349.217	69858.1	17380.2	21374.2	3802.7	15280.1	247140	432085	537645	17	-0.284579	0.838827
ENSDARP00000094269.4	pep chromosome:GRCz11:17:45472608:45482742:1 gene:ENSDARG00000070487.5 transcript:ENSDART00000103493.5 gene_biotype:protein_coding transcript_biotype:protein_coding gene_symbol:marc1 description:mitochondrial amidoxime reducing component 1 [Source:NCBI gene;Acc:378742]	marc1	12	36.677	2.70174e+06	1.3609e+06	1.56175e+06	743313	1.8736e+06	2.28154e+06	2.70174e+06	2.64095e+06	11	-0.284586	0.598742
ENSDARP00000072590.3	pep chromosome:GRCz11:6:38773376:38790064:1 gene:ENSDARG00000055737.5 transcript:ENSDART00000078128.4 gene_biotype:protein_coding transcript_biotype:protein_coding gene_symbol:ube3a description:ubiquitin protein ligase E3A [Source:ZFIN;Acc:ZDB-GENE-041114-190]	ube3a	4	97.51	312009	132229	294863	111800	209609	287004	314065	364305	6	-0.284992	0.591452
ENSDARP00000088944.4	pep chromosome:GRCz11:5:31644460:31689911:-1 gene:ENSDARG00000035470.9 transcript:ENSDART00000098172.6 gene_biotype:protein_coding transcript_biotype:protein_coding gene_symbol:sh3glb2b description:SH3-domain GRB2-like endophilin B2b [Source:ZFIN;Acc:ZDB-GENE-040426-833]	sh3glb2b	7	41.549	544517	207928	341432	124455	358465	478891	764135	950818	9	-0.28517	0.644211
ENSDARP00000130391.1	pep chromosome:GRCz11:21:45685757:45709267:1 gene:ENSDARG00000104375.2 transcript:ENSDART00000160530.2 gene_biotype:protein_coding transcript_biotype:protein_coding gene_symbol:sec24a description:SEC24 homolog A, COPII coat complex component [Source:ZFIN;Acc:ZDB-GENE-120926-1]	sec24a	2	118.399	84263.1	34723.7	96692.2	31233	63483.2	78723.7	96692.2	111982	2	-0.285993	0.608469
ENSDARP00000003173.8	pep chromosome:GRCz11:19:12406583:12429254:1 gene:ENSDARG00000004280.11 transcript:ENSDART00000013865.10 gene_biotype:protein_coding transcript_biotype:protein_coding gene_symbol:seh1l description:SEH1-like (S. cerevisiae) [Source:NCBI gene;Acc:334749]	seh1l	5	39.791	1.69291e+06	1.32734e+06	1.32704e+06	843357	1.24644e+06	1.56363e+06	1.69291e+06	1.54797e+06	6	-0.286445	0.470142
ENSDARP00000132084.1_x000D_; ENSDARP00000134228.1	pep chromosome:GRCz11:21:26733529:26966059:1 gene:ENSDARG00000098766.3 transcript:ENSDART00000168379.2 gene_biotype:protein_coding transcript_biotype:protein_coding gene_symbol:pcxa description:pyruvate carboxylase a [Source:ZFIN;Acc:ZDB-GENE-090908-3]<|>pep chromosome:GRCz11:21:26748141:26970710:1 gene:ENSDARG00000098766.3 transcript:ENSDART00000169025.3 gene_biotype:protein_coding transcript_bi…	pcxa	14	129.786	1.05398e+06	508056	711794	230055	760799	1.19537e+06	1.19537e+06	1.1834e+06	15	-0.288449	0.658613
ENSDARP00000131909.1	pep chromosome:GRCz11:3:17951790:18009316:1 gene:ENSDARG00000099079.2 transcript:ENSDART00000164663.2 gene_biotype:protein_coding transcript_biotype:protein_coding gene_symbol:aclya description:ATP citrate lyase a [Source:ZFIN;Acc:ZDB-GENE-031113-1]	aclya	21	119.589	1.24698e+06	877858	1.23373e+06	573400	1.05238e+06	1.21263e+06	1.24698e+06	1.42881e+06	21	-0.294702	0.495488
ENSDARP00000017550.6	pep chromosome:GRCz11:20:25445826:25473275:1 gene:ENSDARG00000003750.11 transcript:ENSDART00000012581.8 gene_biotype:protein_coding transcript_biotype:protein_coding gene_symbol:pfas description:phosphoribosylformylglycinamidine synthase [Source:ZFIN;Acc:ZDB-GENE-030131-4420]	pfas	7	142.39	259149	166240	209452	120288	176290	229788	259149	242572	11	-0.296307	0.474188
ENSDARP00000097707.2	pep chromosome:GRCz11:18:34181677:34216886:1 gene:ENSDARG00000079848.5 transcript:ENSDART00000109535.4 gene_biotype:protein_coding transcript_biotype:protein_coding gene_symbol:gmps description:guanine monophosphate synthase [Source:ZFIN;Acc:ZDB-GENE-040426-1503]	gmps	9	76.887	434275	252217	346455	201317	276361	365661	434275	407677	7	-0.299803	0.473105
ENSDARP00000153956.1	pep chromosome:GRCz11:7:41147732:41157726:1 gene:ENSDARG00000001241.13 transcript:ENSDART00000185388.1 gene_biotype:protein_coding transcript_biotype:protein_coding gene_symbol:puf60b description:poly-U binding splicing factor b [Source:NCBI gene;Acc:415211]	puf60b	4	55.744	263033	59127.4	148514	32285.5	143067	267574	328562	408832	4	-0.300719	0.728244
ENSDARP00000095139.3	pep chromosome:GRCz11:11:5926850:5931622:1 gene:ENSDARG00000070849.4 transcript:ENSDART00000104364.4 gene_biotype:protein_coding transcript_biotype:protein_coding gene_symbol:rps15 description:ribosomal protein S15 [Source:ZFIN;Acc:ZDB-GENE-030131-9092]	rps15	3	16.994	3.75832e+06	4.05019e+06	1.67401e+06	1.99378e+06	3.31851e+06	2.04328e+06	4.05019e+06	3.12615e+06	4	-0.304817	0.527262
ENSDARP00000007708.5	pep chromosome:GRCz11:10:1597271:1636452:-1 gene:ENSDARG00000001777.8 transcript:ENSDART00000010626.7 gene_biotype:protein_coding transcript_biotype:protein_coding gene_symbol:nup155 description:nucleoporin 155 [Source:ZFIN;Acc:ZDB-GENE-040426-711]	nup155	12	155.033	791400	610692	699104	374804	609594	782421	791400	809649	14	-0.306143	0.460939
ENSDARP00000130889.1	pep chromosome:GRCz11:3:6380160:6417328:-1 gene:ENSDARG00000099312.2 transcript:ENSDART00000160979.2 gene_biotype:protein_coding transcript_biotype:protein_coding gene_symbol:jpt1b description:Jupiter microtubule associated homolog 1b [Source:ZFIN;Acc:ZDB-GENE-030131-2784]	jpt1b	3	15.947	1.67769e+06	782359	2.1948e+06	888187	1.08817e+06	1.57568e+06	2.34625e+06	2.72157e+06	5	-0.30655	0.539846
ENSDARP00000023867.5	pep chromosome:GRCz11:2:27556168:27575803:-1 gene:ENSDARG00000006818.8 transcript:ENSDART00000014568.7 gene_biotype:protein_coding transcript_biotype:protein_coding gene_symbol:urod description:uroporphyrinogen decarboxylase [Source:NCBI gene;Acc:30617]	urod	5	41.618	797413	329434	835344	308179	523906	711821	835344	967432	4	-0.311031	0.557014
ENSDARP00000094764.4_x000D_; ENSDARP00000153139.1	pep chromosome:GRCz11:23:25121998:25135105:-1 gene:ENSDARG00000023648.9 transcript:ENSDART00000103989.5 gene_biotype:protein_coding transcript_biotype:protein_coding gene_symbol:idh3g description:isocitrate dehydrogenase (NAD(+)) 3 non-catalytic subunit gamma [Source:ZFIN;Acc:ZDB-GENE-050417-435]<|>pep chromosome:GRCz11:23:25123443:25135046:-1 gene:ENSDARG00000023648.9 transcript:ENSDART000001848…	idh3g	5	42.745	1.42672e+06	502029	1.15493e+06	358919	775352	1.55205e+06	1.55205e+06	1.53651e+06	6	-0.312507	0.630055
ENSDARP00000016775.8	pep chromosome:GRCz11:3:37059803:37082618:-1 gene:ENSDARG00000015610.10 transcript:ENSDART00000026701.9 gene_biotype:protein_coding transcript_biotype:protein_coding gene_symbol:tubg1 description:tubulin, gamma 1 [Source:ZFIN;Acc:ZDB-GENE-040426-836]	tubg1	2	51.065	233127	191279	205115	156732	132376	229691	233127	246554	2	-0.31353	0.41562
ENSDARP00000100503.2	pep chromosome:GRCz11:5:66807179:66823794:-1 gene:ENSDARG00000004906.9 transcript:ENSDART00000112488.4 gene_biotype:protein_coding transcript_biotype:protein_coding gene_symbol:stip1 description:stress-induced phosphoprotein 1 [Source:ZFIN;Acc:ZDB-GENE-041121-17]	stip1	18	61.629	2.36338e+06	2.67761e+06	2.13182e+06	1.6603e+06	2.03945e+06	2.07339e+06	2.67761e+06	2.46891e+06	18	-0.314089	0.376368
ENSDARP00000134914.1	pep chromosome:GRCz11:3:13582019:13599482:-1 gene:ENSDARG00000104173.2 transcript:ENSDART00000166639.2 gene_biotype:protein_coding transcript_biotype:protein_coding gene_symbol:tufm description:Tu translation elongation factor, mitochondrial [Source:ZFIN;Acc:ZDB-GENE-050320-73]	tufm	10	49.213	1.54413e+06	1.09087e+06	942989	418551	1.31225e+06	1.49186e+06	1.54413e+06	1.47692e+06	11	-0.318318	0.571749
ENSDARP00000138300.1	pep chromosome:GRCz11:19:10871601:10881508:-1 gene:ENSDARG00000101295.2 transcript:ENSDART00000160438.2 gene_biotype:protein_coding transcript_biotype:protein_coding gene_symbol:psmd4a description:proteasome 26S subunit, non-ATPase 4a [Source:ZFIN;Acc:ZDB-GENE-040625-104]	psmd4a	4	40.099	662494	551151	431782	202782	596853	664771	664771	658115	7	-0.323497	0.547554
ENSDARP00000142824.1	pep chromosome:GRCz11:7:17716601:17757529:1 gene:ENSDARG00000091348.4 transcript:ENSDART00000173792.2 gene_biotype:protein_coding transcript_biotype:protein_coding gene_symbol:rtn3 description:reticulon 3 [Source:ZFIN;Acc:ZDB-GENE-030710-5]	rtn3	7	24.48	2.76448e+06	2.62177e+06	4.3715e+06	2.16793e+06	3.13818e+06	2.36439e+06	4.41735e+06	5.12398e+06	9	-0.325989	0.412916
ENSDARP00000130504.1	pep chromosome:GRCz11:5:68326858:68333081:-1 gene:ENSDARG00000102892.3 transcript:ENSDART00000168786.3 gene_biotype:protein_coding transcript_biotype:protein_coding gene_symbol:h1m description:linker histone H1M [Source:ZFIN;Acc:ZDB-GENE-030131-5614]	h1m	3	26.925	101502	36383.2	552742	56281.8	125830	145920	552742	640144	3	-0.327354	0.72954
ENSDARP00000149346.1_x000D_; ENSDARP00000114877.1_x000D_; ENSDARP00000075537.2_x000D_; ENSDARP00000144115.1	pep chromosome:GRCz11:2:10821579:10857271:1 gene:ENSDARG00000058267.7 transcript:ENSDART00000179694.1 gene_biotype:protein_coding transcript_biotype:protein_coding gene_symbol:glmna description:glomulin, FKBP associated protein a [Source:ZFIN;Acc:ZDB-GENE-041114-120]<|>pep chromosome:GRCz11:2:10821127:10857898:1 gene:ENSDARG00000058267.7 transcript:ENSDART00000145770.4 gene_biotype:protein_coding…	glmna	1	67.21	35503.2	36383.2	37451.1	22298.3	26396.3	41592.9	41592.9	43373	2	-0.327539	0.404398
ENSDARP00000155419.1_x000D_; ENSDARP00000108075.2_x000D_; ENSDARP00000040770.3	pep chromosome:GRCz11:7:59649746:59664544:1 gene:ENSDARG00000029500.8 transcript:ENSDART00000181067.1 gene_biotype:protein_coding transcript_biotype:protein_coding gene_symbol:rpl34 description:ribosomal protein L34 [Source:NCBI gene;Acc:394097]<|>pep chromosome:GRCz11:7:59649399:59664544:1 gene:ENSDARG00000029500.8 transcript:ENSDART00000123520.4 gene_biotype:protein_coding transcript_biotype:pr…	rpl34	6	13.36	3.53895e+06	4.32025e+06	4.05644e+06	1.82921e+06	4.07439e+06	4.20354e+06	4.32025e+06	4.69786e+06	6	-0.328413	0.463684
ENSDARP00000029079.7	pep chromosome:GRCz11:19:8743260:8748571:-1 gene:ENSDARG00000023298.8 transcript:ENSDART00000031173.8 gene_biotype:protein_coding transcript_biotype:protein_coding gene_symbol:rps27.1 description:ribosomal protein S27, isoform 1 [Source:ZFIN;Acc:ZDB-GENE-050522-549]	rps27.1	4	9.525	1.27478e+08	1.34332e+08	2.2139e+08	1.37567e+08	1.53047e+08	9.09393e+07	2.2139e+08	2.56397e+08	15	-0.328523	0.43552
ENSDARP00000144555.1_x000D_; ENSDARP00000040644.6	pep chromosome:GRCz11:8:14172124:14183265:-1 gene:ENSDARG00000026845.11 transcript:ENSDART00000177931.2 gene_biotype:protein_coding transcript_biotype:protein_coding gene_symbol:rhoaa description:ras homolog gene family, member Aa [Source:NCBI gene;Acc:406411]<|>pep chromosome:GRCz11:8:14170567:14179798:-1 gene:ENSDARG00000026845.11 transcript:ENSDART00000040645.8 gene_biotype:protein_coding tran…	rhoaa	3	21.879	575503	206174	638235	206228	466963	394080	638235	739155	3	-0.332245	0.560388
ENSDARP00000074210.5	pep chromosome:GRCz11:18:16715864:16726206:1 gene:ENSDARG00000057167.7 transcript:ENSDART00000079758.7 gene_biotype:protein_coding transcript_biotype:protein_coding gene_symbol:eif4g2b description:eukaryotic translation initiation factor 4, gamma 2b [Source:ZFIN;Acc:ZDB-GENE-030131-6550]	eif4g2b	2	102.217	17247.9	41793.3	20909.4	10808.4	27068.4	25633.6	41793.3	38552.6	2	-0.335683	0.53413
ENSDARP00000126712.1	pep chromosome:GRCz11:25:36316280:36322775:1 gene:ENSDARG00000086591.5 transcript:ENSDART00000152735.2 gene_biotype:protein_coding transcript_biotype:protein_coding gene_symbol:si:ch211-113a14.11 description:si:ch211-113a14.11 [Source:ZFIN;Acc:ZDB-GENE-121214-162]	si:ch211-113a14.11	5	27.133	6.76716e+06	6.30079e+06	5.46886e+06	3.24718e+06	5.66993e+06	6.26722e+06	6.76716e+06	6.7219e+06	7	-0.338327	0.407148
ENSDARP00000108197.2_x000D_; ENSDARP00000134460.1	pep chromosome:GRCz11:3:26345732:26351656:1 gene:ENSDARG00000010160.9 transcript:ENSDART00000128613.4 gene_biotype:protein_coding transcript_biotype:protein_coding gene_symbol:rps15a description:ribosomal protein S15a [Source:NCBI gene;Acc:336764]<|>pep chromosome:GRCz11:3:26346388:26351460:1 gene:ENSDARG00000010160.9 transcript:ENSDART00000172555.2 gene_biotype:protein_coding transcript_biotype:…	rps15a	5	14.83	7.39186e+06	6.44462e+06	1.40116e+07	6.03645e+06	9.15789e+06	5.97006e+06	1.40116e+07	1.62272e+07	10	-0.338707	0.449656
ENSDARP00000142190.1	pep chromosome:GRCz11:11:45287546:45295139:1 gene:ENSDARG00000098639.3 transcript:ENSDART00000173116.2 gene_biotype:protein_coding transcript_biotype:protein_coding gene_symbol:pycr1b description:pyrroline-5-carboxylate reductase 1b [Source:ZFIN;Acc:ZDB-GENE-050522-26]	pycr1b	5	34.939	1.24048e+06	372496	417555	150848	575203	1.08265e+06	1.24048e+06	1.07181e+06	8	-0.346117	0.666357
ENSDARP00000118541.1_x000D_; ENSDARP00000120420.2	pep chromosome:GRCz11:19:43885770:43898949:1 gene:ENSDARG00000053656.8 transcript:ENSDART00000135599.3 gene_biotype:protein_coding transcript_biotype:protein_coding gene_symbol:lypla2 description:lysophospholipase 2 [Source:ZFIN;Acc:ZDB-GENE-040426-1715]<|>pep chromosome:GRCz11:19:43884120:43901467:1 gene:ENSDARG00000053656.8 transcript:ENSDART00000139684.4 gene_biotype:protein_coding transcript_…	lypla2	4	25.051	6.55565e+06	4.31415e+06	5.61224e+06	2.52652e+06	4.47185e+06	6.79912e+06	6.92086e+06	8.02797e+06	6	-0.349006	0.459948
ENSDARP00000141912.1	pep chromosome:GRCz11:9:52378484:52386733:-1 gene:ENSDARG00000086842.3 transcript:ENSDART00000171721.2 gene_biotype:protein_coding transcript_biotype:protein_coding gene_symbol:dap1b description:death associated protein 1b [Source:ZFIN;Acc:ZDB-GENE-000511-4]	dap1b	7	12.094	3.08555e+08	2.29362e+08	3.42873e+08	1.5755e+08	2.71286e+08	2.73995e+08	3.42873e+08	3.9709e+08	32	-0.350352	0.394714
ENSDARP00000063869.4	pep chromosome:GRCz11:19:43780970:43786940:1 gene:ENSDARG00000043509.7 transcript:ENSDART00000063870.7 gene_biotype:protein_coding transcript_biotype:protein_coding gene_symbol:rpl11 description:ribosomal protein L11 [Source:ZFIN;Acc:ZDB-GENE-040625-147]	rpl11	4	20.364	3.91287e+06	4.12693e+06	5.14443e+06	3.544e+06	3.23601e+06	3.49356e+06	5.14443e+06	5.95788e+06	6	-0.350672	0.322804
ENSDARP00000134976.1	pep chromosome:GRCz11:6:49508805:49510553:-1 gene:ENSDARG00000101406.3 transcript:ENSDART00000166238.3 gene_biotype:protein_coding transcript_biotype:protein_coding gene_symbol:rplp2 description:ribosomal protein, large P2 [Source:ZFIN;Acc:ZDB-GENE-031018-2]	rplp2	2	11.705	303178	478536	322360	251962	210710	421271	478536	417053	2	-0.354751	0.411637
ENSDARP00000155535.1_x000D_; ENSDARP00000148314.1_x000D_; ENSDARP00000122028.1	pep chromosome:GRCz11:CHR_ALT_CTG10_2_2:20103833:20105982:-1 gene:ENSDARG00000111256.1 transcript:ENSDART00000184513.1 gene_biotype:protein_coding transcript_biotype:protein_coding gene_symbol:pbdc1 description:polysaccharide biosynthesis domain containing 1 [Source:ZFIN;Acc:ZDB-GENE-040718-459]<|>pep chromosome:GRCz11:CHR_ALT_CTG10_1_17:20097737:20099886:-1 gene:ENSDARG00000112544.1 transcript:E…	pbdc1	2	19.7	2.08295e+06	1.36009e+06	1.73576e+06	998194	1.44316e+06	1.61374e+06	2.08295e+06	2.01023e+06	3	-0.360291	0.363592
ENSDARP00000153162.1	pep chromosome:GRCz11:CHR_ALT_CTG19_1_4:31914711:31927087:1 gene:ENSDARG00000111437.1 transcript:ENSDART00000182101.1 gene_biotype:protein_coding transcript_biotype:protein_coding gene_symbol:tpd52 description:tumor protein D52 [Source:ZFIN;Acc:ZDB-GENE-060503-680]	tpd52	6	26.211	3.15293e+06	2.8e+06	1.99935e+06	1.16735e+06	2.35521e+06	2.99867e+06	3.15293e+06	2.96864e+06	5	-0.366077	0.44069
ENSDARP00000115822.2	pep chromosome:GRCz11:2:1486822:1499584:1 gene:ENSDARG00000039516.8 transcript:ENSDART00000132500.3 gene_biotype:protein_coding transcript_biotype:protein_coding gene_symbol:c8a description:complement component 8, alpha polypeptide [Source:ZFIN;Acc:ZDB-GENE-040801-239]	c8a	2	66.094	826328	549426	606600	381184	609925	549880	826328	702517	4	-0.369049	0.351204
ENSDARP00000062263.5	pep chromosome:GRCz11:22:11395:18224:1 gene:ENSDARG00000075768.5 transcript:ENSDART00000062264.8 gene_biotype:protein_coding transcript_biotype:protein_coding gene_symbol:sdhb description:succinate dehydrogenase complex, subunit B, iron sulfur (Ip) [Source:NCBI gene;Acc:562149]	sdhb	8	31.719	6.66455e+06	3.61422e+06	5.64928e+06	1.63281e+06	5.47697e+06	7.03008e+06	7.03008e+06	6.95969e+06	10	-0.371326	0.544718
ENSDARP00000147203.1_x000D_; ENSDARP00000150015.1	pep chromosome:GRCz11:CHR_ALT_CTG5_2_7:32882751:32886776:1 gene:ENSDARG00000115546.1 transcript:ENSDART00000181118.1 gene_biotype:protein_coding transcript_biotype:protein_coding gene_symbol:rpl12 description:ribosomal protein L12 [Source:ZFIN;Acc:ZDB-GENE-030131-5297]<|>pep chromosome:GRCz11:CHR_ALT_CTG5_1_25:32885152:32889167:1 gene:ENSDARG00000114004.1 transcript:ENSDART00000180154.1 gene_biot…	rpl12	6	19.581	5.19047e+06	5.07664e+06	3.83255e+06	2.145e+06	4.67723e+06	4.62565e+06	5.19047e+06	5.00889e+06	4	-0.373919	0.40453
ENSDARP00000053284.5	pep chromosome:GRCz11:8:47804284:47811955:1 gene:ENSDARG00000036684.6 transcript:ENSDART00000053285.6 gene_biotype:protein_coding transcript_biotype:protein_coding gene_symbol:ndufa7 description:NADH:ubiquinone oxidoreductase subunit A7 [Source:ZFIN;Acc:ZDB-GENE-040801-169]	ndufa7	4	11.58	1.41627e+06	755976	916825	339856	978201	1.35219e+06	1.41627e+06	1.33865e+06	5	-0.375581	0.522681
ENSDARP00000137299.1	pep chromosome:GRCz11:10:6496185:6518065:1 gene:ENSDARG00000100742.2 transcript:ENSDART00000164770.2 gene_biotype:protein_coding transcript_biotype:protein_coding gene_symbol:reep5 description:receptor accessory protein 5 [Source:ZFIN;Acc:ZDB-GENE-030131-9181]	reep5	2	21.393	404535	281873	627776	305605	378121	281873	627776	727042	4	-0.378668	0.379037
ENSDARP00000024104.8	pep chromosome:GRCz11:21:21633213:21641194:-1 gene:ENSDARG00000021149.9 transcript:ENSDART00000010282.9 gene_biotype:protein_coding transcript_biotype:protein_coding gene_symbol:cbr1l description:carbonyl reductase 1-like [Source:ZFIN;Acc:ZDB-GENE-030131-9642]	cbr1l	4	29.96	172817	72488.4	248205	166957	45135.1	187193	338477	392621	3	-0.380091	0.587313
ENSDARP00000123109.1	pep chromosome:GRCz11:6:58921240:58975010:-1 gene:ENSDARG00000034396.10 transcript:ENSDART00000144911.3 gene_biotype:protein_coding transcript_biotype:protein_coding gene_symbol:mars1 description:methionyl-tRNA synthetase 1 [Source:ZFIN;Acc:ZDB-GENE-030219-83]	mars1	3	106.69	55353.9	54923.6	66212.1	39179.8	45357.4	50336.9	75118.1	87134.5	3	-0.390047	0.277296
ENSDARP00000094134.4_x000D_; ENSDARP00000157031.1	pep chromosome:GRCz11:6:49583153:49636529:1 gene:ENSDARG00000070435.5 transcript:ENSDART00000103357.5 gene_biotype:protein_coding transcript_biotype:protein_coding gene_symbol:vapb description:VAMP (vesicle-associated membrane protein)-associated protein B and C [Source:ZFIN;Acc:ZDB-GENE-030131-2348]<|>pep chromosome:GRCz11:CHR_ALT_CTG6_1_48:49583430:49632163:1 gene:ENSDARG00000112097.1 transcrip…	vapb	2	27.388	49637.5	36383.2	113328	41692	55897.4	38966.6	183421	212762	3	-0.390782	0.441388
ENSDARP00000129339.1_x000D_; ENSDARP00000149720.1	pep chromosome:GRCz11:11:39120306:39148199:1 gene:ENSDARG00000044573.8 transcript:ENSDART00000155746.3 gene_biotype:protein_coding transcript_biotype:protein_coding gene_symbol:cdc42 description:cell division cycle 42 [Source:ZFIN;Acc:ZDB-GENE-030131-8783]<|>pep chromosome:GRCz11:11:39135050:39148198:1 gene:ENSDARG00000044573.8 transcript:ENSDART00000180571.1 gene_biotype:protein_coding transcrip…	cdc42	2	21.258	669940	660833	467424	301200	590634	511862	669940	581743	3	-0.394771	0.352306
ENSDARP00000047068.6	pep chromosome:GRCz11:7:71535045:71541329:1 gene:ENSDARG00000042894.6 transcript:ENSDART00000047069.7 gene_biotype:protein_coding transcript_biotype:protein_coding gene_symbol:tyms description:thymidylate synthetase [Source:ZFIN;Acc:ZDB-GENE-040426-59]	tyms	2	36.16	123043	62364.2	137671	63454.2	71702.4	102146	137671	159440	2	-0.394885	0.386787
ENSDARP00000121696.1	pep chromosome:GRCz11:19:27334530:27339670:-1 gene:ENSDARG00000036070.6 transcript:ENSDART00000139323.3 gene_biotype:protein_coding transcript_biotype:protein_coding gene_symbol:znrd1 description:zinc ribbon domain containing 1 [Source:ZFIN;Acc:ZDB-GENE-050320-131]	polr1h	4	14.169	7.95526e+06	6.00682e+06	8.97888e+06	3.20514e+06	7.57763e+06	7.73525e+06	9.92233e+06	1.03987e+07	5	-0.397155	0.404188
ENSDARP00000069175.6	pep chromosome:GRCz11:1:45925150:45959721:1 gene:ENSDARG00000016548.11 transcript:ENSDART00000074689.6 gene_biotype:protein_coding transcript_biotype:protein_coding gene_symbol:eif5b description:eukaryotic translation initiation factor 5B [Source:ZFIN;Acc:ZDB-GENE-050208-20]	eif5b	10	141.585	292906	363330	374761	192174	293364	308960	374761	434020	8	-0.398387	0.304747
ENSDARP00000093050.3	pep chromosome:GRCz11:15:509126:516750:1 gene:ENSDARG00000076839.6 transcript:ENSDART00000102274.6 gene_biotype:protein_coding transcript_biotype:protein_coding gene_symbol:ftr86 description:finTRIM family, member 86 [Source:ZFIN;Acc:ZDB-GENE-060929-108]	ftr86	14	64.031	3.40568e+06	2.20968e+06	2.64807e+06	1.35438e+06	2.49097e+06	2.57351e+06	3.40568e+06	3.06679e+06	21	-0.399549	0.351848
ENSDARP00000109870.2	pep chromosome:GRCz11:25:5015019:5033064:1 gene:ENSDARG00000086458.4 transcript:ENSDART00000127600.4 gene_biotype:protein_coding transcript_biotype:protein_coding gene_symbol:hdac10 description:histone deacetylase 10 [Source:NCBI gene;Acc:327253]	hdac10	2	74.496	34832.4	36383.2	29361.9	22298.3	27068.4	26558.7	73505.3	91463.1	2	-0.404971	0.258814
ENSDARP00000089659.3_x000D_; ENSDARP00000149522.1	pep chromosome:GRCz11:18:38247797:38270596:-1 gene:ENSDARG00000054272.6 transcript:ENSDART00000098889.5 gene_biotype:protein_coding transcript_biotype:protein_coding gene_symbol:caprin1b description:cell cycle associated protein 1b [Source:ZFIN;Acc:ZDB-GENE-040426-2020]<|>pep chromosome:GRCz11:18:38246940:38270077:-1 gene:ENSDARG00000054272.6 transcript:ENSDART00000185546.1 gene_biotype:protein_c…	caprin1b	1	76.646	31689.9	36383.2	20418.2	22298.3	19903.2	22736.4	36383.2	23646.8	3	-0.407404	0.300559
ENSDARP00000040408.5	pep chromosome:GRCz11:13:30152217:30161684:-1 gene:ENSDARG00000030441.6 transcript:ENSDART00000040409.6 gene_biotype:protein_coding transcript_biotype:protein_coding gene_symbol:ppa1b description:inorganic pyrophosphatase 1b [Source:ZFIN;Acc:ZDB-GENE-050417-375]	ppa1b	8	32.647	9.42747e+06	6.53721e+06	9.06031e+06	4.60932e+06	6.82059e+06	7.52363e+06	9.42747e+06	1.0493e+07	13	-0.413076	0.300689
ENSDARP00000064994.5	pep chromosome:GRCz11:6:9677420:9688511:1 gene:ENSDARG00000044267.6 transcript:ENSDART00000064995.6 gene_biotype:protein_coding transcript_biotype:protein_coding gene_symbol:sumo1 description:small ubiquitin like modifier 1 [Source:NCBI gene;Acc:406438]	sumo1	3	11.389	1.48144e+06	965889	645213	704283	706505	785805	1.48144e+06	1.23225e+06	3	-0.413178	0.335956
ENSDARP00000138824.1	pep chromosome:GRCz11:1:26390324:26398361:-1 gene:ENSDARG00000009685.12 transcript:ENSDART00000160183.2 gene_biotype:protein_coding transcript_biotype:protein_coding gene_symbol:ppa2 description:inorganic pyrophosphatase 2 [Source:ZFIN;Acc:ZDB-GENE-040426-1857]	ppa2	5	38.408	760631	549104	962926	370777	569541	806461	962926	1.11519e+06	5	-0.413247	0.360401
ENSDARP00000077082.5	pep chromosome:GRCz11:23:35504824:35537727:1 gene:ENSDARG00000076486.6 transcript:ENSDART00000082647.7 gene_biotype:protein_coding transcript_biotype:protein_coding gene_symbol:acp1 description:acid phosphatase 1 [Source:ZFIN;Acc:ZDB-GENE-050327-12]	acp1	1	17.592	609081	366244	355932	265858	391239	322344	609081	506630	11	-0.414578	0.310413
ENSDARP00000040792.5	pep chromosome:GRCz11:20:7052870:7069612:-1 gene:ENSDARG00000039684.7 transcript:ENSDART00000040793.6 gene_biotype:protein_coding transcript_biotype:protein_coding gene_symbol:sirt5 description:sirtuin 5 [Source:NCBI gene;Acc:436878]	sirt5	5	33.907	2.51322e+06	1.3767e+06	2.43753e+06	864439	1.75644e+06	2.33824e+06	2.51322e+06	2.82296e+06	6	-0.416084	0.412157
[truncated: 188 more rows]

## Sheet: C
C Significant hits (p-value < 0.05) identified by mass spectrometry of proteins immunoprecipitated with eIF4E1c in 8-cell embryos. Normalized area is colored based on values (red-green-yellow from high to low values). Log2FC is colored from red (high) to low (blue). Contaminants were removed from the list. Mw: molecular weight, PSM: peptide-spectrum match; FC: fold change.
[truncated: 151 more rows]

[truncated: 5 more sheets: D, E, F, G, H]
