# Supplementary material for: eIF4E1b is a non-canonical eIF4E protecting maternal dormant mRNAs
Source: EMBO Rep. 2023 Dec 14;25(1):23. doi: 10.1038/s44319-023-00006-4 (PMC10883267; doi:10.1038/s44319-023-00006-4)
Supplement: Supplementary file 5 — Dataset EV3 [file 44319_2023_6_MOESM5_ESM.xlsx]

## Sheet: Legend
Dataset EV3. Proteins identified by mass spectrometry in eIF4E1b (A-B) or eIF4E1c (C-D) immunoprecipitation experiments in 1k-cell zebrafish embryos, compared to proteins identified in anti-GFP beads incubated with wild-type (WT) lysates.
A Significant hits (p-value < 0.05) identified by mass spectrometry of proteins immunoprecipitated with eIF4E1b in 1k-cell embryos. Normalized area is colored based on values (red-green-yellow from high to low values). Log2FC is colored from red (high) to low (blue). Contaminants were removed from the list. Mw: molecular weight, PSM: peptide-spectrum match; FC: fold change.
B Non-significant hits (p-value > 0.05) identified by mass spectrometry of proteins immunoprecipitated with eIF4E1b in 1k-cell embryos. Normalized area is colored based on values (red-green-yellow from high to low values). Log2FC is colored from red (high) to low (blue). Contaminants were removed from the list. Mw: molecular weight, PSM: peptide-spectrum match; FC: fold change.
C Significant hits (p-value < 0.05) identified by mass spectrometry of proteins immunoprecipitated with eIF4E1c in 1k-cell embryos. Normalized area is colored based on values (red-green-yellow from high to low values). Log2FC is colored from red (high) to low (blue). Contaminants were removed from the list. Mw: molecular weight, PSM: peptide-spectrum match; FC: fold change.
D Non-significant hits (p-value > 0.05) identified by mass spectrometry of proteins immunoprecipitated with eIF4E1c in 1k-cell embryos. Normalized area is colored based on values (red-green-yellow from high to low values). Log2FC is colored from red (high) to low (blue). Contaminants were removed from the list. Mw: molecular weight, PSM: peptide-spectrum match; FC: fold change.

## Sheet: A
A Significant hits (p-value < 0.05) identified by mass spectrometry of proteins immunoprecipitated with eIF4E1b in 1k-cell embryos. Normalized area is colored based on values (red-green-yellow from high to low values). Log2FC is colored from red (high) to low (blue). Contaminants were removed from the list. Mw: molecular weight, PSM: peptide-spectrum match; FC: fold change.
					Normalized area
Accession	Description	Genes	Quantified peptides	Mw (KDa)	WT 1	WT 2	WT 3	eIF4E1b 1	eIF4E1b 2	eIF4E1b 3	Max Imputed Normalised apQuant Areas	Max apQuant Areas	SumPSMs	MaxPSMs	Log2 FC eIF4E1b/WT	P-value
cont_P00020_x000D_; 000000a_Flag	3xFLAG-Tag 3xFLAG-Tag<|>3x flag		7	2.86	46167.4	39538.8	1.19712e+08	9.24582e+08	1.27379e+09	5.7013e+08	8.02811e+09	8.98366e+09	171	47	10.5056	0.00831684
0000001_Q9PW28	eIF4E1B OS=Danio rerio (Zebrafish)		22	25.03	1.50188e+07	8.85747e+06	1.4355e+07	7.45406e+08	1.03704e+09	6.41339e+08	1.03704e+09	1.01914e+09	251	76	5.99533	3.63405e-07
ENSDARP00000050862.3	pep chromosome:GRCz11:5:64856666:64861300:1 gene:ENSDARG00000035129.4 transcript:ENSDART00000050863.4 gene_biotype:protein_coding transcript_biotype:protein_coding gene_symbol:zgc:101858 description:zgc:101858 [Source:ZFIN;Acc:ZDB-GENE-040927-13]		4	28.1	46167.4	39538.8	30268.1	483156	963290	1.39027e+06	1.39027e+06	1.28446e+06	7	4	4.5052	1.465e-05
ENSDARP00000113326.1	pep chromosome:GRCz11:6:40922572:40947671:1 gene:ENSDARG00000016177.10 transcript:ENSDART00000133599.3 gene_biotype:protein_coding transcript_biotype:protein_coding gene_symbol:eif4enif1 description:eukaryotic translation initiation factor 4E nuclear import factor 1 [Source:ZFIN;Acc:ZDB-GENE-050320-113]	eif4enif1	47	104.298	1.46356e+07	1.32253e+07	1.829e+07	2.46462e+08	3.36265e+08	2.93503e+08	3.36265e+08	3.3046e+08	608	140	4.24876	9.45557e-07
ENSDARP00000101197.3	pep chromosome:GRCz11:2:35116627:35137217:1 gene:ENSDARG00000079329.4 transcript:ENSDART00000113609.4 gene_biotype:protein_coding transcript_biotype:protein_coding gene_symbol:cop1 description:COP1 E3 ubiquitin ligase [Source:ZFIN;Acc:ZDB-GENE-070410-134]	cop1; DKEY-39F8.2	21	77.751	583915	408758	1.08282e+06	7.56791e+06	1.75008e+07	4.77419e+06	1.75008e+07	1.71987e+07	97	28	3.75218	0.000282814
ENSDARP00000056088.5	pep chromosome:GRCz11:20:54299419:54301276:1 gene:ENSDARG00000089966.3 transcript:ENSDART00000056089.6 gene_biotype:protein_coding transcript_biotype:protein_coding gene_symbol:si:zfos-1505d6.3 description:si:zfos-1505d6.3 [Source:ZFIN;Acc:ZDB-GENE-120214-22]	si:zfos-1505d6.3	8	47.415	578800	812680	386183	2.22829e+06	2.17035e+06	4.66515e+06	4.66515e+06	4.3101e+06	45	12	2.31884	0.000938857
ENSDARP00000105815.1	pep chromosome:GRCz11:17:2569521:2595736:-1 gene:ENSDARG00000090768.5 transcript:ENSDART00000128797.4 gene_biotype:protein_coding transcript_biotype:protein_coding gene_symbol:zp3.2 description:zona pellucida glycoprotein 3, tandem duplicate 2 [Source:ZFIN;Acc:ZDB-GENE-050626-121]	zgc:173556	4	47.527	340156	196088	222163	756331	708705	1.65719e+06	1.65719e+06	1.53107e+06	11	5	1.96852	0.00209548
ENSDARP00000060989.3	pep chromosome:GRCz11:14:6972868:6987649:-1 gene:ENSDARG00000041607.5 transcript:ENSDART00000060990.5 gene_biotype:protein_coding transcript_biotype:protein_coding gene_symbol:eif4ebp3l description:eukaryotic translation initiation factor 4E binding protein 3, like [Source:NCBI gene;Acc:324490]	eif4ebp3l	10	12.523	7.39441e+06	6.36283e+06	4.89206e+06	1.8433e+07	3.27044e+07	2.04365e+07	2.23694e+09	2.5032e+09	433	144	1.91406	0.000604769
ENSDARP00000078713.4	pep chromosome:GRCz11:10:16547259:16563953:1 gene:ENSDARG00000060069.7 transcript:ENSDART00000084278.5 gene_biotype:protein_coding transcript_biotype:protein_coding gene_symbol:isoc1 description:isochorismatase domain containing 1 [Source:NCBI gene;Acc:559897]	isoc1	5	31.305	1.50241e+06	2.46099e+06	1.23582e+06	3.04505e+06	6.40753e+06	6.8834e+06	6.8834e+06	6.35953e+06	32	7	1.62579	0.0065677
ENSDARP00000139938.1	pep chromosome:GRCz11:5:13643167:13646054:-1 gene:ENSDARG00000068822.5 transcript:ENSDART00000166957.2 gene_biotype:protein_coding transcript_biotype:protein_coding gene_symbol:purba description:purine-rich element binding protein Ba [Source:ZFIN;Acc:ZDB-GENE-060531-100]	purba	4	34.096	327932	298185	294709	608533	1.39501e+06	913720	1.39501e+06	1.37092e+06	17	4	1.58346	0.00261746
ENSDARP00000011778.5	pep chromosome:GRCz11:13:1142724:1151410:-1 gene:ENSDARG00000009640.6 transcript:ENSDART00000007231.6 gene_biotype:protein_coding transcript_biotype:protein_coding gene_symbol:psmb1 description:proteasome 20S subunit beta 1 [Source:ZFIN;Acc:ZDB-GENE-040618-2]	psmb1; zgc:103665	3	26.084	218424	281302	104673	481545	467824	661690	661690	611331	7	3	1.51155	0.00800772
ENSDARP00000146803.1	pep chromosome:GRCz11:23:32238337:32304754:-1 gene:ENSDARG00000060626.8 transcript:ENSDART00000188989.1 gene_biotype:protein_coding transcript_biotype:protein_coding gene_symbol:dgkaa description:diacylglycerol kinase, alpha a [Source:ZFIN;Acc:ZDB-GENE-060616-305]	dgkaa	3	86.137	34102.4	28436.6	113854	136517	140567	130846	140567	138141	7	3	1.50242	0.0242964
ENSDARP00000073345.6	pep chromosome:GRCz11:3:3432960:3448095:-1 gene:ENSDARG00000008835.10 transcript:ENSDART00000078886.6 gene_biotype:protein_coding transcript_biotype:protein_coding gene_symbol:si:dkey-46g23.5 description:si:dkey-46g23.5 [Source:ZFIN;Acc:ZDB-GENE-030131-9306]	si:dkey-46g23.5	12	161.587	661032	380039	188860	717281	836410	1.6985e+06	1.6985e+06	1.56924e+06	119	23	1.47492	0.028933
ENSDARP00000102837.2_x000D_; ENSDARP00000129311.1	pep chromosome:GRCz11:16:25688687:25699657:-1 gene:ENSDARG00000018425.9 transcript:ENSDART00000114495.4 gene_biotype:protein_coding transcript_biotype:protein_coding gene_symbol:ddx61 description:DEAD (Asp-Glu-Ala-Asp) box helicase 61 [Source:ZFIN;Acc:ZDB-GENE-030131-6611]<|>pep chromosome:GRCz11:16:25682577:25699554:-1 gene:ENSDARG00000018425.9 transcript:ENSDART00000155899.3 gene_biotype:protei…	ddx61	10	54.317	1.76566e+06	1.75334e+06	1.9771e+06	3.38153e+06	7.42793e+06	5.00421e+06	7.42793e+06	7.2997e+06	125	22	1.45336	0.00359103
ENSDARP00000081816.5_x000D_; ENSDARP00000149027.1	pep chromosome:GRCz11:18:43867183:43884044:-1 gene:ENSDARG00000061338.7 transcript:ENSDART00000087382.7 gene_biotype:protein_coding transcript_biotype:protein_coding gene_symbol:ddx6 description:DEAD (Asp-Glu-Ala-Asp) box helicase 6 [Source:ZFIN;Acc:ZDB-GENE-070912-83]<|>pep chromosome:GRCz11:18:43865901:43880020:-1 gene:ENSDARG00000061338.7 transcript:ENSDART00000185638.1 gene_biotype:protein_co…	ddx6	24	53.876	9.54872e+06	9.12113e+06	9.29788e+06	1.74066e+07	3.5863e+07	2.41888e+07	3.5863e+07	3.52439e+07	173	30	1.40694	0.00327199
ENSDARP00000105057.2	pep chromosome:GRCz11:19:27586823:27588842:-1 gene:ENSDARG00000092498.2 transcript:ENSDART00000121643.3 gene_biotype:protein_coding transcript_biotype:protein_coding gene_symbol:si:dkeyp-46h3.2 description:si:dkeyp-46h3.2 [Source:ZFIN;Acc:ZDB-GENE-030131-7351]	si:dkeyp-46h3.2	3	25.31	518747	325702	196669	627564	903657	1.08689e+06	1.08689e+06	1.00417e+06	13	3	1.40444	0.0121416
ENSDARP00000122524.1	pep chromosome:GRCz11:9:23765587:23779497:1 gene:ENSDARG00000040445.8 transcript:ENSDART00000145120.2 gene_biotype:protein_coding transcript_biotype:protein_coding gene_symbol:si:ch211-219a4.3 description:si:ch211-219a4.3 [Source:ZFIN;Acc:ZDB-GENE-070424-157]	si:ch211-219a4.3	5	200.901	36236.6	39187.2	50877.2	57526	133008	161345	161345	149066	22	5	1.36496	0.0151615
ENSDARP00000012342.6	pep chromosome:GRCz11:3:25121156:25133244:1 gene:ENSDARG00000009313.7 transcript:ENSDART00000025724.7 gene_biotype:protein_coding transcript_biotype:protein_coding gene_symbol:napsa description:napsin A aspartic peptidase [Source:ZFIN;Acc:ZDB-GENE-030131-8690]		4	45.251	332473	97428.1	129070	390610	539923	324954	539923	530602	10	3	1.34497	0.0287945
ENSDARP00000116175.1	pep chromosome:GRCz11:24:13017586:13240057:1 gene:ENSDARG00000026801.10 transcript:ENSDART00000142457.2 gene_biotype:protein_coding transcript_biotype:protein_coding gene_symbol:stau2 description:staufen double-stranded RNA binding protein 2 [Source:NCBI gene;Acc:393899]	stau2	11	73.349	465789	410204	496711	881375	1.76129e+06	912599	1.76129e+06	1.73088e+06	46	12	1.29996	0.00650164
ENSDARP00000033806.5	pep chromosome:GRCz11:23:553396:567183:1 gene:ENSDARG00000025386.8 transcript:ENSDART00000034707.6 gene_biotype:protein_coding transcript_biotype:protein_coding gene_symbol:lsm14b description:LSM family member 14B [Source:ZFIN;Acc:ZDB-GENE-040426-779]	lsm14b	22	41.515	1.59566e+07	9.12376e+06	2.09627e+07	2.97041e+07	5.26925e+07	2.7164e+07	5.26925e+07	5.17828e+07	218	30	1.26676	0.0188091
ENSDARP00000150047.1_x000D_; ENSDARP00000157434.1	pep chromosome:GRCz11:CHR_ALT_CTG6_1_23:28198862:28200055:1 gene:ENSDARG00000113975.1 transcript:ENSDART00000191354.1 gene_biotype:protein_coding transcript_biotype:protein_coding gene_symbol:smx5 description:smx5 [Source:ZFIN;Acc:ZDB-GENE-000616-10]<|>pep chromosome:GRCz11:CHR_ALT_CTG6_3_2:28200814:28202223:1 gene:ENSDARG00000113078.1 transcript:ENSDART00000189666.1 gene_biotype:protein_coding t…		4	11.353	2.80461e+06	2.64012e+06	1.48949e+06	4.15656e+06	6.63867e+06	5.09093e+06	6.63867e+06	6.52406e+06	31	4	1.22366	0.0098796
ENSDARP00000157481.1_x000D_; ENSDARP00000111387.2	pep chromosome:GRCz11:9:9180620:9225980:-1 gene:ENSDARG00000010946.11 transcript:ENSDART00000180301.1 gene_biotype:protein_coding transcript_biotype:protein_coding gene_symbol:cbsb description:cystathionine beta-synthase b [Source:ZFIN;Acc:ZDB-GENE-021030-3]<|>pep chromosome:GRCz11:9:9183837:9228941:-1 gene:ENSDARG00000010946.11 transcript:ENSDART00000121665.3 gene_biotype:protein_coding transcri…		3	65.818	46167.4	91086.9	118461	208165	153228	194706	208165	208996	12	4	1.21334	0.0178117
ENSDARP00000145690.1	pep chromosome:GRCz11:5:32499070:32505280:-1 gene:ENSDARG00000022399.7 transcript:ENSDART00000187597.1 gene_biotype:protein_coding transcript_biotype:protein_coding gene_symbol:ntmt1 description:N-terminal Xaa-Pro-Lys N-methyltransferase 1 [Source:NCBI gene;Acc:405834]	ntmt1	4	27.596	458312	332107	357598	878077	885900	827165	885900	881583	15	3	1.18778	0.00220656
ENSDARP00000099755.2	pep chromosome:GRCz11:2:38373272:38392575:1 gene:ENSDARG00000075445.3 transcript:ENSDART00000113111.3 gene_biotype:protein_coding transcript_biotype:protein_coding gene_symbol:psmb5 description:proteasome 20S subunit beta 5 [Source:ZFIN;Acc:ZDB-GENE-990415-215]		4	29.583	155046	153163	164320	284592	338314	472161	472161	436227	14	4	1.18075	0.00398793
ENSDARP00000157463.1_x000D_; ENSDARP00000109185.2	pep chromosome:GRCz11:23:44580254:44605765:1 gene:ENSDARG00000088091.4 transcript:ENSDART00000185069.1 gene_biotype:protein_coding transcript_biotype:protein_coding gene_symbol:pfn1 description:profilin 1 [Source:ZFIN;Acc:ZDB-GENE-031002-33]<|>pep chromosome:GRCz11:23:44599012:44604187:1 gene:ENSDARG00000088091.4 transcript:ENSDART00000125198.3 gene_biotype:protein_coding transcript_biotype:prote…	pfn1	6	15.161	7.92489e+07	7.13629e+07	4.50861e+07	1.46248e+08	1.51162e+08	1.31771e+08	1.51162e+08	1.48553e+08	118	17	1.17136	0.00577947
ENSDARP00000073991.4	pep chromosome:GRCz11:22:23105059:23228669:-1 gene:ENSDARG00000056966.6 transcript:ENSDART00000079536.5 gene_biotype:protein_coding transcript_biotype:protein_coding gene_symbol:nek7 description:NIMA-related kinase 7 [Source:ZFIN;Acc:ZDB-GENE-040801-136]	nek7; wu:fj68f02	4	34.211	179771	341142	296498	544190	338306	1.1088e+06	1.1088e+06	1.02441e+06	9	5	1.16294	0.0482359
ENSDARP00000127882.1	pep chromosome:GRCz11:17:50261603:50285417:1 gene:ENSDARG00000026723.10 transcript:ENSDART00000154503.3 gene_biotype:protein_coding transcript_biotype:protein_coding gene_symbol:syncripl description:synaptotagmin binding, cytoplasmic RNA interacting protein, like [Source:ZFIN;Acc:ZDB-GENE-030131-3104]		11	62.742	912767	1.12439e+06	802131	1.24028e+06	4.17141e+06	1.68948e+06	4.17141e+06	4.0994e+06	54	13	1.13614	0.0458132
ENSDARP00000150435.1	pep chromosome:GRCz11:11:41459408:41475995:1 gene:ENSDARG00000116835.1 transcript:ENSDART00000182285.1 gene_biotype:protein_coding transcript_biotype:protein_coding gene_symbol:park7 description:parkinson protein 7 [Source:NCBI gene;Acc:449674]	park7	10	19.751	1.66121e+07	1.38925e+07	1.24126e+07	2.4389e+07	4.17755e+07	2.93432e+07	4.17755e+07	4.10544e+07	85	11	1.12786	0.00707675
ENSDARP00000021046.6	pep chromosome:GRCz11:17:35243753:35247374:1 gene:ENSDARG00000015765.9 transcript:ENSDART00000016702.8 gene_biotype:protein_coding transcript_biotype:protein_coding gene_symbol:iah1 description:isoamyl acetate hydrolyzing esterase 1 (putative) [Source:NCBI gene;Acc:449926]	iah1	3	26.531	696345	1.08333e+06	613802	1.2037e+06	1.80514e+06	1.80261e+06	1.80514e+06	1.77398e+06	18	3	1.02683	0.016935
ENSDARP00000068054.4	pep chromosome:GRCz11:25:18475032:18496410:1 gene:ENSDARG00000051857.8 transcript:ENSDART00000073564.5 gene_biotype:protein_coding transcript_biotype:protein_coding gene_symbol:tes description:testis derived transcript (3 LIM domains) [Source:ZFIN;Acc:ZDB-GENE-040718-59]	tes	29	57.16	9.52616e+06	1.09483e+07	6.62911e+06	1.14773e+07	2.15728e+07	2.32061e+07	2.32061e+07	2.144e+07	280	37	1.01831	0.0286375
ENSDARP00000099342.3	pep chromosome:GRCz11:2:2904080:2917148:1 gene:ENSDARG00000074995.5 transcript:ENSDART00000110416.5 gene_biotype:protein_coding transcript_biotype:protein_coding gene_symbol:eif2b5 description:eukaryotic translation initiation factor 2B, subunit 5 epsilon [Source:ZFIN;Acc:ZDB-GENE-030131-5364]		3	68.322	89753.9	124151	167453	293232	223743	231727	293232	294402	6	2	1.0088	0.0149075
ENSDARP00000154466.1_x000D_; ENSDARP00000009133.5	pep chromosome:GRCz11:CHR_ALT_CTG11_1_25:36343566:36350577:-1 gene:ENSDARG00000116794.1 transcript:ENSDART00000185400.1 gene_biotype:protein_coding transcript_biotype:protein_coding gene_symbol:psma5 description:proteasome 20S subunit alpha 5 [Source:ZFIN;Acc:ZDB-GENE-040625-96]<|>pep chromosome:GRCz11:11:36342997:36350993:-1 gene:ENSDARG00000003526.7 transcript:ENSDART00000020655.7 gene_biotype:…	psma5; zgc:86851	4	26.39	606904	607841	870337	993733	1.54437e+06	1.42995e+06	1.54437e+06	1.51771e+06	25	5	0.92432	0.0182075
ENSDARP00000008347.6	pep chromosome:GRCz11:4:17844013:17874048:1 gene:ENSDARG00000021239.10 transcript:ENSDART00000019165.8 gene_biotype:protein_coding transcript_biotype:protein_coding gene_symbol:apaf1 description:apoptotic peptidase activating factor 1 [Source:NCBI gene;Acc:58131]	apaf1	3	142.859	49214.2	61990.1	68366.5	115125	118788	102089	118788	116737	15	3	0.914263	0.00921568
ENSDARP00000106078.2	pep chromosome:GRCz11:5:63390315:63399894:1 gene:ENSDARG00000074246.5 transcript:ENSDART00000124616.4 gene_biotype:protein_coding transcript_biotype:protein_coding gene_symbol:rab14 description:RAB14, member RAS oncogene family [Source:ZFIN;Acc:ZDB-GENE-030826-20]	fc26g11; LOC103026976; LOC107688628; LOC107731032; LOC113080184; rab14	4	23.86	567932	484542	738843	914110	1.24093e+06	1.07457e+06	1.24093e+06	1.2195e+06	24	4	0.861264	0.0183597
ENSDARP00000149230.1	pep chromosome:GRCz11:24:32573480:32582880:-1 gene:ENSDARG00000045277.6 transcript:ENSDART00000186307.1 gene_biotype:protein_coding transcript_biotype:protein_coding gene_symbol:rdh12l description:retinol dehydrogenase 12, like [Source:ZFIN;Acc:ZDB-GENE-040801-48]		9	32.91	3.13491e+06	2.56008e+06	2.40793e+06	4.10848e+06	5.71446e+06	4.72229e+06	5.71446e+06	5.61581e+06	54	9	0.840103	0.0158619
ENSDARP00000062670.4	pep chromosome:GRCz11:8:28345352:28349859:-1 gene:ENSDARG00000042708.6 transcript:ENSDART00000062671.6 gene_biotype:protein_coding transcript_biotype:protein_coding gene_symbol:tuba8l description:tubulin, alpha 8 like [Source:ZFIN;Acc:ZDB-GENE-030131-9167]	TUBA2; tuba8l	8	50.002	4.87636e+06	2.94187e+06	5.97303e+06	7.60486e+06	8.17773e+06	7.70452e+06	8.17773e+06	8.03656e+06	694	89	0.827775	0.0379487
ENSDARP00000140222.1	pep chromosome:GRCz11:10:45206711:45230081:-1 gene:ENSDARG00000101719.2 transcript:ENSDART00000169845.2 gene_biotype:protein_coding transcript_biotype:protein_coding gene_symbol:pargl description:poly (ADP-ribose) glycohydrolase, like [Source:ZFIN;Acc:ZDB-GENE-090313-286]	pargl	3	68.163	50352.3	54977.6	52270.7	73498.9	80357.7	135031	135031	124754	15	3	0.820824	0.0326134
ENSDARP00000037344.6	pep chromosome:GRCz11:11:6859876:6868287:-1 gene:ENSDARG00000023852.8 transcript:ENSDART00000037824.8 gene_biotype:protein_coding transcript_biotype:protein_coding gene_symbol:lsm4 description:LSM4 homolog, U6 small nuclear RNA and mRNA degradation associated [Source:ZFIN;Acc:ZDB-GENE-040426-1652]	lsm4; zgc:77848	5	15.7	5.70044e+06	5.38952e+06	7.22007e+06	8.37612e+06	1.33305e+07	1.01546e+07	1.33305e+07	1.31004e+07	37	7	0.784589	0.0297515
ENSDARP00000076580.3	pep chromosome:GRCz11:2:1594344:1622641:-1 gene:ENSDARG00000059125.6 transcript:ENSDART00000082143.6 gene_biotype:protein_coding transcript_biotype:protein_coding gene_symbol:prkacbb description:protein kinase, cAMP-dependent, catalytic, beta b [Source:ZFIN;Acc:ZDB-GENE-050904-4]	prkacb; prkacbb	3	40.624	203892	274033	202063	470122	382169	313554	470122	471999	31	5	0.772999	0.0293822
ENSDARP00000025305.5	pep chromosome:GRCz11:7:72003301:72011167:1 gene:ENSDARG00000006300.9 transcript:ENSDART00000012918.7 gene_biotype:protein_coding transcript_biotype:protein_coding gene_symbol:psmd9 description:proteasome 26S subunit, non-ATPase 9 [Source:ZFIN;Acc:ZDB-GENE-030131-431]	psmd9	7	23.492	4.86554e+06	2.98237e+06	4.84034e+06	7.26339e+06	7.43623e+06	6.43723e+06	7.43623e+06	7.30786e+06	54	7	0.769163	0.0340524
ENSDARP00000155658.1_x000D_; ENSDARP00000128597.1_x000D_; ENSDARP00000156895.1	pep chromosome:GRCz11:CHR_ALT_CTG17_2_4:23212727:23221504:-1 gene:ENSDARG00000110498.1 transcript:ENSDART00000181869.1 gene_biotype:protein_coding transcript_biotype:protein_coding gene_symbol:fam98a description:family with sequence similarity 98 member A [Source:ZFIN;Acc:ZDB-GENE-091202-6]<|>pep chromosome:GRCz11:17:23212727:23221504:-1 gene:ENSDARG00000078391.5 transcript:ENSDART00000156411.2 g…	fam98a	7	55.712	1.6767e+06	1.79855e+06	1.45413e+06	2.09777e+06	3.16553e+06	2.83454e+06	3.16553e+06	3.11089e+06	42	6	0.7006	0.037433
ENSDARP00000112315.2_x000D_; ENSDARP00000119610.1	pep chromosome:GRCz11:11:5945186:5953648:-1 gene:ENSDARG00000076074.6 transcript:ENSDART00000123601.4 gene_biotype:protein_coding transcript_biotype:protein_coding gene_symbol:dda1 description:DET1 and DDB1 associated 1 [Source:NCBI gene;Acc:796589]<|>pep chromosome:GRCz11:11:5946767:5953636:-1 gene:ENSDARG00000076074.6 transcript:ENSDART00000140960.2 gene_biotype:protein_coding transcript_biotyp…	dda1	4	11.975	1.89751e+06	2.5236e+06	1.93234e+06	3.64809e+06	3.60793e+06	2.99814e+06	3.64809e+06	3.66266e+06	15	3	0.697481	0.0309928
ENSDARP00000140356.1	pep chromosome:GRCz11:18:302796:325636:1 gene:ENSDARG00000100553.2 transcript:ENSDART00000157434.2 gene_biotype:protein_coding transcript_biotype:protein_coding gene_symbol:lsm14ab description:LSM14A mRNA processing body assembly factor b [Source:ZFIN;Acc:ZDB-GENE-040426-2462]	lsm14ab	11	51.33	2.31072e+06	1.64098e+06	2.26964e+06	2.89113e+06	3.74446e+06	3.30756e+06	3.74446e+06	3.67982e+06	79	12	0.685597	0.0393013
ENSDARP00000040203.5	pep chromosome:GRCz11:1:5402476:5419116:1 gene:ENSDARG00000031164.6 transcript:ENSDART00000040204.6 gene_biotype:protein_coding transcript_biotype:protein_coding gene_symbol:tuba8l2 description:tubulin, alpha 8 like 2 [Source:ZFIN;Acc:ZDB-GENE-040426-1646]	LOC107674008; LOC113044579; tuba8l2	10	50.127	8.2327e+06	6.81736e+06	8.78546e+06	1.15332e+07	1.2966e+07	1.16016e+07	1.2966e+07	1.27422e+07	779	99	0.604979	0.0440178
ENSDARP00000136647.1	pep chromosome:GRCz11:2:13257124:13333991:-1 gene:ENSDARG00000069175.6 transcript:ENSDART00000168258.2 gene_biotype:protein_coding transcript_biotype:protein_coding gene_symbol:vps4b description:vacuolar protein sorting 4 homolog B [Source:ZFIN;Acc:ZDB-GENE-040426-1235]	vps4b	11	57.201	1.90505e+06	2.09413e+06	2.20684e+06	1.04438e+06	1.38473e+06	1.4885e+06	2.20684e+06	2.22723e+06	71	9	-0.677351	0.0358567
ENSDARP00000145670.1_x000D_; ENSDARP00000104418.2	pep chromosome:GRCz11:9:48821631:48835494:1 gene:ENSDARG00000078433.3 transcript:ENSDART00000190236.1 gene_biotype:protein_coding transcript_biotype:protein_coding gene_symbol:spc25 description:SPC25 component of NDC80 kinetochore complex [Source:ZFIN;Acc:ZDB-GENE-060810-13]<|>pep chromosome:GRCz11:9:48819280:48831418:1 gene:ENSDARG00000078433.3 transcript:ENSDART00000112555.3 gene_biotype:protei…	spc25; zgc:171542	6	27.435	2.67242e+06	2.13151e+06	2.23313e+06	1.25039e+06	1.77504e+06	1.34603e+06	2.67242e+06	2.25375e+06	34	5	-0.696719	0.0350009
ENSDARP00000121696.1	pep chromosome:GRCz11:19:27334530:27339670:-1 gene:ENSDARG00000036070.6 transcript:ENSDART00000139323.3 gene_biotype:protein_coding transcript_biotype:protein_coding gene_symbol:znrd1 description:zinc ribbon domain containing 1 [Source:ZFIN;Acc:ZDB-GENE-050320-131]	znrd1	6	14.169	1.85678e+07	1.79452e+07	1.48158e+07	1.10335e+07	9.72459e+06	1.02462e+07	1.85678e+07	1.49526e+07	54	7	-0.722281	0.021241
ENSDARP00000079663.5	pep chromosome:GRCz11:16:36721627:36746837:-1 gene:ENSDARG00000060469.7 transcript:ENSDART00000085228.6 gene_biotype:protein_coding transcript_biotype:protein_coding gene_symbol:pik3r4 description:phosphoinositide-3-kinase, regulatory subunit 4 [Source:ZFIN;Acc:ZDB-GENE-050309-84]	pik3r4	5	151.514	271222	233167	190477	114351	133454	152254	271222	218968	21	4	-0.791389	0.0218766
ENSDARP00000021426.5	pep chromosome:GRCz11:6:46736251:46742455:-1 gene:ENSDARG00000008732.8 transcript:ENSDART00000011970.7 gene_biotype:protein_coding transcript_biotype:protein_coding gene_symbol:zgc:66479 description:zgc:66479 [Source:ZFIN;Acc:ZDB-GENE-031030-10]	zgc:66479	3	69.045	436482	535562	575912	311773	207201	368913	575912	581231	23	4	-0.832672	0.0305598
ENSDARP00000016138.8	pep chromosome:GRCz11:15:23722620:23739104:1 gene:ENSDARG00000010487.9 transcript:ENSDART00000011447.9 gene_biotype:protein_coding transcript_biotype:protein_coding gene_symbol:sae1 description:SUMO1 activating enzyme subunit 1 [Source:NCBI gene;Acc:415148]	sae1	6	39.052	922042	1.44407e+06	978093	449336	676966	704378	1.44407e+06	1.50897e+06	35	7	-0.867881	0.0287062
ENSDARP00000066106.3	pep chromosome:GRCz11:8:8973425:9029175:1 gene:ENSDARG00000044972.7 transcript:ENSDART00000066107.4 gene_biotype:protein_coding transcript_biotype:protein_coding gene_symbol:bcap31 description:B cell receptor associated protein 31 [Source:ZFIN;Acc:ZDB-GENE-030616-63]		8	28.024	1.01279e+07	2.02963e+07	1.86125e+07	1.06734e+07	8.95219e+06	6.40675e+06	2.02963e+07	1.87844e+07	52	8	-0.881274	0.0476192
ENSDARP00000004202.5	pep chromosome:GRCz11:13:6219551:6239216:1 gene:ENSDARG00000017422.7 transcript:ENSDART00000025910.7 gene_biotype:protein_coding transcript_biotype:protein_coding gene_symbol:apmap description:adipocyte plasma membrane associated protein [Source:NCBI gene;Acc:266637]		3	46.684	325443	523627	309695	208541	192538	205316	523627	360505	17	5	-0.892827	0.0187226
ENSDARP00000129851.1	pep chromosome:GRCz11:25:7888743:7918526:-1 gene:ENSDARG00000039878.7 transcript:ENSDART00000156761.3 gene_biotype:protein_coding transcript_biotype:protein_coding gene_symbol:ambra1b description:autophagy/beclin-1 regulator 1b [Source:ZFIN;Acc:ZDB-GENE-050208-235]	ambra1b	3	148.892	202846	260400	146085	98576.2	75634.4	154718	260400	179279	8	2	-0.913952	0.0427267
ENSDARP00000142311.1	pep chromosome:GRCz11:23:18032999:18057957:-1 gene:ENSDARG00000040161.7 transcript:ENSDART00000173068.2 gene_biotype:protein_coding transcript_biotype:protein_coding gene_symbol:zgc:92287 description:zgc:92287 [Source:ZFIN;Acc:ZDB-GENE-040718-350]		3	33.108	791185	780664	937189	548338	399352	392968	937189	945846	15	3	-0.916639	0.0105465
ENSDARP00000052682.5	pep chromosome:GRCz11:1:56274613:56320569:1 gene:ENSDARG00000052207.7 transcript:ENSDART00000052683.7 gene_biotype:protein_coding transcript_biotype:protein_coding gene_symbol:c3a.3 description:complement component c3a, duplicate 3 [Source:ZFIN;Acc:ZDB-GENE-990415-37]	c3a.3; c3c	6	184.573	596833	487829	403322	218293	278424	278917	596833	407048	184	25	-0.93075	0.0115104
ENSDARP00000150010.1_x000D_; ENSDARP00000007588.7	pep chromosome:GRCz11:CHR_ALT_CTG23_1_30:29373811:29386463:-1 gene:ENSDARG00000117150.1 transcript:ENSDART00000190894.1 gene_biotype:protein_coding transcript_biotype:protein_coding gene_symbol:pgd description:phosphogluconate dehydrogenase [Source:ZFIN;Acc:ZDB-GENE-040426-2807]<|>pep chromosome:GRCz11:23:29381441:29394505:-1 gene:ENSDARG00000015343.9 transcript:ENSDART00000017728.8 gene_biotype:…	pgd	11	56.433	5.70168e+06	3.49691e+06	4.09496e+06	1.6547e+06	2.74344e+06	2.52361e+06	5.70168e+06	5.43008e+06	71	12	-0.944424	0.0227585
ENSDARP00000132177.1	pep chromosome:GRCz11:8:53388005:53401791:1 gene:ENSDARG00000100136.3 transcript:ENSDART00000171920.3 gene_biotype:protein_coding transcript_biotype:protein_coding gene_symbol:dcp1a description:decapping mRNA 1A [Source:ZFIN;Acc:ZDB-GENE-030723-5]		7	47.676	1.83912e+06	1.10272e+06	1.62373e+06	810806	668937	843470	1.83912e+06	1.63872e+06	49	8	-0.949205	0.014399
ENSDARP00000150302.1_x000D_; ENSDARP00000003744.8	pep chromosome:GRCz11:CHR_ALT_CTG14_1_6:12126568:12150422:1 gene:ENSDARG00000114629.1 transcript:ENSDART00000180021.1 gene_biotype:protein_coding transcript_biotype:protein_coding gene_symbol:hspa9 description:heat shock protein 9 [Source:ZFIN;Acc:ZDB-GENE-030828-12]<|>pep chromosome:GRCz11:14:12142828:12168897:1 gene:ENSDARG00000003035.10 transcript:ENSDART00000012438.10 gene_biotype:protein_cod…		10	73.906	3.36485e+06	3.78306e+06	3.0725e+06	1.63757e+06	1.08169e+06	3.01467e+06	4.54921e+06	4.54921e+06	48	11	-0.957553	0.0484057
ENSDARP00000134179.1	pep chromosome:GRCz11:25:37483308:37489917:-1 gene:ENSDARG00000101560.2 transcript:ENSDART00000160688.2 gene_biotype:protein_coding transcript_biotype:protein_coding gene_symbol:psma1 description:proteasome 20S subunit alpha 1 [Source:ZFIN;Acc:ZDB-GENE-040801-15]	psma1; zgc:92726	6	29.23	3.56346e+06	1.78127e+06	2.71649e+06	1.42703e+06	1.22235e+06	1.31293e+06	3.56346e+06	2.74158e+06	34	6	-0.97082	0.0190688
ENSDARP00000111658.2	pep chromosome:GRCz11:19:32895379:32914305:-1 gene:ENSDARG00000014159.12 transcript:ENSDART00000124246.4 gene_biotype:protein_coding transcript_biotype:protein_coding gene_symbol:mtdha description:metadherin a [Source:ZFIN;Acc:ZDB-GENE-030616-615]	mtdha	3	57.938	67080.3	83549.3	101435	54940.9	30179.1	43343.4	101435	102372	7	3	-0.994585	0.018004
ENSDARP00000037031.4	pep chromosome:GRCz11:10:3419832:3427630:-1 gene:ENSDARG00000026908.6 transcript:ENSDART00000037183.6 gene_biotype:protein_coding transcript_biotype:protein_coding gene_symbol:tmed2 description:transmembrane p24 trafficking protein 2 [Source:ZFIN;Acc:ZDB-GENE-030131-269]	fb18g06; tmed2	3	22.915	584934	794887	666600	400169	264911	356474	794887	672757	10	3	-1.01198	0.00881012
ENSDARP00000033890.5_x000D_; ENSDARP00000118469.1	pep chromosome:GRCz11:13:48747449:48756036:-1 gene:ENSDARG00000021853.9 transcript:ENSDART00000035018.7 gene_biotype:protein_coding transcript_biotype:protein_coding gene_symbol:ntpcr description:nucleoside-triphosphatase, cancer-related [Source:ZFIN;Acc:ZDB-GENE-040801-200]<|>pep chromosome:GRCz11:13:48748619:48756082:-1 gene:ENSDARG00000021853.9 transcript:ENSDART00000132895.2 gene_biotype:prot…		4	20.391	3.67716e+06	3.28607e+06	4.20736e+06	1.3998e+06	1.81448e+06	2.29405e+06	4.20736e+06	4.24622e+06	27	4	-1.04173	0.00835419
ENSDARP00000126723.1	pep chromosome:GRCz11:12:10366617:10381282:-1 gene:ENSDARG00000091150.4 transcript:ENSDART00000152788.2 gene_biotype:protein_coding transcript_biotype:protein_coding gene_symbol:mki67 description:marker of proliferation Ki-67 [Source:ZFIN;Acc:ZDB-GENE-030131-9771]	mki67; si:ch211-250b22.7	4	225.077	77462.2	38479.5	60904.7	26300.3	30743.7	23394.6	77462.2	61467.2	10	3	-1.08753	0.0132774
ENSDARP00000155653.1	pep chromosome:GRCz11:CHR_ALT_CTG14_1_25:31510068:31518769:1 gene:ENSDARG00000117138.1 transcript:ENSDART00000182833.1 gene_biotype:protein_coding transcript_biotype:protein_coding gene_symbol:hprt1 description:hypoxanthine phosphoribosyltransferase 1 [Source:ZFIN;Acc:ZDB-GENE-040426-1918]		3	24.929	848204	745939	439679	266939	325958	316047	848204	513562	6	2	-1.11286	0.010757
ENSDARP00000009582.5	pep chromosome:GRCz11:8:37447606:37461835:-1 gene:ENSDARG00000012929.6 transcript:ENSDART00000013446.6 gene_biotype:protein_coding transcript_biotype:protein_coding gene_symbol:eif2d description:eukaryotic translation initiation factor 2D [Source:ZFIN;Acc:ZDB-GENE-040426-1226]	lgtn	6	66.098	513436	315749	486463	224769	210502	146664	513436	490956	17	6	-1.16883	0.0078382
ENSDARP00000145092.1_x000D_; ENSDARP00000123562.1	pep chromosome:GRCz11:3:26173069:26184018:-1 gene:ENSDARG00000087869.4 transcript:ENSDART00000191604.1 gene_biotype:protein_coding transcript_biotype:protein_coding gene_symbol:si:ch211-11k18.4 description:si:ch211-11k18.4 [Source:ZFIN;Acc:ZDB-GENE-070912-22]<|>pep chromosome:GRCz11:3:26175108:26183820:-1 gene:ENSDARG00000087869.4 transcript:ENSDART00000140731.3 gene_biotype:protein_coding transc…	si:ch211-11k18.4	4	50.478	574723	1.66526e+06	1.53643e+06	599593	274571	630106	1.66526e+06	1.55062e+06	17	5	-1.2751	0.0453873
ENSDARP00000134108.1	pep chromosome:GRCz11:7:65296901:65306513:1 gene:ENSDARG00000098130.2 transcript:ENSDART00000162693.2 gene_biotype:protein_coding transcript_biotype:protein_coding gene_symbol:bola3 description:bolA family member 3 [Source:ZFIN;Acc:ZDB-GENE-040801-32]	bola3	5	11.715	3.89817e+06	3.90248e+06	2.53381e+06	2.11827e+06	795929	1.50482e+06	4.42984e+06	4.42984e+06	16	5	-1.30844	0.0163164
ENSDARP00000066557.4	pep chromosome:GRCz11:24:37709191:37721739:1 gene:ENSDARG00000045257.6 transcript:ENSDART00000066558.5 gene_biotype:protein_coding transcript_biotype:protein_coding gene_symbol:decr2 description:2,4-dienoyl CoA reductase 2, peroxisomal [Source:NCBI gene;Acc:406623]	decr2	3	31.979	209805	202832	218244	29979.6	109621	152411	218244	220260	9	3	-1.40425	0.0475934
ENSDARP00000145718.1_x000D_; ENSDARP00000125149.1	pep chromosome:GRCz11:CHR_ALT_CTG4_1_14:73606626:73612454:1 gene:ENSDARG00000113140.1 transcript:ENSDART00000183282.1 gene_biotype:protein_coding transcript_biotype:protein_coding gene_symbol:si:ch211-165i18.2 description:si:ch211-165i18.2 [Source:ZFIN;Acc:ZDB-GENE-070705-77]<|>pep chromosome:GRCz11:4:73606482:73612754:1 gene:ENSDARG00000077239.6 transcript:ENSDART00000150765.3 gene_biotype:prote…	si:ch211-165i18.2	6	66.834	666252	665807	663753	447067	204272	172269	666252	669884	20	4	-1.40872	0.00879981
ENSDARP00000082893.5	pep chromosome:GRCz11:22:17312111:17452704:1 gene:ENSDARG00000061757.8 transcript:ENSDART00000088460.7 gene_biotype:protein_coding transcript_biotype:protein_coding gene_symbol:rabgap1l description:RAB GTPase activating protein 1-like [Source:ZFIN;Acc:ZDB-GENE-050208-389]		4	115.544	219932	173553	188531	34142.2	79363.6	107077	219932	190272	17	4	-1.54414	0.0100993
ENSDARP00000090730.3_x000D_; ENSDARP00000147343.1	pep chromosome:GRCz11:15:29728377:29809715:1 gene:ENSDARG00000068967.4 transcript:ENSDART00000099958.4 gene_biotype:protein_coding transcript_biotype:protein_coding gene_symbol:zgc:153372 description:zgc:153372 [Source:ZFIN;Acc:ZDB-GENE-060929-680]<|>pep chromosome:GRCz11:15:29727799:29768672:1 gene:ENSDARG00000068967.4 transcript:ENSDART00000182006.1 gene_biotype:protein_coding transcript_biotyp…		4	42.496	1.15789e+06	625515	892657	306721	251635	308335	1.15789e+06	900902	25	6	-1.58794	0.00130887
ENSDARP00000136634.1	pep chromosome:GRCz11:22:23641956:23668356:-1 gene:ENSDARG00000100442.2 transcript:ENSDART00000167106.2 gene_biotype:protein_coding transcript_biotype:protein_coding gene_symbol:cfh description:complement factor H [Source:ZFIN;Acc:ZDB-GENE-050208-661]		13	101.566	777669	1.82157e+06	1.03161e+06	280772	464024	357369	1.82157e+06	1.25411e+06	46	12	-1.65736	0.00368451
ENSDARP00000060416.4	pep chromosome:GRCz11:14:1348065:1355544:-1 gene:ENSDARG00000041215.8 transcript:ENSDART00000060417.7 gene_biotype:protein_coding transcript_biotype:protein_coding gene_symbol:cetn4 description:centrin 4 [Source:ZFIN;Acc:ZDB-GENE-030826-21]	cetn4	4	19.392	4.89391e+06	3.32479e+06	4.68755e+06	1.41046e+06	1.15814e+06	892269	4.89391e+06	4.73085e+06	31	6	-1.90319	0.000388648
ENSDARP00000014968.7	pep chromosome:GRCz11:10:43705795:43721530:-1 gene:ENSDARG00000011825.9 transcript:ENSDART00000025366.8 gene_biotype:protein_coding transcript_biotype:protein_coding gene_symbol:cetn3 description:centrin 3 [Source:ZFIN;Acc:ZDB-GENE-050522-152]		7	19.528	9.09121e+06	7.11107e+06	9.86336e+06	2.86046e+06	2.03351e+06	1.5286e+06	9.86336e+06	9.95447e+06	40	9	-2.05473	0.0003524
ENSDARP00000144787.1	pep chromosome:GRCz11:CHR_ALT_CTG5_1_15:24547242:24557650:-1 gene:ENSDARG00000113792.1 transcript:ENSDART00000181545.1 gene_biotype:protein_coding transcript_biotype:protein_coding gene_symbol:trmt2a description:tRNA methyltransferase 2 homolog A [Source:ZFIN;Acc:ZDB-GENE-030131-6876]		3	69.728	802388	846573	950605	29979.6	31177.5	32205.7	950605	959386	161	21	-4.79626	1.64262e-07

## Sheet: B
B Non-significant hits (p-value > 0.05) identified by mass spectrometry of proteins immunoprecipitated with eIF4E1b in 1k-cell embryos. Normalized area is colored based on values (red-green-yellow from high to low values). Log2FC is colored from red (high) to low (blue). Contaminants were removed from the list. Mw: molecular weight, PSM: peptide-spectrum match; FC: fold change.
					Normalized area
Accession	Description	Genes	Quantified peptides	Mw (KDa)	WT 1	WT 2	WT 3	eIF4E1b 1	eIF4E1b 2	eIF4E1b 3	Max Imputed Normalised apQuant Areas	Max apQuant Areas	SumPSMs	MaxPSMs	Log2 FC eIF4E1b/WT	P-value
000000b_GFP	sfGFP		9	26.68	5.14258e+06	703693	30268.1	3.70278e+06	5.30647e+06	2.49655e+06	1.70671e+07	1.90985e+07	34	9	2.93561	0.119517
ENSDARP00000119808.1	pep chromosome:GRCz11:21:26404235:26406244:-1 gene:ENSDARG00000054916.5 transcript:ENSDART00000137312.2 gene_biotype:protein_coding transcript_biotype:protein_coding gene_symbol:eif4ebp3 description:eukaryotic translation initiation factor 4E binding protein 3 [Source:ZFIN;Acc:ZDB-GENE-041114-44]		5	11.914	46167.4	39538.8	30268.1	452163	534177	32205.7	3.04984e+08	3.27895e+08	47	16	2.37913	0.0527795
ENSDARP00000140865.1	pep chromosome:GRCz11:22:23693195:23706771:-1 gene:ENSDARG00000105212.2 transcript:ENSDART00000159771.2 gene_biotype:protein_coding transcript_biotype:protein_coding gene_symbol:cfhl1 description:complement factor H like 1 [Source:ZFIN;Acc:ZDB-GENE-050208-342]		3	81.834	431339	39538.8	44797.3	228343	376730	450530	450530	416241	21	4	1.88824	0.0742783
ENSDARP00000097450.4	pep chromosome:GRCz11:14:1192314:1200854:-1 gene:ENSDARG00000071881.6 transcript:ENSDART00000106672.6 gene_biotype:protein_coding transcript_biotype:protein_coding gene_symbol:arl9 description:ADP-ribosylation factor-like 9 [Source:ZFIN;Acc:ZDB-GENE-060825-210]		5	26.135	362876	39538.8	625038	671795	985485	527341	985485	968473	16	4	1.76094	0.110799
ENSDARP00000141429.2	pep chromosome:GRCz11:11:122634:127785:-1 gene:ENSDARG00000101616.2 transcript:ENSDART00000162658.2 gene_biotype:protein_coding transcript_biotype:protein_coding gene_symbol:arfgap1 description:ADP-ribosylation factor GTPase activating protein 1 [Source:ZFIN;Acc:ZDB-GENE-041114-130]		14	43.094	594613	222511	6.55893e+06	1.0959e+06	1.41866e+07	604735	1.41866e+07	1.39417e+07	41	17	1.14584	0.479076
ENSDARP00000122284.1_x000D_; ENSDARP00000002747.4	pep chromosome:GRCz11:8:25329493:25338709:-1 gene:ENSDARG00000011553.8 transcript:ENSDART00000131616.3 gene_biotype:protein_coding transcript_biotype:protein_coding gene_symbol:atp5pb description:ATP synthase peripheral stalk-membrane subunit b [Source:ZFIN;Acc:ZDB-GENE-041010-33]<|>pep chromosome:GRCz11:8:25329032:25336589:-1 gene:ENSDARG00000011553.8 transcript:ENSDART00000009682.7 gene_biotype…	atp5f1	4	28.152	46167.4	530548	1.12016e+06	239809	1.00081e+06	1.03906e+06	1.12016e+06	1.13051e+06	17	4	1.06137	0.402822
ENSDARP00000118276.1	pep chromosome:GRCz11:9:8372236:8374742:1 gene:ENSDARG00000092057.2 transcript:ENSDART00000146122.2 gene_biotype:protein_coding transcript_biotype:protein_coding gene_symbol:si:dkey-90l23.1 description:si:dkey-90l23.1 [Source:ZFIN;Acc:ZDB-GENE-030131-5242]		4	25.312	844071	1.08479e+06	611905	913973	1.59356e+06	3.11921e+06	4.19616e+06	4.51139e+06	14	4	1.00648	0.0755588
ENSDARP00000003389.7	pep chromosome:GRCz11:9:33145522:33148873:1 gene:ENSDARG00000001788.9 transcript:ENSDART00000005879.8 gene_biotype:protein_coding transcript_biotype:protein_coding gene_symbol:atp5po description:ATP synthase peripheral stalk subunit OSCP [Source:ZFIN;Acc:ZDB-GENE-050522-147]	atp5o; atp5po	5	22.468	46167.4	785599	380198	267170	406809	985338	985338	910347	15	5	0.985747	0.374272
ENSDARP00000129246.1	pep chromosome:GRCz11:11:1584747:1607278:1 gene:ENSDARG00000075504.5 transcript:ENSDART00000154583.3 gene_biotype:protein_coding transcript_biotype:protein_coding gene_symbol:si:dkey-40c23.2 description:si:dkey-40c23.2 [Source:ZFIN;Acc:ZDB-GENE-030131-5958]	dtx3l2.2; si:dkey-40c23.2	5	106.401	46167.4	39538.8	24178.2	38690.8	104270	83158.1	104270	102470	9	5	0.975418	0.0671877
ENSDARP00000121692.1	pep chromosome:GRCz11:8:25302172:25307009:1 gene:ENSDARG00000088116.5 transcript:ENSDART00000145316.2 gene_biotype:protein_coding transcript_biotype:protein_coding gene_symbol:gstm.3 description:glutathione S-transferase mu tandem duplicate 3 [Source:ZFIN;Acc:ZDB-GENE-050309-24]	gstm.3; gstm3	3	25.796	448563	486105	251690	424825	969230	1.01045e+06	1.01045e+06	952499	104	15	0.974138	0.0640974
ENSDARP00000065044.4_x000D_; ENSDARP00000144236.2	pep chromosome:GRCz11:10:16165533:16186691:1 gene:ENSDARG00000044304.6 transcript:ENSDART00000065045.5 gene_biotype:protein_coding transcript_biotype:protein_coding gene_symbol:prrc1 description:proline-rich coiled-coil 1 [Source:NCBI gene;Acc:474330]<|>pep chromosome:GRCz11:10:16168514:16187800:1 gene:ENSDARG00000044304.6 transcript:ENSDART00000175513.2 gene_biotype:protein_coding transcript_bio…	prrc1	15	45.361	5.8071e+06	3.03555e+06	3.06371e+07	1.15545e+07	5.46331e+07	6.34814e+06	5.46331e+07	5.369e+07	122	27	0.963814	0.388041
ENSDARP00000017469.5	pep chromosome:GRCz11:19:42490936:42503143:-1 gene:ENSDARG00000077664.3 transcript:ENSDART00000007642.7 gene_biotype:protein_coding transcript_biotype:protein_coding gene_symbol:zgc:110239 description:zgc:110239 [Source:ZFIN;Acc:ZDB-GENE-050417-107]	zgc:110239	9	61.374	9.04316e+06	1.57263e+07	5.82149e+06	1.0134e+07	1.44526e+07	3.70532e+07	3.70532e+07	3.42332e+07	77	10	0.904195	0.157421
ENSDARP00000102385.2	pep chromosome:GRCz11:3:66842:79366:-1 gene:ENSDARG00000075737.5 transcript:ENSDART00000114289.4 gene_biotype:protein_coding transcript_biotype:protein_coding gene_symbol:zgc:165518 description:zgc:165518 [Source:ZFIN;Acc:ZDB-GENE-070720-15]	zgc:165518	17	158.099	2.4238e+06	1.30531e+06	832812	2.26778e+06	2.39274e+06	2.93946e+06	2.93946e+06	2.71575e+06	182	28	0.865922	0.0756925
ENSDARP00000044149.6	pep chromosome:GRCz11:12:9499742:9510403:1 gene:ENSDARG00000031293.9 transcript:ENSDART00000044150.8 gene_biotype:protein_coding transcript_biotype:protein_coding gene_symbol:dnajc9 description:DnaJ (Hsp40) homolog, subfamily C, member 9 [Source:ZFIN;Acc:ZDB-GENE-040718-130]		8	29.126	2.01112e+06	3.70017e+06	2.09746e+06	3.79752e+06	3.60563e+06	6.87689e+06	6.87689e+06	6.35352e+06	61	9	0.864276	0.0597829
ENSDARP00000140544.1	pep chromosome:GRCz11:2:54844755:54980150:1 gene:ENSDARG00000104076.3 transcript:ENSDART00000170428.3 gene_biotype:protein_coding transcript_biotype:protein_coding gene_symbol:rnf126 description:ring finger protein 126 [Source:ZFIN;Acc:ZDB-GENE-070209-292]	rnf126; zgc:158807	3	34.038	3.49042e+06	388661	1.10425e+07	3.03439e+06	1.15187e+07	2.48488e+06	1.15187e+07	1.13198e+07	26	5	0.845166	0.507231
ENSDARP00000114372.1	pep chromosome:GRCz11:2:21765670:21820697:-1 gene:ENSDARG00000075211.7 transcript:ENSDART00000135230.2 gene_biotype:protein_coding transcript_biotype:protein_coding gene_symbol:chd7 description:chromodomain helicase DNA binding protein 7 [Source:ZFIN;Acc:ZDB-GENE-070912-179]	chd7	129	349.217	2.59364e+07	5.37344e+06	3.58557e+07	3.46669e+07	4.57894e+07	1.77312e+07	4.57894e+07	4.4999e+07	1069	155	0.831255	0.299824
ENSDARP00000110341.1	pep chromosome:GRCz11:12:13091876:13106217:1 gene:ENSDARG00000089567.3 transcript:ENSDART00000124799.3 gene_biotype:protein_coding transcript_biotype:protein_coding gene_symbol:patl2 description:PAT1 homolog 2 [Source:ZFIN;Acc:ZDB-GENE-121214-350]	si:ch211-103b1.2	14	80.56	1.68507e+06	838539	3.91233e+06	3.00865e+06	5.47403e+06	1.87594e+06	5.47403e+06	5.37953e+06	114	20	0.827518	0.231766
ENSDARP00000105913.2	pep chromosome:GRCz11:22:812848:817479:-1 gene:ENSDARG00000071555.6 transcript:ENSDART00000123487.3 gene_biotype:protein_coding transcript_biotype:protein_coding gene_symbol:zgc:153675 description:zgc:153675 [Source:ZFIN;Acc:ZDB-GENE-061013-567]		7	18.149	1.40139e+07	4.48831e+06	9.19001e+07	2.00208e+07	1.2891e+08	1.24889e+07	1.2891e+08	1.26685e+08	82	13	0.826424	0.530103
ENSDARP00000048205.3_x000D_; ENSDARP00000150426.1	pep chromosome:GRCz11:18:15259388:15269272:-1 gene:ENSDARG00000030465.5 transcript:ENSDART00000048206.5 gene_biotype:protein_coding transcript_biotype:protein_coding gene_symbol:tmem263 description:transmembrane protein 263 [Source:NCBI gene;Acc:406415]<|>pep chromosome:GRCz11:CHR_ALT_CTG18_1_15:15259660:15261917:-1 gene:ENSDARG00000113008.1 transcript:ENSDART00000181728.1 gene_biotype:protein_co…	tmem263	8	11.858	1.30716e+07	6.42537e+06	1.18609e+08	1.99642e+07	1.61651e+08	1.65982e+07	1.61651e+08	1.58861e+08	79	17	0.808945	0.541613
ENSDARP00000015293.8	pep chromosome:GRCz11:22:38173960:38199988:1 gene:ENSDARG00000010312.10 transcript:ENSDART00000010537.10 gene_biotype:protein_coding transcript_biotype:protein_coding gene_symbol:cp description:ceruloplasmin [Source:ZFIN;Acc:ZDB-GENE-010522-1]		6	124.306	46167.4	64744.1	32587.4	41477.5	73576	170511	170511	157534	20	7	0.805805	0.183048
ENSDARP00000156947.1	pep chromosome:GRCz11:8:22523129:22539113:-1 gene:ENSDARG00000074758.5 transcript:ENSDART00000185981.1 gene_biotype:protein_coding transcript_biotype:protein_coding gene_symbol:csde1 description:cold shock domain containing E1, RNA-binding [Source:ZFIN;Acc:ZDB-GENE-030131-8623]	csde1	9	96.57	518523	567549	428215	587102	1.24687e+06	917043	1.24687e+06	1.22534e+06	44	10	0.804449	0.0507984
ENSDARP00000063250.4	pep chromosome:GRCz11:6:49771372:49781362:1 gene:ENSDARG00000043081.7 transcript:ENSDART00000063251.6 gene_biotype:protein_coding transcript_biotype:protein_coding gene_symbol:ctsz description:cathepsin Z [Source:ZFIN;Acc:ZDB-GENE-041010-139]		3	33.614	1.03364e+06	929217	404357	692750	1.54152e+06	1.88183e+06	1.88183e+06	1.73861e+06	14	3	0.790459	0.169315
ENSDARP00000103731.5	pep chromosome:GRCz11:11:18183220:18200701:1 gene:ENSDARG00000116193.1 transcript:ENSDART00000113468.5 gene_biotype:protein_coding transcript_biotype:protein_coding gene_symbol:LO018315.6 description:uncharacterized LOC100334068 [Source:NCBI gene;Acc:100334068]	LOC100334068	3	46.943	636788	926902	243848	775905	643432	1.46226e+06	1.46226e+06	1.35097e+06	10	2	0.78086	0.204548
ENSDARP00000130980.1	pep chromosome:GRCz11:3:49559261:49566364:-1 gene:ENSDARG00000104436.2 transcript:ENSDART00000161507.2 gene_biotype:protein_coding transcript_biotype:protein_coding gene_symbol:zgc:153426 description:zgc:153426 [Source:ZFIN;Acc:ZDB-GENE-060929-220]	LOC108902714; LOC114439460; tubb4a	5	49.615	1.90671e+07	2.33264e+07	4.60969e+07	4.94475e+07	5.02982e+07	4.11717e+07	5.02982e+07	4.96449e+07	1303	161	0.773446	0.078621
ENSDARP00000135220.2	pep chromosome:GRCz11:8:31716872:31817964:1 gene:ENSDARG00000013063.11 transcript:ENSDART00000161121.2 gene_biotype:protein_coding transcript_biotype:protein_coding gene_symbol:oxct1a description:3-oxoacid CoA transferase 1a [Source:ZFIN;Acc:ZDB-GENE-040723-3]		9	61.397	46167.4	380033	1.24882e+06	955066	358505	315976	1.42849e+06	1.42849e+06	29	8	0.767949	0.521199
ENSDARP00000120692.2	pep chromosome:GRCz11:21:37423717:37435162:-1 gene:ENSDARG00000079508.5 transcript:ENSDART00000133585.3 gene_biotype:protein_coding transcript_biotype:protein_coding gene_symbol:fam114a2 description:family with sequence similarity 114 member A2 [Source:ZFIN;Acc:ZDB-GENE-030131-6308]	fam114a2	39	56.916	6.50674e+07	1.13634e+07	8.5396e+07	6.19719e+07	1.14589e+08	4.33563e+07	1.14589e+08	1.12611e+08	404	62	0.761919	0.3649
ENSDARP00000132340.2	pep chromosome:GRCz11:6:59176470:59230818:1 gene:ENSDARG00000104414.2 transcript:ENSDART00000161720.2 gene_biotype:protein_coding transcript_biotype:protein_coding gene_symbol:shmt2 description:serine hydroxymethyltransferase 2 (mitochondrial) [Source:ZFIN;Acc:ZDB-GENE-071213-1]	shmt2	6	54.404	46167.4	654004	487925	405823	543260	315881	1.55707e+06	1.55707e+06	19	7	0.74699	0.459734
ENSDARP00000072678.4	pep chromosome:GRCz11:22:24851234:24858045:-1 gene:ENSDARG00000092419.3 transcript:ENSDART00000078216.6 gene_biotype:protein_coding transcript_biotype:protein_coding gene_symbol:vtg7 description:vitellogenin 7 [Source:ZFIN;Acc:ZDB-GENE-001201-6]		33	148.896	2.85475e+07	1.73686e+07	7.66597e+06	1.8085e+07	2.05849e+07	4.8147e+07	4.8147e+07	4.44827e+07	5759	924	0.745815	0.2397
ENSDARP00000101787.2	pep chromosome:GRCz11:16:7742658:7793457:-1 gene:ENSDARG00000075593.6 transcript:ENSDART00000113483.5 gene_biotype:protein_coding transcript_biotype:protein_coding gene_symbol:trim71 description:tripartite motif containing 71, E3 ubiquitin protein ligase [Source:NCBI gene;Acc:561754]	trim71	3	90.621	133104	111492	88648.4	158218	288720	134273	288720	283735	10	4	0.740365	0.0814536
ENSDARP00000056898.6	pep chromosome:GRCz11:2:9592319:9607879:-1 gene:ENSDARG00000038980.7 transcript:ENSDART00000056899.7 gene_biotype:protein_coding transcript_biotype:protein_coding gene_symbol:txndc12 description:thioredoxin domain containing 12 (endoplasmic reticulum) [Source:ZFIN;Acc:ZDB-GENE-050522-497]	tlp19; txndc12	3	19.048	336552	372758	1.28964e+06	2.70407e+06	358408	772893	2.70407e+06	2.71487e+06	22	4	0.736988	0.401644
ENSDARP00000025996.7	pep chromosome:GRCz11:17:51224421:51229737:1 gene:ENSDARG00000020448.10 transcript:ENSDART00000025229.8 gene_biotype:protein_coding transcript_biotype:protein_coding gene_symbol:adi1 description:acireductone dioxygenase 1 [Source:NCBI gene;Acc:324079]	adi1	3	21.41	313695	348890	726639	567183	1.07601e+06	570120	1.07601e+06	1.05744e+06	11	3	0.709777	0.145559
ENSDARP00000140945.1	pep chromosome:GRCz11:4:70850583:70883663:-1 gene:ENSDARG00000105279.2 transcript:ENSDART00000170959.2 gene_biotype:protein_coding transcript_biotype:protein_coding gene_symbol:si:ch211-108c17.2 description:si:ch211-108c17.2 [Source:ZFIN;Acc:ZDB-GENE-131118-13]	si:ch211-108c17.2	18	91.328	1.91362e+06	764911	5.34863e+06	3.505e+06	7.36901e+06	1.32517e+06	7.36901e+06	7.2418e+06	123	22	0.709407	0.429466
ENSDARP00000096504.3	pep chromosome:GRCz11:14:32881625:32884138:-1 gene:ENSDARG00000092553.4 transcript:ENSDART00000105726.4 gene_biotype:protein_coding transcript_biotype:protein_coding gene_symbol:slc25a5 description:solute carrier family 25 member 5 [Source:ZFIN;Acc:ZDB-GENE-020419-9]	CHUNP6931; slc25a5	9	32.742	639463	2.75502e+06	3.59135e+06	1.70782e+06	4.58206e+06	3.48516e+06	4.94201e+06	4.94201e+06	60	10	0.702618	0.350804
ENSDARP00000082816.5	pep chromosome:GRCz11:25:28678851:28713510:1 gene:ENSDARG00000061802.7 transcript:ENSDART00000088383.7 gene_biotype:protein_coding transcript_biotype:protein_coding gene_symbol:cnot2 description:CCR4-NOT transcription complex, subunit 2 [Source:ZFIN;Acc:ZDB-GENE-070410-70]	cnot2	7	57.066	539231	547891	1.97189e+06	989919	2.73286e+06	924007	2.73286e+06	2.68568e+06	18	6	0.700417	0.312958
ENSDARP00000121323.1	pep chromosome:GRCz11:5:32345187:32355289:1 gene:ENSDARG00000016319.11 transcript:ENSDART00000147132.3 gene_biotype:protein_coding transcript_biotype:protein_coding gene_symbol:c9 description:complement component 9 [Source:ZFIN;Acc:ZDB-GENE-050522-442]	c9	12	72.667	1.09912e+06	1.42309e+06	1.58871e+06	1.76615e+06	3.60541e+06	1.65936e+06	3.60541e+06	3.54317e+06	75	11	0.696056	0.10464
ENSDARP00000114866.1	pep chromosome:GRCz11:22:25335320:25336547:1 gene:ENSDARG00000088713.5 transcript:ENSDART00000147197.2 gene_biotype:protein_coding transcript_biotype:protein_coding gene_symbol:si:ch211-226h8.14 description:si:ch211-226h8.14 [Source:ZFIN;Acc:ZDB-GENE-050208-470]		3	19.313	1.67527e+06	3.09375e+06	5.07231e+06	5.59881e+06	4.09701e+06	4.73772e+06	5.59881e+06	5.62116e+06	46	6	0.682497	0.154704
ENSDARP00000147667.1	pep chromosome:GRCz11:CHR_ALT_CTG13_2_6:45981198:45998777:1 gene:ENSDARG00000116408.1 transcript:ENSDART00000188759.1 gene_biotype:protein_coding transcript_biotype:protein_coding gene_symbol:bsdc1 description:BSD domain containing 1 [Source:NCBI gene;Acc:794882]		7	45.34	1.0663e+06	353448	2.47198e+06	2.12853e+06	3.56316e+06	507643	3.56316e+06	3.50165e+06	35	8	0.682348	0.477675
ENSDARP00000124076.1	pep chromosome:GRCz11:2:111919:115367:1 gene:ENSDARG00000038667.7 transcript:ENSDART00000149391.2 gene_biotype:protein_coding transcript_biotype:protein_coding gene_symbol:fggy description:FGGY carbohydrate kinase domain containing [Source:NCBI gene;Acc:406567]		3	42.562	740249	466409	362818	513949	905797	1.10636e+06	1.10636e+06	1.02216e+06	19	3	0.679906	0.139074
ENSDARP00000135150.1	pep chromosome:GRCz11:3:48549294:48559906:-1 gene:ENSDARG00000098355.2 transcript:ENSDART00000160370.2 gene_biotype:protein_coding transcript_biotype:protein_coding gene_symbol:atp5pd description:ATP synthase peripheral stalk subunit d [Source:ZFIN;Acc:ZDB-GENE-040426-1658]	atp5pd; zgc:73071	8	18.246	544583	2.9019e+06	3.96516e+06	2.15234e+06	3.28205e+06	3.63454e+06	3.96516e+06	4.00178e+06	35	7	0.678226	0.382939
ENSDARP00000043066.7	pep chromosome:GRCz11:9:8396755:8399119:1 gene:ENSDARG00000032156.8 transcript:ENSDART00000043067.8 gene_biotype:protein_coding transcript_biotype:protein_coding gene_symbol:zgc:171776 description:zgc:171776 [Source:ZFIN;Acc:ZDB-GENE-071004-36]		6	25.51	2.60944e+07	1.71656e+07	1.72334e+07	2.35903e+07	3.03574e+07	4.38818e+07	4.38818e+07	4.05421e+07	63	9	0.675132	0.0850363
ENSDARP00000137422.1	pep chromosome:GRCz11:22:26180867:26236188:-1 gene:ENSDARG00000093068.3 transcript:ENSDART00000162640.2 gene_biotype:protein_coding transcript_biotype:protein_coding gene_symbol:c3b.1 description:complement component c3b, tandem duplicate 1 [Source:ZFIN;Acc:ZDB-GENE-030131-2211]		3	187.614	17491.3	29490.5	18766.5	35668.5	28212.2	39072.9	39072.9	36099.2	12	2	0.674029	0.0650169
ENSDARP00000126616.1_x000D_; ENSDARP00000096063.3	pep chromosome:GRCz11:12:1014418:1034460:-1 gene:ENSDARG00000037358.7 transcript:ENSDART00000152346.3 gene_biotype:protein_coding transcript_biotype:protein_coding gene_symbol:polr3e description:polymerase (RNA) III (DNA directed) polypeptide E [Source:ZFIN;Acc:ZDB-GENE-030131-8462]<|>pep chromosome:GRCz11:12:1015283:1031970:-1 gene:ENSDARG00000037358.7 transcript:ENSDART00000105292.5 gene_biotyp…	polr3e	3	78.73	46167.4	39538.8	67007.2	93402.1	79086.1	66404.4	93402.1	93775	9	3	0.6679	0.0643164
ENSDARP00000153731.1_x000D_; ENSDARP00000148014.1_x000D_; ENSDARP00000112065.2	pep chromosome:GRCz11:CHR_ALT_CTG16_2_1:12065218:12095100:-1 gene:ENSDARG00000116397.1 transcript:ENSDART00000185049.1 gene_biotype:protein_coding transcript_biotype:protein_coding gene_symbol:pex5 description:peroxisomal biogenesis factor 5 [Source:ZFIN;Acc:ZDB-GENE-040426-981]<|>pep chromosome:GRCz11:CHR_ALT_CTG16_1_7:12065675:12095248:-1 gene:ENSDARG00000116156.1 transcript:ENSDART00000190436.…		3	71.747	64893.7	129974	150796	119136	279081	150313	279081	274263	14	3	0.658098	0.192378
ENSDARP00000148444.1	pep chromosome:GRCz11:19:30475281:30510304:-1 gene:ENSDARG00000077531.4 transcript:ENSDART00000187797.1 gene_biotype:protein_coding transcript_biotype:protein_coding gene_symbol:bag6l description:BCL2 associated athanogene 6, like [Source:NCBI gene;Acc:751663]		3	130.069	530082	39538.8	969250	635469	908425	136827	969250	978203	45	6	0.653042	0.620149
ENSDARP00000065142.5	pep chromosome:GRCz11:21:39121453:39177564:-1 gene:ENSDARG00000044362.7 transcript:ENSDART00000065143.6 gene_biotype:protein_coding transcript_biotype:protein_coding gene_symbol:unc119b description:unc-119 homolog b (C. elegans) [Source:ZFIN;Acc:ZDB-GENE-050201-2]	Unc119; unc119b	5	29.612	1.34133e+06	1.8095e+06	1.44083e+06	1.88999e+06	2.4733e+06	2.87811e+06	2.87811e+06	2.65907e+06	20	3	0.647926	0.055509
ENSDARP00000142190.1	pep chromosome:GRCz11:11:45287546:45295139:1 gene:ENSDARG00000098639.3 transcript:ENSDART00000173116.2 gene_biotype:protein_coding transcript_biotype:protein_coding gene_symbol:pycr1b description:pyrroline-5-carboxylate reductase 1b [Source:ZFIN;Acc:ZDB-GENE-050522-26]		14	34.939	667629	1.2574e+06	7.1903e+06	2.67928e+06	5.60255e+06	1.54174e+06	1.1635e+07	1.1635e+07	130	26	0.646293	0.496751
ENSDARP00000152397.1_x000D_; ENSDARP00000092344.3	pep chromosome:GRCz11:CHR_ALT_CTG9_1_11:24111087:24114778:-1 gene:ENSDARG00000110022.1 transcript:ENSDART00000183208.1 gene_biotype:protein_coding transcript_biotype:protein_coding gene_symbol:tyw5 description:tRNA-yW synthesizing protein 5 [Source:NCBI gene;Acc:557725]<|>pep chromosome:GRCz11:9:24116275:24120855:-1 gene:ENSDARG00000069672.5 transcript:ENSDART00000101571.4 gene_biotype:protein_co…		9	38.069	3.07812e+06	2.23497e+06	2.22422e+06	3.40592e+06	3.73282e+06	4.61253e+06	4.61253e+06	4.47158e+06	51	9	0.646088	0.0509824
ENSDARP00000154365.1_x000D_; ENSDARP00000097988.2	pep chromosome:GRCz11:13:7242916:7261679:1 gene:ENSDARG00000077549.5 transcript:ENSDART00000184238.1 gene_biotype:protein_coding transcript_biotype:protein_coding gene_symbol:aifm2 description:apoptosis inducing factor mitochondria associated 2 [Source:ZFIN;Acc:ZDB-GENE-050506-76]<|>pep chromosome:GRCz11:13:7241170:7259150:1 gene:ENSDARG00000077549.5 transcript:ENSDART00000109434.5 gene_biotype:p…	aifm2	7	40.445	2.04301e+06	1.56751e+06	2.95413e+06	3.07119e+06	3.97181e+06	2.9435e+06	3.97181e+06	3.90325e+06	57	10	0.641407	0.0852134
ENSDARP00000076104.3_x000D_; ENSDARP00000116465.2_x000D_; ENSDARP00000140332.2	pep chromosome:GRCz11:2:6106491:6115688:-1 gene:ENSDARG00000058734.7 transcript:ENSDART00000081663.6 gene_biotype:protein_coding transcript_biotype:protein_coding gene_symbol:prdx1 description:peroxiredoxin 1 [Source:ZFIN;Acc:ZDB-GENE-050320-35]<|>pep chromosome:GRCz11:2:6106637:6115389:-1 gene:ENSDARG00000058734.7 transcript:ENSDART00000134921.3 gene_biotype:protein_coding transcript_biotype:pro…	prdx1	15	22.047	5.30441e+07	5.97577e+07	4.48404e+07	6.22501e+07	8.88164e+07	9.59655e+07	9.59655e+07	8.86619e+07	164	22	0.633434	0.0619733
ENSDARP00000134395.1	pep chromosome:GRCz11:2:58841181:58848884:1 gene:ENSDARG00000103672.2 transcript:ENSDART00000164102.2 gene_biotype:protein_coding transcript_biotype:protein_coding gene_symbol:cirbpa description:cold inducible RNA binding protein a [Source:ZFIN;Acc:ZDB-GENE-050417-329]	cirbpa; wu:fc67h01	3	18.443	110494	680415	30268.1	147339	261190	219021	1.08862e+06	1.1704e+06	10	2	0.629687	0.557921
ENSDARP00000006320.6	pep chromosome:GRCz11:17:12955390:12966907:-1 gene:ENSDARG00000019398.10 transcript:ENSDART00000022874.8 gene_biotype:protein_coding transcript_biotype:protein_coding gene_symbol:psma6a description:proteasome 20S subunit alpha 6a [Source:ZFIN;Acc:ZDB-GENE-020326-1]	psma6a	7	27.412	1.45985e+06	869632	1.13868e+06	1.45374e+06	1.93665e+06	1.90009e+06	1.93665e+06	1.90322e+06	35	7	0.629247	0.0726991
ENSDARP00000063383.5	pep chromosome:GRCz11:2:5178172:5199431:-1 gene:ENSDARG00000045297.7 transcript:ENSDART00000063384.6 gene_biotype:protein_coding transcript_biotype:protein_coding gene_symbol:phb2a description:prohibitin 2a [Source:ZFIN;Acc:ZDB-GENE-030131-3141]	phb2; phb2a	7	33.337	203492	515294	1.74755e+06	486818	1.7728e+06	783616	1.7728e+06	1.76369e+06	32	6	0.627952	0.470567
ENSDARP00000041054.7	pep chromosome:GRCz11:7:38536978:38570940:-1 gene:ENSDARG00000005315.13 transcript:ENSDART00000041055.9 gene_biotype:protein_coding transcript_biotype:protein_coding gene_symbol:celf1 description:cugbp, Elav-like family member 1 [Source:NCBI gene;Acc:58137]		30	56.962	2.64899e+07	2.98637e+06	4.68627e+07	3.0271e+07	5.53861e+07	8.15866e+06	5.53861e+07	5.443e+07	268	50	0.627841	0.593381
ENSDARP00000142942.1	pep chromosome:GRCz11:7:29628398:29723761:-1 gene:ENSDARG00000074465.6 transcript:ENSDART00000173560.2 gene_biotype:protein_coding transcript_biotype:protein_coding gene_symbol:vps13c description:vacuolar protein sorting 13 homolog C [Source:ZFIN;Acc:ZDB-GENE-070426-4]		95	410.99	2.55034e+06	624313	6.77534e+06	3.31522e+06	8.7442e+06	1.35597e+06	8.7442e+06	8.59325e+06	541	98	0.621811	0.545701
ENSDARP00000110924.1	pep chromosome:GRCz11:25:14032845:14087377:-1 gene:ENSDARG00000086342.4 transcript:ENSDART00000124140.3 gene_biotype:protein_coding transcript_biotype:protein_coding gene_symbol:zgc:101566 description:zgc:101566 [Source:ZFIN;Acc:ZDB-GENE-041010-73]	zgc:101566	8	12.843	6.27958e+06	3.4329e+06	4.94492e+07	9.37644e+06	6.03647e+07	6.75061e+06	6.03647e+07	5.93226e+07	37	9	0.613907	0.616256
ENSDARP00000138645.1	pep chromosome:GRCz11:14:3507326:3514055:1 gene:ENSDARG00000104068.2 transcript:ENSDART00000159326.2 gene_biotype:protein_coding transcript_biotype:protein_coding gene_symbol:gstp1 description:glutathione S-transferase pi 1 [Source:ZFIN;Acc:ZDB-GENE-020806-4]	cb356	22	23.511	1.02539e+08	8.30487e+07	7.27864e+07	1.07262e+08	1.62372e+08	1.27048e+08	1.62372e+08	1.78606e+08	294	43	0.611958	0.0688694
ENSDARP00000134677.1_x000D_; ENSDARP00000124654.1	pep chromosome:GRCz11:6:43019642:43047774:-1 gene:ENSDARG00000060120.8 transcript:ENSDART00000161722.2 gene_biotype:protein_coding transcript_biotype:protein_coding gene_symbol:glyctk description:glycerate kinase [Source:NCBI gene;Acc:570678]<|>pep chromosome:GRCz11:6:43019759:43028270:-1 gene:ENSDARG00000060120.8 transcript:ENSDART00000149092.3 gene_biotype:protein_coding transcript_biotype:prot…	glyctk	8	55.687	277856	389985	1.03579e+06	575405	1.2168e+06	572192	1.2168e+06	1.1958e+06	41	10	0.611894	0.308144
ENSDARP00000112865.1_x000D_; ENSDARP00000061652.4	pep chromosome:GRCz11:5:15350954:15357819:1 gene:ENSDARG00000042069.7 transcript:ENSDART00000137287.3 gene_biotype:protein_coding transcript_biotype:protein_coding gene_symbol:pebp1 description:phosphatidylethanolamine binding protein 1 [Source:ZFIN;Acc:ZDB-GENE-040426-2621]<|>pep chromosome:GRCz11:5:15350967:15357813:1 gene:ENSDARG00000042069.7 transcript:ENSDART00000061653.5 gene_biotype:protei…	pbp; pebp1	6	20.848	1.44162e+07	5.59517e+06	6.0672e+06	7.23621e+06	1.47563e+07	1.63491e+07	1.63491e+07	1.51048e+07	48	8	0.611599	0.250329
ENSDARP00000084180.5	pep chromosome:GRCz11:11:24348425:24356093:1 gene:ENSDARG00000062237.7 transcript:ENSDART00000089747.7 gene_biotype:protein_coding transcript_biotype:protein_coding gene_symbol:nfs1 description:NFS1 cysteine desulfurase [Source:ZFIN;Acc:ZDB-GENE-060405-1]	nfs1; wu:fb50g03	7	50.197	46167.4	542424	974563	688220	274536	460200	1.60246e+06	1.60246e+06	20	7	0.611	0.58918
ENSDARP00000072202.3	pep chromosome:GRCz11:15:28202170:28208926:1 gene:ENSDARG00000055388.5 transcript:ENSDART00000077736.4 gene_biotype:protein_coding transcript_biotype:protein_coding gene_symbol:vtna description:vitronectin a [Source:ZFIN;Acc:ZDB-GENE-050522-440]	vtna	7	60.243	1.71089e+06	1.00503e+06	714062	1.6579e+06	2.01096e+06	1.30949e+06	2.01096e+06	1.97625e+06	39	7	0.610043	0.155332
ENSDARP00000041303.7	pep chromosome:GRCz11:6:7109954:7123210:-1 gene:ENSDARG00000009350.10 transcript:ENSDART00000041304.8 gene_biotype:protein_coding transcript_biotype:protein_coding gene_symbol:atg3 description:autophagy related 3 [Source:NCBI gene;Acc:336632]	atg3	10	35.676	3.0421e+07	3.23208e+07	3.05365e+07	3.76102e+07	5.38882e+07	5.24982e+07	5.38882e+07	5.2958e+07	63	10	0.608433	0.0531992
ENSDARP00000096322.3	pep chromosome:GRCz11:12:33966414:33972798:-1 gene:ENSDARG00000071409.4 transcript:ENSDART00000105545.4 gene_biotype:protein_coding transcript_biotype:protein_coding gene_symbol:arl3b description:ADP ribosylation factor like GTPase 3b [Source:NCBI gene;Acc:797451]	arl3	3	20.414	752335	760307	1.02428e+06	900753	1.75959e+06	1.28596e+06	1.75959e+06	1.72921e+06	12	2	0.599523	0.111662
ENSDARP00000058604.4	pep chromosome:GRCz11:3:36127287:36135254:1 gene:ENSDARG00000040072.5 transcript:ENSDART00000058605.5 gene_biotype:protein_coding transcript_biotype:protein_coding gene_symbol:scpep1 description:serine carboxypeptidase 1 [Source:ZFIN;Acc:ZDB-GENE-040426-890]		13	49.561	3.87456e+06	3.27167e+06	6.92477e+06	5.73411e+06	1.11805e+07	4.74355e+06	1.11805e+07	1.09875e+07	76	12	0.59754	0.215923
ENSDARP00000060309.6	pep chromosome:GRCz11:11:13207898:13213059:1 gene:ENSDARG00000070083.6 transcript:ENSDART00000060310.7 gene_biotype:protein_coding transcript_biotype:protein_coding gene_symbol:atp5f1b description:ATP synthase F1 subunit beta [Source:ZFIN;Acc:ZDB-GENE-030131-124]	atp5b; atp5f1b	15	55.096	605869	2.2452e+06	3.75045e+06	1.85414e+06	2.98517e+06	3.1662e+06	3.75045e+06	3.78509e+06	93	15	0.593443	0.39753
ENSDARP00000131296.2	pep chromosome:GRCz11:12:41723040:41759702:-1 gene:ENSDARG00000102009.2 transcript:ENSDART00000165152.2 gene_biotype:protein_coding transcript_biotype:protein_coding gene_symbol:ppp2r2d description:protein phosphatase 2, regulatory subunit B, delta [Source:NCBI gene;Acc:405816]		13	51.814	3.75122e+06	4.51089e+06	3.82558e+06	5.56531e+06	5.47951e+06	7.29083e+06	7.29083e+06	6.73595e+06	120	16	0.593381	0.0549765
ENSDARP00000105895.5	pep chromosome:GRCz11:14:10656975:10736959:1 gene:ENSDARG00000042236.9 transcript:ENSDART00000127594.5 gene_biotype:protein_coding transcript_biotype:protein_coding gene_symbol:atrx description:ATRX chromatin remodeler [Source:ZFIN;Acc:ZDB-GENE-030912-11]	atrx	12	227.616	522464	199724	1.87465e+06	907274	1.63515e+06	452665	1.87465e+06	1.89197e+06	40	10	0.59315	0.504582
ENSDARP00000139511.2	pep chromosome:GRCz11:18:31610744:31837760:1 gene:ENSDARG00000101059.2 transcript:ENSDART00000165660.2 gene_biotype:protein_coding transcript_biotype:protein_coding gene_symbol:dhx36 description:DEAH (Asp-Glu-Ala-His) box polypeptide 36 [Source:ZFIN;Acc:ZDB-GENE-050419-20]		4	117.466	64901.3	39538.8	57757.8	65403.3	81577.4	94874.9	94874.9	87654.3	19	4	0.590676	0.0932995
ENSDARP00000140069.1	pep chromosome:GRCz11:4:676710:685412:-1 gene:ENSDARG00000101047.2 transcript:ENSDART00000168167.2 gene_biotype:protein_coding transcript_biotype:protein_coding gene_symbol:rtcb description:RNA 2',3'-cyclic phosphate and 5'-OH ligase [Source:NCBI gene;Acc:406376]	rtcb	23	55.303	1.19091e+07	1.27822e+07	8.40183e+06	1.17619e+07	2.01534e+07	1.83346e+07	2.01534e+07	1.98055e+07	175	29	0.588244	0.111944
ENSDARP00000004667.7	pep chromosome:GRCz11:7:22718251:22761090:1 gene:ENSDARG00000016260.11 transcript:ENSDART00000027718.9 gene_biotype:protein_coding transcript_biotype:protein_coding gene_symbol:fxr2 description:fragile X mental retardation, autosomal homolog 2 [Source:ZFIN;Acc:ZDB-GENE-040426-943]		14	74.821	1.92531e+06	1.31573e+06	1.95261e+06	2.51269e+06	3.01731e+06	2.21085e+06	3.01731e+06	2.96522e+06	89	14	0.586913	0.0791518
ENSDARP00000100671.2	pep chromosome:GRCz11:13:33170350:33207424:-1 gene:ENSDARG00000078381.6 transcript:ENSDART00000109667.5 gene_biotype:protein_coding transcript_biotype:protein_coding gene_symbol:trip11 description:thyroid hormone receptor interactor 11 [Source:ZFIN;Acc:ZDB-GENE-030131-9833]	trip11	113	224.784	8.97703e+06	5.21645e+06	1.73162e+07	1.22628e+07	2.0325e+07	1.09487e+07	2.0325e+07	1.99742e+07	950	139	0.583579	0.269647
ENSDARP00000151460.1	pep chromosome:GRCz11:15:38221234:38290416:1 gene:ENSDARG00000060723.8 transcript:ENSDART00000190099.1 gene_biotype:protein_coding transcript_biotype:protein_coding gene_symbol:stim1a description:stromal interaction molecule 1a [Source:ZFIN;Acc:ZDB-GENE-060503-914]	si:dkey-24p1.5	3	59.047	181385	197171	338130	355343	310408	368716	368716	356762	21	4	0.583267	0.108445
ENSDARP00000131528.2	pep chromosome:GRCz11:19:47800550:47832853:-1 gene:ENSDARG00000100854.3 transcript:ENSDART00000170988.2 gene_biotype:protein_coding transcript_biotype:protein_coding gene_symbol:ago4 description:argonaute RISC component 4 [Source:ZFIN;Acc:ZDB-GENE-030131-5357]	ago4; AGO4	7	97.241	544008	317800	497066	523348	895451	614311	895451	879993	32	7	0.58139	0.129973
ENSDARP00000148048.1_x000D_; ENSDARP00000120558.1_x000D_; ENSDARP00000147961.1	pep chromosome:GRCz11:CHR_ALT_CTG5_1_3:9185022:9221870:-1 gene:ENSDARG00000112578.1 transcript:ENSDART00000191972.1 gene_biotype:protein_coding transcript_biotype:protein_coding gene_symbol:lrp13 description:low-density lipoprotein receptor related-protein 13 [Source:ZFIN;Acc:ZDB-GENE-130729-1]<|>pep chromosome:GRCz11:5:9179578:9216758:-1 gene:ENSDARG00000023479.10 transcript:ENSDART00000134896.3…		5	149.576	478893	461280	327275	389104	655309	947663	947663	875539	17	5	0.580285	0.175648
ENSDARP00000135844.2	pep chromosome:GRCz11:6:1161224:1187749:-1 gene:ENSDARG00000100374.3 transcript:ENSDART00000172544.3 gene_biotype:protein_coding transcript_biotype:protein_coding gene_symbol:txnrd3 description:thioredoxin reductase 3 [Source:ZFIN;Acc:ZDB-GENE-030327-3]		39	66.035	1.64778e+07	3.30497e+07	8.87613e+06	1.16853e+07	2.76735e+07	4.99054e+07	4.99054e+07	4.61072e+07	290	49	0.579746	0.407123
ENSDARP00000055847.4	pep chromosome:GRCz11:6:27126620:27139396:-1 gene:ENSDARG00000038293.7 transcript:ENSDART00000055848.7 gene_biotype:protein_coding transcript_biotype:protein_coding gene_symbol:zgc:103559 description:zgc:103559 [Source:ZFIN;Acc:ZDB-GENE-041212-22]		5	50.144	431894	343402	168987	232699	648624	551375	648624	637427	6	4	0.577132	0.299978
ENSDARP00000115387.1	pep chromosome:GRCz11:3:15708419:15734358:-1 gene:ENSDARG00000021242.12 transcript:ENSDART00000137325.3 gene_biotype:protein_coding transcript_biotype:protein_coding gene_symbol:mvp description:major vault protein [Source:NCBI gene;Acc:373081]		31	97.124	5.05933e+06	5.40677e+06	4.08538e+06	4.90203e+06	9.77098e+06	7.73765e+06	9.77098e+06	9.6023e+06	223	33	0.576532	0.124589
ENSDARP00000156353.1	pep chromosome:GRCz11:10:1434956:1523253:-1 gene:ENSDARG00000109022.2 transcript:ENSDART00000179510.2 gene_biotype:protein_coding transcript_biotype:protein_coding gene_symbol:WDR70 description:WD repeat domain 70 [Source:NCBI gene;Acc:101884837]	wdr70	3	67.417	335692	322950	279072	526151	475867	396797	526151	528251	23	4	0.571783	0.0585575
ENSDARP00000069904.3	pep chromosome:GRCz11:7:30923283:30926030:-1 gene:ENSDARG00000053405.5 transcript:ENSDART00000075421.5 gene_biotype:protein_coding transcript_biotype:protein_coding gene_symbol:sord description:sorbitol dehydrogenase [Source:ZFIN;Acc:ZDB-GENE-040426-1231]	sord	6	38.092	2.89345e+06	3.03196e+06	2.65501e+06	3.91183e+06	6.36983e+06	3.05107e+06	6.36983e+06	6.25987e+06	30	6	0.568885	0.128991
ENSDARP00000119160.1	pep chromosome:GRCz11:5:18047111:18072844:1 gene:ENSDARG00000013434.10 transcript:ENSDART00000132164.2 gene_biotype:protein_coding transcript_biotype:protein_coding gene_symbol:hira description:histone cell cycle regulator a [Source:ZFIN;Acc:ZDB-GENE-030131-6296]	hira	6	111.171	93231.9	86160.1	138336	167763	238340	90704.7	238340	234226	21	6	0.568844	0.212224
ENSDARP00000108873.2_x000D_; ENSDARP00000151360.1_x000D_; ENSDARP00000015065.3	pep chromosome:GRCz11:15:16066091:16070731:-1 gene:ENSDARG00000069790.5 transcript:ENSDART00000122099.3 gene_biotype:protein_coding transcript_biotype:protein_coding gene_symbol:dynll2a description:dynein, light chain, LC8-type 2a [Source:ZFIN;Acc:ZDB-GENE-030828-11]<|>pep chromosome:GRCz11:CHR_ALT_CTG15_1_11:16061721:16062102:-1 gene:ENSDARG00000114539.1 transcript:ENSDART00000192213.1 gene_biot…	dnl2; DYL2; DYNLL2; dynll2a; DYNLL2A; dynll2b; LOC100696513; LOC103041528; LOC104947820; LOC106532540; LOC107554284; LOC107672417; LOC107731980; LOC108277449; LOC108876084; LOC108921270; LOC109098894; LOC109882809; LOC113038163; LOC113583304; LOC114444706; LOC114474913; LOC114801930; LOC115017634; LOC115163422; LOC115400214; LOC115431324; LOC115567152; LOC115817930; LOC116048486	5	10.357	9.58475e+06	7.11888e+06	2.74428e+07	1.60768e+07	3.32746e+07	1.14176e+07	3.32746e+07	3.27002e+07	50	7	0.568569	0.379488
ENSDARP00000124672.1	pep chromosome:GRCz11:17:30843881:30855792:1 gene:ENSDARG00000042793.7 transcript:ENSDART00000149600.3 gene_biotype:protein_coding transcript_biotype:protein_coding gene_symbol:tpp1 description:tripeptidyl peptidase I [Source:NCBI gene;Acc:798347]		6	64.306	1.7522e+06	2.18395e+06	3.19892e+06	3.14355e+06	3.93863e+06	3.21582e+06	3.93863e+06	3.87064e+06	40	5	0.567195	0.108187
ENSDARP00000140346.1_x000D_; ENSDARP00000153615.1	pep chromosome:GRCz11:18:911051:951570:1 gene:ENSDARG00000099730.3 transcript:ENSDART00000167229.3 gene_biotype:protein_coding transcript_biotype:protein_coding gene_symbol:pkma description:pyruvate kinase M1/2a [Source:ZFIN;Acc:ZDB-GENE-031201-4]<|>pep chromosome:GRCz11:18:924972:950837:1 gene:ENSDARG00000099730.3 transcript:ENSDART00000193163.1 gene_biotype:protein_coding transcript_biotype:pro…	pkma; wu:fj33f03	19	58.021	5.77175e+06	8.66972e+06	3.76451e+06	6.5148e+06	8.60419e+06	1.09121e+07	1.09121e+07	1.00816e+07	187	25	0.566386	0.183172
ENSDARP00000068527.3	pep chromosome:GRCz11:14:45575035:45595711:-1 gene:ENSDARG00000079854.4 transcript:ENSDART00000074038.5 gene_biotype:protein_coding transcript_biotype:protein_coding gene_symbol:scyl1 description:SCY1-like, kinase-like 1 [Source:ZFIN;Acc:ZDB-GENE-030131-8915]	scyl1; si:ch211-276i12.7	5	94.189	353556	287074	616163	475930	1.08638e+06	391208	1.08638e+06	1.06763e+06	17	4	0.564491	0.276925
ENSDARP00000038400.7	pep chromosome:GRCz11:13:36585399:36593618:1 gene:ENSDARG00000028327.10 transcript:ENSDART00000030211.9 gene_biotype:protein_coding transcript_biotype:protein_coding gene_symbol:gmfb description:glia maturation factor, beta [Source:ZFIN;Acc:ZDB-GENE-040426-2114]	gmfb; LOC107602964; LOC107654952; LOC107736518; LOC113112481; wu:fa97c03	4	16.861	2.38825e+06	2.71583e+06	1.06226e+06	1.54621e+06	2.84134e+06	5.04156e+06	5.04156e+06	4.65787e+06	14	4	0.561565	0.332994
ENSDARP00000102380.1	pep chromosome:GRCz11:15:34618360:34658057:-1 gene:ENSDARG00000075892.3 transcript:ENSDART00000110964.3 gene_biotype:protein_coding transcript_biotype:protein_coding gene_symbol:bag6 description:BCL2 associated athanogene 6 [Source:ZFIN;Acc:ZDB-GENE-010501-5]		20	128.054	1.69641e+07	1.55927e+06	4.17516e+07	2.0149e+07	4.37713e+07	4.01275e+06	4.37713e+07	4.30157e+07	254	41	0.560033	0.686591
ENSDARP00000102489.2	pep chromosome:GRCz11:8:51992344:52091696:-1 gene:ENSDARG00000039225.7 transcript:ENSDART00000108923.3 gene_biotype:protein_coding transcript_biotype:protein_coding gene_symbol:vps13a description:vacuolar protein sorting 13 homolog A [Source:ZFIN;Acc:ZDB-GENE-030926-1]		58	362.328	1.19728e+06	256872	2.5485e+06	1.41758e+06	2.62671e+06	671593	2.62671e+06	2.58137e+06	318	61	0.557938	0.546064
ENSDARP00000068889.4	pep chromosome:GRCz11:5:56950861:56964547:-1 gene:ENSDARG00000052536.5 transcript:ENSDART00000074400.5 gene_biotype:protein_coding transcript_biotype:protein_coding gene_symbol:tia1 description:TIA1 cytotoxic granule-associated RNA binding protein [Source:ZFIN;Acc:ZDB-GENE-030131-1506]	tia1	9	42.269	1.94179e+06	1.8535e+06	5.72135e+06	4.3571e+06	5.05814e+06	2.97394e+06	5.72135e+06	5.7742e+06	50	8	0.556787	0.29486
ENSDARP00000096258.3	pep chromosome:GRCz11:22:19547476:19552803:-1 gene:ENSDARG00000071378.4 transcript:ENSDART00000105485.4 gene_biotype:protein_coding transcript_biotype:protein_coding gene_symbol:micos13 description:mitochondrial contact site and cristae organizing system subunit 13 [Source:NCBI gene;Acc:558738]	micos13	4	11.745	336540	442960	6.30643e+06	703643	4.35817e+06	962785	6.30643e+06	6.36468e+06	17	4	0.550334	0.66222
ENSDARP00000110184.2	pep chromosome:GRCz11:1:17699477:17711676:-1 gene:ENSDARG00000056369.7 transcript:ENSDART00000122670.4 gene_biotype:protein_coding transcript_biotype:protein_coding gene_symbol:ufsp2 description:ufm1-specific peptidase 2 [Source:NCBI gene;Acc:336782]	ufsp2	9	52.016	1.4712e+06	1.23425e+06	3.63279e+06	2.17807e+06	3.94651e+06	2.3959e+06	3.94651e+06	3.87838e+06	34	9	0.547498	0.285747
ENSDARP00000146643.1_x000D_; ENSDARP00000156980.1_x000D_; ENSDARP00000117350.1	pep chromosome:GRCz11:17:24880331:24890932:-1 gene:ENSDARG00000002401.9 transcript:ENSDART00000193661.1 gene_biotype:protein_coding transcript_biotype:protein_coding gene_symbol:gale description:UDP-galactose-4-epimerase [Source:ZFIN;Acc:ZDB-GENE-060421-6479]<|>pep chromosome:GRCz11:17:24877392:24889837:-1 gene:ENSDARG00000002401.9 transcript:ENSDART00000187980.1 gene_biotype:protein_coding trans…	gale	8	38.839	627042	1.25491e+06	412579	455722	1.10616e+06	1.99604e+06	1.99604e+06	1.84413e+06	44	8	0.54399	0.41483
ENSDARP00000103385.2	pep chromosome:GRCz11:12:3964351:3978342:-1 gene:ENSDARG00000076439.4 transcript:ENSDART00000114857.4 gene_biotype:protein_coding transcript_biotype:protein_coding gene_symbol:ppp4cb description:protein phosphatase 4, catalytic subunit b [Source:NCBI gene;Acc:562705]	ppp4cb	3	35.074	616745	464824	714781	717903	953315	926624	953315	936858	12	2	0.543289	0.0975608
ENSDARP00000091710.3	pep chromosome:GRCz11:1:52763979:52790782:-1 gene:ENSDARG00000017423.12 transcript:ENSDART00000100937.6 gene_biotype:protein_coding transcript_biotype:protein_coding gene_symbol:patl1 description:PAT1 homolog 1, processing body mRNA decay factor [Source:NCBI gene;Acc:100009659]		6	85.862	326385	234264	638951	360532	779419	537302	779419	765965	21	5	0.542617	0.27881
ENSDARP00000025514.7	pep chromosome:GRCz11:18:6502441:6534516:-1 gene:ENSDARG00000011072.8 transcript:ENSDART00000009217.8 gene_biotype:protein_coding transcript_biotype:protein_coding gene_symbol:ddx11 description:DEAD/H (Asp-Glu-Ala-Asp/His) box helicase 11 [Source:NCBI gene;Acc:492353]	ddx11	7	100.411	205959	159203	214008	287847	284235	262897	287847	288996	46	8	0.538667	0.0699175
ENSDARP00000069405.3	pep chromosome:GRCz11:16:46666074:46681170:1 gene:ENSDARG00000052975.7 transcript:ENSDART00000074919.5 gene_biotype:protein_coding transcript_biotype:protein_coding gene_symbol:ubqln4 description:ubiquilin 4 [Source:ZFIN;Acc:ZDB-GENE-030131-6269]		11	63.566	3.71912e+06	969114	3.64131e+06	3.53664e+06	4.42224e+06	2.56844e+06	4.42224e+06	4.3459e+06	54	8	0.537964	0.369868
ENSDARP00000151877.1	pep chromosome:GRCz11:5:4523633:4532516:-1 gene:ENSDARG00000117133.1 transcript:ENSDART00000192398.1 gene_biotype:protein_coding transcript_biotype:protein_coding gene_symbol:cst14b.1 description:cystatin 14b, tandem duplicate 1 [Source:NCBI gene;Acc:768128]	cst14b.1	6	11.188	6.82131e+07	4.98668e+07	4.26349e+07	7.82789e+07	8.59598e+07	6.58613e+07	8.59598e+07	8.44759e+07	64	9	0.537186	0.102939
ENSDARP00000075341.3	pep chromosome:GRCz11:19:8893952:8926575:-1 gene:ENSDARG00000058089.4 transcript:ENSDART00000080897.4 gene_biotype:protein_coding transcript_biotype:protein_coding gene_symbol:rprd2a description:regulation of nuclear pre-mRNA domain containing 2a [Source:ZFIN;Acc:ZDB-GENE-030131-6641]	rprd2	7	121.438	348422	159806	885718	667123	960081	234675	960081	943507	51	8	0.535923	0.494049
ENSDARP00000157451.1_x000D_; ENSDARP00000140225.1	pep chromosome:GRCz11:CHR_ALT_CTG10_1_3:7598144:7621617:1 gene:ENSDARG00000111489.1 transcript:ENSDART00000191794.1 gene_biotype:protein_coding transcript_biotype:protein_coding gene_symbol:ppp2cb description:protein phosphatase 2, catalytic subunit, beta isozyme [Source:ZFIN;Acc:ZDB-GENE-040426-2487]<|>pep chromosome:GRCz11:10:7593185:7617748:1 gene:ENSDARG00000099241.2 transcript:ENSDART0000016…	ppp2cb; wu:fb17h07	10	35.539	9.19958e+06	8.16032e+06	6.63964e+06	1.12094e+07	9.91762e+06	1.35436e+07	1.35436e+07	1.25129e+07	63	8	0.531624	0.0894302
ENSDARP00000020784.7	pep chromosome:GRCz11:3:30166946:30186298:-1 gene:ENSDARG00000005927.11 transcript:ENSDART00000017422.9 gene_biotype:protein_coding transcript_biotype:protein_coding gene_symbol:tbc1d17 description:TBC1 domain family, member 17 [Source:ZFIN;Acc:ZDB-GENE-050522-79]	tbc1d17	8	73.42	1.13063e+06	816749	2.86877e+06	1.65681e+06	3.69575e+06	1.30126e+06	3.69575e+06	3.63195e+06	75	11	0.529554	0.392045
ENSDARP00000002122.7	pep chromosome:GRCz11:22:10201826:10212502:1 gene:ENSDARG00000021346.9 transcript:ENSDART00000006513.9 gene_biotype:protein_coding transcript_biotype:protein_coding gene_symbol:pdhb description:pyruvate dehydrogenase E1 beta subunit [Source:ZFIN;Acc:ZDB-GENE-040426-2173]	pdhb	4	39.283	46167.4	408200	1.93812e+06	389615	795139	353321	1.93812e+06	1.95602e+06	23	5	0.527809	0.681009
ENSDARP00000141388.2	pep scaffold:GRCz11:KN149909.1:22664:34551:-1 gene:ENSDARG00000101347.2 transcript:ENSDART00000164934.2 gene_biotype:protein_coding transcript_biotype:protein_coding gene_symbol:CABZ01068251.1		4	35.216	1.1897e+06	1.61487e+06	743006	1.49948e+06	1.35642e+06	2.10305e+06	2.10305e+06	1.943e+06	25	5	0.527763	0.191574
ENSDARP00000047109.6	pep chromosome:GRCz11:5:63294865:63302944:-1 gene:ENSDARG00000045262.7 transcript:ENSDART00000047110.7 gene_biotype:protein_coding transcript_biotype:protein_coding gene_symbol:gsnb description:gelsolin b [Source:ZFIN;Acc:ZDB-GENE-030131-8567]	gsnb	9	80.146	4.87453e+06	5.1532e+06	5.97408e+06	5.83189e+06	6.89748e+06	1.1128e+07	1.22644e+07	1.31857e+07	65	11	0.52557	0.142077
ENSDARP00000136105.2	pep chromosome:GRCz11:17:1323699:1355790:1 gene:ENSDARG00000099517.2 transcript:ENSDART00000172540.2 gene_biotype:protein_coding transcript_biotype:protein_coding gene_symbol:adss1 description:adenylosuccinate synthase 1 [Source:NCBI gene;Acc:407989]	adss1	4	50.342	265106	215919	316846	356084	384868	393592	393592	378224	25	4	0.524146	0.0843135
ENSDARP00000123136.1	pep chromosome:GRCz11:2:42228741:42234561:-1 gene:ENSDARG00000076838.6 transcript:ENSDART00000141358.3 gene_biotype:protein_coding transcript_biotype:protein_coding gene_symbol:apom description:apolipoprotein M [Source:ZFIN;Acc:ZDB-GENE-010605-5]		4	24.242	4.81423e+06	6.7179e+06	4.9523e+06	5.59275e+06	7.85734e+06	1.07656e+07	1.07656e+07	9.94626e+06	33	4	0.520846	0.157036
ENSDARP00000092760.4_x000D_; ENSDARP00000156691.1	pep chromosome:GRCz11:9:21826724:21831588:1 gene:ENSDARG00000069846.5 transcript:ENSDART00000101985.5 gene_biotype:protein_coding transcript_biotype:protein_coding gene_symbol:zgc:162944 description:zgc:162944 [Source:ZFIN;Acc:ZDB-GENE-070424-75]<|>pep chromosome:GRCz11:CHR_ALT_CTG9_2_3:21869042:21873653:1 gene:ENSDARG00000112524.1 transcript:ENSDART00000187871.1 gene_biotype:protein_coding trans…	zgc:162944	16	24.054	1.04707e+08	1.11401e+08	7.06879e+07	9.192e+07	1.46201e+08	1.80698e+08	1.80698e+08	1.66946e+08	234	33	0.519444	0.182657
ENSDARP00000153012.1	pep chromosome:GRCz11:11:3211826:3258701:1 gene:ENSDARG00000078497.4 transcript:ENSDART00000192914.1 gene_biotype:protein_coding transcript_biotype:protein_coding gene_symbol:timeless description:timeless circadian clock [Source:ZFIN;Acc:ZDB-GENE-030131-8978]		5	150.173	40263.3	46511.4	104868	72976.4	137533	57498.8	137533	135159	13	4	0.51837	0.322387
ENSDARP00000013325.9	pep chromosome:GRCz11:10:15381972:15405564:-1 gene:ENSDARG00000016769.11 transcript:ENSDART00000020665.11 gene_biotype:protein_coding transcript_biotype:protein_coding gene_symbol:sgtb description:small glutamine-rich tetratricopeptide repeat (TPR)-containing, beta [Source:ZFIN;Acc:ZDB-GENE-040704-72]	sgta; sgtb	3	35.317	489558	464619	479898	563813	934089	605025	934089	917964	9	3	0.515173	0.115179
ENSDARP00000154635.1	pep chromosome:GRCz11:2:56642280:56649883:-1 gene:ENSDARG00000076836.4 transcript:ENSDART00000191786.1 gene_biotype:protein_coding transcript_biotype:protein_coding gene_symbol:gpx4b description:glutathione peroxidase 4b [Source:ZFIN;Acc:ZDB-GENE-030410-3]		6	19.191	2.18255e+06	2.15483e+06	1.1537e+06	1.41266e+06	2.71865e+06	4.12351e+06	4.12351e+06	3.80968e+06	30	7	0.515104	0.307773
ENSDARP00000047864.7	pep chromosome:GRCz11:3:3386221:3398383:-1 gene:ENSDARG00000115817.1 transcript:ENSDART00000047865.9 gene_biotype:protein_coding transcript_biotype:protein_coding gene_symbol:si:dkey-46g23.2 description:si:dkey-46g23.2 [Source:ZFIN;Acc:ZDB-GENE-070705-476]		24	158.263	4.67982e+06	2.20857e+06	1.53026e+06	3.16396e+06	3.11841e+06	4.67636e+06	4.67982e+06	4.32046e+06	181	29	0.51486	0.288404
ENSDARP00000067000.5	pep chromosome:GRCz11:21:14817273:14826066:-1 gene:ENSDARG00000045565.8 transcript:ENSDART00000067001.7 gene_biotype:protein_coding transcript_biotype:protein_coding gene_symbol:noc4l description:nucleolar complex associated 4 homolog [Source:NCBI gene;Acc:554096]		3	60.769	46167.4	86113.6	570576	307667	338524	63344.8	570576	575847	10	5	0.513416	0.635677
ENSDARP00000067391.3	pep chromosome:GRCz11:4:5156117:5161877:1 gene:ENSDARG00000045858.4 transcript:ENSDART00000067392.4 gene_biotype:protein_coding transcript_biotype:protein_coding gene_symbol:tigarb description:TP53 induced glycolysis regulatory phosphatase b [Source:NCBI gene;Acc:393160]		3	28.37	5.08878e+06	6.26675e+06	7.05661e+06	5.78231e+06	8.44429e+06	1.33121e+07	1.33121e+07	1.35465e+07	16	4	0.51009	0.202706
ENSDARP00000128680.1	pep chromosome:GRCz11:4:77957611:77965510:1 gene:ENSDARG00000097583.4 transcript:ENSDART00000156692.3 gene_biotype:protein_coding transcript_biotype:protein_coding gene_symbol:arfgap3 description:ADP-ribosylation factor GTPase activating protein 3 [Source:ZFIN;Acc:ZDB-GENE-040426-1]		3	54.457	39370.1	60387.7	71016.3	69083.7	46721.5	149630	149630	138242	12	3	0.505417	0.323936
ENSDARP00000109333.1	pep chromosome:GRCz11:11:7183131:7211899:1 gene:ENSDARG00000013776.12 transcript:ENSDART00000125619.4 gene_biotype:protein_coding transcript_biotype:protein_coding gene_symbol:thop1 description:thimet oligopeptidase 1 [Source:ZFIN;Acc:ZDB-GENE-040718-47]	thop1	34	80.236	1.44852e+07	1.306e+07	1.00016e+07	1.20732e+07	2.57519e+07	1.72873e+07	2.57519e+07	2.53073e+07	247	37	0.502078	0.195749
ENSDARP00000072516.3_x000D_; ENSDARP00000151840.1	pep chromosome:GRCz11:18:37259800:37270740:1 gene:ENSDARG00000068404.4 transcript:ENSDART00000078053.4 gene_biotype:protein_coding transcript_biotype:protein_coding gene_symbol:tbcb description:tubulin folding cofactor B [Source:ZFIN;Acc:ZDB-GENE-030131-9296]<|>pep chromosome:GRCz11:CHR_ALT_CTG18_1_40:37260166:37270009:1 gene:ENSDARG00000109716.1 transcript:ENSDART00000193114.1 gene_biotype:prote…		5	27.468	2.60761e+06	2.37112e+06	1.26721e+06	2.43502e+06	2.79733e+06	3.26697e+06	3.26697e+06	3.01834e+06	41	6	0.501996	0.192798
ENSDARP00000143550.1_x000D_; ENSDARP00000102008.2	pep chromosome:GRCz11:2:20658259:20667001:-1 gene:ENSDARG00000076330.6 transcript:ENSDART00000179247.2 gene_biotype:protein_coding transcript_biotype:protein_coding gene_symbol:dusp12 description:dual specificity phosphatase 12 [Source:ZFIN;Acc:ZDB-GENE-050626-91]<|>pep chromosome:GRCz11:2:20660864:20666947:-1 gene:ENSDARG00000076330.6 transcript:ENSDART00000114546.4 gene_biotype:protein_coding t…	dusp12	3	33.891	321497	466083	210910	547684	437552	374392	547684	549870	7	3	0.501775	0.204613
ENSDARP00000009428.7	pep chromosome:GRCz11:25:35889102:35905779:1 gene:ENSDARG00000006600.10 transcript:ENSDART00000023453.9 gene_biotype:protein_coding transcript_biotype:protein_coding gene_symbol:lsm14aa description:LSM14A mRNA processing body assembly factor a [Source:ZFIN;Acc:ZDB-GENE-040426-1567]	lsm14a; lsm14aa	9	47.765	7.56448e+06	6.17553e+06	7.28234e+06	7.91697e+06	1.22875e+07	9.81266e+06	1.22875e+07	1.20753e+07	115	14	0.496167	0.114895
ENSDARP00000133235.1	pep chromosome:GRCz11:10:44917351:44924289:-1 gene:ENSDARG00000104643.3 transcript:ENSDART00000171267.2 gene_biotype:protein_coding transcript_biotype:protein_coding gene_symbol:tuba7l description:tubulin, alpha 7 like [Source:ZFIN;Acc:ZDB-GENE-040704-78]	tuba7l; zgc:91972	3	49.845	1.9913e+06	1.96512e+06	2.94041e+06	2.56138e+06	3.31635e+06	3.7597e+06	3.7597e+06	3.47356e+06	289	38	0.49093	0.142088
ENSDARP00000151056.1_x000D_; ENSDARP00000027655.7	pep chromosome:GRCz11:CHR_ALT_CTG11_1_20:24739925:24763606:1 gene:ENSDARG00000110262.1 transcript:ENSDART00000191421.1 gene_biotype:protein_coding transcript_biotype:protein_coding gene_symbol:rnpep description:arginyl aminopeptidase (aminopeptidase B) [Source:ZFIN;Acc:ZDB-GENE-040718-241]<|>pep chromosome:GRCz11:11:24758967:24783118:1 gene:ENSDARG00000012506.10 transcript:ENSDART00000005616.9 ge…	rnpep	4	71.219	177176	187156	98228.2	128018	214565	329066	329066	304022	12	5	0.490836	0.297918
ENSDARP00000127888.1	pep chromosome:GRCz11:25:26811170:26824509:1 gene:ENSDARG00000079835.5 transcript:ENSDART00000157029.2 gene_biotype:protein_coding transcript_biotype:protein_coding gene_symbol:man2c1 description:mannosidase, alpha, class 2C, member 1 [Source:ZFIN;Acc:ZDB-GENE-101103-4]	man2c1	6	116.345	269038	146482	213056	331248	268302	260951	331248	332571	38	10	0.488596	0.159009
ENSDARP00000105799.2	pep chromosome:GRCz11:13:25211939:25284379:-1 gene:ENSDARG00000044968.8 transcript:ENSDART00000124167.4 gene_biotype:protein_coding transcript_biotype:protein_coding gene_symbol:vcla description:vinculin a [Source:ZFIN;Acc:ZDB-GENE-050506-61]	vcl	5	123.967	43674.2	54835.7	37773	46058	72384.5	74738.2	74738.2	71134.9	16	5	0.487242	0.158167
ENSDARP00000060744.4	pep chromosome:GRCz11:2:56339058:56348727:-1 gene:ENSDARG00000041435.5 transcript:ENSDART00000060745.5 gene_biotype:protein_coding transcript_biotype:protein_coding gene_symbol:uba52 description:ubiquitin A-52 residue ribosomal protein fusion product 1 [Source:ZFIN;Acc:ZDB-GENE-051023-7]	LOC107696297; LOC109050014; LOC113045247; uba52; zgc:123344	8	14.747	4.88272e+07	4.42407e+07	4.45146e+07	6.01722e+07	7.09359e+07	6.2033e+07	7.09359e+07	6.97113e+07	151	22	0.487104	0.079899
ENSDARP00000040396.4	pep chromosome:GRCz11:1:51721851:51729862:1 gene:ENSDARG00000025350.6 transcript:ENSDART00000040397.5 gene_biotype:protein_coding transcript_biotype:protein_coding gene_symbol:prdx2 description:peroxiredoxin 2 [Source:ZFIN;Acc:ZDB-GENE-030326-2]	prdx1; prdx2	12	21.837	4.15105e+07	4.33719e+07	3.42955e+07	4.23939e+07	5.85582e+07	6.81049e+07	6.81049e+07	6.29216e+07	181	25	0.484411	0.133768
ENSDARP00000104318.2	pep chromosome:GRCz11:3:32933663:32952050:1 gene:ENSDARG00000078772.3 transcript:ENSDART00000112742.3 gene_biotype:protein_coding transcript_biotype:protein_coding gene_symbol:nbr1b description:NBR1 autophagy cargo receptor b [Source:ZFIN;Acc:ZDB-GENE-170215-1]		3	107.785	95882.9	39538.8	89565.4	115906	248391	32205.7	248391	244103	4	3	0.483089	0.541657
ENSDARP00000135949.2	pep chromosome:GRCz11:24:42060967:42072886:-1 gene:ENSDARG00000101316.2 transcript:ENSDART00000171389.2 gene_biotype:protein_coding transcript_biotype:protein_coding gene_symbol:ppp4r1 description:protein phosphatase 4, regulatory subunit 1 [Source:ZFIN;Acc:ZDB-GENE-040426-753]		6	57.11	525296	681762	1.18128e+06	645813	1.51191e+06	1.18279e+06	1.51191e+06	1.48581e+06	33	6	0.482954	0.310434
ENSDARP00000078255.4	pep chromosome:GRCz11:6:9107063:9130843:1 gene:ENSDARG00000059902.6 transcript:ENSDART00000083820.5 gene_biotype:protein_coding transcript_biotype:protein_coding gene_symbol:vps16 description:vacuolar protein sorting 16 homolog [Source:ZFIN;Acc:ZDB-GENE-050809-9]	MGC162584; vps16	3	94.46	71125.4	104961	119887	117861	148721	139385	148721	146154	14	3	0.482937	0.145648
ENSDARP00000017328.6	pep chromosome:GRCz11:19:20778011:20783758:1 gene:ENSDARG00000014499.8 transcript:ENSDART00000024208.7 gene_biotype:protein_coding transcript_biotype:protein_coding gene_symbol:nutf2l description:nuclear transport factor 2, like [Source:ZFIN;Acc:ZDB-GENE-020416-1]	nutf2; nutf2l	3	14.66	826430	1.49676e+06	1.48814e+06	1.24223e+06	1.52254e+06	2.64748e+06	2.64748e+06	2.44599e+06	16	3	0.48124	0.266037
ENSDARP00000142177.1	pep chromosome:GRCz11:11:6899:12319:-1 gene:ENSDARG00000069977.6 transcript:ENSDART00000173009.1 gene_biotype:protein_coding transcript_biotype:protein_coding gene_symbol:MYG1 description:melanocyte proliferating gene 1 [Source:ZFIN;Acc:ZDB-GENE-060312-32]	myg1	18	43.234	5.91073e+06	5.12636e+06	3.98029e+06	5.42843e+06	7.63754e+06	7.87831e+06	7.87831e+06	7.50569e+06	143	19	0.479128	0.144284
ENSDARP00000103920.3	pep chromosome:GRCz11:20:4157815:4186544:1 gene:ENSDARG00000074401.4 transcript:ENSDART00000113132.4 gene_biotype:protein_coding transcript_biotype:protein_coding gene_symbol:gnpat description:glyceronephosphate O-acyltransferase [Source:ZFIN;Acc:ZDB-GENE-040618-4]	gnpat	3	75.904	37847.4	134626	225969	201710	137067	112751	225969	228056	17	3	0.478981	0.483563
ENSDARP00000114720.1	pep chromosome:GRCz11:16:27383717:27405460:1 gene:ENSDARG00000006869.8 transcript:ENSDART00000132329.3 gene_biotype:protein_coding transcript_biotype:protein_coding gene_symbol:stx17 description:syntaxin 17 [Source:ZFIN;Acc:ZDB-GENE-041114-164]	stx17	7	31.857	978168	1.52113e+06	3.20623e+06	1.34557e+06	5.31856e+06	1.79525e+06	5.31856e+06	5.22674e+06	44	8	0.476419	0.476191
ENSDARP00000029933.7	pep chromosome:GRCz11:6:6972953:6976107:-1 gene:ENSDARG00000006260.13 transcript:ENSDART00000039443.9 gene_biotype:protein_coding transcript_biotype:protein_coding gene_symbol:tuba8l4 description:tubulin, alpha 8 like 4 [Source:ZFIN;Acc:ZDB-GENE-040426-860]	LOC107551929; LOC113091408; tuba8l4	14	50.002	1.33157e+08	1.02751e+08	1.6202e+08	1.66551e+08	2.01433e+08	1.77378e+08	2.01433e+08	1.97956e+08	1116	146	0.47488	0.129977
ENSDARP00000130680.2_x000D_; ENSDARP00000150680.1	pep chromosome:GRCz11:12:35588145:35707358:1 gene:ENSDARG00000102024.2 transcript:ENSDART00000158043.2 gene_biotype:protein_coding transcript_biotype:protein_coding gene_symbol:chmp6b description:charged multivesicular body protein 6b [Source:NCBI gene;Acc:445397]<|>pep chromosome:GRCz11:12:35588024:35594861:1 gene:ENSDARG00000102024.2 transcript:ENSDART00000181861.1 gene_biotype:protein_coding t…	chmp6	3	23.965	1.20183e+06	515090	1.66188e+06	1.24913e+06	2.55811e+06	858322	2.55811e+06	2.51395e+06	12	3	0.47155	0.430247
ENSDARP00000136238.1_x000D_; ENSDARP00000134958.1	pep chromosome:GRCz11:19:48117388:48120285:1 gene:ENSDARG00000103791.2 transcript:ENSDART00000160549.2 gene_biotype:protein_coding transcript_biotype:protein_coding gene_symbol:nme2b.1 description:NME/NM23 nucleoside diphosphate kinase 2b, tandem duplicate 1 [Source:ZFIN;Acc:ZDB-GENE-000210-32]<|>pep chromosome:GRCz11:19:48117995:48120165:1 gene:ENSDARG00000103791.2 transcript:ENSDART00000170865.…		9	17.251	1.48711e+07	8.68522e+06	6.6653e+06	7.13279e+06	1.87813e+07	1.70718e+07	1.87813e+07	1.84571e+07	100	13	0.469854	0.360032
ENSDARP00000033355.5	pep chromosome:GRCz11:9:12262702:12269980:-1 gene:ENSDARG00000012222.8 transcript:ENSDART00000032344.7 gene_biotype:protein_coding transcript_biotype:protein_coding gene_symbol:nup35 description:nucleoporin 35 [Source:NCBI gene;Acc:337461]	nup35	13	32.863	5.55404e+06	5.23154e+06	1.16277e+07	7.64764e+06	1.50065e+07	7.81876e+06	1.50065e+07	1.47475e+07	96	15	0.469737	0.314478
ENSDARP00000134072.2	pep scaffold:GRCz11:KN150663.1:58:936:-1 gene:ENSDARG00000101340.2 transcript:ENSDART00000158964.2 gene_biotype:protein_coding transcript_biotype:protein_coding gene_symbol:CABZ01117840.1		4	14.002	5.62581e+06	4.04108e+06	5.07086e+06	5.49242e+06	6.63156e+06	8.36233e+06	8.36233e+06	7.7259e+06	58	7	0.467221	0.144922
ENSDARP00000040291.5	pep chromosome:GRCz11:20:29619820:29633507:-1 gene:ENSDARG00000027649.8 transcript:ENSDART00000040292.6 gene_biotype:protein_coding transcript_biotype:protein_coding gene_symbol:cpsf3 description:cleavage and polyadenylation specific factor 3 [Source:ZFIN;Acc:ZDB-GENE-030131-3275]	cpsf3	8	78.287	426904	365085	503103	478820	844652	512092	844652	830071	15	6	0.467082	0.183884
ENSDARP00000044837.6	pep chromosome:GRCz11:19:34959967:34979837:-1 gene:ENSDARG00000032849.8 transcript:ENSDART00000044838.8 gene_biotype:protein_coding transcript_biotype:protein_coding gene_symbol:ndrg1a description:N-myc downstream regulated 1a [Source:ZFIN;Acc:ZDB-GENE-030826-34]	ndrg1a; wu:fb60h02	11	43.573	3.13182e+06	4.18495e+06	2.01952e+06	2.59491e+06	4.06046e+06	6.59096e+06	6.59096e+06	6.08934e+06	79	12	0.463865	0.323567
ENSDARP00000100695.2	pep chromosome:GRCz11:3:3402223:3413680:-1 gene:ENSDARG00000116005.1 transcript:ENSDART00000115331.4 gene_biotype:protein_coding transcript_biotype:protein_coding gene_symbol:zgc:171446 description:zgc:171446 [Source:ZFIN;Acc:ZDB-GENE-080205-1]		8	158.182	1.31268e+06	533421	448981	970471	797325	1.06218e+06	1.31268e+06	981337	184	28	0.462144	0.325949
ENSDARP00000070383.4	pep chromosome:GRCz11:3:35812040:35847114:1 gene:ENSDARG00000070261.6 transcript:ENSDART00000075903.6 gene_biotype:protein_coding transcript_biotype:protein_coding gene_symbol:crlf3 description:cytokine receptor-like factor 3 [Source:NCBI gene;Acc:550515]	crlf3	5	49.269	477768	580792	357973	410659	819040	769150	819040	804901	21	5	0.460319	0.247386
ENSDARP00000131909.1	pep chromosome:GRCz11:3:17951790:18009316:1 gene:ENSDARG00000099079.2 transcript:ENSDART00000164663.2 gene_biotype:protein_coding transcript_biotype:protein_coding gene_symbol:aclya description:ATP citrate lyase a [Source:ZFIN;Acc:ZDB-GENE-031113-1]		40	119.589	5.66672e+06	5.53599e+06	3.26844e+06	4.30036e+06	6.53413e+06	9.49142e+06	9.49142e+06	8.76906e+06	320	52	0.459707	0.277178
ENSDARP00000002746.5_x000D_; ENSDARP00000143864.2	pep chromosome:GRCz11:3:34120191:34128952:1 gene:ENSDARG00000013839.10 transcript:ENSDART00000020017.7 gene_biotype:protein_coding transcript_biotype:protein_coding gene_symbol:aldh3b1 description:aldehyde dehydrogenase 3 family, member B1 [Source:ZFIN;Acc:ZDB-GENE-021120-3]<|>pep chromosome:GRCz11:3:34121156:34128950:1 gene:ENSDARG00000013839.10 transcript:ENSDART00000174929.2 gene_biotype:prote…	aldh3b1; aldh3d1	9	52.525	1.42167e+07	1.11404e+07	9.63673e+06	1.02188e+07	1.85634e+07	2.08177e+07	2.08177e+07	1.92333e+07	75	11	0.457165	0.237075
ENSDARP00000088095.4	pep chromosome:GRCz11:5:63458263:63509581:-1 gene:ENSDARG00000021004.11 transcript:ENSDART00000097325.6 gene_biotype:protein_coding transcript_biotype:protein_coding gene_symbol:c5 description:complement component 5 [Source:ZFIN;Acc:ZDB-GENE-120510-2]	c5	4	191.204	65253.8	60875	46431.6	59101	100260	80406.3	100260	98529.7	23	7	0.456383	0.177886
ENSDARP00000107250.3	pep chromosome:GRCz11:2:40830768:40890264:-1 gene:ENSDARG00000054746.7 transcript:ENSDART00000123886.3 gene_biotype:protein_coding transcript_biotype:protein_coding gene_symbol:uggt1 description:UDP-glucose glycoprotein glucosyltransferase 1 [Source:ZFIN;Acc:ZDB-GENE-061103-619]		11	181.996	240297	420058	517924	563205	433973	551398	563205	565454	62	11	0.455404	0.234659
ENSDARP00000063785.2	pep chromosome:GRCz11:15:39977461:40002930:1 gene:ENSDARG00000043451.5 transcript:ENSDART00000063786.3 gene_biotype:protein_coding transcript_biotype:protein_coding gene_symbol:cab39 description:calcium binding protein 39 [Source:ZFIN;Acc:ZDB-GENE-040625-158]		15	39.766	7.90799e+06	6.50716e+06	6.86319e+06	7.69357e+06	1.06492e+07	1.11105e+07	1.11105e+07	1.04653e+07	136	18	0.455318	0.134268
ENSDARP00000096178.3	pep chromosome:GRCz11:22:18543193:18546244:-1 gene:ENSDARG00000013351.11 transcript:ENSDART00000105405.5 gene_biotype:protein_coding transcript_biotype:protein_coding gene_symbol:cirbpb description:cold inducible RNA binding protein b [Source:ZFIN;Acc:ZDB-GENE-030131-5841]		3	23.59	274837	601943	243373	689360	283806	527665	1.38285e+06	1.48674e+06	7	3	0.452803	0.375526
ENSDARP00000109783.2	pep chromosome:GRCz11:4:16876831:16883051:-1 gene:ENSDARG00000007405.8 transcript:ENSDART00000124627.3 gene_biotype:protein_coding transcript_biotype:protein_coding gene_symbol:strap description:serine/threonine kinase receptor associated protein [Source:ZFIN;Acc:ZDB-GENE-040426-1110]	strap; zgc:77604	12	36.048	1.18245e+07	9.64857e+06	1.54039e+07	1.16951e+07	2.8404e+07	1.33675e+07	2.8404e+07	2.79137e+07	87	13	0.445757	0.307563
ENSDARP00000136064.2	pep chromosome:GRCz11:4:78010696:78020408:-1 gene:ENSDARG00000099824.2 transcript:ENSDART00000162341.2 gene_biotype:protein_coding transcript_biotype:protein_coding gene_symbol:nots description:nothepsin [Source:ZFIN;Acc:ZDB-GENE-010620-1]		7	38.13	1.42573e+08	7.8404e+07	1.75125e+08	1.73096e+08	2.27487e+08	1.2553e+08	2.27487e+08	2.2356e+08	217	34	0.445436	0.296317
ENSDARP00000014456.6_x000D_; ENSDARP00000156681.1	pep chromosome:GRCz11:13:17714296:17729474:-1 gene:ENSDARG00000013623.10 transcript:ENSDART00000013011.7 gene_biotype:protein_coding transcript_biotype:protein_coding gene_symbol:vdac2 description:voltage-dependent anion channel 2 [Source:ZFIN;Acc:ZDB-GENE-030131-845]<|>pep chromosome:GRCz11:13:17714446:17723417:-1 gene:ENSDARG00000013623.10 transcript:ENSDART00000183834.1 gene_biotype:protein_co…	vdac2; zgc:55795	9	30.265	989858	2.77274e+06	6.78494e+06	3.23674e+06	5.23558e+06	2.77317e+06	1.32439e+07	1.32439e+07	75	12	0.44516	0.532829
ENSDARP00000142403.2	pep chromosome:GRCz11:13:33703784:34558921:1 gene:ENSDARG00000032601.10 transcript:ENSDART00000173361.2 gene_biotype:protein_coding transcript_biotype:protein_coding gene_symbol:macrod2 description:mono-ADP ribosylhydrolase 2 [Source:ZFIN;Acc:ZDB-GENE-040426-1490]		10	50.159	4.20534e+06	4.31457e+06	2.135e+06	2.89591e+06	5.10188e+06	6.60022e+06	6.60022e+06	6.0979e+06	72	13	0.44396	0.336208
ENSDARP00000153176.1_x000D_; ENSDARP00000157222.1_x000D_; ENSDARP00000152874.1_x000D_; ENSDARP00000118562.1	pep chromosome:GRCz11:CHR_ALT_CTG5_1_25:32801212:32816262:-1 gene:ENSDARG00000114479.1 transcript:ENSDART00000193542.1 gene_biotype:protein_coding transcript_biotype:protein_coding gene_symbol:ptpa description:protein phosphatase 2 phosphatase activator [Source:ZFIN;Acc:ZDB-GENE-040801-11]<|>pep chromosome:GRCz11:5:32793886:32814417:-1 gene:ENSDARG00000031985.9 transcript:ENSDART00000188900.1 gen…	ppp2r4; ptpa	5	36.801	462085	599379	421962	368132	724416	1.10119e+06	1.10119e+06	1.01738e+06	20	4	0.443099	0.33808
ENSDARP00000155136.1_x000D_; ENSDARP00000025613.8	pep chromosome:GRCz11:CHR_ALT_CTG5_1_35:37978281:37980968:1 gene:ENSDARG00000110395.1 transcript:ENSDART00000187198.1 gene_biotype:protein_coding transcript_biotype:protein_coding gene_symbol:apoa1a description:apolipoprotein A-Ia [Source:NCBI gene;Acc:30355]<|>pep chromosome:GRCz11:5:37978501:37981521:1 gene:ENSDARG00000012076.9 transcript:ENSDART00000012050.9 gene_biotype:protein_coding transcr…	apoa1	5	30.237	530579	700056	677315	606759	2.56472e+06	405742	2.56472e+06	2.52045e+06	13	6	0.442517	0.521991
ENSDARP00000053000.4	pep chromosome:GRCz11:5:26795465:26806100:1 gene:ENSDARG00000036481.6 transcript:ENSDART00000053001.6 gene_biotype:protein_coding transcript_biotype:protein_coding gene_symbol:tcn2 description:transcobalamin II [Source:ZFIN;Acc:ZDB-GENE-030131-4648]	si:ch211-102c2.6; tcn2	9	46.906	589543	971005	310702	367824	671758	1.79872e+06	1.79872e+06	1.66183e+06	49	15	0.440416	0.524904
ENSDARP00000057878.6	pep chromosome:GRCz11:1:31706668:31722875:1 gene:ENSDARG00000027572.9 transcript:ENSDART00000057879.7 gene_biotype:protein_coding transcript_biotype:protein_coding gene_symbol:as3mt description:arsenite methyltransferase [Source:ZFIN;Acc:ZDB-GENE-060312-15]		9	41.585	1.85113e+06	2.26983e+06	2.34692e+06	2.77934e+06	2.19997e+06	4.01701e+06	4.01701e+06	3.71129e+06	48	9	0.438861	0.19784
ENSDARP00000054385.4_x000D_; ENSDARP00000146395.1	pep chromosome:GRCz11:1:22845225:22851481:-1 gene:ENSDARG00000037378.5 transcript:ENSDART00000054386.5 gene_biotype:protein_coding transcript_biotype:protein_coding gene_symbol:qdprb1 description:quinoid dihydropteridine reductase b1 [Source:ZFIN;Acc:ZDB-GENE-050522-320]<|>pep chromosome:GRCz11:CHR_ALT_CTG1_2_6:22842571:22848525:-1 gene:ENSDARG00000115067.1 transcript:ENSDART00000190032.1 gene_bi…		3	25.205	246327	274833	243833	251191	526833	309537	526833	517739	10	2	0.437073	0.231939
ENSDARP00000014272.9	pep chromosome:GRCz11:19:10396042:10408029:1 gene:ENSDARG00000020798.11 transcript:ENSDART00000028048.11 gene_biotype:protein_coding transcript_biotype:protein_coding gene_symbol:necap1 description:NECAP endocytosis associated 1 [Source:ZFIN;Acc:ZDB-GENE-040426-1682]	necap1; zgc:73124	5	28.223	7.93241e+06	8.77963e+06	3.90157e+06	6.8653e+06	8.22896e+06	1.18751e+07	1.18751e+07	1.09714e+07	23	4	0.434644	0.313057
ENSDARP00000157569.1_x000D_; ENSDARP00000006831.4	pep chromosome:GRCz11:CHR_ALT_CTG1_1_11:17535212:17541557:1 gene:ENSDARG00000113754.1 transcript:ENSDART00000190304.1 gene_biotype:protein_coding transcript_biotype:protein_coding gene_symbol:casp3a description:caspase 3, apoptosis-related cysteine peptidase a [Source:ZFIN;Acc:ZDB-GENE-011210-1]<|>pep chromosome:GRCz11:1:17527378:17536307:1 gene:ENSDARG00000017905.9 transcript:ENSDART00000005593.…	casp3a	18	31.467	4.73897e+06	4.95219e+06	3.5262e+06	4.54348e+06	6.15665e+06	7.2906e+06	7.2906e+06	6.73573e+06	107	15	0.433742	0.188053
ENSDARP00000143408.2	pep chromosome:GRCz11:1:44196236:44224905:1 gene:ENSDARG00000078233.4 transcript:ENSDART00000179560.2 gene_biotype:protein_coding transcript_biotype:protein_coding gene_symbol:ctnnd1 description:catenin (cadherin-associated protein), delta 1 [Source:ZFIN;Acc:ZDB-GENE-110208-9]	ctnnd1	4	103.083	183509	145488	164885	190109	216722	262381	262381	242412	22	4	0.432042	0.141711
ENSDARP00000147219.1_x000D_; ENSDARP00000051069.5	pep chromosome:GRCz11:CHR_ALT_CTG5_1_41:41086418:41103369:-1 gene:ENSDARG00000109334.1 transcript:ENSDART00000188378.1 gene_biotype:protein_coding transcript_biotype:protein_coding gene_symbol:golph3 description:golgi phosphoprotein 3 [Source:ZFIN;Acc:ZDB-GENE-041010-209]<|>pep chromosome:GRCz11:5:41082534:41103583:-1 gene:ENSDARG00000052851.7 transcript:ENSDART00000051070.7 gene_biotype:protein_…	golph3	5	33.596	1.33974e+06	1.22598e+06	1.03688e+06	1.17951e+06	1.57568e+06	2.24929e+06	2.24929e+06	2.07811e+06	31	5	0.431833	0.214767
ENSDARP00000055489.4	pep chromosome:GRCz11:3:25369965:25377163:-1 gene:ENSDARG00000038066.9 transcript:ENSDART00000055490.7 gene_biotype:protein_coding transcript_biotype:protein_coding gene_symbol:kpna2 description:karyopherin alpha 2 (RAG cohort 1, importin alpha 1) [Source:ZFIN;Acc:ZDB-GENE-040718-22]		18	57.563	4.46738e+07	3.69816e+07	5.32883e+07	6.13677e+07	6.16397e+07	5.69491e+07	6.16397e+07	6.16127e+07	131	19	0.430318	0.138706
ENSDARP00000156711.1	pep chromosome:GRCz11:4:1788748:1801519:-1 gene:ENSDARG00000045878.7 transcript:ENSDART00000188604.1 gene_biotype:protein_coding transcript_biotype:protein_coding gene_symbol:nudt4b description:nudix (nucleoside diphosphate linked moiety X)-type motif 4b [Source:ZFIN;Acc:ZDB-GENE-040912-79]	nudt4b; zgc:101062	5	20.351	1.86026e+06	1.56663e+06	2.43373e+06	2.6223e+06	2.99618e+06	2.18657e+06	2.99618e+06	2.94446e+06	40	6	0.425431	0.180157
ENSDARP00000134278.1	pep chromosome:GRCz11:23:41831224:41854104:1 gene:ENSDARG00000102356.2 transcript:ENSDART00000171885.2 gene_biotype:protein_coding transcript_biotype:protein_coding gene_symbol:scp2b description:sterol carrier protein 2b [Source:ZFIN;Acc:ZDB-GENE-041010-196]	scp2b; zgc:101621	3	15.301	398799	626443	741665	726257	454468	1.35959e+06	1.35959e+06	1.25611e+06	14	2	0.42538	0.386097
ENSDARP00000132453.1	pep chromosome:GRCz11:10:6121558:6313905:1 gene:ENSDARG00000100729.2 transcript:ENSDART00000157947.2 gene_biotype:protein_coding transcript_biotype:protein_coding gene_symbol:tln1 description:talin 1 [Source:ZFIN;Acc:ZDB-GENE-031002-48]		3	271.258	24402.9	16850.5	29716.9	24382.7	62567.4	19391.4	62567.4	61487.3	43	11	0.425186	0.41112
ENSDARP00000132110.2	pep chromosome:GRCz11:9:56336873:56399699:-1 gene:ENSDARG00000098079.2 transcript:ENSDART00000170281.2 gene_biotype:protein_coding transcript_biotype:protein_coding gene_symbol:rab3gap1 description:RAB3 GTPase activating protein subunit 1 [Source:NCBI gene;Acc:777744]		6	108.621	330476	227763	900280	506898	1.09962e+06	292842	1.09962e+06	1.08063e+06	26	6	0.422763	0.537361
ENSDARP00000032448.4	pep chromosome:GRCz11:11:3301277:3308569:-1 gene:ENSDARG00000026577.6 transcript:ENSDART00000036581.6 gene_biotype:protein_coding transcript_biotype:protein_coding gene_symbol:cdk2 description:cyclin-dependent kinase 2 [Source:ZFIN;Acc:ZDB-GENE-040426-2741]	cdk2; wu:fa10c02	3	33.998	418653	424185	974407	796650	909048	573442	974407	983408	30	5	0.420992	0.336821
ENSDARP00000072847.4	pep chromosome:GRCz11:20:25625872:25639508:1 gene:ENSDARG00000004517.12 transcript:ENSDART00000078385.6 gene_biotype:protein_coding transcript_biotype:protein_coding gene_symbol:ppat description:phosphoribosyl pyrophosphate amidotransferase [Source:ZFIN;Acc:ZDB-GENE-041210-323]	ppat	18	55.216	5.3114e+06	5.11001e+06	3.64439e+06	4.73128e+06	7.01336e+06	7.11259e+06	7.11259e+06	6.89229e+06	121	17	0.418204	0.206844
ENSDARP00000106990.2	pep chromosome:GRCz11:8:48816082:48847772:-1 gene:ENSDARG00000009557.10 transcript:ENSDART00000122458.4 gene_biotype:protein_coding transcript_biotype:protein_coding gene_symbol:wrap73 description:WD repeat containing, antisense to TP73 [Source:ZFIN;Acc:ZDB-GENE-030131-6313]	wrap73	3	50.989	297992	262681	351609	363463	444186	406687	444186	436518	11	2	0.418111	0.144559
ENSDARP00000090639.4	pep chromosome:GRCz11:25:35068166:35095129:-1 gene:ENSDARG00000012073.11 transcript:ENSDART00000099866.6 gene_biotype:protein_coding transcript_biotype:protein_coding gene_symbol:kif15 description:kinesin family member 15 [Source:ZFIN;Acc:ZDB-GENE-050622-16]		8	157.423	201298	238676	321974	327321	319459	351744	351744	328627	36	7	0.416511	0.173749
ENSDARP00000116609.1	pep chromosome:GRCz11:24:7941373:7957581:-1 gene:ENSDARG00000009342.10 transcript:ENSDART00000145815.2 gene_biotype:protein_coding transcript_biotype:protein_coding gene_symbol:txndc5 description:thioredoxin domain containing 5 [Source:ZFIN;Acc:ZDB-GENE-040426-1951]	txndc5	6	46.129	620524	853068	785067	1.27818e+06	874731	880489	1.86392e+06	1.89169e+06	29	7	0.414735	0.190081
ENSDARP00000106349.2	pep chromosome:GRCz11:8:45755648:45759137:-1 gene:ENSDARG00000009212.8 transcript:ENSDART00000123878.3 gene_biotype:protein_coding transcript_biotype:protein_coding gene_symbol:ppiaa description:peptidylprolyl isomerase Aa (cyclophilin A) [Source:ZFIN;Acc:ZDB-GENE-030131-8556]	ppia	8	10.812	2.72599e+07	2.76338e+07	1.6535e+07	2.0221e+07	3.12875e+07	4.65246e+07	4.65246e+07	4.29838e+07	78	13	0.413565	0.327623
ENSDARP00000115483.1_x000D_; ENSDARP00000116723.1	pep chromosome:GRCz11:22:25274712:25276038:1 gene:ENSDARG00000086408.5 transcript:ENSDART00000137341.2 gene_biotype:protein_coding transcript_biotype:protein_coding gene_symbol:zgc:171717 description:zgc:171717 [Source:ZFIN;Acc:ZDB-GENE-071004-25]<|>pep chromosome:GRCz11:22:25289360:25290573:1 gene:ENSDARG00000087583.4 transcript:ENSDART00000143782.2 gene_biotype:protein_coding transcript_biotype…		7	18.671	5.21641e+08	5.57302e+08	1.41346e+08	2.40015e+08	3.07436e+08	1.30478e+09	1.30478e+09	1.20548e+09	105	19	0.409464	0.618203
ENSDARP00000068045.4	pep chromosome:GRCz11:7:55292978:55325712:1 gene:ENSDARG00000051851.7 transcript:ENSDART00000073555.6 gene_biotype:protein_coding transcript_biotype:protein_coding gene_symbol:ctu2 description:cytosolic thiouridylase subunit 2 homolog (S. pombe) [Source:NCBI gene;Acc:445166]	ctu2	4	55.789	144490	88873.7	132462	175890	115485	195715	195715	180820	16	4	0.408251	0.257031
ENSDARP00000051678.4	pep chromosome:GRCz11:7:41348543:41396860:-1 gene:ENSDARG00000075083.6 transcript:ENSDART00000051679.8 gene_biotype:protein_coding transcript_biotype:protein_coding gene_symbol:prkdc description:protein kinase, DNA-activated, catalytic subunit [Source:ZFIN;Acc:ZDB-GENE-030131-9008]	prkdc	18	466.716	213684	200307	190469	214364	301317	294254	301317	296115	92	15	0.407052	0.162409
ENSDARP00000111802.1	pep chromosome:GRCz11:13:4307583:4333181:-1 gene:ENSDARG00000090054.4 transcript:ENSDART00000122406.3 gene_biotype:protein_coding transcript_biotype:protein_coding gene_symbol:znf318 description:zinc finger protein 318 [Source:ZFIN;Acc:ZDB-GENE-140106-251]	znf318	4	249.347	29099.2	40947.3	37325.9	44576.6	51155.2	45349.6	56376.8	60612	10	3	0.405778	0.160764
ENSDARP00000129014.1	pep chromosome:GRCz11:15:25438714:25448626:1 gene:ENSDARG00000061634.9 transcript:ENSDART00000154164.3 gene_biotype:protein_coding transcript_biotype:protein_coding gene_symbol:aifm4 description:apoptosis inducing factor mitochondria associated 4 [Source:ZFIN;Acc:ZDB-GENE-070112-2282]	aifm4	28	58.274	1.44317e+07	1.24299e+07	9.31482e+06	1.17065e+07	1.70399e+07	1.93877e+07	1.93877e+07	1.79121e+07	214	27	0.403571	0.240339
ENSDARP00000156655.1	pep chromosome:GRCz11:7:41903547:41916505:-1 gene:ENSDARG00000104066.3 transcript:ENSDART00000185785.1 gene_biotype:protein_coding transcript_biotype:protein_coding gene_symbol:dnaja2a description:DnaJ heat shock protein family (Hsp40) member A2a [Source:ZFIN;Acc:ZDB-GENE-040426-2884]	dnaja2a; zgc:85775	12	45.508	1.04366e+07	8.24471e+06	1.22362e+07	1.57908e+07	1.40758e+07	1.09599e+07	1.57908e+07	1.58539e+07	160	21	0.403403	0.200965
ENSDARP00000096007.4	pep chromosome:GRCz11:17:11728920:12058171:-1 gene:ENSDARG00000058050.8 transcript:ENSDART00000105236.5 gene_biotype:protein_coding transcript_biotype:protein_coding gene_symbol:smyd3 description:SET and MYND domain containing 3 [Source:ZFIN;Acc:ZDB-GENE-051120-138]		7	48.887	1.9684e+06	1.8469e+06	1.3362e+06	1.84928e+06	2.40549e+06	2.52319e+06	2.52319e+06	2.36397e+06	67	8	0.402759	0.198531
ENSDARP00000144757.1	pep chromosome:GRCz11:23:18558209:18567088:-1 gene:ENSDARG00000017659.8 transcript:ENSDART00000192371.1 gene_biotype:protein_coding transcript_biotype:protein_coding gene_symbol:sephs2 description:selenophosphate synthetase 2 [Source:ZFIN;Acc:ZDB-GENE-030327-5]	sephs2	7	38.613	2.62646e+06	2.56007e+06	2.06379e+06	2.35608e+06	3.58851e+06	3.78144e+06	3.78144e+06	3.52656e+06	36	5	0.401371	0.212936
ENSDARP00000143329.1_x000D_; ENSDARP00000025042.5_x000D_; ENSDARP00000156530.1	pep chromosome:GRCz11:5:41146786:41153469:1 gene:ENSDARG00000007720.7 transcript:ENSDART00000175766.2 gene_biotype:protein_coding transcript_biotype:protein_coding gene_symbol:sub1b description:SUB1 regulator of transcription b [Source:ZFIN;Acc:ZDB-GENE-040718-209]<|>pep chromosome:GRCz11:5:41143563:41151330:1 gene:ENSDARG00000007720.7 transcript:ENSDART00000011229.6 gene_biotype:protein_coding t…	sub1; sub1b	4	13.879	2.19016e+06	5.22084e+06	6.87293e+06	4.57298e+06	6.22496e+06	6.34151e+06	1.61561e+07	1.73698e+07	7	4	0.399927	0.407342
ENSDARP00000090833.4	pep chromosome:GRCz11:5:4298636:4318689:1 gene:ENSDARG00000069013.5 transcript:ENSDART00000100061.5 gene_biotype:protein_coding transcript_biotype:protein_coding gene_symbol:prdx4 description:peroxiredoxin 4 [Source:NCBI gene;Acc:570477]		6	29.093	1.69e+06	946402	1.12858e+06	1.16884e+06	1.52509e+06	2.32002e+06	2.32002e+06	2.14345e+06	64	9	0.398684	0.312494
ENSDARP00000012236.6	pep chromosome:GRCz11:12:10353333:10365969:-1 gene:ENSDARG00000071694.8 transcript:ENSDART00000007335.8 gene_biotype:protein_coding transcript_biotype:protein_coding gene_symbol:ndc80 description:NDC80 kinetochore complex component [Source:NCBI gene;Acc:445386]	ndc80	3	73.171	49147	41076.1	73219.3	59597.4	97898.4	57891.8	97898.4	96208.4	8	2	0.397422	0.291133
ENSDARP00000154014.1	pep chromosome:GRCz11:13:6245219:6250317:-1 gene:ENSDARG00000074289.4 transcript:ENSDART00000180416.1 gene_biotype:protein_coding transcript_biotype:protein_coding gene_symbol:tuba4l description:tubulin, alpha 4 like [Source:ZFIN;Acc:ZDB-GENE-030131-5588]		34	51.057	3.58563e+08	2.92784e+08	4.17467e+08	4.32067e+08	4.9404e+08	4.68592e+08	4.9404e+08	4.85511e+08	1103	140	0.39683	0.168293
ENSDARP00000060457.5_x000D_; ENSDARP00000127264.1_x000D_; ENSDARP00000127402.1	pep chromosome:GRCz11:20:54027778:54029122:1 gene:ENSDARG00000086956.6 transcript:ENSDART00000060458.8 gene_biotype:protein_coding transcript_biotype:protein_coding gene_symbol:si:dkey-241l7.3 description:si:dkey-241l7.3 [Source:ZFIN;Acc:ZDB-GENE-041014-239]<|>pep chromosome:GRCz11:20:54028015:54029122:1 gene:ENSDARG00000086956.6 transcript:ENSDART00000152961.2 gene_biotype:protein_coding transcr…	si:dkey-241l7.3	6	17.352	3.96246e+07	2.35312e+07	1.76865e+07	3.28696e+07	3.19699e+07	3.57377e+07	3.96246e+07	3.30179e+07	45	6	0.395765	0.290036
ENSDARP00000003814.6	pep chromosome:GRCz11:17:14784275:14794741:1 gene:ENSDARG00000009253.9 transcript:ENSDART00000005355.8 gene_biotype:protein_coding transcript_biotype:protein_coding gene_symbol:rtraf description:RNA transcription, translation and transport factor [Source:NCBI gene;Acc:393240]	rtraf	14	27.855	7.53698e+06	7.35788e+06	5.33325e+06	6.45929e+06	1.04211e+07	9.96734e+06	1.04211e+07	1.02412e+07	87	13	0.393911	0.241051
ENSDARP00000074155.4_x000D_; ENSDARP00000141676.1_x000D_; ENSDARP00000122687.1	pep chromosome:GRCz11:10:23071274:23099851:-1 gene:ENSDARG00000057105.6 transcript:ENSDART00000079703.6 gene_biotype:protein_coding transcript_biotype:protein_coding gene_symbol:nle1 description:notchless homolog 1 (Drosophila) [Source:ZFIN;Acc:ZDB-GENE-050522-321]<|>pep chromosome:GRCz11:10:23070752:23099869:-1 gene:ENSDARG00000057105.6 transcript:ENSDART00000162444.2 gene_biotype:protein_coding…	nle1	5	52.644	539038	869162	165500	327106	640810	838889	869162	775044	22	3	0.393762	0.567861
ENSDARP00000148933.1	pep chromosome:GRCz11:3:17939828:17946949:1 gene:ENSDARG00000070822.5 transcript:ENSDART00000185047.1 gene_biotype:protein_coding transcript_biotype:protein_coding gene_symbol:cnp description:2',3'-cyclic nucleotide 3' phosphodiesterase [Source:ZFIN;Acc:ZDB-GENE-030521-29]		8	48.572	1.78181e+06	1.82079e+06	1.16677e+06	1.53651e+06	2.00513e+06	2.77797e+06	2.77797e+06	2.56655e+06	61	8	0.392319	0.279078
ENSDARP00000134234.2_x000D_; ENSDARP00000123916.1_x000D_; ENSDARP00000038550.4	pep chromosome:GRCz11:CHR_ALT_CTG5_1_8:13133582:13189495:-1 gene:ENSDARG00000111915.1 transcript:ENSDART00000171372.2 gene_biotype:protein_coding transcript_biotype:protein_coding gene_symbol:mapk1 description:mitogen-activated protein kinase 1 [Source:ZFIN;Acc:ZDB-GENE-030722-2]<|>pep chromosome:GRCz11:5:13110883:13167097:-1 gene:ENSDARG00000027552.8 transcript:ENSDART00000149700.2 gene_biotype:…		14	42.121	5.76009e+06	5.14526e+06	4.84923e+06	5.35848e+06	7.38034e+06	8.19091e+06	8.19091e+06	7.56752e+06	115	15	0.390815	0.1958
ENSDARP00000113437.1	pep chromosome:GRCz11:5:8661414:8682590:-1 gene:ENSDARG00000092445.3 transcript:ENSDART00000142762.3 gene_biotype:protein_coding transcript_biotype:protein_coding gene_symbol:zgc:153352 description:zgc:153352 [Source:NCBI gene;Acc:767733]		5	65.685	228777	283299	306912	329005	338599	401244	401244	370707	25	4	0.389358	0.173552
ENSDARP00000024121.5_x000D_; ENSDARP00000140383.2_x000D_; ENSDARP00000150166.1	pep chromosome:GRCz11:9:25171797:25181697:-1 gene:ENSDARG00000019496.10 transcript:ENSDART00000012582.7 gene_biotype:protein_coding transcript_biotype:protein_coding gene_symbol:esd description:esterase D/formylglutathione hydrolase [Source:ZFIN;Acc:ZDB-GENE-050417-328]<|>pep chromosome:GRCz11:9:25171799:25181697:-1 gene:ENSDARG00000019496.10 transcript:ENSDART00000166684.2 gene_biotype:protein_c…	esd; wu:fb58f05	3	31.151	1.83765e+06	2.67056e+06	1.53203e+06	1.64516e+06	2.64317e+06	3.85694e+06	3.85694e+06	3.5634e+06	25	4	0.385836	0.360762
ENSDARP00000027662.6	pep chromosome:GRCz11:20:31217495:31231122:1 gene:ENSDARG00000009001.9 transcript:ENSDART00000020252.7 gene_biotype:protein_coding transcript_biotype:protein_coding gene_symbol:pdia6 description:protein disulfide isomerase family A, member 6 [Source:ZFIN;Acc:ZDB-GENE-030131-879]	pdip5	3	47.978	121824	208958	136252	295677	86090.1	303326	303326	296857	14	3	0.384839	0.496665
ENSDARP00000081987.4	pep chromosome:GRCz11:13:25549425:25566308:1 gene:ENSDARG00000061413.7 transcript:ENSDART00000087553.5 gene_biotype:protein_coding transcript_biotype:protein_coding gene_symbol:sec23ip description:SEC23 interacting protein [Source:ZFIN;Acc:ZDB-GENE-030131-5259]		4	109.263	108251	185117	146337	161109	180169	224672	224672	207573	22	4	0.384368	0.245995
ENSDARP00000147610.1	pep chromosome:GRCz11:CHR_ALT_CTG6_1_38:39061989:39075027:-1 gene:ENSDARG00000112432.1 transcript:ENSDART00000192516.1 gene_biotype:protein_coding transcript_biotype:protein_coding gene_symbol:eif4bb description:eukaryotic translation initiation factor 4Bb [Source:ZFIN;Acc:ZDB-GENE-030131-8563]		7	71.268	768951	561917	581633	646220	888836	970061	970061	896233	35	6	0.382886	0.223186
ENSDARP00000053772.4_x000D_; ENSDARP00000119629.1	pep chromosome:GRCz11:1:36194761:36204000:1 gene:ENSDARG00000036995.6 transcript:ENSDART00000053773.6 gene_biotype:protein_coding transcript_biotype:protein_coding gene_symbol:lsm6 description:LSM6 homolog, U6 small nuclear RNA and mRNA degradation associated [Source:ZFIN;Acc:ZDB-GENE-040625-50]<|>pep chromosome:GRCz11:1:36194781:36203999:1 gene:ENSDARG00000036995.6 transcript:ENSDART00000147458.…	LOC107598735; LOC107655220; LOC113114229; lsm6; LSM6; zgc:92379	3	9.08	1.32344e+07	1.08966e+07	1.212e+07	1.45249e+07	1.53279e+07	1.7349e+07	1.7349e+07	1.60287e+07	44	7	0.381326	0.161792
ENSDARP00000045696.5	pep chromosome:GRCz11:1:40263671:40270561:1 gene:ENSDARG00000031435.6 transcript:ENSDART00000045697.6 gene_biotype:protein_coding transcript_biotype:protein_coding gene_symbol:TXN description:zgc:56493 [Source:ZFIN;Acc:ZDB-GENE-030131-8581]	zgc:56493	15	12.007	6.70792e+08	5.58045e+08	5.01572e+08	7.1304e+08	7.35003e+08	7.88035e+08	7.88035e+08	7.88496e+08	346	43	0.379095	0.171688
ENSDARP00000034770.7	pep chromosome:GRCz11:12:11262954:11306766:-1 gene:ENSDARG00000024398.8 transcript:ENSDART00000036989.8 gene_biotype:protein_coding transcript_biotype:protein_coding gene_symbol:get4 description:guided entry of tail-anchored proteins factor 4 [Source:ZFIN;Acc:ZDB-GENE-030131-5399]	get4	11	36.233	1.99626e+07	2.28643e+06	9.09823e+07	2.24007e+07	9.76767e+07	4.14952e+06	9.76767e+07	9.59906e+07	107	21	0.376174	0.814477
ENSDARP00000156440.1	pep chromosome:GRCz11:11:43740949:43743702:1 gene:ENSDARG00000113643.1 transcript:ENSDART00000189296.1 gene_biotype:protein_coding transcript_biotype:protein_coding gene_symbol:ralbb description:v-ral simian leukemia viral oncogene homolog Bb (ras related) [Source:ZFIN;Acc:ZDB-GENE-040625-121]		3	11.614	841286	880949	1.10485e+06	1.08604e+06	1.53961e+06	1.0646e+06	1.53961e+06	1.51303e+06	11	2	0.373432	0.222366
ENSDARP00000072349.4	pep chromosome:GRCz11:11:34557302:34572202:-1 gene:ENSDARG00000055540.6 transcript:ENSDART00000077883.6 gene_biotype:protein_coding transcript_biotype:protein_coding gene_symbol:pfkfb4a description:6-phosphofructo-2-kinase/fructose-2,6-biphosphatase 4a [Source:ZFIN;Acc:ZDB-GENE-051120-51]		3	55.784	122968	128858	106937	99647.8	146765	251571	251571	232424	15	3	0.372856	0.354202
ENSDARP00000054207.6	pep chromosome:GRCz11:1:26110985:26127944:1 gene:ENSDARG00000037261.9 transcript:ENSDART00000054208.8 gene_biotype:protein_coding transcript_biotype:protein_coding gene_symbol:mtap description:methylthioadenosine phosphorylase [Source:NCBI gene;Acc:393526]	mtap	13	30.827	1.50046e+07	1.30144e+07	7.51177e+06	1.05717e+07	1.68623e+07	1.78572e+07	1.78572e+07	1.65712e+07	127	18	0.372587	0.348443
ENSDARP00000096499.3_x000D_; ENSDARP00000146281.1	pep chromosome:GRCz11:14:32918484:32945929:1 gene:ENSDARG00000071478.9 transcript:ENSDART00000105721.6 gene_biotype:protein_coding transcript_biotype:protein_coding gene_symbol:lnx2b description:ligand of numb-protein X 2b [Source:ZFIN;Acc:ZDB-GENE-040426-2500]<|>pep chromosome:GRCz11:14:32918172:32945174:1 gene:ENSDARG00000071478.9 transcript:ENSDART00000182867.1 gene_biotype:protein_coding tran…	id:ibd3184; lnx2b	3	75.094	164928	141627	139258	152302	235458	196518	235458	231394	13	2	0.371791	0.215957
ENSDARP00000138300.1	pep chromosome:GRCz11:19:10871601:10881508:-1 gene:ENSDARG00000101295.2 transcript:ENSDART00000160438.2 gene_biotype:protein_coding transcript_biotype:protein_coding gene_symbol:psmd4a description:proteasome 26S subunit, non-ATPase 4a [Source:ZFIN;Acc:ZDB-GENE-040625-104]	psmd4a; zgc:86833	6	40.099	2.83426e+06	2.21663e+06	3.02321e+06	3.47297e+06	3.94473e+06	2.97069e+06	3.94473e+06	3.87663e+06	100	13	0.366491	0.211231
ENSDARP00000090756.3	pep chromosome:GRCz11:13:44788077:44808783:-1 gene:ENSDARG00000068978.4 transcript:ENSDART00000099984.4 gene_biotype:protein_coding transcript_biotype:protein_coding gene_symbol:glo1 description:glyoxalase 1 [Source:ZFIN;Acc:ZDB-GENE-030722-9]	glo1	10	20.288	1.12807e+07	1.52081e+07	8.92269e+06	9.47357e+06	1.67575e+07	2.0509e+07	2.0509e+07	1.89481e+07	77	10	0.36293	0.370194
ENSDARP00000134628.1_x000D_; ENSDARP00000139718.1_x000D_; ENSDARP00000137308.1	pep chromosome:GRCz11:17:10090638:10143335:1 gene:ENSDARG00000104230.2 transcript:ENSDART00000169522.2 gene_biotype:protein_coding transcript_biotype:protein_coding gene_symbol:sec23a description:Sec23 homolog A, coat complex II component [Source:NCBI gene;Acc:406774]<|>pep chromosome:GRCz11:17:10094063:10142291:1 gene:ENSDARG00000104230.2 transcript:ENSDART00000168055.2 gene_biotype:protein_codi…	sec23a	11	86.025	1.35734e+06	1.50676e+06	1.22502e+06	1.31234e+06	1.70427e+06	2.38108e+06	2.38108e+06	2.19986e+06	82	13	0.362628	0.270196
ENSDARP00000151192.1	pep chromosome:GRCz11:20:47927720:47953524:-1 gene:ENSDARG00000102055.3 transcript:ENSDART00000167986.3 gene_biotype:protein_coding transcript_biotype:protein_coding gene_symbol:hadhb description:hydroxyacyl-CoA dehydrogenase trifunctional multienzyme complex subunit beta [Source:ZFIN;Acc:ZDB-GENE-030131-8550]		11	48.291	682170	2.32479e+06	3.5471e+06	2.68241e+06	2.13735e+06	2.06752e+06	6.16699e+06	6.16699e+06	65	11	0.358436	0.563072
ENSDARP00000112695.1_x000D_; ENSDARP00000025370.7	pep chromosome:GRCz11:20:34151686:34155595:1 gene:ENSDARG00000019062.11 transcript:ENSDART00000145852.2 gene_biotype:protein_coding transcript_biotype:protein_coding gene_symbol:arpc5b description:actin related protein 2/3 complex, subunit 5B [Source:ZFIN;Acc:ZDB-GENE-040120-7]<|>pep chromosome:GRCz11:20:34151685:34155608:1 gene:ENSDARG00000019062.11 transcript:ENSDART00000010329.9 gene_biotype:p…	arpc5b; LOC113120748	3	16.603	2.22363e+06	3.09059e+06	1.61884e+06	2.68649e+06	3.06732e+06	2.82563e+06	3.09059e+06	3.3255e+06	28	5	0.355173	0.287822
ENSDARP00000137800.2	pep chromosome:GRCz11:18:1291434:1414760:-1 gene:ENSDARG00000102249.2 transcript:ENSDART00000171881.2 gene_biotype:protein_coding transcript_biotype:protein_coding gene_symbol:pepd description:peptidase D [Source:ZFIN;Acc:ZDB-GENE-030131-9444]		4	55.189	305550	276497	224966	288729	321657	427609	427609	395065	20	5	0.354384	0.245697
ENSDARP00000070106.4	pep chromosome:GRCz11:8:8643943:8682536:1 gene:ENSDARG00000076303.6 transcript:ENSDART00000075624.7 gene_biotype:protein_coding transcript_biotype:protein_coding gene_symbol:usp11 description:ubiquitin specific peptidase 11 [Source:ZFIN;Acc:ZDB-GENE-081104-421]	usp11	7	112.809	383297	458909	304540	373836	487135	614229	614229	567482	27	5	0.354065	0.284541
ENSDARP00000139404.1	pep chromosome:GRCz11:22:1170295:1182165:1 gene:ENSDARG00000101986.2 transcript:ENSDART00000169809.2 gene_biotype:protein_coding transcript_biotype:protein_coding gene_symbol:irf6 description:interferon regulatory factor 6 [Source:ZFIN;Acc:ZDB-GENE-040426-1137]	irf6; zgc:63500	4	54.842	668329	527721	379497	491897	751934	755138	755138	738954	28	4	0.353761	0.317616
ENSDARP00000131241.1	pep chromosome:GRCz11:17:43850516:43863700:-1 gene:ENSDARG00000100317.2 transcript:ENSDART00000157530.2 gene_biotype:protein_coding transcript_biotype:protein_coding gene_symbol:ahsa1b description:AHA1, activator of heat shock protein ATPase homolog 1b [Source:ZFIN;Acc:ZDB-GENE-030131-664]		9	38.088	1.69487e+06	1.81334e+06	1.27956e+06	1.56532e+06	2.28243e+06	2.29386e+06	2.29386e+06	2.24303e+06	63	11	0.353111	0.264645
ENSDARP00000147799.1_x000D_; ENSDARP00000051185.4	pep chromosome:GRCz11:CHR_ALT_CTG5_1_34:36851072:36853973:1 gene:ENSDARG00000113175.1 transcript:ENSDART00000186667.1 gene_biotype:protein_coding transcript_biotype:protein_coding gene_symbol:nccrp1 description:P1, F-box associated domain containing [Source:NCBI gene;Acc:30078]<|>pep chromosome:GRCz11:5:36850650:36854555:1 gene:ENSDARG00000035326.5 transcript:ENSDART00000051186.5 gene_biotype:pro…	nccrp1	21	27.239	3.14843e+08	2.98723e+08	1.60632e+08	2.38014e+08	2.98503e+08	4.40945e+08	4.40945e+08	4.07386e+08	464	68	0.350731	0.38894
ENSDARP00000117031.1_x000D_; ENSDARP00000151466.1	pep chromosome:GRCz11:2:36828243:36854500:1 gene:ENSDARG00000019596.11 transcript:ENSDART00000135754.2 gene_biotype:protein_coding transcript_biotype:protein_coding gene_symbol:nrd1a description:nardilysin a (N-arginine dibasic convertase) [Source:ZFIN;Acc:ZDB-GENE-070912-417]<|>pep chromosome:GRCz11:2:36828746:36853834:1 gene:ENSDARG00000019596.11 transcript:ENSDART00000186638.1 gene_biotype:pro…	nrd1a	21	124.492	1.83438e+06	2.07557e+06	1.50812e+06	2.00496e+06	2.23613e+06	2.65447e+06	2.65447e+06	2.45245e+06	133	18	0.350484	0.22847
ENSDARP00000063491.5	pep chromosome:GRCz11:20:20600974:20611063:-1 gene:ENSDARG00000043250.7 transcript:ENSDART00000063492.7 gene_biotype:protein_coding transcript_biotype:protein_coding gene_symbol:ppm1ab description:protein phosphatase, Mg2+/Mn2+ dependent, 1Ab [Source:ZFIN;Acc:ZDB-GENE-991102-14]	ppm1ab	5	41.602	642042	590586	348274	557479	612652	800919	800919	739964	11	3	0.350202	0.325333
ENSDARP00000026086.7	pep chromosome:GRCz11:21:43137500:43171249:-1 gene:ENSDARG00000004754.11 transcript:ENSDART00000021037.10 gene_biotype:protein_coding transcript_biotype:protein_coding gene_symbol:hspa4a description:heat shock protein 4a [Source:ZFIN;Acc:ZDB-GENE-040426-2832]	hspa4a; zgc:55506	3	93.285	94680.9	109863	59077.2	63843	113006	176300	176300	162882	51	11	0.349837	0.455026
ENSDARP00000150341.1	pep chromosome:GRCz11:8:51165980:51293301:-1 gene:ENSDARG00000028071.10 transcript:ENSDART00000181145.1 gene_biotype:protein_coding transcript_biotype:protein_coding gene_symbol:bmp1a description:bone morphogenetic protein 1a [Source:ZFIN;Acc:ZDB-GENE-060818-1]		11	110.927	716014	1.33368e+06	703521	1.40661e+06	647153	1.52497e+06	1.52497e+06	1.41222e+06	45	10	0.349015	0.452767
ENSDARP00000123712.1	pep chromosome:GRCz11:17:9963436:9995667:-1 gene:ENSDARG00000058444.9 transcript:ENSDART00000148463.3 gene_biotype:protein_coding transcript_biotype:protein_coding gene_symbol:snx6 description:sorting nexin 6 [Source:ZFIN;Acc:ZDB-GENE-050913-152]	snx6	8	46.645	984212	916481	811992	877602	1.34176e+06	1.28251e+06	1.34176e+06	1.3186e+06	32	8	0.347994	0.251648
ENSDARP00000113988.1	pep chromosome:GRCz11:22:24811396:24818066:-1 gene:ENSDARG00000016825.12 transcript:ENSDART00000143443.2 gene_biotype:protein_coding transcript_biotype:protein_coding gene_symbol:vtg6 description:vitellogenin 6 [Source:ZFIN;Acc:ZDB-GENE-001201-5]	si:rp71-23d18.1	57	149.919	4.16605e+08	4.23896e+08	1.80746e+08	2.9102e+08	3.62966e+08	6.22978e+08	6.22978e+08	5.75566e+08	7629	1253	0.347927	0.468538
ENSDARP00000005238.7	pep chromosome:GRCz11:8:11884671:11988065:-1 gene:ENSDARG00000009681.8 transcript:ENSDART00000005140.8 gene_biotype:protein_coding transcript_biotype:protein_coding gene_symbol:med27 description:mediator complex subunit 27 [Source:NCBI gene;Acc:393633]	med27	3	35.649	226889	39538.8	584711	168823	411443	155597	584711	590112	19	4	0.347657	0.72507
ENSDARP00000055278.3	pep chromosome:GRCz11:3:31925067:31933774:1 gene:ENSDARG00000077126.5 transcript:ENSDART00000055279.5 gene_biotype:protein_coding transcript_biotype:protein_coding gene_symbol:snrnp70 description:small nuclear ribonucleoprotein 70 (U1) [Source:ZFIN;Acc:ZDB-GENE-040825-2]	snrnp70; snrp70	7	57.752	694571	583954	1.44126e+06	997214	1.46928e+06	819492	1.46928e+06	1.45457e+06	33	8	0.346144	0.438516
ENSDARP00000057644.5	pep chromosome:GRCz11:8:14503610:14554785:-1 gene:ENSDARG00000039459.7 transcript:ENSDART00000057645.6 gene_biotype:protein_coding transcript_biotype:protein_coding gene_symbol:qsox1 description:quiescin Q6 sulfhydryl oxidase 1 [Source:ZFIN;Acc:ZDB-GENE-030131-7019]	qsox1; si:dkey-39n1.2	6	87.991	883323	1.18304e+06	681118	1.02292e+06	940657	1.51838e+06	1.51838e+06	1.40282e+06	33	6	0.345824	0.328022
ENSDARP00000156340.1	pep chromosome:GRCz11:3:20947560:20957083:-1 gene:ENSDARG00000099499.2 transcript:ENSDART00000180531.1 gene_biotype:protein_coding transcript_biotype:protein_coding gene_symbol:ndufa4l description:NADH:ubiquinone oxidoreductase subunit A4, like [Source:ZFIN;Acc:ZDB-GENE-040426-2756]	ndufa4l	5	10.99	294869	2.47292e+06	8.625e+06	1.90354e+06	2.79405e+06	2.4258e+06	8.625e+06	8.70467e+06	17	5	0.345537	0.762888
ENSDARP00000092915.5	pep chromosome:GRCz11:CHR_ALT_CTG9_1_7:21258498:21263897:1 gene:ENSDARG00000114978.1 transcript:ENSDART00000102139.5 gene_biotype:protein_coding transcript_biotype:protein_coding gene_symbol:ska3 description:spindle and kinetochore associated complex subunit 3 [Source:NCBI gene;Acc:570479]		3	61.839	128734	126399	131666	254242	109438	157838	254242	255257	14	3	0.345168	0.357627
ENSDARP00000034658.4	pep chromosome:GRCz11:18:27309404:27316599:-1 gene:ENSDARG00000022564.5 transcript:ENSDART00000028294.5 gene_biotype:protein_coding transcript_biotype:protein_coding description:zgc:56106 [Source:NCBI gene;Acc:393163]		6	18.938	7.00229e+06	6.87955e+06	6.00921e+06	6.71167e+06	7.94447e+06	1.11262e+07	1.11262e+07	1.02795e+07	40	5	0.345066	0.265395
ENSDARP00000129950.1	pep chromosome:GRCz11:16:48282321:48400639:-1 gene:ENSDARG00000102452.2 transcript:ENSDART00000159372.2 gene_biotype:protein_coding transcript_biotype:protein_coding gene_symbol:eif3ha description:eukaryotic translation initiation factor 3, subunit H, a [Source:NCBI gene;Acc:445306]	eif3ha	10	38.572	936631	1.34246e+06	473637	746629	1.09677e+06	1.4901e+06	5.04004e+06	5.63994e+06	50	13	0.344952	0.475901
ENSDARP00000153524.1_x000D_; ENSDARP00000013651.6	pep chromosome:GRCz11:20:39359730:39368079:-1 gene:ENSDARG00000007221.9 transcript:ENSDART00000180784.1 gene_biotype:protein_coding transcript_biotype:protein_coding gene_symbol:pbk description:PDZ binding kinase [Source:NCBI gene;Acc:360218]<|>pep chromosome:GRCz11:20:39359729:39368006:-1 gene:ENSDARG00000007221.9 transcript:ENSDART00000021788.9 gene_biotype:protein_coding transcript_biotype:pro…	pbk	15	37.64	6.39678e+06	4.98619e+06	4.09144e+06	5.39917e+06	9.12193e+06	5.42309e+06	9.12193e+06	8.96446e+06	113	18	0.344433	0.329333
ENSDARP00000081681.5	pep chromosome:GRCz11:25:37219187:37248795:-1 gene:ENSDARG00000061282.8 transcript:ENSDART00000087247.6 gene_biotype:protein_coding transcript_biotype:protein_coding gene_symbol:glg1a description:golgi glycoprotein 1a [Source:ZFIN;Acc:ZDB-GENE-030131-6448]		7	131.614	214220	213415	354210	281506	300869	390464	390464	394444	49	7	0.343377	0.308155
ENSDARP00000040679.6	pep chromosome:GRCz11:20:943879:1120056:-1 gene:ENSDARG00000032261.7 transcript:ENSDART00000040680.7 gene_biotype:protein_coding transcript_biotype:protein_coding gene_symbol:rngtt description:RNA guanylyltransferase and 5'-phosphatase [Source:NCBI gene;Acc:405803]	rngtt	5	68.1	499276	526156	413122	490756	582076	773504	773504	714635	39	5	0.341908	0.264916
ENSDARP00000138454.1	pep chromosome:GRCz11:15:14378829:14420564:1 gene:ENSDARG00000099779.2 transcript:ENSDART00000160145.2 gene_biotype:protein_coding transcript_biotype:protein_coding gene_symbol:si:ch211-11n16.2 description:si:ch211-11n16.2 [Source:ZFIN;Acc:ZDB-GENE-041008-77]	si:ch211-11n16.2	11	72.406	1.01503e+06	310248	2.58368e+06	944976	3.32703e+06	525419	3.32703e+06	3.26959e+06	44	12	0.340561	0.722153
ENSDARP00000123671.1_x000D_; ENSDARP00000036607.5_x000D_; ENSDARP00000119718.1	pep chromosome:GRCz11:8:49169768:49172500:-1 gene:ENSDARG00000022684.7 transcript:ENSDART00000134269.3 gene_biotype:protein_coding transcript_biotype:nonsense_mediated_decay gene_symbol:fkbp1aa description:FKBP prolyl isomerase 1Aa [Source:ZFIN;Acc:ZDB-GENE-030131-7275]<|>pep chromosome:GRCz11:8:49169770:49172485:-1 gene:ENSDARG00000022684.7 transcript:ENSDART00000036157.7 gene_biotype:protein_co…	fkbp1aa; zgc:73373	3	11.678	1.19545e+07	1.04264e+07	8.47015e+06	9.20913e+06	1.45518e+07	1.59072e+07	1.59072e+07	1.46966e+07	19	3	0.337924	0.316476
ENSDARP00000124284.1	pep chromosome:GRCz11:9:54312035:54361357:-1 gene:ENSDARG00000038917.9 transcript:ENSDART00000149813.2 gene_biotype:protein_coding transcript_biotype:protein_coding gene_symbol:rad50 description:RAD50 homolog, double strand break repair protein [Source:ZFIN;Acc:ZDB-GENE-050506-110]	rad50	3	153.569	46526.4	38560.5	47343.3	49597.8	56945	60674.9	60674.9	62703.5	18	3	0.337537	0.216473
ENSDARP00000024104.8	pep chromosome:GRCz11:21:21633213:21641194:-1 gene:ENSDARG00000021149.9 transcript:ENSDART00000010282.9 gene_biotype:protein_coding transcript_biotype:protein_coding gene_symbol:cbr1l description:carbonyl reductase 1-like [Source:ZFIN;Acc:ZDB-GENE-030131-9642]	LOC792137	5	29.96	1.85545e+06	2.6669e+06	967234	1.16628e+06	2.05224e+06	4.01577e+06	4.01577e+06	3.71014e+06	52	9	0.335305	0.564202
ENSDARP00000133663.1	pep chromosome:GRCz11:14:3516647:3540821:1 gene:ENSDARG00000099143.2 transcript:ENSDART00000158416.2 gene_biotype:protein_coding transcript_biotype:protein_coding gene_symbol:fnta description:farnesyltransferase, CAAX box, alpha [Source:ZFIN;Acc:ZDB-GENE-030131-866]	fnta; zgc:158397	7	43.325	728706	800394	490440	755729	700700	1.08354e+06	1.08354e+06	1.00108e+06	26	5	0.334743	0.325845
ENSDARP00000072990.5	pep chromosome:GRCz11:4:25181572:25188102:1 gene:ENSDARG00000045515.8 transcript:ENSDART00000078529.5 gene_biotype:protein_coding transcript_biotype:protein_coding gene_symbol:kin description:Kin17 DNA and RNA binding protein [Source:ZFIN;Acc:ZDB-GENE-030131-3689]		3	44.57	134568	107566	97868.9	167902	127380	132110	208063	208063	13	2	0.332009	0.2554
ENSDARP00000147162.1_x000D_; ENSDARP00000094806.4	pep chromosome:GRCz11:CHR_ALT_CTG23_1_25:24686957:24691127:-1 gene:ENSDARG00000109313.1 transcript:ENSDART00000179917.1 gene_biotype:protein_coding transcript_biotype:protein_coding gene_symbol:sdf4 description:stromal cell derived factor 4 [Source:NCBI gene;Acc:406360]<|>pep chromosome:GRCz11:23:24693533:24699400:-1 gene:ENSDARG00000070682.5 transcript:ENSDART00000104031.5 gene_biotype:protein_c…	sdf4	5	41.677	385343	640218	741801	732580	676180	733713	972838	1.04592e+06	18	5	0.329957	0.330921
ENSDARP00000116169.1_x000D_; ENSDARP00000079227.3	pep chromosome:GRCz11:23:33963619:33975156:1 gene:ENSDARG00000060288.8 transcript:ENSDART00000140666.3 gene_biotype:protein_coding transcript_biotype:protein_coding gene_symbol:plpbp description:pyridoxal phosphate binding protein [Source:ZFIN;Acc:ZDB-GENE-030131-1378]<|>pep chromosome:GRCz11:23:33963647:33976116:1 gene:ENSDARG00000060288.8 transcript:ENSDART00000084792.4 gene_biotype:protein_cod…	prosc	11	31.651	1.47929e+07	1.24094e+07	9.10402e+06	1.27312e+07	1.50582e+07	1.72889e+07	1.72889e+07	1.59731e+07	78	11	0.329278	0.29716
ENSDARP00000052513.6	pep chromosome:GRCz11:7:31796870:31830936:-1 gene:ENSDARG00000036164.10 transcript:ENSDART00000052514.8 gene_biotype:protein_coding transcript_biotype:protein_coding gene_symbol:cars1 description:cysteinyl-tRNA synthetase 1 [Source:ZFIN;Acc:ZDB-GENE-030328-29]	cars; cars1	16	93.752	2.98424e+06	2.75906e+06	1.43538e+06	1.92501e+06	3.15709e+06	3.8438e+06	3.8438e+06	3.55126e+06	125	19	0.327674	0.447603
ENSDARP00000146265.1_x000D_; ENSDARP00000153649.1_x000D_; ENSDARP00000073650.4	pep chromosome:GRCz11:10:26206083:26218354:-1 gene:ENSDARG00000056664.7 transcript:ENSDART00000180764.1 gene_biotype:protein_coding transcript_biotype:protein_coding gene_symbol:arfip2b description:ADP-ribosylation factor interacting protein 2b [Source:ZFIN;Acc:ZDB-GENE-050417-131]<|>pep chromosome:GRCz11:CHR_ALT_CTG10_1_24:26206111:26218354:-1 gene:ENSDARG00000109805.1 transcript:ENSDART00000192…	arfip2b; im:7136059	3	40.133	1.01504e+06	795095	692022	890918	936788	1.31083e+06	1.31083e+06	1.21107e+06	14	2	0.32334	0.303014
ENSDARP00000008690.6	pep chromosome:GRCz11:10:17166035:17170086:-1 gene:ENSDARG00000005560.7 transcript:ENSDART00000020122.7 gene_biotype:protein_coding transcript_biotype:protein_coding gene_symbol:ywhah description:tyrosine 3-monooxygenase/tryptophan 5-monooxygenase activation protein, eta polypeptide [Source:ZFIN;Acc:ZDB-GENE-040426-2191]	ywhah	3	27.915	492039	504046	375363	301674	735031	822185	822185	759611	53	7	0.323214	0.473087
ENSDARP00000039986.6	pep chromosome:GRCz11:4:5784970:5795309:-1 gene:ENSDARG00000024654.8 transcript:ENSDART00000039987.7 gene_biotype:protein_coding transcript_biotype:protein_coding gene_symbol:pgm3 description:phosphoglucomutase 3 [Source:ZFIN;Acc:ZDB-GENE-041024-13]		11	59.665	1.02666e+06	1.72192e+06	939478	1.04514e+06	1.51337e+06	2.05081e+06	2.05081e+06	1.89473e+06	43	8	0.321918	0.417147
ENSDARP00000135682.1_x000D_; ENSDARP00000145759.1	pep chromosome:GRCz11:14:6245942:6286966:-1 gene:ENSDARG00000094204.3 transcript:ENSDART00000168174.2 gene_biotype:protein_coding transcript_biotype:protein_coding gene_symbol:elp1 description:elongator complex protein 1 [Source:ZFIN;Acc:ZDB-GENE-071116-7]<|>pep chromosome:GRCz11:14:6246033:6285555:-1 gene:ENSDARG00000094204.3 transcript:ENSDART00000182280.1 gene_biotype:protein_coding transcript…	elp1; ikbkap	3	147.084	72584.8	60829.5	100962	105043	108727	75902.5	108727	106850	19	3	0.319836	0.33143
ENSDARP00000089482.4	pep chromosome:GRCz11:15:47845369:47848544:-1 gene:ENSDARG00000068289.5 transcript:ENSDART00000098711.5 gene_biotype:protein_coding transcript_biotype:protein_coding gene_symbol:eif3k description:eukaryotic translation initiation factor 3, subunit K [Source:NCBI gene;Acc:550245]	EIF3S12	6	25.395	677953	922100	715425	635724	1.1048e+06	1.23511e+06	3.53235e+06	3.9528e+06	26	7	0.318591	0.374504
ENSDARP00000137784.1	pep chromosome:GRCz11:2:55429988:55492315:1 gene:ENSDARG00000096249.4 transcript:ENSDART00000166920.3 gene_biotype:protein_coding transcript_biotype:protein_coding gene_symbol:ap1m1 description:adaptor related protein complex 1 subunit mu 1 [Source:ZFIN;Acc:ZDB-GENE-110126-1]	ap1m1; AP1M1	4	48.531	597423	581037	560469	616823	742456	823072	823072	760431	28	5	0.318055	0.239739
ENSDARP00000118280.1_x000D_; ENSDARP00000091056.3_x000D_; ENSDARP00000134258.2_x000D_; ENSDARP00000152850.1	pep chromosome:GRCz11:8:21095125:21103251:-1 gene:ENSDARG00000069100.6 transcript:ENSDART00000137838.3 gene_biotype:protein_coding transcript_biotype:protein_coding gene_symbol:aldh9a1a.1 description:aldehyde dehydrogenase 9 family, member A1a, tandem duplicate 1 [Source:NCBI gene;Acc:100005587]<|>pep chromosome:GRCz11:8:21095125:21103522:-1 gene:ENSDARG00000069100.6 transcript:ENSDART00000100283…	aldh9a1a	35	55.226	8.60496e+07	7.22784e+07	5.62534e+07	6.47859e+07	8.78247e+07	1.18635e+08	1.18635e+08	1.09606e+08	386	49	0.316032	0.364938
ENSDARP00000002605.6	pep chromosome:GRCz11:3:35550870:35554809:-1 gene:ENSDARG00000003573.7 transcript:ENSDART00000010944.7 gene_biotype:protein_coding transcript_biotype:protein_coding gene_symbol:dctn5 description:dynactin 5 [Source:ZFIN;Acc:ZDB-GENE-040718-201]	dctn5; LOC107579625; LOC107654466; LOC107721475; LOC109064533; LOC113047334	3	20.171	2.97216e+06	2.30882e+06	1.98448e+06	2.32071e+06	3.68765e+06	3.06572e+06	3.68765e+06	3.62399e+06	15	3	0.315357	0.328684
ENSDARP00000094521.4	pep chromosome:GRCz11:3:26211974:26222381:-1 gene:ENSDARG00000070573.6 transcript:ENSDART00000103746.6 gene_biotype:protein_coding transcript_biotype:protein_coding gene_symbol:mapk3 description:mitogen-activated protein kinase 3 [Source:ZFIN;Acc:ZDB-GENE-040121-1]	fi06b09; mapk3	7	44.071	2.22179e+06	2.51839e+06	1.504e+06	1.65825e+06	2.73371e+06	3.56724e+06	3.56724e+06	3.29575e+06	106	15	0.314103	0.429567
ENSDARP00000067085.5	pep chromosome:GRCz11:1:12335816:12344792:1 gene:ENSDARG00000045620.6 transcript:ENSDART00000067086.6 gene_biotype:protein_coding transcript_biotype:protein_coding gene_symbol:nansa description:N-acetylneuraminic acid synthase a [Source:ZFIN;Acc:ZDB-GENE-030131-1500]		12	40.125	6.85127e+06	7.57615e+06	3.69454e+06	4.47187e+06	7.61627e+06	1.08138e+07	1.08138e+07	9.99081e+06	95	14	0.313845	0.494538
ENSDARP00000041991.7	pep chromosome:GRCz11:9:23808546:23812636:1 gene:ENSDARG00000011770.10 transcript:ENSDART00000041992.8 gene_biotype:protein_coding transcript_biotype:protein_coding gene_symbol:dhrs12 description:dehydrogenase/reductase (SDR family) member 12 [Source:ZFIN;Acc:ZDB-GENE-060929-1134]		9	35.687	621961	1.07076e+06	778270	804584	878236	1.40737e+06	2.75573e+06	2.96275e+06	31	11	0.313374	0.390761
ENSDARP00000151284.1_x000D_; ENSDARP00000041626.5	pep chromosome:GRCz11:6:3717613:3727809:1 gene:ENSDARG00000029252.5 transcript:ENSDART00000184330.1 gene_biotype:protein_coding transcript_biotype:protein_coding gene_symbol:ssb description:small RNA binding exonuclease protection factor La [Source:ZFIN;Acc:ZDB-GENE-030131-223]<|>pep chromosome:GRCz11:6:3716666:3728694:1 gene:ENSDARG00000029252.5 transcript:ENSDART00000041627.5 gene_biotype:prote…	ssb; wu:fb17f11	10	46.109	1.86979e+06	2.28763e+06	1.17448e+06	1.50726e+06	2.61604e+06	2.44053e+06	2.61604e+06	2.57088e+06	41	7	0.312589	0.421285
ENSDARP00000136535.1	pep chromosome:GRCz11:7:53254234:53399285:1 gene:ENSDARG00000098074.2 transcript:ENSDART00000169830.2 gene_biotype:protein_coding transcript_biotype:protein_coding gene_symbol:trip4 description:thyroid hormone receptor interactor 4 [Source:ZFIN;Acc:ZDB-GENE-040724-92]	trip4	3	64.091	68004.5	96138.6	98115	76137.5	119054	135111	135111	124828	7	2	0.310999	0.3689
ENSDARP00000154197.1	pep chromosome:GRCz11:CHR_ALT_CTG3_2_2:24207414:24218557:1 gene:ENSDARG00000111547.1 transcript:ENSDART00000182936.1 gene_biotype:protein_coding transcript_biotype:protein_coding gene_symbol:adsl description:adenylosuccinate lyase [Source:ZFIN;Acc:ZDB-GENE-030131-6363]		14	55.252	4.89533e+06	5.01953e+06	2.92583e+06	5.19941e+06	3.60699e+06	7.31842e+06	7.31842e+06	6.76144e+06	90	17	0.310957	0.430565
ENSDARP00000012488.9	pep chromosome:GRCz11:6:40832635:40841032:1 gene:ENSDARG00000002591.10 transcript:ENSDART00000011931.10 gene_biotype:protein_coding transcript_biotype:protein_coding gene_symbol:ruvbl1 description:RuvB-like AAA ATPase 1 [Source:NCBI gene;Acc:317679]	ruvbl1	22	50.334	2.09384e+07	1.05027e+07	1.34804e+07	1.65033e+07	1.93683e+07	1.76711e+07	2.13237e+07	2.13237e+07	195	25	0.310027	0.36626
ENSDARP00000117024.1	pep chromosome:GRCz11:2:26470070:26476150:-1 gene:ENSDARG00000038900.9 transcript:ENSDART00000132125.3 gene_biotype:protein_coding transcript_biotype:protein_coding gene_symbol:acadm description:acyl-CoA dehydrogenase medium chain [Source:ZFIN;Acc:ZDB-GENE-040426-1945]	acadm	17	46.321	1.10079e+06	5.59081e+06	1.16182e+07	8.18067e+06	3.97605e+06	4.15544e+06	1.42081e+07	1.42081e+07	118	21	0.306216	0.72312
ENSDARP00000094415.4	pep chromosome:GRCz11:25:25766033:25829109:1 gene:ENSDARG00000030278.9 transcript:ENSDART00000103638.6 gene_biotype:protein_coding transcript_biotype:protein_coding gene_symbol:idh3a description:isocitrate dehydrogenase (NAD(+)) 3 catalytic subunit alpha [Source:ZFIN;Acc:ZDB-GENE-040426-1007]	idh3a	7	39.957	46167.4	464920	2.68096e+06	433174	523690	478929	2.68096e+06	2.70573e+06	30	7	0.305621	0.820789
ENSDARP00000144889.1	pep chromosome:GRCz11:14:164556:187110:1 gene:ENSDARG00000114022.1 transcript:ENSDART00000185606.1 gene_biotype:protein_coding transcript_biotype:protein_coding gene_symbol:WDR1 description:WD repeat domain 1 [Source:HGNC Symbol;Acc:HGNC:12754]		5	66.797	373157	434984	287246	324448	420779	644662	644662	595599	21	5	0.30552	0.401538
ENSDARP00000083566.4_x000D_; ENSDARP00000149425.1	pep chromosome:GRCz11:13:22876467:22903246:-1 gene:ENSDARG00000062019.8 transcript:ENSDART00000089133.6 gene_biotype:protein_coding transcript_biotype:protein_coding gene_symbol:rufy2 description:RUN and FYVE domain containing 2 [Source:ZFIN;Acc:ZDB-GENE-070424-66]<|>pep chromosome:GRCz11:CHR_ALT_CTG13_2_5:22877135:22903109:-1 gene:ENSDARG00000116213.1 transcript:ENSDART00000192501.1 gene_biotype…		4	79.509	74919.6	58299.3	155011	105682	139103	86706.5	155011	156443	17	3	0.304254	0.491975
ENSDARP00000144824.1_x000D_; ENSDARP00000109683.2_x000D_; ENSDARP00000153552.1	pep chromosome:GRCz11:CHR_ALT_CTG2_1_12:50218497:50248301:-1 gene:ENSDARG00000113068.1 transcript:ENSDART00000183184.1 gene_biotype:protein_coding transcript_biotype:protein_coding gene_symbol:cul1a description:cullin 1a [Source:ZFIN;Acc:ZDB-GENE-030131-2603]<|>pep chromosome:GRCz11:2:50229183:50272077:-1 gene:ENSDARG00000019239.10 transcript:ENSDART00000127623.4 gene_biotype:protein_coding trans…	cul1a	12	89.971	545733	777791	316088	390459	582552	1.10604e+06	1.10604e+06	1.02186e+06	46	13	0.302328	0.558225
ENSDARP00000137515.1	pep chromosome:GRCz11:8:52713232:52715911:-1 gene:ENSDARG00000098591.2 transcript:ENSDART00000168241.2 gene_biotype:protein_coding transcript_biotype:protein_coding gene_symbol:tubb2b description:tubulin, beta 2b [Source:ZFIN;Acc:ZDB-GENE-030131-722]	LOC108878511; LOC113070987; Nfu_g_1_023491; tubb4b	9	49.757	2.97751e+07	2.15593e+07	4.17456e+07	3.59231e+07	3.75524e+07	3.72286e+07	4.17456e+07	4.21312e+07	1331	168	0.302061	0.361243
ENSDARP00000134590.1	pep chromosome:GRCz11:3:1209006:1218168:1 gene:ENSDARG00000099375.2 transcript:ENSDART00000158633.2 gene_biotype:protein_coding transcript_biotype:protein_coding gene_symbol:poldip3 description:polymerase (DNA-directed), delta interacting protein 3 [Source:ZFIN;Acc:ZDB-GENE-120201-2]		5	51.363	529251	369589	569134	606638	715286	480041	715286	702939	30	5	0.301291	0.346902
ENSDARP00000007792.8	pep chromosome:GRCz11:18:50915310:50921148:-1 gene:ENSDARG00000011777.11 transcript:ENSDART00000008696.8 gene_biotype:protein_coding transcript_biotype:protein_coding gene_symbol:cttn description:cortactin [Source:ZFIN;Acc:ZDB-GENE-040715-3]		19	60.277	1.04494e+07	7.76277e+06	6.97567e+06	9.14984e+06	1.04804e+07	1.10402e+07	1.10402e+07	1.02995e+07	206	25	0.301269	0.302934
ENSDARP00000101456.2	pep chromosome:GRCz11:12:281166:287633:-1 gene:ENSDARG00000077177.4 transcript:ENSDART00000113335.4 gene_biotype:protein_coding transcript_biotype:protein_coding gene_symbol:map2k4b description:mitogen-activated protein kinase kinase 4b [Source:ZFIN;Acc:ZDB-GENE-080721-13]	map2k4b; zgc:194486	7	46.491	1.93597e+06	1.53975e+06	2.8369e+06	1.89947e+06	3.52792e+06	2.35806e+06	3.52792e+06	3.46702e+06	69	10	0.300649	0.429866
ENSDARP00000027639.6	pep chromosome:GRCz11:24:42148140:42157913:1 gene:ENSDARG00000014556.10 transcript:ENSDART00000010658.9 gene_biotype:protein_coding transcript_biotype:protein_coding gene_symbol:serpinb1l3 description:serpin peptidase inhibitor, clade B (ovalbumin), member 1, like 3 [Source:ZFIN;Acc:ZDB-GENE-030131-7059]	serpinb1l3	6	42.585	65291.8	381025	553514	322645	180070	442377	553514	558627	9	4	0.300101	0.720107
ENSDARP00000052536.5	pep chromosome:GRCz11:12:11167870:11198776:1 gene:ENSDARG00000020041.9 transcript:ENSDART00000052537.6 gene_biotype:protein_coding transcript_biotype:protein_coding gene_symbol:vps35l description:VPS35 endosomal protein sorting factor like [Source:NCBI gene;Acc:563454]	vps35l	14	108.576	1.17308e+06	1.0282e+06	850958	942382	1.39701e+06	1.45087e+06	1.45087e+06	1.37289e+06	63	12	0.298685	0.340187
ENSDARP00000154998.1_x000D_; ENSDARP00000072097.3	pep chromosome:GRCz11:CHR_ALT_CTG12_1_12:22898847:22909162:1 gene:ENSDARG00000111917.1 transcript:ENSDART00000186709.1 gene_biotype:protein_coding transcript_biotype:protein_coding gene_symbol:rab18a description:RAB18A, member RAS oncogene family [Source:ZFIN;Acc:ZDB-GENE-030131-3980]<|>pep chromosome:GRCz11:12:22921492:22933524:1 gene:ENSDARG00000055291.4 transcript:ENSDART00000077631.4 gene_bio…	rab18a; wu:fc62e07	3	22.885	887832	550691	770298	944858	1.1026e+06	671485	1.1026e+06	1.08356e+06	13	3	0.29778	0.381009
ENSDARP00000072618.4	pep chromosome:GRCz11:23:28718863:28727106:1 gene:ENSDARG00000055760.5 transcript:ENSDART00000078156.5 gene_biotype:protein_coding transcript_biotype:protein_coding gene_symbol:srm description:spermidine synthase [Source:ZFIN;Acc:ZDB-GENE-040426-1183]	srm	13	32.818	1.81873e+07	1.92561e+07	1.14908e+07	1.52493e+07	2.1767e+07	2.24974e+07	2.24974e+07	2.13912e+07	105	14	0.297309	0.383493
ENSDARP00000150986.1	pep chromosome:GRCz11:CHR_ALT_CTG23_1_19:21681465:21731850:-1 gene:ENSDARG00000116624.1 transcript:ENSDART00000181149.1 gene_biotype:protein_coding transcript_biotype:protein_coding gene_symbol:BX005199.2 description:vacuolar protein sorting 13 homolog D [Source:NCBI gene;Acc:567879]	vps13d	42	441.513	759191	241019	1.09863e+06	562985	1.2483e+06	528295	1.2483e+06	1.22675e+06	226	44	0.295027	0.650551
ENSDARP00000002532.6	pep chromosome:GRCz11:23:5765514:5783498:-1 gene:ENSDARG00000006603.9 transcript:ENSDART00000019455.8 gene_biotype:protein_coding transcript_biotype:protein_coding gene_symbol:csrp1a description:cysteine and glycine-rich protein 1a [Source:ZFIN;Acc:ZDB-GENE-030909-4]	csrp1; csrp1a	11	20.497	4.92865e+07	8.64427e+07	2.57711e+07	3.07851e+07	6.44058e+07	1.02244e+08	1.02244e+08	9.44628e+07	76	11	0.294893	0.629041
ENSDARP00000009190.5	pep chromosome:GRCz11:8:50953776:50962889:1 gene:ENSDARG00000007359.6 transcript:ENSDART00000013870.6 gene_biotype:protein_coding transcript_biotype:protein_coding gene_symbol:UBL4A description:zgc:56596 [Source:NCBI gene;Acc:393270]	ubl4a	14	17.309	1.29636e+08	8.35554e+06	3.96716e+08	1.327e+08	3.41131e+08	1.74601e+07	3.96716e+08	4.0038e+08	129	20	0.29306	0.858538
ENSDARP00000002502.7	pep chromosome:GRCz11:3:27607268:27642128:1 gene:ENSDARG00000073710.6 transcript:ENSDART00000024453.10 gene_biotype:protein_coding transcript_biotype:protein_coding gene_symbol:usp7 description:ubiquitin specific peptidase 7 (herpes virus-associated) [Source:ZFIN;Acc:ZDB-GENE-030131-3656]	usp7	23	129.25	1.43556e+06	1.19599e+06	1.27105e+06	1.47767e+06	1.76675e+06	1.53664e+06	1.76675e+06	1.73625e+06	175	23	0.292787	0.26851
ENSDARP00000003829.6	pep chromosome:GRCz11:7:17106254:17223540:1 gene:ENSDARG00000019791.9 transcript:ENSDART00000013409.8 gene_biotype:protein_coding transcript_biotype:protein_coding gene_symbol:prmt3 description:protein arginine methyltransferase 3 [Source:ZFIN;Acc:ZDB-GENE-041105-1]		5	57.352	827687	576540	597570	608853	962869	892696	962869	946247	35	5	0.291996	0.367387
ENSDARP00000091785.5	pep chromosome:GRCz11:10:2600830:2667208:1 gene:ENSDARG00000058946.7 transcript:ENSDART00000101012.6 gene_biotype:protein_coding transcript_biotype:protein_coding gene_symbol:CU856539.2 description:myosin-IIIb [Source:NCBI gene;Acc:556989]	LOC556989	9	129.8	377100	331852	622133	459018	592885	524594	622133	627880	69	11	0.291597	0.392295
ENSDARP00000105420.2	pep chromosome:GRCz11:11:12811906:12859263:1 gene:ENSDARG00000035074.9 transcript:ENSDART00000123445.4 gene_biotype:protein_coding transcript_biotype:protein_coding gene_symbol:rtel1 description:regulator of telomere elongation helicase 1 [Source:NCBI gene;Acc:503732]	rtel1; RTEL1	3	132.404	71239.9	41952.8	61926.2	71765.7	77852.5	60744.2	77852.5	76508.6	19	3	0.291593	0.359354
ENSDARP00000003960.8	pep chromosome:GRCz11:7:41757462:41812355:-1 gene:ENSDARG00000008224.11 transcript:ENSDART00000016105.11 gene_biotype:protein_coding transcript_biotype:protein_coding gene_symbol:vps35 description:VPS35 retromer complex component [Source:ZFIN;Acc:ZDB-GENE-030131-2042]	vps35	4	95.22	634314	650641	412947	608670	746307	686605	746307	733424	19	4	0.290631	0.34471
ENSDARP00000082459.4	pep chromosome:GRCz11:2:38342298:38363017:-1 gene:ENSDARG00000079605.4 transcript:ENSDART00000088026.6 gene_biotype:protein_coding transcript_biotype:protein_coding gene_symbol:prmt5 description:protein arginine methyltransferase 5 [Source:ZFIN;Acc:ZDB-GENE-030616-585]		6	71.846	655953	636725	522647	508890	805281	970754	970754	896873	37	6	0.288617	0.396022
ENSDARP00000054025.4	pep chromosome:GRCz11:16:34185613:34195002:-1 gene:ENSDARG00000037158.5 transcript:ENSDART00000054026.5 gene_biotype:protein_coding transcript_biotype:protein_coding gene_symbol:rcc1 description:regulator of chromosome condensation 1 [Source:ZFIN;Acc:ZDB-GENE-040426-2216]	rcc1; zgc:77114	8	44.245	1.30597e+06	2.05082e+06	689449	1.11636e+06	1.3235e+06	2.27222e+06	2.27222e+06	2.09929e+06	39	8	0.287476	0.563317
ENSDARP00000037263.4	pep chromosome:GRCz11:21:18950575:18958079:1 gene:ENSDARG00000028699.5 transcript:ENSDART00000036172.5 gene_biotype:protein_coding transcript_biotype:protein_coding gene_symbol:crkl description:v-crk avian sarcoma virus CT10 oncogene homolog-like [Source:ZFIN;Acc:ZDB-GENE-040426-2951]	crkl; zgc:63469	7	33.8	2.25267e+06	1.78254e+06	1.9529e+06	2.59901e+06	2.33806e+06	2.32604e+06	2.69199e+06	2.69199e+06	48	7	0.283321	0.283514
ENSDARP00000127377.1	pep chromosome:GRCz11:20:38788319:38827623:-1 gene:ENSDARG00000041895.10 transcript:ENSDART00000153310.3 gene_biotype:protein_coding transcript_biotype:protein_coding gene_symbol:cad description:carbamoyl-phosphate synthetase 2, aspartate transcarbamylase, and dihydroorotase [Source:ZFIN;Acc:ZDB-GENE-021030-4]	cad	64	247.145	6.48517e+06	5.36517e+06	6.37842e+06	6.66752e+06	7.55077e+06	7.91454e+06	7.91454e+06	7.42042e+06	470	64	0.281438	0.287969
ENSDARP00000096680.3	pep chromosome:GRCz11:14:28545306:28562529:1 gene:ENSDARG00000021794.11 transcript:ENSDART00000105902.5 gene_biotype:protein_coding transcript_biotype:protein_coding gene_symbol:hmmr description:hyaluronan-mediated motility receptor (RHAMM) [Source:ZFIN;Acc:ZDB-GENE-030131-731]	hmmr	16	105.015	314497	320838	259350	298630	378922	412600	412600	381199	59	11	0.278404	0.324266
ENSDARP00000092475.4	pep chromosome:GRCz11:21:21743599:21754630:1 gene:ENSDARG00000076169.5 transcript:ENSDART00000101700.5 gene_biotype:protein_coding transcript_biotype:protein_coding gene_symbol:pold3 description:polymerase (DNA-directed), delta 3, accessory subunit [Source:ZFIN;Acc:ZDB-GENE-060512-59]		12	50.69	3.73318e+06	3.27806e+06	5.553e+06	4.56778e+06	6.08533e+06	4.35081e+06	6.08533e+06	5.98028e+06	118	16	0.277201	0.398515
ENSDARP00000133214.1_x000D_; ENSDARP00000136012.1	pep chromosome:GRCz11:13:11829072:11869803:1 gene:ENSDARG00000056801.9 transcript:ENSDART00000079356.8 gene_biotype:protein_coding transcript_biotype:protein_coding gene_symbol:sufu description:suppressor of fused homolog (Drosophila) [Source:ZFIN;Acc:ZDB-GENE-030131-6223]<|>pep chromosome:GRCz11:13:11829072:11869803:1 gene:ENSDARG00000056801.9 transcript:ENSDART00000170160.2 gene_biotype:protein…		5	54.253	829553	676312	788677	871510	982536	917404	982536	965575	31	5	0.276042	0.290751
ENSDARP00000085610.4	pep chromosome:GRCz11:8:391591:410199:-1 gene:ENSDARG00000062794.7 transcript:ENSDART00000091177.6 gene_biotype:protein_coding transcript_biotype:protein_coding gene_symbol:trim36 description:tripartite motif containing 36 [Source:ZFIN;Acc:ZDB-GENE-040426-2936]		8	81.033	529012	492536	583537	613144	611453	719729	719729	664953	49	8	0.275855	0.292578
ENSDARP00000067677.6	pep chromosome:GRCz11:25:10547228:10553685:1 gene:ENSDARG00000046030.7 transcript:ENSDART00000067678.7 gene_biotype:protein_coding transcript_biotype:protein_coding gene_symbol:zgc:110339 description:zgc:110339 [Source:ZFIN;Acc:ZDB-GENE-050417-323]		11	26.81	3.57749e+07	3.28327e+07	3.46068e+07	2.89772e+07	5.69398e+07	4.36839e+07	5.69398e+07	5.59568e+07	103	15	0.27544	0.409899
ENSDARP00000107354.1_x000D_; ENSDARP00000032505.6	pep chromosome:GRCz11:19:20713424:20720664:1 gene:ENSDARG00000018602.10 transcript:ENSDART00000129730.2 gene_biotype:protein_coding transcript_biotype:protein_coding gene_symbol:rab5aa description:RAB5A, member RAS oncogene family, a [Source:ZFIN;Acc:ZDB-GENE-030131-139]<|>pep chromosome:GRCz11:19:20708460:20722368:1 gene:ENSDARG00000018602.10 transcript:ENSDART00000034124.8 gene_biotype:protein_…	fj38g08; rab5aa	7	23.48	6.83979e+06	6.34063e+06	5.4282e+06	5.94624e+06	7.47043e+06	9.38291e+06	9.38291e+06	8.6688e+06	29	4	0.274717	0.359233
ENSDARP00000129378.1	pep chromosome:GRCz11:25:35056619:35056932:1 gene:ENSDARG00000113205.1 transcript:ENSDART00000154389.2 gene_biotype:protein_coding transcript_biotype:protein_coding gene_symbol:zgc:163040 description:zgc:163040 [Source:ZFIN;Acc:ZDB-GENE-070424-79]		9	11.47	8.60155e+07	6.8125e+07	1.19699e+08	7.81616e+07	1.77105e+08	8.93838e+07	1.77105e+08	1.74048e+08	99	15	0.272962	0.516585
ENSDARP00000130846.2_x000D_; ENSDARP00000046065.7	pep chromosome:GRCz11:13:42679767:42721076:-1 gene:ENSDARG00000052702.7 transcript:ENSDART00000160472.2 gene_biotype:protein_coding transcript_biotype:protein_coding gene_symbol:capn1a description:calpain 1, (mu/I) large subunit a [Source:ZFIN;Acc:ZDB-GENE-040426-1263]<|>pep chromosome:GRCz11:13:42681393:42724645:-1 gene:ENSDARG00000052702.7 transcript:ENSDART00000046066.9 gene_biotype:protein_co…	capn1a	3	80.447	132894	79230	359023	226521	240300	122302	359023	362340	20	3	0.272153	0.654633
ENSDARP00000024635.5	pep chromosome:GRCz11:20:38458084:38519122:1 gene:ENSDARG00000020123.11 transcript:ENSDART00000020153.8 gene_biotype:protein_coding transcript_biotype:protein_coding gene_symbol:coq8aa description:coenzyme Q8A, genome duplicate a [Source:NCBI gene;Acc:437001]	coq8a	6	68.908	242443	486348	3.67757e+06	1.36087e+06	1.59242e+06	351851	3.67757e+06	3.71154e+06	32	6	0.271416	0.803972
ENSDARP00000020711.6	pep chromosome:GRCz11:24:20188914:20192996:-1 gene:ENSDARG00000010169.7 transcript:ENSDART00000011143.7 gene_biotype:protein_coding transcript_biotype:protein_coding gene_symbol:myd88 description:MYD88 innate immune signal transduction adaptor [Source:NCBI gene;Acc:403145]		3	32.867	1.03059e+06	686205	860143	1.07798e+06	986181	1.006e+06	1.07798e+06	1.08229e+06	25	5	0.271352	0.338165
ENSDARP00000133690.1	pep chromosome:GRCz11:12:42369566:42397002:-1 gene:ENSDARG00000098785.2 transcript:ENSDART00000160497.2 gene_biotype:protein_coding transcript_biotype:protein_coding gene_symbol:glrx3 description:glutaredoxin 3 [Source:NCBI gene;Acc:449777]		7	36.292	2.23614e+06	3.10087e+06	1.21925e+06	1.36554e+06	2.83733e+06	3.83632e+06	3.83632e+06	3.54435e+06	33	6	0.271352	0.605384
ENSDARP00000122356.1	pep chromosome:GRCz11:23:21750427:21763598:-1 gene:ENSDARG00000017986.12 transcript:ENSDART00000145408.2 gene_biotype:protein_coding transcript_biotype:protein_coding gene_symbol:vps13d description:vacuolar protein sorting 13 homolog D [Source:ZFIN;Acc:ZDB-GENE-050912-1]		8	236.247	216292	80412.7	380641	169164	391910	175383	391910	385145	110	23	0.270852	0.67554
ENSDARP00000136190.1	pep chromosome:GRCz11:5:30518036:30533557:1 gene:ENSDARG00000008840.10 transcript:ENSDART00000161836.2 gene_biotype:protein_coding transcript_biotype:protein_coding gene_symbol:hmbsa description:hydroxymethylbilane synthase a [Source:ZFIN;Acc:ZDB-GENE-040426-1375]	hmbsa	5	39.178	964125	708819	1.05405e+06	1.07255e+06	1.21332e+06	972034	1.21332e+06	1.19238e+06	32	6	0.270783	0.353872
ENSDARP00000095264.3_x000D_; ENSDARP00000150118.1	pep chromosome:GRCz11:19:17837950:17996180:-1 gene:ENSDARG00000057986.8 transcript:ENSDART00000104491.5 gene_biotype:protein_coding transcript_biotype:protein_coding gene_symbol:ints8 description:integrator complex subunit 8 [Source:ZFIN;Acc:ZDB-GENE-050522-556]<|>pep chromosome:GRCz11:19:17834769:17996336:-1 gene:ENSDARG00000057986.8 transcript:ENSDART00000186143.1 gene_biotype:protein_coding tr…	ints8	4	113.564	95663.4	71343.1	301352	136935	244144	108004	301352	304136	12	3	0.270656	0.661071
ENSDARP00000077647.4	pep chromosome:GRCz11:3:40576447:40589489:1 gene:ENSDARG00000059680.5 transcript:ENSDART00000083212.5 gene_biotype:protein_coding transcript_biotype:protein_coding gene_symbol:fscn1a description:fascin actin-bundling protein 1a [Source:ZFIN;Acc:ZDB-GENE-031009-1]	fscn1	24	54.663	7.3147e+06	9.5775e+06	3.9146e+06	4.89166e+06	8.09785e+06	1.21493e+07	1.21493e+07	1.12247e+07	190	26	0.27045	0.57978
ENSDARP00000072687.5	pep chromosome:GRCz11:22:24751101:24757785:-1 gene:ENSDARG00000092126.4 transcript:ENSDART00000078225.7 gene_biotype:protein_coding transcript_biotype:protein_coding gene_symbol:vtg5 description:vitellogenin 5 [Source:ZFIN;Acc:ZDB-GENE-001201-4]		38	149.279	2.02569e+08	2.47763e+08	1.01258e+08	1.66438e+08	1.83759e+08	2.91424e+08	2.91424e+08	2.69245e+08	7189	1148	0.270169	0.538202
ENSDARP00000049792.6	pep chromosome:GRCz11:8:25295160:25297928:1 gene:ENSDARG00000042533.6 transcript:ENSDART00000049793.8 gene_biotype:protein_coding transcript_biotype:protein_coding gene_symbol:gstm.1 description:glutathione S-transferase mu, tandem duplicate 1 [Source:ZFIN;Acc:ZDB-GENE-030911-2]	gstm	30	26.045	2.14872e+08	2.31809e+08	1.05739e+08	1.37435e+08	2.22946e+08	3.00931e+08	3.00931e+08	2.78028e+08	317	45	0.269316	0.553914
ENSDARP00000109004.3	pep chromosome:GRCz11:24:28252520:28333126:-1 gene:ENSDARG00000012625.12 transcript:ENSDART00000129174.4 gene_biotype:protein_coding transcript_biotype:protein_coding gene_symbol:prkag2a description:protein kinase, AMP-activated, gamma 2 non-catalytic subunit a [Source:ZFIN;Acc:ZDB-GENE-060929-160]	prkag2a	4	48.916	585277	376448	1.09229e+06	631489	1.16515e+06	572239	1.16515e+06	1.14504e+06	15	3	0.268993	0.587191
ENSDARP00000152375.1_x000D_; ENSDARP00000121618.1	pep chromosome:GRCz11:23:33654231:33679579:-1 gene:ENSDARG00000060306.7 transcript:ENSDART00000188674.1 gene_biotype:protein_coding transcript_biotype:protein_coding gene_symbol:tfcp2 description:transcription factor CP2 [Source:ZFIN;Acc:ZDB-GENE-030131-2523]<|>pep chromosome:GRCz11:23:33657005:33680265:-1 gene:ENSDARG00000060306.7 transcript:ENSDART00000138416.2 gene_biotype:protein_coding trans…	tfcp2	3	58.125	131160	198145	175791	153290	251128	206645	251128	246793	11	2	0.266699	0.414436
ENSDARP00000017550.6	pep chromosome:GRCz11:20:25445826:25473275:1 gene:ENSDARG00000003750.11 transcript:ENSDART00000012581.8 gene_biotype:protein_coding transcript_biotype:protein_coding gene_symbol:pfas description:phosphoribosylformylglycinamidine synthase [Source:ZFIN;Acc:ZDB-GENE-030131-4420]	pfas; si:dkey-183n20.16	20	142.39	2.10153e+06	2.19854e+06	2.00453e+06	2.03287e+06	2.64015e+06	2.99951e+06	2.99951e+06	2.77122e+06	162	25	0.26587	0.344493
ENSDARP00000064031.4	pep chromosome:GRCz11:21:21013147:21020708:-1 gene:ENSDARG00000043608.5 transcript:ENSDART00000064032.5 gene_biotype:protein_coding transcript_biotype:protein_coding gene_symbol:eif4ebp1 description:eukaryotic translation initiation factor 4E binding protein 1 [Source:ZFIN;Acc:ZDB-GENE-030131-2332]	eif4ebp1; wu:fc04h09	14	12.896	5.55534e+06	5.80038e+06	6.74743e+06	7.38038e+06	7.45965e+06	6.84737e+06	1.83251e+09	2.01165e+09	227	80	0.264664	0.305988
ENSDARP00000131097.2_x000D_; ENSDARP00000132970.1	pep chromosome:GRCz11:11:44605727:44621405:-1 gene:ENSDARG00000099921.4 transcript:ENSDART00000160639.3 gene_biotype:protein_coding transcript_biotype:protein_coding gene_symbol:tbce description:tubulin folding cofactor E [Source:NCBI gene;Acc:664760]<|>pep chromosome:GRCz11:11:44606545:44622478:-1 gene:ENSDARG00000099921.4 transcript:ENSDART00000171837.2 gene_biotype:protein_coding transcript_bi…	tbce	9	59.006	1.00662e+06	697085	703090	741197	1.37352e+06	840160	1.37352e+06	1.3498e+06	26	7	0.264608	0.45432
ENSDARP00000127753.2_x000D_; ENSDARP00000064310.3	pep chromosome:GRCz11:3:59935606:59945760:1 gene:ENSDARG00000043795.6 transcript:ENSDART00000154157.2 gene_biotype:protein_coding transcript_biotype:protein_coding gene_symbol:arhgdia description:Rho GDP dissociation inhibitor (GDI) alpha [Source:ZFIN;Acc:ZDB-GENE-040426-2816]<|>pep chromosome:GRCz11:3:59899452:59947208:1 gene:ENSDARG00000043795.6 transcript:ENSDART00000064311.6 gene_biotype:prot…		10	23.033	2.09152e+07	2.24604e+07	1.45526e+07	1.51938e+07	2.45369e+07	3.16971e+07	3.16971e+07	2.92847e+07	83	12	0.263192	0.486846
ENSDARP00000048163.5	pep chromosome:GRCz11:20:25618114:25631256:-1 gene:ENSDARG00000033539.8 transcript:ENSDART00000048164.6 gene_biotype:protein_coding transcript_biotype:protein_coding gene_symbol:paics description:phosphoribosylaminoimidazole carboxylase, phosphoribosylaminoimidazole succinocarboxamide synthetase [Source:ZFIN;Acc:ZDB-GENE-030131-9762]		8	118.558	537997	564412	324687	398237	525154	814524	814524	752533	60	9	0.262978	0.505756
ENSDARP00000139530.1	pep chromosome:GRCz11:7:69308270:69352424:-1 gene:ENSDARG00000102394.3 transcript:ENSDART00000170714.3 gene_biotype:protein_coding transcript_biotype:protein_coding gene_symbol:ap1g1 description:adaptor related protein complex 1 subunit gamma 1 [Source:ZFIN;Acc:ZDB-GENE-030131-3187]		3	91.036	108836	101826	135785	136033	134314	142096	152162	152162	11	2	0.262278	0.326315
ENSDARP00000070414.4	pep chromosome:GRCz11:21:39067512:39081107:-1 gene:ENSDARG00000053831.6 transcript:ENSDART00000075935.5 gene_biotype:protein_coding transcript_biotype:protein_coding gene_symbol:vtnb description:vitronectin b [Source:ZFIN;Acc:ZDB-GENE-041116-1]	vtnb	5	51.493	2.86226e+06	1.62794e+06	1.37928e+06	2.30287e+06	3.05321e+06	1.57534e+06	3.05321e+06	3.0005e+06	47	7	0.261768	0.525434
ENSDARP00000111827.2	pep chromosome:GRCz11:3:32080403:32098515:1 gene:ENSDARG00000037935.7 transcript:ENSDART00000124943.3 gene_biotype:protein_coding transcript_biotype:protein_coding gene_symbol:aldh16a1 description:aldehyde dehydrogenase 16 family, member A1 [Source:ZFIN;Acc:ZDB-GENE-070112-2062]	aldh16a1	12	84.865	1.31068e+06	1.38827e+06	841201	889115	1.47409e+06	2.00939e+06	2.00939e+06	1.85646e+06	69	12	0.260968	0.520272
ENSDARP00000115012.1	pep chromosome:GRCz11:22:24784013:24791505:-1 gene:ENSDARG00000078429.6 transcript:ENSDART00000136837.2 gene_biotype:protein_coding transcript_biotype:protein_coding gene_symbol:vtg4 description:vitellogenin 4 [Source:ZFIN;Acc:ZDB-GENE-001201-3]		188	149.253	2.42042e+09	2.54399e+09	1.12896e+09	1.73468e+09	1.93401e+09	3.56319e+09	3.56319e+09	3.29201e+09	7182	1136	0.260698	0.571845
ENSDARP00000124342.1	pep chromosome:GRCz11:23:42736799:42752387:-1 gene:ENSDARG00000091584.4 transcript:ENSDART00000149781.3 gene_biotype:protein_coding transcript_biotype:protein_coding gene_symbol:si:ch73-217n20.1 description:si:ch73-217n20.1 [Source:ZFIN;Acc:ZDB-GENE-110411-232]		4	57.973	141880	145563	109368	127166	149214	204220	204220	189573	13	3	0.259572	0.403312
ENSDARP00000073498.5_x000D_; ENSDARP00000147390.1	pep chromosome:GRCz11:7:27802480:27820976:1 gene:ENSDARG00000056557.7 transcript:ENSDART00000079042.7 gene_biotype:protein_coding transcript_biotype:protein_coding gene_symbol:copb1 description:coatomer protein complex, subunit beta 1 [Source:NCBI gene;Acc:338138]<|>pep chromosome:GRCz11:CHR_ALT_CTG7_1_22:27803503:27819947:1 gene:ENSDARG00000116045.1 transcript:ENSDART00000185811.1 gene_biotype:p…	copb1	17	106.964	1.78754e+06	1.94568e+06	3.28645e+06	2.36892e+06	3.57874e+06	2.31277e+06	3.57874e+06	3.51696e+06	104	15	0.259507	0.476379
ENSDARP00000110314.1_x000D_; ENSDARP00000143949.1	pep chromosome:GRCz11:11:565615:574478:-1 gene:ENSDARG00000007630.10 transcript:ENSDART00000130504.4 gene_biotype:protein_coding transcript_biotype:protein_coding gene_symbol:mkrn2 description:makorin, ring finger protein, 2 [Source:NCBI gene;Acc:170783]<|>pep chromosome:GRCz11:11:543365:574423:-1 gene:ENSDARG00000007630.10 transcript:ENSDART00000176364.2 gene_biotype:protein_coding transcript_bi…		11	46.423	3.30861e+06	3.39067e+06	2.46058e+06	3.24468e+06	3.43247e+06	4.22418e+06	4.22418e+06	3.90269e+06	70	10	0.256402	0.373033
ENSDARP00000121369.1	pep chromosome:GRCz11:16:5110551:5143124:-1 gene:ENSDARG00000041361.8 transcript:ENSDART00000131876.2 gene_biotype:protein_coding transcript_biotype:protein_coding gene_symbol:ttk description:ttk protein kinase [Source:NCBI gene;Acc:317763]		9	110.002	177712	208741	248294	249202	258327	243625	258327	253868	45	9	0.255959	0.344769
ENSDARP00000147069.1_x000D_; ENSDARP00000114659.3_x000D_; ENSDARP00000110177.2	pep chromosome:GRCz11:CHR_ALT_CTG23_1_30:29352054:29355007:1 gene:ENSDARG00000116205.1 transcript:ENSDART00000184341.1 gene_biotype:protein_coding transcript_biotype:protein_coding gene_symbol:tardbpl description:TAR DNA binding protein, like [Source:ZFIN;Acc:ZDB-GENE-031030-1]<|>pep chromosome:GRCz11:23:29357790:29361618:1 gene:ENSDARG00000004452.10 transcript:ENSDART00000141928.5 gene_biotype:p…	tardbpl	7	33.667	5.54761e+06	4.3219e+06	5.51096e+06	5.39067e+06	7.90226e+06	5.27669e+06	7.90226e+06	7.76585e+06	76	10	0.25551	0.398486
ENSDARP00000042700.5	pep chromosome:GRCz11:23:36616717:36645135:1 gene:ENSDARG00000031020.7 transcript:ENSDART00000042701.6 gene_biotype:protein_coding transcript_biotype:protein_coding gene_symbol:pip4k2ca description:phosphatidylinositol-5-phosphate 4-kinase, type II, gamma a [Source:NCBI gene;Acc:373124]		4	47.479	421801	385224	284682	294523	524366	508464	524366	515314	13	3	0.254495	0.469104
ENSDARP00000068086.5	pep chromosome:GRCz11:7:56472595:56484798:1 gene:ENSDARG00000051888.7 transcript:ENSDART00000073596.7 gene_biotype:protein_coding transcript_biotype:protein_coding gene_symbol:ist1 description:IST1 factor associated with ESCRT-III [Source:ZFIN;Acc:ZDB-GENE-030131-179]	ist1; zgc:55671	6	38.935	3.82677e+06	2.91212e+06	2.45235e+06	3.11095e+06	3.7516e+06	3.97311e+06	3.97311e+06	3.68683e+06	45	6	0.254255	0.394993
ENSDARP00000071685.3_x000D_; ENSDARP00000155880.1	pep chromosome:GRCz11:7:25126629:25129581:1 gene:ENSDARG00000054934.4 transcript:ENSDART00000077217.4 gene_biotype:protein_coding transcript_biotype:protein_coding gene_symbol:zgc:101765 description:zgc:101765 [Source:ZFIN;Acc:ZDB-GENE-041010-156]<|>pep chromosome:GRCz11:CHR_ALT_CTG7_1_20:25124785:25125651:1 gene:ENSDARG00000110184.1 transcript:ENSDART00000189418.1 gene_biotype:protein_coding tra…	zgc:101765	11	32.123	6.76191e+06	5.8516e+06	4.89438e+06	6.08863e+06	5.8985e+06	9.14616e+06	9.14616e+06	8.45008e+06	94	14	0.254081	0.415841
ENSDARP00000094231.3	pep chromosome:GRCz11:6:46725540:46735380:-1 gene:ENSDARG00000070471.4 transcript:ENSDART00000103455.4 gene_biotype:protein_coding transcript_biotype:protein_coding gene_symbol:tarbp2 description:TAR (HIV) RNA binding protein 2 [Source:NCBI gene;Acc:336141]	TARBP2	6	37.429	1.73356e+06	1.52517e+06	2.51903e+06	1.77019e+06	2.90819e+06	2.18799e+06	2.90819e+06	2.85799e+06	38	6	0.252686	0.458238
ENSDARP00000138895.1	pep chromosome:GRCz11:7:59200481:59210934:-1 gene:ENSDARG00000099116.3 transcript:ENSDART00000158996.3 gene_biotype:protein_coding transcript_biotype:protein_coding gene_symbol:nagk description:N-acetylglucosamine kinase [Source:ZFIN;Acc:ZDB-GENE-070928-19]	nagk	6	37.041	5.63564e+06	5.00861e+06	3.13916e+06	3.78888e+06	5.95474e+06	6.63319e+06	6.63319e+06	6.12836e+06	62	8	0.252049	0.498786
ENSDARP00000064438.4	pep chromosome:GRCz11:20:1316495:1327859:1 gene:ENSDARG00000043884.8 transcript:ENSDART00000064439.6 gene_biotype:protein_coding transcript_biotype:protein_coding gene_symbol:nup43 description:nucleoporin 43 [Source:ZFIN;Acc:ZDB-GENE-040426-2533]		6	40.717	2.10773e+06	2.20683e+06	2.13002e+06	2.34264e+06	2.30227e+06	3.09981e+06	3.09981e+06	2.86389e+06	40	7	0.251612	0.351944
ENSDARP00000138483.1	pep chromosome:GRCz11:22:16097185:16121408:1 gene:ENSDARG00000100242.2 transcript:ENSDART00000165216.2 gene_biotype:protein_coding transcript_biotype:protein_coding gene_symbol:dph5 description:diphthamide biosynthesis 5 [Source:ZFIN;Acc:ZDB-GENE-041114-85]	dph5	4	32.138	1.49418e+06	1.52075e+06	779931	978117	1.54389e+06	1.97673e+06	1.97673e+06	1.82629e+06	37	6	0.250735	0.550131
ENSDARP00000072363.4	pep chromosome:GRCz11:21:28502340:28513055:1 gene:ENSDARG00000055536.6 transcript:ENSDART00000077897.6 gene_biotype:protein_coding transcript_biotype:protein_coding gene_symbol:otub1a description:OTU deubiquitinase, ubiquitin aldehyde binding 1a [Source:ZFIN;Acc:ZDB-GENE-040718-108]	otub1a; otub1l	9	30.782	6.20637e+06	6.27654e+06	3.93908e+06	5.19562e+06	6.53526e+06	7.60542e+06	7.60542e+06	7.0266e+06	80	10	0.250331	0.442864
ENSDARP00000133021.1_x000D_; ENSDARP00000140983.2_x000D_; ENSDARP00000145034.1	pep chromosome:GRCz11:7:7019911:7043133:1 gene:ENSDARG00000103834.3 transcript:ENSDART00000172421.3 gene_biotype:protein_coding transcript_biotype:protein_coding gene_symbol:rbm14b description:RNA binding motif protein 14b [Source:ZFIN;Acc:ZDB-GENE-040426-2455]<|>pep chromosome:GRCz11:7:6941583:7035227:1 gene:ENSDARG00000103834.3 transcript:ENSDART00000157634.3 gene_biotype:protein_coding transcr…	rbm14b; zgc:85696	3	58.501	454716	281079	776447	537520	900800	344828	900800	885249	15	3	0.25019	0.628733
ENSDARP00000064111.4	pep chromosome:GRCz11:20:10484015:10487951:-1 gene:ENSDARG00000043665.5 transcript:ENSDART00000064112.5 gene_biotype:protein_coding transcript_biotype:protein_coding gene_symbol:glrx5 description:glutaredoxin 5 homolog (S. cerevisiae) [Source:NCBI gene;Acc:406294]	glrx5	4	17.366	609771	3.50282e+06	2.20899e+06	1.94185e+06	1.56879e+06	2.60419e+06	4.27153e+06	4.27153e+06	26	5	0.24989	0.704837
ENSDARP00000081872.6	pep chromosome:GRCz11:24:37195463:37225877:-1 gene:ENSDARG00000061372.7 transcript:ENSDART00000087438.7 gene_biotype:protein_coding transcript_biotype:protein_coding gene_symbol:cog7 description:component of oligomeric golgi complex 7 [Source:ZFIN;Acc:ZDB-GENE-061013-463]		5	82.472	528777	169382	1.13174e+06	535395	1.39509e+06	227883	1.39509e+06	1.37101e+06	29	6	0.249259	0.779691
ENSDARP00000149095.1_x000D_; ENSDARP00000061148.3_x000D_; ENSDARP00000145631.1	pep chromosome:GRCz11:CHR_ALT_CTG5_2_7:33027931:33030933:-1 gene:ENSDARG00000116706.1 transcript:ENSDART00000186749.1 gene_biotype:protein_coding transcript_biotype:protein_coding gene_symbol:zgc:55461 description:zgc:55461 [Source:ZFIN;Acc:ZDB-GENE-040426-2879]<|>pep chromosome:GRCz11:5:33018764:33022014:-1 gene:ENSDARG00000041723.4 transcript:ENSDART00000061149.4 gene_biotype:protein_coding tra…	LOC107723351; tubb4b	52	49.769	6.54242e+08	4.72356e+08	8.19107e+08	7.73204e+08	7.98748e+08	6.8513e+08	8.19107e+08	8.26673e+08	1440	183	0.247073	0.425282
ENSDARP00000130126.2	pep chromosome:GRCz11:18:50826764:50839033:-1 gene:ENSDARG00000074431.5 transcript:ENSDART00000169773.3 gene_biotype:protein_coding transcript_biotype:protein_coding gene_symbol:ddb1 description:damage-specific DNA binding protein 1 [Source:ZFIN;Acc:ZDB-GENE-040426-1272]		26	126.923	3.94189e+06	5.00203e+06	3.52558e+06	4.06646e+06	5.56669e+06	5.12609e+06	5.56669e+06	5.47059e+06	256	32	0.246396	0.399584
ENSDARP00000150878.1	pep chromosome:GRCz11:4:8739093:8779141:-1 gene:ENSDARG00000103537.3 transcript:ENSDART00000182314.1 gene_biotype:protein_coding transcript_biotype:protein_coding gene_symbol:ttll12 description:tubulin tyrosine ligase-like family, member 12 [Source:ZFIN;Acc:ZDB-GENE-040426-697]		3	75.399	211776	347592	148353	165474	247702	444372	444372	410553	10	3	0.246004	0.61728
ENSDARP00000047833.7	pep chromosome:GRCz11:20:32838467:33174899:-1 gene:ENSDARG00000008593.12 transcript:ENSDART00000047834.9 gene_biotype:protein_coding transcript_biotype:protein_coding gene_symbol:nbas description:NBAS subunit of NRZ tethering complex [Source:NCBI gene;Acc:556592]	nbas	29	267.812	1.61007e+06	303408	1.39291e+06	905406	2.86572e+06	436374	2.86572e+06	2.81625e+06	144	38	0.24487	0.784561
ENSDARP00000126974.1	pep chromosome:GRCz11:12:42592:46985:-1 gene:ENSDARG00000021557.10 transcript:ENSDART00000152327.3 gene_biotype:protein_coding transcript_biotype:protein_coding gene_symbol:wdr45b description:WD repeat domain 45B [Source:NCBI gene;Acc:393210]	wdr45b; wdr45l	7	38.133	1.57874e+06	1.33419e+06	1.20577e+06	1.62724e+06	1.55155e+06	1.67021e+06	1.67021e+06	1.63373e+06	35	5	0.24382	0.353952
ENSDARP00000153373.1	pep chromosome:GRCz11:CHR_ALT_CTG10_1_29:29850372:29853455:1 gene:ENSDARG00000114726.1 transcript:ENSDART00000181494.1 gene_biotype:protein_coding transcript_biotype:protein_coding gene_symbol:hspa8 description:heat shock protein 8 [Source:NCBI gene;Acc:573376]		47	72.127	6.64254e+07	6.37563e+07	8.17455e+07	7.81125e+07	9.64722e+07	7.62076e+07	9.64722e+07	9.83e+07	630	77	0.243387	0.375278
ENSDARP00000104665.1	pep chromosome:GRCz11:14:20156477:20191281:1 gene:ENSDARG00000037433.7 transcript:ENSDART00000123434.3 gene_biotype:protein_coding transcript_biotype:protein_coding gene_symbol:fmr1 description:FMRP translational regulator 1 [Source:ZFIN;Acc:ZDB-GENE-020731-6]		15	63.769	4.2126e+06	3.13169e+06	4.7822e+06	4.37432e+06	5.36679e+06	4.45753e+06	5.36679e+06	5.27415e+06	95	15	0.243344	0.406934
ENSDARP00000097500.2	pep chromosome:GRCz11:11:1547226:1550709:-1 gene:ENSDARG00000073787.3 transcript:ENSDART00000110097.3 gene_biotype:protein_coding transcript_biotype:protein_coding gene_symbol:si:ch73-303b9.1 description:si:ch73-303b9.1 [Source:ZFIN;Acc:ZDB-GENE-131127-391]	si:ch73-303b9.1	3	21.786	941834	661824	1.43425e+06	835371	1.8405e+06	962833	1.8405e+06	1.80873e+06	10	3	0.242528	0.586676
ENSDARP00000111504.2	pep chromosome:GRCz11:25:17313568:17346929:1 gene:ENSDARG00000004174.10 transcript:ENSDART00000125459.4 gene_biotype:protein_coding transcript_biotype:protein_coding gene_symbol:cnot1 description:CCR4-NOT transcription complex, subunit 1 [Source:NCBI gene;Acc:448949]		29	266.51	462756	375132	1.82828e+06	718799	1.61881e+06	450399	1.82828e+06	1.84516e+06	125	28	0.241196	0.745085
ENSDARP00000119567.1	pep chromosome:GRCz11:11:355305:360317:1 gene:ENSDARG00000045017.9 transcript:ENSDART00000147426.3 gene_biotype:protein_coding transcript_biotype:protein_coding gene_symbol:pdrg1 description:p53 and DNA-damage regulated 1 [Source:ZFIN;Acc:ZDB-GENE-050417-276]	pdrg1	6	15.053	7.11129e+06	6.77278e+06	3.27378e+06	4.80025e+06	6.05716e+06	8.93706e+06	8.93706e+06	8.25689e+06	39	6	0.240246	0.573431
ENSDARP00000055809.5	pep chromosome:GRCz11:7:18100996:18116392:1 gene:ENSDARG00000058044.7 transcript:ENSDART00000055810.8 gene_biotype:protein_coding transcript_biotype:protein_coding gene_symbol:rab1ba description:zRAB1B, member RAS oncogene family a [Source:ZFIN;Acc:ZDB-GENE-040426-873]	LOC107660730; LOC109092998; LOC113105514; RAB1B; rab1ba	9	22.37	2.58388e+06	2.84249e+06	2.01758e+06	2.44227e+06	2.83389e+06	3.51818e+06	3.51818e+06	3.25042e+06	52	8	0.238838	0.420922
ENSDARP00000108089.2	pep chromosome:GRCz11:7:51633815:51639699:-1 gene:ENSDARG00000014690.10 transcript:ENSDART00000128917.3 gene_biotype:protein_coding transcript_biotype:protein_coding gene_symbol:rps4x description:ribosomal protein S4 X-linked [Source:NCBI gene;Acc:449547]	rps4x	17	29.669	2.94582e+08	1.35017e+08	3.88078e+08	3.1931e+08	4.38063e+08	1.80888e+08	4.38063e+08	4.30501e+08	275	39	0.237679	0.648669
ENSDARP00000115723.1	pep chromosome:GRCz11:15:5784740:5799170:-1 gene:ENSDARG00000059303.7 transcript:ENSDART00000142334.3 gene_biotype:protein_coding transcript_biotype:protein_coding gene_symbol:hnrnpl2 description:heterogeneous nuclear ribonucleoprotein L2 [Source:ZFIN;Acc:ZDB-GENE-040426-2707]	hnrnpl; hnrnpl2	6	57.767	771481	873709	534288	591407	893565	1.11359e+06	1.11359e+06	1.02884e+06	80	12	0.236159	0.515306
ENSDARP00000134078.1	pep chromosome:GRCz11:1:59237328:59240975:-1 gene:ENSDARG00000099741.2 transcript:ENSDART00000166170.2 gene_biotype:protein_coding transcript_biotype:protein_coding gene_symbol:mvb12a		3	6.996	6.83145e+06	5.83264e+06	5.24473e+06	6.2394e+06	7.55489e+06	7.24436e+06	7.55489e+06	7.80039e+06	17	2	0.236156	0.37963
ENSDARP00000063836.5	pep chromosome:GRCz11:14:7892383:7901635:1 gene:ENSDARG00000043484.7 transcript:ENSDART00000063837.6 gene_biotype:protein_coding transcript_biotype:protein_coding gene_symbol:ube2d2 description:ubiquitin-conjugating enzyme E2D 2 (UBC4/5 homolog, yeast) [Source:ZFIN;Acc:ZDB-GENE-120312-1]	LOC107589096; LOC107718494; LOC109070422; LOC113113738; UB2D2; ube2d2; zgc:55886	5	16.733	6.68432e+07	1.0848e+08	2.28535e+07	3.60585e+07	4.87617e+07	1.53849e+08	1.53849e+08	1.4214e+08	91	15	0.23566	0.756266
ENSDARP00000058875.7	pep chromosome:GRCz11:1:2260407:2299553:1 gene:ENSDARG00000040245.9 transcript:ENSDART00000058876.9 gene_biotype:protein_coding transcript_biotype:protein_coding gene_symbol:kpnb3 description:karyopherin (importin) beta 3 [Source:ZFIN;Acc:ZDB-GENE-030424-2]	kpnb3	23	122.66	4.88645e+06	4.00893e+06	3.8251e+06	4.59997e+06	4.94477e+06	5.37019e+06	5.37019e+06	4.96148e+06	161	22	0.235	0.374886
ENSDARP00000102878.2	pep chromosome:GRCz11:13:6189203:6204676:1 gene:ENSDARG00000075559.4 transcript:ENSDART00000109665.3 gene_biotype:protein_coding transcript_biotype:protein_coding gene_symbol:ppm1g description:protein phosphatase, Mg2+/Mn2+ dependent, 1G [Source:ZFIN;Acc:ZDB-GENE-030425-4]	ppm1g	4	57.661	178626	292667	141057	174993	329533	208393	329533	323845	19	5	0.234851	0.56224
ENSDARP00000008006.9_x000D_; ENSDARP00000127134.1	pep chromosome:GRCz11:12:48419810:48467781:-1 gene:ENSDARG00000002916.10 transcript:ENSDART00000014190.9 gene_biotype:protein_coding transcript_biotype:protein_coding gene_symbol:sec31b description:SEC31 homolog B, COPII coat complex component [Source:ZFIN;Acc:ZDB-GENE-060418-2]<|>pep chromosome:GRCz11:12:48419226:48467733:-1 gene:ENSDARG00000002916.10 transcript:ENSDART00000153126.3 gene_biotype…	sec31b	8	126.613	406598	338814	493801	413429	619485	432668	619485	608791	37	6	0.234647	0.449311
ENSDARP00000116921.1	pep chromosome:GRCz11:7:40583939:40630698:-1 gene:ENSDARG00000035978.9 transcript:ENSDART00000134547.4 gene_biotype:protein_coding transcript_biotype:protein_coding gene_symbol:ube3c description:ubiquitin protein ligase E3C [Source:ZFIN;Acc:ZDB-GENE-040426-1211]	ube3c	8	123.615	221041	208675	339249	279586	293094	311043	339249	342383	31	5	0.234616	0.437863
ENSDARP00000132557.1	pep chromosome:GRCz11:11:45110865:45126501:1 gene:ENSDARG00000103266.3 transcript:ENSDART00000158188.3 gene_biotype:protein_coding transcript_biotype:protein_coding gene_symbol:ogal description:O-GlcNAcase like [Source:ZFIN;Acc:ZDB-GENE-110914-153]	mgea5l	6	75.349	365621	361834	248295	204067	526243	496803	526243	517159	35	6	0.233237	0.602112
ENSDARP00000120939.1_x000D_; ENSDARP00000018434.6_x000D_; ENSDARP00000150218.1	pep chromosome:GRCz11:4:17327704:17370417:1 gene:ENSDARG00000094191.3 transcript:ENSDART00000133160.3 gene_biotype:protein_coding transcript_biotype:protein_coding gene_symbol:nup37 description:nucleoporin 37 [Source:ZFIN;Acc:ZDB-GENE-040718-363]<|>pep chromosome:GRCz11:4:17327704:17370410:1 gene:ENSDARG00000094191.3 transcript:ENSDART00000016075.8 gene_biotype:protein_coding transcript_biotype:p…		5	36.487	539419	872246	755345	556090	1.03555e+06	1.00168e+06	1.03555e+06	1.01768e+06	25	5	0.232907	0.530392
ENSDARP00000101544.2	pep chromosome:GRCz11:20:53475811:53509867:1 gene:ENSDARG00000078825.8 transcript:ENSDART00000114313.5 gene_biotype:protein_coding transcript_biotype:protein_coding gene_symbol:bub1ba description:BUB1 mitotic checkpoint serine/threonine kinase Ba [Source:ZFIN;Acc:ZDB-GENE-041014-120]	bub1ba; si:ch211-158b22.2	7	80.423	291021	308549	211063	277870	319594	345755	345755	319441	35	5	0.232035	0.421176
ENSDARP00000096377.2	pep chromosome:GRCz11:22:22417751:22430191:1 gene:ENSDARG00000022177.11 transcript:ENSDART00000105600.5 gene_biotype:protein_coding transcript_biotype:protein_coding gene_symbol:ddx59 description:DEAD (Asp-Glu-Ala-Asp) box polypeptide 59 [Source:ZFIN;Acc:ZDB-GENE-050208-665]		3	65.456	155240	79366.2	322048	168628	234273	162360	322048	325022	10	2	0.230954	0.665205
ENSDARP00000094633.3	pep chromosome:GRCz11:16:13965923:13976935:1 gene:ENSDARG00000070604.5 transcript:ENSDART00000103857.4 gene_biotype:protein_coding transcript_biotype:protein_coding gene_symbol:zgc:162509 description:zgc:162509 [Source:ZFIN;Acc:ZDB-GENE-050809-100]	zgc:162509	43	78.404	2.6802e+07	1.20485e+07	6.71642e+07	2.53891e+07	6.02506e+07	2.29004e+07	6.71642e+07	6.77845e+07	383	56	0.230556	0.742341
ENSDARP00000058384.2_x000D_; ENSDARP00000137609.1	pep chromosome:GRCz11:16:46205693:46209855:1 gene:ENSDARG00000039915.3 transcript:ENSDART00000058385.3 gene_biotype:protein_coding transcript_biotype:protein_coding gene_symbol:bola1 description:bolA family member 1 [Source:ZFIN;Acc:ZDB-GENE-040801-76]<|>pep chromosome:GRCz11:16:46205697:46209683:1 gene:ENSDARG00000039915.3 transcript:ENSDART00000168145.2 gene_biotype:protein_coding transcript_bi…		7	16.248	1.20496e+07	1.54064e+07	1.11413e+07	1.32516e+07	1.42293e+07	1.7706e+07	1.7706e+07	1.63585e+07	72	9	0.230277	0.421391
ENSDARP00000010419.7	pep chromosome:GRCz11:18:6857071:6869356:1 gene:ENSDARG00000010745.9 transcript:ENSDART00000018735.9 gene_biotype:protein_coding transcript_biotype:protein_coding gene_symbol:dnaja2b description:DnaJ heat shock protein family (Hsp40) member A2b [Source:ZFIN;Acc:ZDB-GENE-030131-2884]	dnaja2l	20	45.564	2.20294e+07	1.81938e+07	2.10859e+07	2.67335e+07	2.53896e+07	2.00962e+07	2.67335e+07	2.68402e+07	185	23	0.230216	0.398414
ENSDARP00000057256.5_x000D_; ENSDARP00000122708.1_x000D_; ENSDARP00000057696.4	pep chromosome:GRCz11:15:28410808:28423010:1 gene:ENSDARG00000039490.6 transcript:ENSDART00000057257.5 gene_biotype:protein_coding transcript_biotype:protein_coding gene_symbol:pitpnaa description:phosphatidylinositol transfer protein, alpha a [Source:ZFIN;Acc:ZDB-GENE-040426-744]<|>pep chromosome:GRCz11:15:28410664:28425011:1 gene:ENSDARG00000039490.6 transcript:ENSDART00000132028.3 gene_biotype…	pitpna; pitpnaa	5	31.853	1.42223e+06	1.92787e+06	809994	1.0818e+06	1.7021e+06	1.94622e+06	1.94622e+06	2.00455e+06	21	4	0.230095	0.589759
ENSDARP00000075209.4_x000D_; ENSDARP00000145622.1	pep chromosome:GRCz11:10:8660654:8672820:-1 gene:ENSDARG00000044225.6 transcript:ENSDART00000080763.5 gene_biotype:protein_coding transcript_biotype:protein_coding gene_symbol:GOLPH3 description:si:dkey-27b3.2 [Source:ZFIN;Acc:ZDB-GENE-091117-10]<|>pep chromosome:GRCz11:CHR_ALT_CTG10_1_6:8660723:8672718:-1 gene:ENSDARG00000114483.1 transcript:ENSDART00000182059.1 gene_biotype:protein_coding trans…	si:dkey-27b3.2	5	33.517	1.37783e+06	1.54115e+06	1.09241e+06	1.44397e+06	1.35849e+06	1.90798e+06	1.90798e+06	1.76277e+06	34	5	0.23006	0.435877
ENSDARP00000060876.3_x000D_; ENSDARP00000060879.3	pep chromosome:GRCz11:8:47158984:47206399:-1 gene:ENSDARG00000041530.8 transcript:ENSDART00000060877.5 gene_biotype:protein_coding transcript_biotype:protein_coding gene_symbol:ppih description:peptidylprolyl isomerase H (cyclophilin H) [Source:ZFIN;Acc:ZDB-GENE-040625-127]<|>pep chromosome:GRCz11:8:47159245:47206162:-1 gene:ENSDARG00000041530.8 transcript:ENSDART00000060880.3 gene_biotype:protei…	ppih; zgc:158595	10	19.329	9.212e+06	1.22245e+07	4.47395e+06	5.65428e+06	9.57263e+06	1.50143e+07	1.50143e+07	1.38716e+07	74	10	0.229921	0.660923
ENSDARP00000148578.1_x000D_; ENSDARP00000152602.1_x000D_; ENSDARP00000122475.1	pep chromosome:GRCz11:CHR_ALT_CTG11_1_30:12109971:12158380:-1 gene:ENSDARG00000116096.1 transcript:ENSDART00000185342.1 gene_biotype:protein_coding transcript_biotype:protein_coding gene_symbol:npepps description:aminopeptidase puromycin sensitive [Source:ZFIN;Acc:ZDB-GENE-060524-3]<|>pep chromosome:GRCz11:CHR_ALT_CTG11_2_2:12128506:12179621:-1 gene:ENSDARG00000110180.1 transcript:ENSDART00000186…		15	103.851	1.26283e+06	1.8227e+06	643768	796108	1.38764e+06	2.15784e+06	2.15784e+06	1.99362e+06	98	19	0.228636	0.667598
ENSDARP00000153162.1	pep chromosome:GRCz11:CHR_ALT_CTG19_1_4:31914711:31927087:1 gene:ENSDARG00000111437.1 transcript:ENSDART00000182101.1 gene_biotype:protein_coding transcript_biotype:protein_coding gene_symbol:tpd52 description:tumor protein D52 [Source:ZFIN;Acc:ZDB-GENE-060503-680]		6	26.211	9.91956e+06	6.11321e+06	5.87999e+06	7.9206e+06	1.34501e+07	5.38123e+06	1.34501e+07	1.32179e+07	41	7	0.228358	0.595948
ENSDARP00000118018.1_x000D_; ENSDARP00000157280.1	pep chromosome:GRCz11:24:14595719:14600134:1 gene:ENSDARG00000063049.6 transcript:ENSDART00000136026.2 gene_biotype:protein_coding transcript_biotype:protein_coding gene_symbol:thtpa description:thiamine triphosphatase [Source:ZFIN;Acc:ZDB-GENE-070502-2]<|>pep chromosome:GRCz11:24:14595460:14601780:1 gene:ENSDARG00000063049.6 transcript:ENSDART00000189201.1 gene_biotype:protein_coding transcript_…		3	27.032	926441	603072	792696	733241	836051	1.16134e+06	1.16134e+06	1.07295e+06	18	3	0.228266	0.478876
ENSDARP00000078325.5	pep chromosome:GRCz11:20:7443224:7582936:-1 gene:ENSDARG00000059925.8 transcript:ENSDART00000083890.6 gene_biotype:protein_coding transcript_biotype:protein_coding gene_symbol:usp24 description:ubiquitin specific peptidase 24 [Source:ZFIN;Acc:ZDB-GENE-030131-4356]	usp24	4	294.743	145866	63645.5	150556	150812	164589	90441.8	164589	161748	32	5	0.227868	0.614888
ENSDARP00000140363.1	pep chromosome:GRCz11:3:49504919:49514874:-1 gene:ENSDARG00000101037.2 transcript:ENSDART00000167179.2 gene_biotype:protein_coding transcript_biotype:protein_coding gene_symbol:asf1ba description:anti-silencing function 1Ba histone chaperone [Source:NCBI gene;Acc:386897]	asf1ba	3	21.929	1.08308e+06	1.34413e+06	533091	872214	979777	1.45431e+06	1.45431e+06	1.34363e+06	19	3	0.226446	0.602863
ENSDARP00000065330.4	pep chromosome:GRCz11:23:38940700:38952596:1 gene:ENSDARG00000044485.6 transcript:ENSDART00000065331.6 gene_biotype:protein_coding transcript_biotype:protein_coding gene_symbol:sall4 description:spalt-like transcription factor 4 [Source:ZFIN;Acc:ZDB-GENE-060328-2]		29	117.835	1.35218e+06	534740	1.15368e+07	1.87699e+06	8.62227e+06	822769	1.15368e+07	1.16434e+07	145	37	0.22489	0.863399
ENSDARP00000135135.2_x000D_; ENSDARP00000101517.3	pep chromosome:GRCz11:8:47143831:47152001:-1 gene:ENSDARG00000004757.11 transcript:ENSDART00000163922.2 gene_biotype:protein_coding transcript_biotype:protein_coding gene_symbol:ybx1 description:Y box binding protein 1 [Source:ZFIN;Acc:ZDB-GENE-000629-3]<|>pep chromosome:GRCz11:8:47144541:47152003:-1 gene:ENSDARG00000004757.11 transcript:ENSDART00000110512.3 gene_biotype:protein_coding transcript…	ybx1	8	34.991	2.85985e+06	2.90006e+06	2.03688e+06	2.6378e+06	3.35794e+06	3.03949e+06	3.35794e+06	3.29998e+06	43	7	0.22412	0.437269
ENSDARP00000032843.9	pep chromosome:GRCz11:23:37057603:37085968:-1 gene:ENSDARG00000025212.11 transcript:ENSDART00000031016.9 gene_biotype:protein_coding transcript_biotype:protein_coding gene_symbol:ints11 description:integrator complex subunit 11 [Source:NCBI gene;Acc:553648]	cpsf3l	3	67.52	162459	157226	143417	120973	183135	262604	262604	242618	10	3	0.222449	0.529863
ENSDARP00000123790.1	pep chromosome:GRCz11:16:29385565:29387215:-1 gene:ENSDARG00000015543.10 transcript:ENSDART00000148787.2 gene_biotype:protein_coding transcript_biotype:protein_coding gene_symbol:s100a1 description:S100 calcium binding protein A1 [Source:ZFIN;Acc:ZDB-GENE-040916-1]	s100a1; S100A1	12	10.78	2.37157e+08	2.77235e+08	2.18703e+08	2.19801e+08	3.15301e+08	3.28863e+08	3.28863e+08	3.09858e+08	127	16	0.221496	0.452399
ENSDARP00000148836.1	pep chromosome:GRCz11:5:62304529:62317496:-1 gene:ENSDARG00000110147.1 transcript:ENSDART00000180089.1 gene_biotype:protein_coding transcript_biotype:protein_coding gene_symbol:C5H11orf54 description:zgc:85789 [Source:NCBI gene;Acc:322350]		10	35.216	3.79243e+06	2.85985e+06	2.41793e+06	3.31387e+06	3.52806e+06	3.55469e+06	3.79243e+06	3.46715e+06	63	9	0.221428	0.440779
ENSDARP00000112095.1	pep chromosome:GRCz11:24:33392698:33428957:1 gene:ENSDARG00000089075.3 transcript:ENSDART00000122579.3 gene_biotype:protein_coding transcript_biotype:protein_coding gene_symbol:si:ch73-173p19.1 description:si:ch73-173p19.1 [Source:ZFIN;Acc:ZDB-GENE-130530-952]	si:ch73-173p19.1	6	100.287	231044	187529	292296	233884	289113	296608	296608	294996	49	7	0.221091	0.45617
ENSDARP00000133410.2	pep chromosome:GRCz11:25:235992:244424:1 gene:ENSDARG00000031774.10 transcript:ENSDART00000165507.2 gene_biotype:protein_coding transcript_biotype:protein_coding gene_symbol:pus7 description:pseudouridine synthase 7 [Source:ZFIN;Acc:ZDB-GENE-060620-1]	pus7	3	71.573	232038	198259	143625	198990	184037	285572	285572	263838	13	3	0.22083	0.502564
ENSDARP00000129339.1_x000D_; ENSDARP00000149720.1	pep chromosome:GRCz11:11:39120306:39148199:1 gene:ENSDARG00000044573.8 transcript:ENSDART00000155746.3 gene_biotype:protein_coding transcript_biotype:protein_coding gene_symbol:cdc42 description:cell division cycle 42 [Source:ZFIN;Acc:ZDB-GENE-030131-8783]<|>pep chromosome:GRCz11:11:39135050:39148198:1 gene:ENSDARG00000044573.8 transcript:ENSDART00000180571.1 gene_biotype:protein_coding transcrip…	cdc42; CDC42; Cdc42_1; LOC101067723; LOC101172972; LOC103046070; LOC106528512; LOC107654387; LOC107756639; LOC108877499; LOC108938226; LOC109891075; LOC112254527; LOC113055466; LOC114435353; LOC114855655; LOC115043060; LOC115150657; LOC115388642; LOC115419450; LOC115583086; LOC115815626; LOC116055515; Nfu_g_1_007810	3	21.258	1.52767e+06	1.22688e+06	1.52068e+06	1.48028e+06	1.95624e+06	1.55766e+06	1.95624e+06	1.92247e+06	21	4	0.220763	0.423074
ENSDARP00000010384.7	pep chromosome:GRCz11:3:32356833:32363021:-1 gene:ENSDARG00000010246.10 transcript:ENSDART00000012630.9 gene_biotype:protein_coding transcript_biotype:protein_coding gene_symbol:prmt1 description:protein arginine methyltransferase 1 [Source:ZFIN;Acc:ZDB-GENE-030131-693]	prmt1	12	40.09	3.47954e+06	3.75849e+06	2.16988e+06	2.35727e+06	3.74482e+06	5.07863e+06	5.07863e+06	5.22249e+06	93	14	0.21993	0.582978
ENSDARP00000053266.4	pep chromosome:GRCz11:23:36306539:36309617:1 gene:ENSDARG00000036675.7 transcript:ENSDART00000053267.6 gene_biotype:protein_coding transcript_biotype:protein_coding gene_symbol:hnrnpa1b description:heterogeneous nuclear ribonucleoprotein A1b [Source:ZFIN;Acc:ZDB-GENE-030912-14]	hnrnpa1	14	40.504	8.13999e+06	8.13358e+06	5.41578e+06	6.50939e+06	8.09209e+06	1.07484e+07	1.07484e+07	9.93034e+06	151	20	0.219664	0.507829
ENSDARP00000155535.1_x000D_; ENSDARP00000148314.1_x000D_; ENSDARP00000122028.1	pep chromosome:GRCz11:CHR_ALT_CTG10_2_2:20103833:20105982:-1 gene:ENSDARG00000111256.1 transcript:ENSDART00000184513.1 gene_biotype:protein_coding transcript_biotype:protein_coding gene_symbol:pbdc1 description:polysaccharide biosynthesis domain containing 1 [Source:ZFIN;Acc:ZDB-GENE-040718-459]<|>pep chromosome:GRCz11:CHR_ALT_CTG10_1_17:20097737:20099886:-1 gene:ENSDARG00000112544.1 transcript:E…	pbdc1; wu:fc12c03	4	19.7	4.56092e+06	4.13669e+06	2.97941e+06	3.59245e+06	4.11433e+06	5.98015e+06	5.98015e+06	5.52502e+06	25	4	0.217659	0.51234
ENSDARP00000156648.1	pep chromosome:GRCz11:CHR_ALT_CTG12_2_1:19017398:19035470:-1 gene:ENSDARG00000115814.1 transcript:ENSDART00000188647.1 gene_biotype:protein_coding transcript_biotype:protein_coding gene_symbol:rangap1b description:Ran GTPase activating protein 1b [Source:ZFIN;Acc:ZDB-GENE-040426-1921]		23	62.332	5.89051e+06	3.14126e+06	1.63528e+07	8.23652e+06	1.40333e+07	4.1151e+06	1.63528e+07	1.65038e+07	201	27	0.217514	0.761275
ENSDARP00000024706.4	pep chromosome:GRCz11:22:11070842:11079068:-1 gene:ENSDARG00000007250.8 transcript:ENSDART00000006927.6 gene_biotype:protein_coding transcript_biotype:protein_coding gene_symbol:use1 description:unconventional SNARE in the ER 1 homolog (S. cerevisiae) [Source:NCBI gene;Acc:393294]		9	29.902	1.60678e+06	1.01175e+06	1.72659e+06	1.4269e+06	2.94592e+06	1.04912e+06	2.94592e+06	2.89506e+06	42	9	0.217279	0.638701
ENSDARP00000154144.1_x000D_; ENSDARP00000062334.4	pep chromosome:GRCz11:CHR_ALT_CTG15_1_11:16173992:16178460:-1 gene:ENSDARG00000113811.1 transcript:ENSDART00000182779.1 gene_biotype:protein_coding transcript_biotype:protein_coding gene_symbol:glod4 description:glyoxalase domain containing 4 [Source:ZFIN;Acc:ZDB-GENE-040912-38]<|>pep chromosome:GRCz11:15:16178775:16183583:-1 gene:ENSDARG00000042509.5 transcript:ENSDART00000062335.5 gene_biotype:…		10	33.039	5.57439e+06	5.10732e+06	2.64444e+06	3.28079e+06	5.16687e+06	6.93623e+06	6.93623e+06	6.40834e+06	70	11	0.214381	0.622939
ENSDARP00000029067.5	pep chromosome:GRCz11:15:26498339:26538989:-1 gene:ENSDARG00000003938.9 transcript:ENSDART00000032880.6 gene_biotype:protein_coding transcript_biotype:protein_coding gene_symbol:rpa1 description:replication protein A1 [Source:NCBI gene;Acc:327491]	rpa1	14	66.588	1.93935e+06	2.54251e+06	2.12964e+06	1.79035e+06	3.0933e+06	2.96029e+06	3.0933e+06	3.0399e+06	117	17	0.214229	0.512104
ENSDARP00000135644.1	pep chromosome:GRCz11:12:35543160:35582521:-1 gene:ENSDARG00000103516.2 transcript:ENSDART00000162175.2 gene_biotype:protein_coding transcript_biotype:protein_coding gene_symbol:sec24c description:SEC24 homolog C, COPII coat complex component [Source:ZFIN;Acc:ZDB-GENE-030131-4487]	sec24c	11	134.864	1.24472e+06	1.05276e+06	1.09196e+06	816032	1.72828e+06	1.57581e+06	1.72828e+06	1.69845e+06	58	9	0.211737	0.562609
ENSDARP00000072482.4	pep chromosome:GRCz11:5:30759232:30770807:1 gene:ENSDARG00000055639.5 transcript:ENSDART00000078018.5 gene_biotype:protein_coding transcript_biotype:protein_coding gene_symbol:ruvbl2 description:RuvB-like AAA ATPase 2 [Source:NCBI gene;Acc:317678]	ruvbl2	24	51.219	2.08471e+07	9.79481e+06	1.1842e+07	1.51087e+07	1.64711e+07	1.50769e+07	2.08471e+07	1.71385e+07	207	29	0.211269	0.551751
ENSDARP00000076761.4_x000D_; ENSDARP00000128573.1	pep chromosome:GRCz11:6:59914126:59922078:1 gene:ENSDARG00000045019.9 transcript:ENSDART00000082325.6 gene_biotype:protein_coding transcript_biotype:protein_coding gene_symbol:aamp description:angio-associated, migratory cell protein [Source:ZFIN;Acc:ZDB-GENE-040426-2370]<|>pep chromosome:GRCz11:6:59913147:59921936:1 gene:ENSDARG00000045019.9 transcript:ENSDART00000156543.3 gene_biotype:protein_c…		3	44.874	1.42026e+06	1.00396e+06	1.16719e+06	1.47832e+06	1.43998e+06	1.21096e+06	1.47832e+06	1.48422e+06	25	3	0.21042	0.449506
ENSDARP00000154617.1_x000D_; ENSDARP00000036699.7	pep chromosome:GRCz11:CHR_ALT_CTG16_1_7:11965045:11985056:-1 gene:ENSDARG00000114598.1 transcript:ENSDART00000185963.1 gene_biotype:protein_coding transcript_biotype:protein_coding gene_symbol:usp5 description:ubiquitin specific peptidase 5 (isopeptidase T) [Source:ZFIN;Acc:ZDB-GENE-040426-2584]<|>pep chromosome:GRCz11:16:11965371:11986321:-1 gene:ENSDARG00000014517.12 transcript:ENSDART000000291…	usp5	28	94.736	2.11174e+06	3.72032e+06	1.8402e+06	1.89973e+06	3.30113e+06	3.5704e+06	4.10275e+06	4.41096e+06	158	30	0.210372	0.608251
ENSDARP00000008262.6	pep chromosome:GRCz11:2:9513160:9527210:-1 gene:ENSDARG00000018562.8 transcript:ENSDART00000004398.8 gene_biotype:protein_coding transcript_biotype:protein_coding gene_symbol:cope description:coatomer protein complex, subunit epsilon [Source:ZFIN;Acc:ZDB-GENE-041114-59]		9	34.012	1.80311e+06	2.48126e+06	4.61645e+06	2.02911e+06	6.11969e+06	2.57366e+06	6.11969e+06	6.01405e+06	52	11	0.209926	0.700955
ENSDARP00000055877.4	pep chromosome:GRCz11:5:1833741:1869982:-1 gene:ENSDARG00000038312.7 transcript:ENSDART00000055878.7 gene_biotype:protein_coding transcript_biotype:protein_coding gene_symbol:rcl1 description:RNA terminal phosphate cyclase-like 1 [Source:NCBI gene;Acc:445388]		3	40.292	759354	718662	598820	670932	792154	950280	950280	877958	11	3	0.209364	0.456279
ENSDARP00000146192.1	pep chromosome:GRCz11:9:8364553:8369028:1 gene:ENSDARG00000086529.5 transcript:ENSDART00000190713.1 gene_biotype:protein_coding transcript_biotype:protein_coding gene_symbol:si:dkey-90l23.2 description:si:dkey-90l23.2 [Source:ZFIN;Acc:ZDB-GENE-041008-200]		4	23.485	6.64496e+06	3.93422e+06	3.37139e+06	4.12723e+06	5.411e+06	6.09745e+06	7.38519e+06	7.38519e+06	60	8	0.209197	0.561743
ENSDARP00000138225.1	pep chromosome:GRCz11:19:48018464:48023442:1 gene:ENSDARG00000101521.2 transcript:ENSDART00000172307.2 gene_biotype:protein_coding transcript_biotype:protein_coding gene_symbol:UBE2M description:si:ch1073-205c8.3 [Source:ZFIN;Acc:ZDB-GENE-030131-1059]	si:ch1073-205c8.3	7	20.939	7.81655e+06	9.34431e+06	3.85973e+06	4.48458e+06	8.13232e+06	1.19316e+07	1.19316e+07	1.10236e+07	57	7	0.208748	0.67914
ENSDARP00000077781.3	pep chromosome:GRCz11:7:50407575:50410524:-1 gene:ENSDARG00000059725.5 transcript:ENSDART00000083346.5 gene_biotype:protein_coding transcript_biotype:protein_coding gene_symbol:hypk description:huntingtin interacting protein K [Source:ZFIN;Acc:ZDB-GENE-080515-6]	hypk; LOC107578433; zgc:171549	3	13.465	2.32325e+06	1.82597e+06	1.19496e+06	1.48055e+06	2.15407e+06	2.44955e+06	2.44955e+06	2.26312e+06	19	3	0.207984	0.573315
ENSDARP00000100297.3	pep chromosome:GRCz11:7:26006819:26026538:1 gene:ENSDARG00000079313.5 transcript:ENSDART00000112908.5 gene_biotype:protein_coding transcript_biotype:protein_coding gene_symbol:pelp1 description:proline, glutamate and leucine rich protein 1 [Source:ZFIN;Acc:ZDB-GENE-140106-164]	pelp1	6	130.979	421306	456398	1.28432e+06	653546	1.33279e+06	436704	1.33279e+06	1.30978e+06	48	8	0.207741	0.728343
ENSDARP00000148728.1_x000D_; ENSDARP00000120742.2	pep chromosome:GRCz11:23:44614056:44625579:1 gene:ENSDARG00000039007.11 transcript:ENSDART00000188379.1 gene_biotype:protein_coding transcript_biotype:protein_coding gene_symbol:eno3 description:enolase 3, (beta, muscle) [Source:ZFIN;Acc:ZDB-GENE-031006-5]<|>pep chromosome:GRCz11:23:44611864:44623775:1 gene:ENSDARG00000039007.11 transcript:ENSDART00000145905.3 gene_biotype:protein_coding transcri…	ENO1; eno3	17	47.442	1.77905e+07	2.20224e+07	1.37337e+07	1.3466e+07	2.15987e+07	2.84393e+07	2.84393e+07	2.62749e+07	181	24	0.206781	0.585285
ENSDARP00000001346.6	pep chromosome:GRCz11:22:550828:557965:-1 gene:ENSDARG00000001057.9 transcript:ENSDART00000001201.8 gene_biotype:protein_coding transcript_biotype:protein_coding gene_symbol:bysl description:bystin-like [Source:ZFIN;Acc:ZDB-GENE-040426-1287]		5	53.111	481551	421083	601124	420713	859867	517680	859867	845023	28	5	0.206518	0.567322
ENSDARP00000139736.2	pep chromosome:GRCz11:3:36401105:36420397:-1 gene:ENSDARG00000105131.5 transcript:ENSDART00000167896.3 gene_biotype:protein_coding transcript_biotype:protein_coding gene_symbol:cog1 description:component of oligomeric golgi complex 1 [Source:ZFIN;Acc:ZDB-GENE-050302-128]		9	103.604	93483.4	75151.3	809200	209982	592288	70164.9	809200	816674	22	10	0.206078	0.854852
ENSDARP00000114512.2	pep chromosome:GRCz11:19:5418006:5421610:1 gene:ENSDARG00000012688.10 transcript:ENSDART00000132874.3 gene_biotype:protein_coding transcript_biotype:protein_coding gene_symbol:eif1 description:eukaryotic translation initiation factor 1 [Source:ZFIN;Acc:ZDB-GENE-030131-956]	eif1; eif1b; LOC109111336; LOC113062419; LOC113581158	3	12.875	1.76101e+06	2.01582e+06	1.93162e+06	1.75479e+06	2.41909e+06	2.47499e+06	2.47499e+06	2.37733e+06	20	3	0.205203	0.46005
ENSDARP00000117883.1	pep chromosome:GRCz11:10:14982977:15017039:1 gene:ENSDARG00000094055.3 transcript:ENSDART00000140869.2 gene_biotype:protein_coding transcript_biotype:protein_coding gene_symbol:si:dkey-88l16.3 description:si:dkey-88l16.3 [Source:ZFIN;Acc:ZDB-GENE-030131-6015]		28	193.148	3.80996e+06	2.52673e+06	2.31505e+06	2.78409e+06	3.19999e+06	3.8094e+06	3.80996e+06	3.55043e+06	195	30	0.20225	0.521934
ENSDARP00000133564.1	pep chromosome:GRCz11:19:17205143:17210928:-1 gene:ENSDARG00000004169.12 transcript:ENSDART00000164683.3 gene_biotype:protein_coding transcript_biotype:protein_coding gene_symbol:stmn1a description:stathmin 1a [Source:ZFIN;Acc:ZDB-GENE-031006-14]		4	18.507	993512	1.17163e+06	829692	906225	788843	2.05666e+06	2.05666e+06	1.90014e+06	22	5	0.202092	0.638747
ENSDARP00000075647.3	pep chromosome:GRCz11:24:21959708:21973365:-1 gene:ENSDARG00000058352.7 transcript:ENSDART00000081204.5 gene_biotype:protein_coding transcript_biotype:protein_coding gene_symbol:acot9.1 description:acyl-CoA thioesterase 9, tandem duplicate 1 [Source:ZFIN;Acc:ZDB-GENE-040724-139]		8	48.301	46167.4	381536	1.08106e+06	558188	246805	209818	1.44663e+06	1.44663e+06	30	8	0.200705	0.858424
ENSDARP00000100503.2	pep chromosome:GRCz11:5:66807179:66823794:-1 gene:ENSDARG00000004906.9 transcript:ENSDART00000112488.4 gene_biotype:protein_coding transcript_biotype:protein_coding gene_symbol:stip1 description:stress-induced phosphoprotein 1 [Source:ZFIN;Acc:ZDB-GENE-041121-17]	stip1	28	61.629	5.86086e+06	7.87919e+06	3.29127e+06	3.81973e+06	7.03182e+06	8.57085e+06	8.57085e+06	7.91855e+06	180	28	0.199668	0.668616
ENSDARP00000149638.1_x000D_; ENSDARP00000014384.7_x000D_; ENSDARP00000153389.1	pep chromosome:GRCz11:CHR_ALT_CTG14_1_25:31480074:31488097:-1 gene:ENSDARG00000112995.1 transcript:ENSDART00000190611.1 gene_biotype:protein_coding transcript_biotype:protein_coding gene_symbol:cab39l1 description:calcium binding protein 39, like 1 [Source:ZFIN;Acc:ZDB-GENE-040426-2897]<|>pep chromosome:GRCz11:14:31476973:31489410:-1 gene:ENSDARG00000021374.8 transcript:ENSDART00000018347.8 gene_…		6	39.783	2.60163e+06	2.76994e+06	2.05407e+06	2.10264e+06	3.12499e+06	3.41152e+06	3.41152e+06	3.15188e+06	76	11	0.199572	0.52368
ENSDARP00000092020.3	pep chromosome:GRCz11:21:17005737:17011574:1 gene:ENSDARG00000069521.4 transcript:ENSDART00000101246.4 gene_biotype:protein_coding transcript_biotype:protein_coding gene_symbol:vps29 description:VPS29 retromer complex component [Source:NCBI gene;Acc:573437]	vps29	4	20.387	2.17617e+06	2.1899e+06	1.4289e+06	1.5284e+06	2.33894e+06	2.87331e+06	2.87331e+06	2.65464e+06	22	4	0.197675	0.581157
ENSDARP00000132762.1_x000D_; ENSDARP00000053151.4	pep chromosome:GRCz11:1:47165988:47173403:1 gene:ENSDARG00000036587.7 transcript:ENSDART00000167051.3 gene_biotype:protein_coding transcript_biotype:protein_coding gene_symbol:cbr1 description:carbonyl reductase 1 [Source:ZFIN;Acc:ZDB-GENE-030902-2]<|>pep chromosome:GRCz11:1:47165842:47173177:1 gene:ENSDARG00000036587.7 transcript:ENSDART00000053152.6 gene_biotype:protein_coding transcript_biotyp…	cbr1	20	29.928	1.15415e+07	1.48416e+07	6.39891e+06	8.10026e+06	8.93336e+06	2.28136e+07	2.28136e+07	2.10774e+07	143	24	0.196944	0.707808
ENSDARP00000007708.5	pep chromosome:GRCz11:10:1597271:1636452:-1 gene:ENSDARG00000001777.8 transcript:ENSDART00000010626.7 gene_biotype:protein_coding transcript_biotype:protein_coding gene_symbol:nup155 description:nucleoporin 155 [Source:ZFIN;Acc:ZDB-GENE-040426-711]		26	155.033	4.12522e+06	4.60886e+06	3.36964e+06	3.58276e+06	4.61546e+06	5.80815e+06	5.80815e+06	5.36611e+06	207	29	0.194715	0.526549
ENSDARP00000134856.1	pep chromosome:GRCz11:10:45345574:45352279:1 gene:ENSDARG00000103994.2 transcript:ENSDART00000166085.2 gene_biotype:protein_coding transcript_biotype:protein_coding gene_symbol:ppiab description:peptidylprolyl isomerase Ab (cyclophilin A) [Source:ZFIN;Acc:ZDB-GENE-030131-7459]	ppiab; wu:fj18g05	7	17.478	5.57804e+07	6.97972e+07	3.16919e+07	3.46885e+07	6.26715e+07	8.50145e+07	8.50145e+07	7.85443e+07	87	14	0.194312	0.676507
ENSDARP00000121703.1_x000D_; ENSDARP00000156143.1	pep chromosome:GRCz11:19:16016038:16027098:1 gene:ENSDARG00000030700.8 transcript:ENSDART00000131319.2 gene_biotype:protein_coding transcript_biotype:protein_coding gene_symbol:ctps1a description:CTP synthase 1a [Source:NCBI gene;Acc:322089]<|>pep chromosome:GRCz11:19:16015881:16031503:1 gene:ENSDARG00000030700.8 transcript:ENSDART00000187135.1 gene_biotype:protein_coding transcript_biotype:prote…	ctps1a	16	67.012	3.07467e+06	2.27861e+06	3.70026e+06	3.50935e+06	3.64419e+06	3.03636e+06	3.70026e+06	3.8634e+06	95	15	0.194311	0.513429
ENSDARP00000115525.2	pep chromosome:GRCz11:24:20064088:20152965:-1 gene:ENSDARG00000027500.10 transcript:ENSDART00000147004.4 gene_biotype:protein_coding transcript_biotype:protein_coding gene_symbol:oxsr1b description:oxidative stress responsive kinase 1b [Source:ZFIN;Acc:ZDB-GENE-040426-723]	oxsr1b; zgc:77321	6	57.24	378538	534160	341117	278386	463227	799222	799222	738395	16	7	0.193144	0.66579
ENSDARP00000142629.1	pep chromosome:GRCz11:11:37201489:37229533:1 gene:ENSDARG00000100406.3 transcript:ENSDART00000173439.2 gene_biotype:protein_coding transcript_biotype:protein_coding gene_symbol:zgc:112265 description:zgc:112265 [Source:ZFIN;Acc:ZDB-GENE-050626-133]		8	102.44	1.53249e+06	1.28438e+06	1.32519e+06	1.5175e+06	1.71168e+06	1.49943e+06	1.71168e+06	1.68213e+06	60	10	0.192791	0.450124
ENSDARP00000145768.1_x000D_; ENSDARP00000149895.1	pep chromosome:GRCz11:CHR_ALT_CTG10_1_19:21382756:21385548:-1 gene:ENSDARG00000115361.1 transcript:ENSDART00000182154.1 gene_biotype:protein_coding transcript_biotype:protein_coding gene_symbol:avd description:avidin [Source:ZFIN;Acc:ZDB-GENE-140205-1]<|>pep chromosome:GRCz11:10:21359062:21362320:-1 gene:ENSDARG00000087961.3 transcript:ENSDART00000189789.1 gene_biotype:protein_coding transcript_b…		3	18.135	3.36757e+06	3.41426e+06	2.18412e+06	2.17416e+06	3.5979e+06	4.78941e+06	4.78941e+06	4.4249e+06	28	4	0.192377	0.623927
ENSDARP00000052502.4	pep chromosome:GRCz11:19:22759116:22843480:-1 gene:ENSDARG00000036158.5 transcript:ENSDART00000052503.5 gene_biotype:protein_coding transcript_biotype:protein_coding gene_symbol:nudcd1 description:NudC domain containing 1 [Source:NCBI gene;Acc:553654]		16	65.839	8.8786e+06	8.97585e+06	4.78152e+06	5.28446e+06	9.5322e+06	1.1285e+07	1.1285e+07	1.04261e+07	97	16	0.192348	0.651262
ENSDARP00000117940.2	pep chromosome:GRCz11:1:45707219:45744854:1 gene:ENSDARG00000069595.6 transcript:ENSDART00000143363.4 gene_biotype:protein_coding transcript_biotype:protein_coding gene_symbol:si:ch211-214c7.4 description:si:ch211-214c7.4 [Source:ZFIN;Acc:ZDB-GENE-030131-6275]	si:ch211-214c7.4	12	159.497	967163	1.00292e+06	697717	961231	842879	1.23735e+06	1.23735e+06	1.14318e+06	55	9	0.188951	0.533323
ENSDARP00000005640.3	pep chromosome:GRCz11:3:40796110:40804455:1 gene:ENSDARG00000008383.6 transcript:ENSDART00000014729.6 gene_biotype:protein_coding transcript_biotype:protein_coding gene_symbol:arpc1a description:actin related protein 2/3 complex, subunit 1A [Source:ZFIN;Acc:ZDB-GENE-040116-1]	arpc1a; ARPC1A	4	41.548	6.96759e+06	1.005e+07	4.13033e+06	5.95801e+06	6.24856e+06	1.14847e+07	1.14847e+07	1.06107e+07	11	4	0.187988	0.674198
ENSDARP00000138674.1	pep chromosome:GRCz11:25:3648497:3672560:1 gene:ENSDARG00000099194.3 transcript:ENSDART00000160017.2 gene_biotype:protein_coding transcript_biotype:protein_coding gene_symbol:CABZ01058261.1 description:inner centromere protein [Source:NCBI gene;Acc:572121]	incenp	3	93.505	95659.3	106607	84401.9	99959.2	154307	82362.7	154307	151643	9	2	0.187219	0.569672
ENSDARP00000092253.4	pep chromosome:GRCz11:13:27332666:27354003:-1 gene:ENSDARG00000022614.9 transcript:ENSDART00000101479.5 gene_biotype:protein_coding transcript_biotype:protein_coding gene_symbol:ddx43 description:DEAD (Asp-Glu-Ala-Asp) box polypeptide 43 [Source:ZFIN;Acc:ZDB-GENE-080204-77]	ddx43	7	78.814	808670	543820	524777	583535	700778	832043	832043	768719	39	6	0.186683	0.548131
ENSDARP00000134720.2	pep chromosome:GRCz11:20:48037019:48061351:-1 gene:ENSDARG00000057151.7 transcript:ENSDART00000164962.2 gene_biotype:protein_coding transcript_biotype:protein_coding gene_symbol:prep description:prolyl endopeptidase [Source:ZFIN;Acc:ZDB-GENE-050522-14]	prep; zgc:110670	18	80.285	2.19787e+06	2.52526e+06	1.55156e+06	1.42306e+06	2.36686e+06	3.76384e+06	3.76384e+06	3.47739e+06	103	15	0.185972	0.665932
ENSDARP00000016775.8	pep chromosome:GRCz11:3:37059803:37082618:-1 gene:ENSDARG00000015610.10 transcript:ENSDART00000026701.9 gene_biotype:protein_coding transcript_biotype:protein_coding gene_symbol:tubg1 description:tubulin, gamma 1 [Source:ZFIN;Acc:ZDB-GENE-040426-836]	LOC107720009; tubg1; tubgl	8	51.065	4.52859e+06	4.42487e+06	6.80669e+06	4.81544e+06	6.92768e+06	6.00446e+06	6.92768e+06	6.86957e+06	51	7	0.184808	0.554771
ENSDARP00000073057.4_x000D_; ENSDARP00000107955.2	pep chromosome:GRCz11:9:32286605:32300783:-1 gene:ENSDARG00000056160.6 transcript:ENSDART00000078596.6 gene_biotype:protein_coding transcript_biotype:protein_coding gene_symbol:hspd1 description:heat shock 60 protein 1 [Source:ZFIN;Acc:ZDB-GENE-021206-1]<|>pep chromosome:GRCz11:9:32287114:32300611:-1 gene:ENSDARG00000056160.6 transcript:ENSDART00000127938.3 gene_biotype:protein_coding transcript_…	hspd1; wu:fi04a12	33	61.158	4.56051e+06	2.61925e+07	5.23802e+07	2.24966e+07	2.08853e+07	1.95547e+07	8.11054e+07	8.11054e+07	257	47	0.184756	0.828738
ENSDARP00000141988.1	pep chromosome:GRCz11:13:330611:337318:-1 gene:ENSDARG00000105265.2 transcript:ENSDART00000166175.2 gene_biotype:protein_coding transcript_biotype:protein_coding gene_symbol:zgc:171534 description:zgc:171534 [Source:ZFIN;Acc:ZDB-GENE-080218-6]	zgc:171534	14	43.605	1.06182e+07	2.50734e+07	6.12211e+06	2.01735e+07	5.77608e+06	2.05272e+07	2.50734e+07	2.0254e+07	43	12	0.184454	0.793298
ENSDARP00000039867.6	pep chromosome:GRCz11:6:42345005:42369186:-1 gene:ENSDARG00000014770.10 transcript:ENSDART00000039868.8 gene_biotype:protein_coding transcript_biotype:protein_coding gene_symbol:usp4 description:ubiquitin specific peptidase 4 (proto-oncogene) [Source:ZFIN;Acc:ZDB-GENE-041008-187]	usp4	15	112.888	857167	649001	786040	811753	907994	869242	907994	892320	102	16	0.183694	0.483759
ENSDARP00000052324.5	pep chromosome:GRCz11:7:38750871:38760158:1 gene:ENSDARG00000036041.8 transcript:ENSDART00000052325.7 gene_biotype:protein_coding transcript_biotype:protein_coding gene_symbol:f2 description:coagulation factor II (thrombin) [Source:ZFIN;Acc:ZDB-GENE-030131-4606]	f2	4	71.774	1.19106e+06	1.51852e+06	817856	773390	1.45127e+06	1.92532e+06	1.92532e+06	1.77879e+06	28	4	0.182285	0.677419
ENSDARP00000140792.1	pep chromosome:GRCz11:11:45139300:45152702:-1 gene:ENSDARG00000099106.3 transcript:ENSDART00000168066.2 gene_biotype:protein_coding transcript_biotype:protein_coding gene_symbol:afmid description:arylformamidase [Source:NCBI gene;Acc:550372]	afmid; AFMID	4	32.391	1.18894e+06	918998	872004	1.02408e+06	1.16904e+06	1.15927e+06	1.18894e+06	1.14886e+06	34	5	0.180884	0.502545
ENSDARP00000155337.1_x000D_; ENSDARP00000135567.1	pep chromosome:GRCz11:6:35033457:35052188:-1 gene:ENSDARG00000052170.7 transcript:ENSDART00000185790.1 gene_biotype:protein_coding transcript_biotype:protein_coding gene_symbol:uap1 description:UDP-N-acetylglucosamine pyrophosphorylase 1 [Source:ZFIN;Acc:ZDB-GENE-030131-1233]<|>pep chromosome:GRCz11:6:35033457:35052388:-1 gene:ENSDARG00000052170.7 transcript:ENSDART00000170116.3 gene_biotype:prot…	uap1	13	58.035	3.01389e+06	3.65354e+06	2.29321e+06	2.27584e+06	3.27299e+06	4.93625e+06	4.93625e+06	4.56056e+06	107	16	0.180711	0.63551
ENSDARP00000151758.1_x000D_; ENSDARP00000072428.4	pep chromosome:GRCz11:CHR_ALT_CTG20_1_15:26563435:26601593:-1 gene:ENSDARG00000109455.1 transcript:ENSDART00000186641.1 gene_biotype:protein_coding transcript_biotype:protein_coding gene_symbol:exoc2 description:exocyst complex component 2 [Source:ZFIN;Acc:ZDB-GENE-040426-1160]<|>pep chromosome:GRCz11:20:26572456:26624042:-1 gene:ENSDARG00000055610.7 transcript:ENSDART00000077962.6 gene_biotype:p…	exoc2	3	103.35	104209	89913.7	203361	300569	122922	74918.2	300569	301769	19	4	0.179567	0.760867
ENSDARP00000115589.1	pep chromosome:GRCz11:6:34931597:34938746:-1 gene:ENSDARG00000074242.5 transcript:ENSDART00000131610.2 gene_biotype:protein_coding transcript_biotype:protein_coding gene_symbol:serbp1a description:SERPINE1 mRNA binding protein 1a [Source:ZFIN;Acc:ZDB-GENE-030131-7389]	serbp1; serbp1a	10	43.195	3.23272e+06	5.00376e+06	1.64641e+06	2.63581e+06	2.57379e+06	5.68658e+06	5.68658e+06	5.2538e+06	54	14	0.178205	0.734984
ENSDARP00000047901.6	pep chromosome:GRCz11:15:18102280:18115624:-1 gene:ENSDARG00000031214.8 transcript:ENSDART00000047902.8 gene_biotype:protein_coding transcript_biotype:protein_coding gene_symbol:arcn1b description:archain 1b [Source:ZFIN;Acc:ZDB-GENE-040121-7]	arcn1b; wu:fb01b08	3	56.687	189614	358859	234659	224479	282949	363832	363832	336142	17	4	0.177782	0.61918
ENSDARP00000111020.2	pep chromosome:GRCz11:5:9441198:9540641:-1 gene:ENSDARG00000090654.3 transcript:ENSDART00000124384.3 gene_biotype:protein_coding transcript_biotype:protein_coding gene_symbol:gak description:cyclin G associated kinase [Source:ZFIN;Acc:ZDB-GENE-041210-358]		23	146.374	2.10717e+07	1.76259e+07	2.99165e+07	2.59484e+07	2.92515e+07	2.11795e+07	2.99165e+07	3.01929e+07	144	22	0.177626	0.575463
ENSDARP00000000956.9	pep chromosome:GRCz11:22:20925849:20950448:-1 gene:ENSDARG00000001734.10 transcript:ENSDART00000002029.10 gene_biotype:protein_coding transcript_biotype:protein_coding gene_symbol:fkbp8 description:FKBP prolyl isomerase 8 [Source:ZFIN;Acc:ZDB-GENE-040426-1849]	fkbp8	11	43.783	1.87568e+06	893357	3.64421e+06	2.67506e+06	4.43582e+06	742699	4.43582e+06	4.35925e+06	54	12	0.176432	0.823558
ENSDARP00000011179.5_x000D_; ENSDARP00000156362.1	pep chromosome:GRCz11:12:28799988:28807184:1 gene:ENSDARG00000017612.6 transcript:ENSDART00000022724.6 gene_biotype:protein_coding transcript_biotype:protein_coding gene_symbol:pnpo description:pyridoxamine 5'-phosphate oxidase [Source:ZFIN;Acc:ZDB-GENE-060602-2]<|>pep chromosome:GRCz11:CHR_ALT_CTG12_1_20:28797240:28802971:1 gene:ENSDARG00000109509.1 transcript:ENSDART00000192305.1 gene_biotype:p…		6	26.449	6.65849e+06	4.80687e+06	4.16399e+06	4.88999e+06	5.95971e+06	6.5959e+06	6.65849e+06	6.0939e+06	25	6	0.176128	0.56343
ENSDARP00000117378.1_x000D_; ENSDARP00000007602.9	pep chromosome:GRCz11:10:18877362:18906672:1 gene:ENSDARG00000006624.12 transcript:ENSDART00000138334.3 gene_biotype:protein_coding transcript_biotype:protein_coding gene_symbol:ppp2r2ab description:protein phosphatase 2, regulatory subunit B, alpha b [Source:ZFIN;Acc:ZDB-GENE-030131-5474]<|>pep chromosome:GRCz11:10:18878856:18906671:1 gene:ENSDARG00000006624.12 transcript:ENSDART00000024127.9 ge…	ppp2r2a; ppp2r2ab	20	51.678	2.13536e+07	2.07355e+07	1.5063e+07	1.81083e+07	1.85148e+07	2.86493e+07	2.86493e+07	2.64689e+07	179	24	0.175416	0.58428
ENSDARP00000023337.7	pep chromosome:GRCz11:6:57478337:57485411:-1 gene:ENSDARG00000011125.9 transcript:ENSDART00000011663.9 gene_biotype:protein_coding transcript_biotype:protein_coding gene_symbol:snrpb description:small nuclear ribonucleoprotein polypeptides B and B1 [Source:ZFIN;Acc:ZDB-GENE-040426-1819]	snrpb; zgc:77315	5	24.447	7.45935e+06	6.15494e+06	6.5637e+06	6.93332e+06	8.60678e+06	7.26779e+06	8.60678e+06	8.4582e+06	62	7	0.175078	0.502537
ENSDARP00000120304.1_x000D_; ENSDARP00000058963.3	pep chromosome:GRCz11:16:23979038:23980354:1 gene:ENSDARG00000015866.8 transcript:ENSDART00000135084.2 gene_biotype:protein_coding transcript_biotype:protein_coding gene_symbol:apoa2 description:apolipoprotein A-II [Source:ZFIN;Acc:ZDB-GENE-030131-1046]<|>pep chromosome:GRCz11:16:23978978:23980268:1 gene:ENSDARG00000015866.8 transcript:ENSDART00000058964.5 gene_biotype:protein_coding transcript_b…	apoa2; cb1032	3	15.527	1.10728e+06	2.44677e+06	3.11576e+06	2.13228e+06	3.78238e+06	1.50562e+06	3.78238e+06	3.71709e+06	22	4	0.174853	0.738254
ENSDARP00000075336.3	pep chromosome:GRCz11:15:16328450:16333015:-1 gene:ENSDARG00000058079.4 transcript:ENSDART00000080892.4 gene_biotype:protein_coding transcript_biotype:protein_coding gene_symbol:txndc17 description:thioredoxin domain containing 17 [Source:NCBI gene;Acc:445062]	txndc17	4	14.184	6.61325e+06	7.70057e+06	3.20475e+06	3.2115e+06	8.02574e+06	9.08722e+06	9.08722e+06	8.39562e+06	30	5	0.173728	0.745997
ENSDARP00000103197.2	pep chromosome:GRCz11:16:42423530:42461263:-1 gene:ENSDARG00000017397.11 transcript:ENSDART00000109259.4 gene_biotype:protein_coding transcript_biotype:protein_coding gene_symbol:smarcc1a description:SWI/SNF related, matrix associated, actin dependent regulator of chromatin, subfamily c, member 1a [Source:ZFIN;Acc:ZDB-GENE-080514-3]	smarcc1a	4	120.717	73820.3	72760.5	75526.6	71841.5	88398	91627	91627	86872	25	5	0.173483	0.499721
ENSDARP00000132487.2	pep chromosome:GRCz11:14:97017:102022:1 gene:ENSDARG00000101180.2 transcript:ENSDART00000159300.2 gene_biotype:protein_coding transcript_biotype:protein_coding gene_symbol:mcm7 description:minichromosome maintenance complex component 7 [Source:ZFIN;Acc:ZDB-GENE-020419-27]	MCM7	21	67.606	9.03593e+06	6.48147e+06	6.03951e+06	6.43693e+06	8.6526e+06	9.1066e+06	9.1066e+06	8.50324e+06	168	22	0.173331	0.569794
ENSDARP00000094764.4_x000D_; ENSDARP00000153139.1	pep chromosome:GRCz11:23:25121998:25135105:-1 gene:ENSDARG00000023648.9 transcript:ENSDART00000103989.5 gene_biotype:protein_coding transcript_biotype:protein_coding gene_symbol:idh3g description:isocitrate dehydrogenase (NAD(+)) 3 non-catalytic subunit gamma [Source:ZFIN;Acc:ZDB-GENE-050417-435]<|>pep chromosome:GRCz11:23:25123443:25135046:-1 gene:ENSDARG00000023648.9 transcript:ENSDART000001848…	idh3g	8	42.745	419290	2.0473e+06	2.87246e+06	2.08066e+06	1.01611e+06	1.66932e+06	5.33501e+06	5.33501e+06	43	11	0.172444	0.817965
ENSDARP00000074525.4	pep chromosome:GRCz11:3:15736811:15746999:1 gene:ENSDARG00000057414.6 transcript:ENSDART00000080075.5 gene_biotype:protein_coding transcript_biotype:protein_coding gene_symbol:phb description:prohibitin [Source:ZFIN;Acc:ZDB-GENE-030131-6577]	fa18f07; phb	5	29.667	354952	467968	1.7281e+06	346923	1.55922e+06	757364	1.7281e+06	1.74406e+06	20	5	0.171071	0.825078
ENSDARP00000076500.5	pep chromosome:GRCz11:1:18575747:18592068:-1 gene:ENSDARG00000008287.11 transcript:ENSDART00000082063.7 gene_biotype:protein_coding transcript_biotype:protein_coding gene_symbol:fam114a1 description:family with sequence similarity 114 member A1 [Source:ZFIN;Acc:ZDB-GENE-070410-52]		22	59.373	7.32101e+06	3.59143e+06	2.87151e+07	1.09933e+07	2.69664e+07	3.63157e+06	2.87151e+07	2.89804e+07	156	29	0.170631	0.861465
ENSDARP00000150891.1_x000D_; ENSDARP00000155110.1_x000D_; ENSDARP00000038320.6	pep chromosome:GRCz11:20:18943406:18983618:1 gene:ENSDARG00000015860.10 transcript:ENSDART00000193590.1 gene_biotype:protein_coding transcript_biotype:protein_coding gene_symbol:mtmr9 description:myotubularin related protein 9 [Source:ZFIN;Acc:ZDB-GENE-040724-223]<|>pep chromosome:GRCz11:20:18947314:18983673:1 gene:ENSDARG00000015860.10 transcript:ENSDART00000183632.1 gene_biotype:protein_coding …	mtmr9; si:dkey-155d18.2	7	62.655	988164	730898	523316	630447	874467	975671	988164	901416	24	5	0.16969	0.628583
ENSDARP00000011011.6	pep chromosome:GRCz11:3:29640996:29654922:1 gene:ENSDARG00000021257.11 transcript:ENSDART00000011052.9 gene_biotype:protein_coding transcript_biotype:protein_coding gene_symbol:eif3d description:eukaryotic translation initiation factor 3, subunit D [Source:NCBI gene;Acc:336498]	eif3d	11	64.049	989933	1.286e+06	648690	859770	971287	1.40151e+06	3.96745e+06	4.43968e+06	53	12	0.167692	0.649537
ENSDARP00000155731.1_x000D_; ENSDARP00000046383.5	pep chromosome:GRCz11:5:24532410:24542726:-1 gene:ENSDARG00000002830.8 transcript:ENSDART00000182975.1 gene_biotype:protein_coding transcript_biotype:protein_coding gene_symbol:trmt2a description:tRNA methyltransferase 2 homolog A [Source:ZFIN;Acc:ZDB-GENE-030131-6876]<|>pep chromosome:GRCz11:5:24532401:24543526:-1 gene:ENSDARG00000002830.8 transcript:ENSDART00000046384.6 gene_biotype:protein_cod…		24	69.419	6.13509e+06	5.9597e+06	7.75938e+06	6.84742e+06	7.5974e+06	7.72504e+06	7.75938e+06	7.83105e+06	173	23	0.167448	0.524224
ENSDARP00000073666.3	pep chromosome:GRCz11:24:33767771:33780387:-1 gene:ENSDARG00000056683.8 transcript:ENSDART00000079210.5 gene_biotype:protein_coding transcript_biotype:protein_coding gene_symbol:cdk5 description:cyclin-dependent kinase 5 [Source:ZFIN;Acc:ZDB-GENE-010131-2]	cdk5; LOC107732074; LOC113042631	3	33.378	608482	584301	596736	480259	806707	772683	806707	815042	23	4	0.165572	0.588385
ENSDARP00000065126.6	pep chromosome:GRCz11:6:37655078:37730907:1 gene:ENSDARG00000044345.10 transcript:ENSDART00000065127.8 gene_biotype:protein_coding transcript_biotype:protein_coding gene_symbol:cyfip1 description:cytoplasmic FMR1 interacting protein 1 [Source:NCBI gene;Acc:336613]		5	145.095	78265.2	62800.3	82498.7	83433.6	94759	72239.9	100218	112146	15	6	0.164724	0.547653
ENSDARP00000139775.1_x000D_; ENSDARP00000155080.1	pep chromosome:GRCz11:19:6990970:7000522:1 gene:ENSDARG00000001558.13 transcript:ENSDART00000160482.2 gene_biotype:protein_coding transcript_biotype:protein_coding gene_symbol:kifc1 description:kinesin family member C1 [Source:ZFIN;Acc:ZDB-GENE-000208-21]<|>pep chromosome:GRCz11:19:6990972:7000603:1 gene:ENSDARG00000001558.13 transcript:ENSDART00000193566.1 gene_biotype:protein_coding transcript_…	kifc1	9	69.26	480710	486101	468207	473791	584785	555531	584785	574690	52	9	0.164152	0.515262
ENSDARP00000017212.6	pep chromosome:GRCz11:2:30904069:30908300:1 gene:ENSDARG00000020895.7 transcript:ENSDART00000017144.7 gene_biotype:protein_coding transcript_biotype:protein_coding gene_symbol:bag1 description:BCL2 associated athanogene 1 [Source:ZFIN;Acc:ZDB-GENE-050309-89]	bag1; si:dkey-216e9.4	8	22.58	7.75174e+06	7.81073e+06	4.25463e+06	5.00151e+06	7.41897e+06	9.7637e+06	9.7637e+06	9.02062e+06	86	12	0.164	0.679417
ENSDARP00000010745.5_x000D_; ENSDARP00000155920.1	pep chromosome:GRCz11:14:28464736:28469244:1 gene:ENSDARG00000015628.7 transcript:ENSDART00000019003.6 gene_biotype:protein_coding transcript_biotype:protein_coding gene_symbol:psmd10 description:proteasome 26S subunit, non-ATPase 10 [Source:ZFIN;Acc:ZDB-GENE-050112-1]<|>pep chromosome:GRCz11:CHR_ALT_CTG14_1_21:28464801:28468703:1 gene:ENSDARG00000109675.1 transcript:ENSDART00000192785.1 gene_bio…	gankyrin; psmd10	10	24.402	7.66327e+06	8.07077e+06	1.03084e+07	8.01745e+06	1.16956e+07	9.5601e+06	1.16956e+07	1.14937e+07	79	11	0.163884	0.571936
ENSDARP00000111634.3	pep chromosome:GRCz11:10:6884627:6904934:1 gene:ENSDARG00000014373.11 transcript:ENSDART00000121729.3 gene_biotype:protein_coding transcript_biotype:protein_coding gene_symbol:ddx4 description:DEAD (Asp-Glu-Ala-Asp) box polypeptide 4 [Source:ZFIN;Acc:ZDB-GENE-990415-272]		22	76.877	4.35409e+06	4.45899e+06	3.2932e+06	3.49125e+06	4.82559e+06	5.33166e+06	5.33166e+06	4.92589e+06	173	22	0.163486	0.588025
ENSDARP00000127247.1	pep chromosome:GRCz11:12:49146715:49151326:-1 gene:ENSDARG00000075883.6 transcript:ENSDART00000153244.2 gene_biotype:protein_coding transcript_biotype:protein_coding gene_symbol:bub3 description:BUB3 mitotic checkpoint protein [Source:ZFIN;Acc:ZDB-GENE-041010-210]	bub3	15	37.385	1.38292e+07	1.22589e+07	7.92504e+06	8.88441e+06	1.34874e+07	1.57492e+07	1.57492e+07	1.45505e+07	146	19	0.163397	0.652495
ENSDARP00000019685.7	pep chromosome:GRCz11:6:41452979:41461390:1 gene:ENSDARG00000014083.11 transcript:ENSDART00000007353.9 gene_biotype:protein_coding transcript_biotype:protein_coding gene_symbol:wdr82 description:WD repeat domain 82 [Source:NCBI gene;Acc:321614]	wdr82	3	34.978	285385	305713	267471	308335	366937	289534	366937	360603	15	3	0.163096	0.527479
ENSDARP00000133612.1_x000D_; ENSDARP00000006823.8	pep chromosome:GRCz11:22:37631034:37714888:1 gene:ENSDARG00000003189.11 transcript:ENSDART00000159016.3 gene_biotype:protein_coding transcript_biotype:protein_coding gene_symbol:psmd1 description:proteasome 26S subunit, non-ATPase 1 [Source:ZFIN;Acc:ZDB-GENE-040426-810]<|>pep chromosome:GRCz11:22:37631234:37716627:1 gene:ENSDARG00000003189.11 transcript:ENSDART00000007346.9 gene_biotype:protein_c…	psmd1	43	107.039	2.39746e+07	1.65477e+07	3.5833e+07	2.67437e+07	4.32019e+07	1.72521e+07	4.32019e+07	4.24561e+07	342	49	0.162544	0.723121
ENSDARP00000018877.8	pep chromosome:GRCz11:3:25999477:26011440:1 gene:ENSDARG00000019507.9 transcript:ENSDART00000024316.9 gene_biotype:protein_coding transcript_biotype:protein_coding gene_symbol:mcm5 description:minichromosome maintenance complex component 5 [Source:ZFIN;Acc:ZDB-GENE-021209-1]		47	81.704	4.07823e+07	3.13377e+07	4.53048e+07	4.52573e+07	4.49519e+07	3.98742e+07	4.53048e+07	4.57233e+07	411	54	0.162161	0.555682
ENSDARP00000048276.6	pep chromosome:GRCz11:2:37176814:37206080:1 gene:ENSDARG00000004173.13 transcript:ENSDART00000048277.8 gene_biotype:protein_coding transcript_biotype:protein_coding gene_symbol:copa description:coatomer protein complex, subunit alpha [Source:ZFIN;Acc:ZDB-GENE-020905-2]		23	138.037	1.26813e+06	1.57674e+06	2.82685e+06	1.61886e+06	3.37197e+06	1.44974e+06	3.37197e+06	3.31376e+06	148	23	0.161841	0.729973
ENSDARP00000112549.1	pep chromosome:GRCz11:3:25087605:25100726:1 gene:ENSDARG00000021973.8 transcript:ENSDART00000138578.2 gene_biotype:protein_coding transcript_biotype:protein_coding gene_symbol:st13 description:ST13 Hsp70 interacting protein [Source:ZFIN;Acc:ZDB-GENE-030131-5395]	st13; wu:fd15g02	13	39.836	2.89348e+07	4.88585e+07	3.35364e+07	3.67456e+07	3.61221e+07	4.99706e+07	4.99706e+07	4.61675e+07	122	20	0.161464	0.615331
ENSDARP00000136096.1	pep chromosome:GRCz11:4:78022547:78026285:-1 gene:ENSDARG00000104674.2 transcript:ENSDART00000168273.2 gene_biotype:protein_coding transcript_biotype:protein_coding gene_symbol:cct2 description:chaperonin containing TCP1, subunit 2 (beta) [Source:ZFIN;Acc:ZDB-GENE-020419-6]		13	31.136	2.13254e+07	2.17671e+07	2.10877e+07	1.79542e+07	2.55484e+07	2.98434e+07	2.98434e+07	2.75721e+07	108	14	0.16128	0.584707
ENSDARP00000110413.3	pep chromosome:GRCz11:21:40354784:40398639:-1 gene:ENSDARG00000074955.7 transcript:ENSDART00000130950.3 gene_biotype:protein_coding transcript_biotype:protein_coding gene_symbol:nup98 description:nucleoporin 98 [Source:ZFIN;Acc:ZDB-GENE-040426-1180]	nup98	25	195.724	1.83426e+06	1.61289e+06	3.65372e+06	2.34131e+06	3.41292e+06	1.88991e+06	3.65372e+06	3.68747e+06	177	25	0.16081	0.702945
ENSDARP00000108686.1_x000D_; ENSDARP00000110443.3	pep chromosome:GRCz11:16:46576818:46579981:-1 gene:ENSDARG00000105043.2 transcript:ENSDART00000127212.3 gene_biotype:protein_coding transcript_biotype:protein_coding gene_symbol:si:dkey-152b24.6 description:si:dkey-152b24.6 [Source:ZFIN;Acc:ZDB-GENE-100922-31]<|>pep chromosome:GRCz11:16:46576702:46578523:-1 gene:ENSDARG00000105043.2 transcript:ENSDART00000131061.3 gene_biotype:protein_coding tran…	si:dkey-152b24.6	4	32.561	759535	542510	757346	697777	773147	806975	806975	861050	23	4	0.160105	0.562617
ENSDARP00000155724.1_x000D_; ENSDARP00000073441.4	pep chromosome:GRCz11:16:20496691:20515806:1 gene:ENSDARG00000056480.5 transcript:ENSDART00000182737.1 gene_biotype:protein_coding transcript_biotype:protein_coding gene_symbol:cpvl description:carboxypeptidase vitellogenic like [Source:ZFIN;Acc:ZDB-GENE-031219-2]<|>pep chromosome:GRCz11:16:20496730:20514920:1 gene:ENSDARG00000056480.5 transcript:ENSDART00000078984.5 gene_biotype:protein_coding t…	cpvl	13	54.48	3.63033e+06	3.61728e+06	5.89215e+06	3.63681e+06	6.77505e+06	4.37937e+06	6.77505e+06	6.65809e+06	74	12	0.159943	0.662944
ENSDARP00000120991.1_x000D_; ENSDARP00000117947.1_x000D_; ENSDARP00000112181.2_x000D_; ENSDARP00000073095.4	pep chromosome:GRCz11:2:25839698:25843573:1 gene:ENSDARG00000056186.7 transcript:ENSDART00000140804.3 gene_biotype:protein_coding transcript_biotype:protein_coding gene_symbol:eif5a2 description:eukaryotic translation initiation factor 5A2 [Source:ZFIN;Acc:ZDB-GENE-040426-2405]<|>pep chromosome:GRCz11:2:25839650:25843567:1 gene:ENSDARG00000056186.7 transcript:ENSDART00000134077.3 gene_biotype:pro…	eif5a2; wu:fc23f04	13	16.841	2.96003e+07	2.63031e+07	1.80369e+07	1.99428e+07	3.03736e+07	3.2281e+07	3.2281e+07	2.98492e+07	129	18	0.159189	0.639667
ENSDARP00000019981.6	pep chromosome:GRCz11:6:49742164:49760876:1 gene:ENSDARG00000012871.8 transcript:ENSDART00000024578.8 gene_biotype:protein_coding transcript_biotype:protein_coding gene_symbol:npepl1 description:aminopeptidase like 1 [Source:ZFIN;Acc:ZDB-GENE-050417-177]		17	55.745	9.6773e+06	6.41259e+06	7.20539e+06	8.5135e+06	8.84205e+06	8.25413e+06	9.74041e+06	1.04721e+07	136	18	0.15822	0.570472
ENSDARP00000013605.4	pep chromosome:GRCz11:18:30500690:30504652:-1 gene:ENSDARG00000017093.7 transcript:ENSDART00000028033.6 gene_biotype:protein_coding transcript_biotype:protein_coding gene_symbol:emc8 description:ER membrane protein complex subunit 8 [Source:ZFIN;Acc:ZDB-GENE-040426-2692]	cox4nb; emc8	4	23.227	791958	969878	1.42692e+06	1.07276e+06	1.42707e+06	994351	1.42707e+06	1.4401e+06	27	4	0.157978	0.635957
ENSDARP00000101794.2	pep chromosome:GRCz11:12:34429702:34435604:-1 gene:ENSDARG00000075621.5 transcript:ENSDART00000115088.4 gene_biotype:protein_coding transcript_biotype:protein_coding gene_symbol:birc5a description:baculoviral IAP repeat containing 5a [Source:ZFIN;Acc:ZDB-GENE-030826-1]		5	21.683	2.97647e+06	2.04775e+06	1.61934e+06	2.07043e+06	2.74289e+06	2.41312e+06	2.97647e+06	2.69554e+06	36	6	0.157824	0.628572
ENSDARP00000066372.6	pep chromosome:GRCz11:21:45190582:45210092:-1 gene:ENSDARG00000045132.8 transcript:ENSDART00000066373.7 gene_biotype:protein_coding transcript_biotype:protein_coding gene_symbol:vdac1 description:voltage-dependent anion channel 1 [Source:ZFIN;Acc:ZDB-GENE-030131-6514]	vdac1; zgc:85830	11	30.607	1.0002e+06	2.29247e+06	4.99519e+06	1.98982e+06	3.94189e+06	2.02618e+06	1.09991e+07	1.09991e+07	61	12	0.157518	0.802243
ENSDARP00000004325.6	pep chromosome:GRCz11:5:1493767:1515857:1 gene:ENSDARG00000016594.11 transcript:ENSDART00000022132.9 gene_biotype:protein_coding transcript_biotype:protein_coding gene_symbol:haus4 description:HAUS augmin-like complex, subunit 4 [Source:NCBI gene;Acc:436698]		10	42.389	4.51626e+06	4.18311e+06	4.13965e+06	4.32933e+06	5.50942e+06	4.53855e+06	5.50942e+06	5.41431e+06	34	6	0.156355	0.542988
ENSDARP00000118809.1	pep chromosome:GRCz11:20:33981946:33985743:1 gene:ENSDARG00000042133.8 transcript:ENSDART00000131775.3 gene_biotype:protein_coding transcript_biotype:protein_coding gene_symbol:si:dkey-51e6.1 description:si:dkey-51e6.1 [Source:ZFIN;Acc:ZDB-GENE-041014-198]		3	12.757	475638	610118	294037	298817	756960	522077	756960	743892	7	2	0.156263	0.732395
ENSDARP00000035728.6	pep chromosome:GRCz11:9:11576502:11587070:-1 gene:ENSDARG00000012215.9 transcript:ENSDART00000030995.8 gene_biotype:protein_coding transcript_biotype:protein_coding gene_symbol:umps description:uridine monophosphate synthetase [Source:ZFIN;Acc:ZDB-GENE-040426-785]	umps	18	51.663	5.20259e+06	4.46847e+06	3.19435e+06	3.38471e+06	5.56799e+06	5.45083e+06	5.56799e+06	5.47187e+06	129	21	0.156044	0.649624
ENSDARP00000058909.5	pep chromosome:GRCz11:7:26494583:26497947:-1 gene:ENSDARG00000040266.7 transcript:ENSDART00000058910.6 gene_biotype:protein_coding transcript_biotype:protein_coding gene_symbol:sox19b description:SRY-box transcription factor 19b [Source:NCBI gene;Acc:64812]		3	32.26	418988	590308	360626	454725	415959	651905	651905	602291	19	3	0.155739	0.637234
ENSDARP00000026588.9_x000D_; ENSDARP00000115664.1	pep chromosome:GRCz11:9:33267211:33319395:1 gene:ENSDARG00000013708.11 transcript:ENSDART00000025635.9 gene_biotype:protein_coding transcript_biotype:protein_coding gene_symbol:usp9 description:ubiquitin specific peptidase 9 [Source:ZFIN;Acc:ZDB-GENE-061019-1]<|>pep chromosome:GRCz11:9:33261330:33321040:1 gene:ENSDARG00000013708.11 transcript:ENSDART00000135384.3 gene_biotype:protein_coding trans…	usp9	35	290.061	1.97569e+06	1.39047e+06	2.31608e+06	2.16257e+06	2.26908e+06	1.78513e+06	2.31608e+06	2.33747e+06	247	32	0.153757	0.61557
ENSDARP00000038408.3	pep chromosome:GRCz11:5:41496490:41509339:1 gene:ENSDARG00000024967.5 transcript:ENSDART00000039369.4 gene_biotype:protein_coding transcript_biotype:protein_coding gene_symbol:fancg description:FA complementation group G [Source:ZFIN;Acc:ZDB-GENE-050417-103]		6	69.535	237810	189034	566000	382338	488172	187374	566000	571228	21	5	0.152969	0.781451
ENSDARP00000108630.2_x000D_; ENSDARP00000004687.7_x000D_; ENSDARP00000148007.1	pep chromosome:GRCz11:1:23284138:23293261:-1 gene:ENSDARG00000019838.11 transcript:ENSDART00000122648.3 gene_biotype:protein_coding transcript_biotype:protein_coding gene_symbol:ugdh description:UDP-glucose 6-dehydrogenase [Source:ZFIN;Acc:ZDB-GENE-011022-1]<|>pep chromosome:GRCz11:1:23283532:23294753:-1 gene:ENSDARG00000019838.11 transcript:ENSDART00000013263.9 gene_biotype:protein_coding transc…	ugdh	12	54.543	1.19979e+06	963621	1.44658e+06	1.0358e+06	1.47185e+06	1.50777e+06	1.50777e+06	1.45994e+06	54	9	0.152942	0.618388
ENSDARP00000002360.5	pep chromosome:GRCz11:3:30888126:30909487:-1 gene:ENSDARG00000003486.7 transcript:ENSDART00000025046.7 gene_biotype:protein_coding transcript_biotype:protein_coding gene_symbol:ppp1caa description:protein phosphatase 1, catalytic subunit, alpha isozyme a [Source:ZFIN;Acc:ZDB-GENE-040516-3]	LOC107563994; LOC107658444; LOC107732870; LOC113046385; ppp1caa; wu:fe05h08	6	37.337	1.74129e+06	2.12047e+06	1.19382e+06	1.33512e+06	1.79087e+06	2.53173e+06	2.53173e+06	2.33904e+06	43	8	0.152544	0.680761
ENSDARP00000008636.7	pep chromosome:GRCz11:20:33175190:33189652:1 gene:ENSDARG00000032117.11 transcript:ENSDART00000023963.10 gene_biotype:protein_coding transcript_biotype:protein_coding gene_symbol:ddx1 description:DEAD (Asp-Glu-Ala-Asp) box helicase 1 [Source:ZFIN;Acc:ZDB-GENE-041001-215]	ddx1	24	82.362	1.17743e+08	1.23286e+08	1.23592e+08	1.05195e+08	1.54277e+08	1.51655e+08	1.54277e+08	1.51614e+08	198	27	0.15205	0.586632
ENSDARP00000110858.2	pep chromosome:GRCz11:10:32066537:32072789:1 gene:ENSDARG00000042492.7 transcript:ENSDART00000124166.3 gene_biotype:protein_coding transcript_biotype:protein_coding gene_symbol:si:dkey-250d21.1 description:si:dkey-250d21.1 [Source:ZFIN;Acc:ZDB-GENE-030131-8276]		5	82.199	383480	381061	423795	326842	543209	478515	543209	533832	26	4	0.152042	0.610616
ENSDARP00000138150.3	pep chromosome:GRCz11:14:21622154:21661015:-1 gene:ENSDARG00000062267.7 transcript:ENSDART00000172442.3 gene_biotype:protein_coding transcript_biotype:protein_coding gene_symbol:kdm3b description:lysine (K)-specific demethylase 3B [Source:ZFIN;Acc:ZDB-GENE-101007-4]	kdm3b	16	192.183	578928	636929	977201	743184	1.00124e+06	662661	1.00124e+06	986227	74	12	0.150846	0.649397
ENSDARP00000123149.2_x000D_; ENSDARP00000058549.4	pep chromosome:GRCz11:16:39248644:39267227:-1 gene:ENSDARG00000040024.8 transcript:ENSDART00000133642.4 gene_biotype:protein_coding transcript_biotype:protein_coding gene_symbol:gpd1l description:glycerol-3-phosphate dehydrogenase 1 like [Source:NCBI gene;Acc:449663]<|>pep chromosome:GRCz11:16:39248655:39267185:-1 gene:ENSDARG00000040024.8 transcript:ENSDART00000058550.5 gene_biotype:protein_codi…	gpd1l	13	38.26	4.52648e+06	4.90278e+06	3.4238e+06	2.8063e+06	5.5927e+06	6.62377e+06	6.62377e+06	6.11965e+06	95	15	0.150759	0.706708
ENSDARP00000105266.3	pep chromosome:GRCz11:8:41229233:41256529:1 gene:ENSDARG00000079932.5 transcript:ENSDART00000131135.3 gene_biotype:protein_coding transcript_biotype:protein_coding gene_symbol:zgc:152830 description:zgc:152830 [Source:ZFIN;Acc:ZDB-GENE-090312-55]		42	55.557	3.59476e+07	4.6994e+07	2.00154e+07	1.67141e+07	4.56886e+07	6.05718e+07	6.05718e+07	5.59619e+07	450	64	0.150689	0.79371
ENSDARP00000144157.2	pep chromosome:GRCz11:10:28312213:28368695:-1 gene:ENSDARG00000043493.6 transcript:ENSDART00000179416.2 gene_biotype:protein_coding transcript_biotype:protein_coding gene_symbol:cltca description:clathrin, heavy chain a (Hc) [Source:ZFIN;Acc:ZDB-GENE-030131-2299]	cltca	58	192.168	5.89578e+06	2.56929e+06	9.08896e+06	8.80792e+06	9.84855e+06	2.16869e+06	9.84855e+06	9.67854e+06	397	57	0.150123	0.837017
ENSDARP00000105770.2	pep chromosome:GRCz11:23:27675581:27677516:1 gene:ENSDARG00000037071.8 transcript:ENSDART00000127198.3 gene_biotype:protein_coding transcript_biotype:protein_coding gene_symbol:rps26 description:ribosomal protein S26 [Source:ZFIN;Acc:ZDB-GENE-030131-8606]	rps26	5	13.013	2.91598e+07	2.78157e+07	3.00397e+07	3.51771e+07	2.73753e+07	3.45718e+07	3.70897e+07	3.70897e+07	32	5	0.150118	0.561935
ENSDARP00000153997.1_x000D_; ENSDARP00000137583.1_x000D_; ENSDARP00000131024.1	pep chromosome:GRCz11:7:71776905:71788037:1 gene:ENSDARG00000103478.3 transcript:ENSDART00000189745.1 gene_biotype:protein_coding transcript_biotype:protein_coding gene_symbol:nsun6 description:NOP2/Sun RNA methyltransferase 6 [Source:ZFIN;Acc:ZDB-GENE-080808-8]<|>pep chromosome:GRCz11:7:71776905:71788037:1 gene:ENSDARG00000103478.3 transcript:ENSDART00000161344.3 gene_biotype:protein_coding tran…	nsun6	4	50.488	6.60406e+06	4.13324e+06	1.09849e+07	6.49803e+06	7.9162e+06	7.92335e+06	1.09849e+07	1.10863e+07	9	4	0.147617	0.71588
ENSDARP00000144352.1	pep chromosome:GRCz11:7:59068601:59123066:-1 gene:ENSDARG00000102766.3 transcript:ENSDART00000175438.2 gene_biotype:protein_coding transcript_biotype:protein_coding gene_symbol:dennd4c description:DENN/MADD domain containing 4C [Source:ZFIN;Acc:ZDB-GENE-120727-13]	dennd4c	9	214.028	241290	167563	393524	303780	336780	211317	393524	397159	49	9	0.14744	0.713163
ENSDARP00000020770.8	pep chromosome:GRCz11:17:49354343:49407091:-1 gene:ENSDARG00000040492.9 transcript:ENSDART00000021950.10 gene_biotype:protein_coding transcript_biotype:protein_coding gene_symbol:mthfd1b description:methylenetetrahydrofolate dehydrogenase (NADP+ dependent) 1b [Source:ZFIN;Acc:ZDB-GENE-020905-4]		63	100.458	4.73826e+07	4.0124e+07	3.71983e+07	3.80811e+07	4.77743e+07	5.27788e+07	5.27788e+07	4.8762e+07	667	80	0.147071	0.594436
ENSDARP00000008455.8	pep chromosome:GRCz11:4:12755136:12766418:-1 gene:ENSDARG00000005897.10 transcript:ENSDART00000024312.10 gene_biotype:protein_coding transcript_biotype:protein_coding gene_symbol:dera description:deoxyribose-phosphate aldolase (putative) [Source:ZFIN;Acc:ZDB-GENE-041010-200]		3	35.033	1.09416e+06	1.44651e+06	795129	770342	1.35852e+06	1.63143e+06	1.63143e+06	1.50726e+06	21	4	0.146693	0.714275
ENSDARP00000144555.1_x000D_; ENSDARP00000040644.6	pep chromosome:GRCz11:8:14172124:14183265:-1 gene:ENSDARG00000026845.11 transcript:ENSDART00000177931.2 gene_biotype:protein_coding transcript_biotype:protein_coding gene_symbol:rhoaa description:ras homolog gene family, member Aa [Source:NCBI gene;Acc:406411]<|>pep chromosome:GRCz11:8:14170567:14179798:-1 gene:ENSDARG00000026845.11 transcript:ENSDART00000040645.8 gene_biotype:protein_coding tran…	rhoaa	5	21.879	2.76642e+06	2.2617e+06	2.69224e+06	2.24732e+06	2.68245e+06	3.78492e+06	3.78492e+06	3.49686e+06	34	6	0.145928	0.631764
ENSDARP00000132874.1_x000D_; ENSDARP00000152120.1	pep chromosome:GRCz11:19:46222918:46238622:1 gene:ENSDARG00000103203.2 transcript:ENSDART00000158703.2 gene_biotype:protein_coding transcript_biotype:protein_coding gene_symbol:vps28 description:VPS28 subunit of ESCRT-I [Source:ZFIN;Acc:ZDB-GENE-040426-1527]<|>pep chromosome:GRCz11:19:46222428:46238622:1 gene:ENSDARG00000103203.2 transcript:ENSDART00000183984.1 gene_biotype:protein_coding transcr…	LOC107591969; LOC107706231; LOC109110999; vps28	8	25.428	3.69854e+06	2.89656e+06	2.75634e+06	2.83267e+06	3.40194e+06	4.14669e+06	4.14669e+06	3.8311e+06	47	8	0.145477	0.615262
ENSDARP00000155344.1	pep chromosome:GRCz11:25:753364:764853:1 gene:ENSDARG00000115712.1 transcript:ENSDART00000183804.1 gene_biotype:protein_coding transcript_biotype:protein_coding gene_symbol:twf1a description:twinfilin actin-binding protein 1a [Source:ZFIN;Acc:ZDB-GENE-030131-4402]		3	39.942	1.08368e+06	1.33516e+06	725831	955704	1.22055e+06	1.21619e+06	1.33516e+06	1.19948e+06	25	3	0.144632	0.658068
ENSDARP00000110333.2	pep chromosome:GRCz11:2:49457626:49511458:1 gene:ENSDARG00000067958.6 transcript:ENSDART00000129967.3 gene_biotype:protein_coding transcript_biotype:protein_coding gene_symbol:sh3gl1a description:SH3-domain GRB2-like 1a [Source:ZFIN;Acc:ZDB-GENE-030131-4524]	sh3gl1a; sh3gl1b	3	41.083	272646	531207	317592	266091	388496	599260	599260	553652	17	3	0.143175	0.735216
ENSDARP00000040408.5	pep chromosome:GRCz11:13:30152217:30161684:-1 gene:ENSDARG00000030441.6 transcript:ENSDART00000040409.6 gene_biotype:protein_coding transcript_biotype:protein_coding gene_symbol:ppa1b description:inorganic pyrophosphatase 1b [Source:ZFIN;Acc:ZDB-GENE-050417-375]	ppa1	11	32.647	2.17456e+07	1.71306e+07	1.66142e+07	1.68207e+07	2.27679e+07	2.17451e+07	2.27679e+07	2.23749e+07	100	15	0.142741	0.610052
ENSDARP00000017348.7	pep chromosome:GRCz11:9:10770880:10780660:1 gene:ENSDARG00000024112.8 transcript:ENSDART00000003543.8 gene_biotype:protein_coding transcript_biotype:protein_coding gene_symbol:gmppaa description:GDP-mannose pyrophosphorylase Aa [Source:NCBI gene;Acc:431743]	gmppaa	8	47.58	2.32667e+06	2.55357e+06	2.30403e+06	2.25917e+06	2.20822e+06	3.68613e+06	3.68613e+06	3.40559e+06	38	6	0.141947	0.644535
ENSDARP00000132668.2	pep chromosome:GRCz11:18:31056645:31068755:1 gene:ENSDARG00000099336.2 transcript:ENSDART00000159316.2 gene_biotype:protein_coding transcript_biotype:protein_coding gene_symbol:mvda description:mevalonate (diphospho) decarboxylase a [Source:NCBI gene;Acc:492781]		5	44.621	1.07916e+06	673068	585014	695219	810131	1.01251e+06	1.07916e+06	935450	25	5	0.141476	0.678461
ENSDARP00000118304.2	pep chromosome:GRCz11:2:16384285:16449504:-1 gene:ENSDARG00000079625.6 transcript:ENSDART00000144801.3 gene_biotype:protein_coding transcript_biotype:protein_coding gene_symbol:atr description:ATR serine/threonine kinase [Source:ZFIN;Acc:ZDB-GENE-070912-458]		8	298.136	142041	138118	113503	109304	157547	173381	173381	160186	22	5	0.141044	0.636813
ENSDARP00000027947.7	pep chromosome:GRCz11:21:5080789:5092539:1 gene:ENSDARG00000010149.9 transcript:ENSDART00000024199.8 gene_biotype:protein_coding transcript_biotype:protein_coding gene_symbol:atp5fa1 description:ATP synthase F1 subunit alpha [Source:ZFIN;Acc:ZDB-GENE-060201-1]	atp5a1; atp5fa1	16	59.707	1.33126e+06	6.58739e+06	6.96157e+06	3.42114e+06	3.89123e+06	6.14826e+06	1.24453e+07	1.24453e+07	135	20	0.140992	0.837203
ENSDARP00000131747.2	pep chromosome:GRCz11:16:10097122:10261652:-1 gene:ENSDARG00000104831.3 transcript:ENSDART00000163599.3 gene_biotype:protein_coding transcript_biotype:protein_coding gene_symbol:cep192 description:centrosomal protein 192 [Source:ZFIN;Acc:ZDB-GENE-100922-163]	si:rp71-15i12.1	9	282.452	69341.7	33820	94138.8	75701.2	100550	38876.1	100550	98814.2	23	5	0.140883	0.788212
ENSDARP00000140575.1_x000D_; ENSDARP00000143343.1	pep chromosome:GRCz11:2:19217586:19234368:-1 gene:ENSDARG00000100741.3 transcript:ENSDART00000160060.2 gene_biotype:protein_coding transcript_biotype:protein_coding gene_symbol:cdc20 description:cell division cycle 20 homolog [Source:ZFIN;Acc:ZDB-GENE-040426-2044]<|>pep chromosome:GRCz11:2:19217586:19234469:-1 gene:ENSDARG00000100741.3 transcript:ENSDART00000174552.2 gene_biotype:protein_coding t…	cdc20	4	54.876	298180	187354	359327	417543	291326	220842	417543	419210	16	3	0.140107	0.716135
ENSDARP00000153002.1_x000D_; ENSDARP00000008680.4	pep chromosome:GRCz11:2:30103131:30116193:1 gene:ENSDARG00000004680.8 transcript:ENSDART00000185119.1 gene_biotype:protein_coding transcript_biotype:protein_coding gene_symbol:dnajb6a description:DnaJ heat shock protein family (Hsp40) member B6a [Source:ZFIN;Acc:ZDB-GENE-040718-45]<|>pep chromosome:GRCz11:2:30103285:30116467:1 gene:ENSDARG00000004680.8 transcript:ENSDART00000019417.6 gene_biotype…	dnajb6a; zgc:92148	17	34.275	1.68896e+07	1.27209e+07	1.18757e+07	1.48016e+07	1.66117e+07	1.38856e+07	1.68896e+07	1.63249e+07	168	24	0.140065	0.611572
ENSDARP00000106819.2	pep chromosome:GRCz11:2:9790472:9816532:-1 gene:ENSDARG00000002790.9 transcript:ENSDART00000124051.3 gene_biotype:protein_coding transcript_biotype:protein_coding gene_symbol:ap2m1a description:adaptor related protein complex 2 subunit mu 1a [Source:NCBI gene;Acc:321051]	ap2m1a	4	50.071	872711	695568	896851	794435	1.01548e+06	901739	1.01548e+06	997947	44	7	0.139387	0.604536
ENSDARP00000118376.1	pep chromosome:GRCz11:2:37836821:37846849:1 gene:ENSDARG00000079202.5 transcript:ENSDART00000143203.3 gene_biotype:protein_coding transcript_biotype:protein_coding gene_symbol:parp2 description:poly (ADP-ribose) polymerase 2 [Source:ZFIN;Acc:ZDB-GENE-031113-6]	parp2	5	73.082	102025	71391.1	92244.6	94069.9	95441.8	99430.2	102025	94445.4	14	5	0.136658	0.611671
ENSDARP00000086283.5	pep chromosome:GRCz11:22:10543329:10559760:1 gene:ENSDARG00000063076.7 transcript:ENSDART00000091850.6 gene_biotype:protein_coding transcript_biotype:protein_coding gene_symbol:atrip description:ATR interacting protein [Source:ZFIN;Acc:ZDB-GENE-050208-331]	atrip; si:dkey-42i9.5	3	81.922	173618	201607	127109	139103	210646	201729	210646	207010	20	3	0.13662	0.670591
ENSDARP00000011642.7_x000D_; ENSDARP00000156268.1	pep chromosome:GRCz11:23:43695822:43718067:-1 gene:ENSDARG00000007216.8 transcript:ENSDART00000015777.8 gene_biotype:protein_coding transcript_biotype:protein_coding gene_symbol:abce1 description:ATP-binding cassette, sub-family E (OABP), member 1 [Source:ZFIN;Acc:ZDB-GENE-040426-1995]<|>pep chromosome:GRCz11:23:43695036:43713757:-1 gene:ENSDARG00000007216.8 transcript:ENSDART00000192175.1 gene_b…	abce1; ABCE1	13	67.244	2.04072e+06	2.36116e+06	1.11973e+06	1.24475e+06	2.06103e+06	2.79215e+06	2.79215e+06	2.57965e+06	85	13	0.136291	0.757096
ENSDARP00000016959.6	pep chromosome:GRCz11:3:34149337:34172214:1 gene:ENSDARG00000018698.10 transcript:ENSDART00000006091.8 gene_biotype:protein_coding transcript_biotype:protein_coding gene_symbol:carm1 description:coactivator-associated arginine methyltransferase 1 [Source:NCBI gene;Acc:445251]	carm1	11	64.854	2.842e+06	3.05066e+06	1.67722e+06	1.86778e+06	2.88164e+06	3.57832e+06	3.57832e+06	3.30598e+06	86	12	0.135133	0.726441
ENSDARP00000138201.1	pep chromosome:GRCz11:22:4447431:4463488:1 gene:ENSDARG00000104771.2 transcript:ENSDART00000166768.2 gene_biotype:protein_coding transcript_biotype:protein_coding gene_symbol:timm44 description:translocase of inner mitochondrial membrane 44 homolog (yeast) [Source:ZFIN;Acc:ZDB-GENE-030131-145]		6	50.734	46167.4	164175	640151	253772	136937	184911	640151	646064	15	6	0.135095	0.882001
ENSDARP00000048506.4_x000D_; ENSDARP00000148667.1	pep chromosome:GRCz11:25:24181067:24202576:-1 gene:ENSDARG00000009266.7 transcript:ENSDART00000048507.5 gene_biotype:protein_coding transcript_biotype:protein_coding gene_symbol:uevld description:UEV and lactate/malate dehyrogenase domains [Source:NCBI gene;Acc:445225]<|>pep chromosome:GRCz11:CHR_ALT_CTG25_1_20:24138764:24159698:-1 gene:ENSDARG00000116754.1 transcript:ENSDART00000189014.1 gene_bi…	uevld	3	51.232	596037	478286	321872	356573	580102	586514	596037	570088	11	3	0.134303	0.712723
ENSDARP00000108190.2	pep chromosome:GRCz11:10:16006905:16028082:-1 gene:ENSDARG00000018426.7 transcript:ENSDART00000122540.3 gene_biotype:protein_coding transcript_biotype:protein_coding gene_symbol:aldh7a1 description:aldehyde dehydrogenase 7 family, member A1 [Source:ZFIN;Acc:ZDB-GENE-030131-6129]		20	59.049	2.14106e+07	2.59096e+07	2.45745e+07	2.08343e+07	2.7874e+07	3.09937e+07	3.09937e+07	2.86349e+07	191	24	0.133628	0.635958
ENSDARP00000147723.1	pep chromosome:GRCz11:CHR_ALT_CTG6_1_44:45939061:45946366:-1 gene:ENSDARG00000115667.1 transcript:ENSDART00000187703.1 gene_biotype:protein_coding transcript_biotype:protein_coding gene_symbol:tardbp description:TAR DNA binding protein [Source:ZFIN;Acc:ZDB-GENE-030131-3777]		10	44.694	7.08728e+06	5.1161e+06	7.76408e+06	6.45578e+06	9.29812e+06	6.18831e+06	9.29812e+06	9.13761e+06	87	11	0.133327	0.672076
ENSDARP00000011017.6	pep chromosome:GRCz11:4:13412030:13425447:1 gene:ENSDARG00000017841.7 transcript:ENSDART00000003694.7 gene_biotype:protein_coding transcript_biotype:protein_coding gene_symbol:cand1 description:cullin-associated and neddylation-dissociated 1 [Source:ZFIN;Acc:ZDB-GENE-040426-2872]		39	136.097	8.25173e+06	8.38627e+06	1.26494e+07	7.19508e+06	1.92838e+07	8.32372e+06	1.92838e+07	1.89509e+07	308	52	0.133276	0.766875
ENSDARP00000156090.1	pep chromosome:GRCz11:10:44552548:44560165:-1 gene:ENSDARG00000053963.7 transcript:ENSDART00000181217.1 gene_biotype:protein_coding transcript_biotype:protein_coding gene_symbol:npm2b description:nucleophosmin/nucleoplasmin, 2b [Source:ZFIN;Acc:ZDB-GENE-070410-125]		4	21.399	1.8113e+06	2.12654e+06	1.66482e+06	2.10667e+06	1.57473e+06	2.54318e+06	2.54318e+06	2.34963e+06	23	3	0.131936	0.658066
ENSDARP00000124192.1	pep chromosome:GRCz11:22:37542741:37565348:-1 gene:ENSDARG00000022968.9 transcript:ENSDART00000149482.3 gene_biotype:protein_coding transcript_biotype:protein_coding gene_symbol:fxr1 description:fragile X mental retardation, autosomal homolog 1 [Source:ZFIN;Acc:ZDB-GENE-030131-5431]		10	72.57	1.48567e+06	1.31274e+06	1.63081e+06	1.5416e+06	1.8159e+06	1.49325e+06	1.8159e+06	1.78455e+06	92	12	0.131429	0.612543
ENSDARP00000018850.7_x000D_; ENSDARP00000119413.1	pep chromosome:GRCz11:3:39568290:39577052:1 gene:ENSDARG00000011665.9 transcript:ENSDART00000020741.8 gene_biotype:protein_coding transcript_biotype:protein_coding gene_symbol:aldoaa description:aldolase a, fructose-bisphosphate, a [Source:ZFIN;Acc:ZDB-GENE-030131-8369]<|>pep chromosome:GRCz11:3:39566999:39576663:1 gene:ENSDARG00000011665.9 transcript:ENSDART00000146867.3 gene_biotype:protein_cod…	aldoaa; wu:fa28b10	30	39.715	2.73678e+07	2.41006e+07	1.78857e+07	2.12939e+07	2.3831e+07	3.04851e+07	3.04851e+07	2.8165e+07	280	35	0.130343	0.667449
ENSDARP00000150339.1	pep chromosome:GRCz11:3:36617024:36643524:1 gene:ENSDARG00000101886.2 transcript:ENSDART00000189957.1 gene_biotype:protein_coding transcript_biotype:protein_coding gene_symbol:pdxdc1 description:pyridoxal-dependent decarboxylase domain containing 1 [Source:NCBI gene;Acc:447813]	pdxdc1	19	86.628	1.02082e+06	478422	3.86434e+06	1.66244e+06	2.84573e+06	521910	3.86434e+06	3.90004e+06	87	17	0.129221	0.888364
ENSDARP00000083467.6	pep chromosome:GRCz11:25:7612606:7650335:-1 gene:ENSDARG00000025218.10 transcript:ENSDART00000089034.6 gene_biotype:protein_coding transcript_biotype:protein_coding gene_symbol:myo5ab description:myosin VAb [Source:ZFIN;Acc:ZDB-GENE-050411-72]		18	209.959	380628	911418	556276	551134	638246	716337	954722	1.06836e+06	88	18	0.128285	0.736979
ENSDARP00000154812.1_x000D_; ENSDARP00000052081.4	pep chromosome:GRCz11:CHR_ALT_CTG19_1_6:32852111:32857339:1 gene:ENSDARG00000109253.1 transcript:ENSDART00000191699.1 gene_biotype:protein_coding transcript_biotype:protein_coding gene_symbol:rpl30 description:ribosomal protein L30 [Source:ZFIN;Acc:ZDB-GENE-030131-8657]<|>pep chromosome:GRCz11:19:32855139:32860780:1 gene:ENSDARG00000035871.7 transcript:ENSDART00000052082.6 gene_biotype:protein_co…	rpl30; zgc:77683	10	12.975	1.36897e+08	3.02462e+08	6.61185e+07	9.25937e+07	1.33303e+08	2.89202e+08	3.02462e+08	2.67191e+08	132	18	0.127603	0.848267
ENSDARP00000063612.6_x000D_; ENSDARP00000136387.1	pep chromosome:GRCz11:17:20673963:20695998:-1 gene:ENSDARG00000043334.8 transcript:ENSDART00000063613.8 gene_biotype:protein_coding transcript_biotype:protein_coding gene_symbol:ccdc6a description:coiled-coil domain containing 6a [Source:ZFIN;Acc:ZDB-GENE-030131-7848]<|>pep chromosome:GRCz11:CHR_ALT_CTG17_1_11:20675005:20695834:-1 gene:ENSDARG00000112924.1 transcript:ENSDART00000171575.2 gene_bio…	ccdc6a; zgc:77435	3	52.564	393625	309067	292606	358953	334635	386113	393625	360386	16	2	0.127236	0.631292
ENSDARP00000040792.5	pep chromosome:GRCz11:20:7052870:7069612:-1 gene:ENSDARG00000039684.7 transcript:ENSDART00000040793.6 gene_biotype:protein_coding transcript_biotype:protein_coding gene_symbol:sirt5 description:sirtuin 5 [Source:NCBI gene;Acc:436878]	sirt5	10	33.907	1.40916e+07	1.57594e+07	9.53629e+06	9.49288e+06	1.40708e+07	2.06061e+07	2.06061e+07	1.90378e+07	138	18	0.126047	0.74517
ENSDARP00000108940.2	pep chromosome:GRCz11:7:26518843:26532089:-1 gene:ENSDARG00000056741.8 transcript:ENSDART00000121698.4 gene_biotype:protein_coding transcript_biotype:protein_coding gene_symbol:senp3b description:SUMO specific peptidase 3b [Source:ZFIN;Acc:ZDB-GENE-030131-6714]		3	63.806	237934	115594	586141	214218	594245	164399	594245	591555	20	4	0.12549	0.863335
ENSDARP00000005262.6	pep chromosome:GRCz11:1:19083501:19092155:1 gene:ENSDARG00000006392.9 transcript:ENSDART00000002886.8 gene_biotype:protein_coding transcript_biotype:protein_coding gene_symbol:exosc9 description:exosome component 9 [Source:NCBI gene;Acc:450057]	exosc9	4	44.108	2.64486e+06	1.784e+06	2.07811e+06	2.40202e+06	2.48429e+06	2.12679e+06	2.64486e+06	2.4414e+06	22	4	0.124061	0.654859
ENSDARP00000006875.6	pep chromosome:GRCz11:21:27340682:27354672:1 gene:ENSDARG00000020676.8 transcript:ENSDART00000011305.7 gene_biotype:protein_coding transcript_biotype:protein_coding gene_symbol:dpp3 description:dipeptidyl-peptidase 3 [Source:ZFIN;Acc:ZDB-GENE-030131-1247]	dpp3	25	81.825	1.23938e+07	1.3921e+07	8.16656e+06	8.91195e+06	1.13748e+07	1.79861e+07	1.79861e+07	1.66173e+07	219	28	0.12395	0.744338
ENSDARP00000125930.1	pep chromosome:GRCz11:6:11272286:11362871:-1 gene:ENSDARG00000033012.9 transcript:ENSDART00000151125.2 gene_biotype:protein_coding transcript_biotype:protein_coding gene_symbol:pcnt description:pericentrin [Source:ZFIN;Acc:ZDB-GENE-030829-26]	pcnt; si:ch211-245b3.1	4	490.084	49850.3	34689.3	67513.1	120904	32285.5	38640.2	120904	121387	14	4	0.123176	0.827915
ENSDARP00000130807.1	pep chromosome:GRCz11:9:52558181:52598343:-1 gene:ENSDARG00000099298.2 transcript:ENSDART00000167922.2 gene_biotype:protein_coding transcript_biotype:protein_coding gene_symbol:xrcc5 description:X-ray repair complementing defective repair in Chinese hamster cells 5 [Source:ZFIN;Acc:ZDB-GENE-041008-108]	xrcc5	4	81.832	251586	249403	283604	276877	312397	265077	312397	307004	16	4	0.121875	0.626582
ENSDARP00000013839.6	pep chromosome:GRCz11:7:49619375:49637278:-1 gene:ENSDARG00000011897.11 transcript:ENSDART00000011456.10 gene_biotype:protein_coding transcript_biotype:protein_coding gene_symbol:tsg101b description:tumor susceptibility 101b [Source:ZFIN;Acc:ZDB-GENE-130530-542]	tsg101b	4	44.287	830094	856134	844613	688451	985229	1.13842e+06	1.13842e+06	1.05178e+06	23	4	0.121124	0.679445
ENSDARP00000011927.6	pep chromosome:GRCz11:7:58751504:58759890:1 gene:ENSDARG00000010332.8 transcript:ENSDART00000024185.8 gene_biotype:protein_coding transcript_biotype:protein_coding gene_symbol:zgc:56231 description:zgc:56231 [Source:ZFIN;Acc:ZDB-GENE-040426-1914]	Surhe	9	91.142	780979	618572	691736	655055	872127	750969	872127	857072	38	7	0.120153	0.654036
ENSDARP00000155545.1	pep chromosome:GRCz11:17:33415542:33433097:1 gene:ENSDARG00000012874.9 transcript:ENSDART00000183169.1 gene_biotype:protein_coding transcript_biotype:protein_coding gene_symbol:snap23.1 description:synaptosome associated protein 23.1 [Source:ZFIN;Acc:ZDB-GENE-040426-883]	snap23.1	4	26.084	209415	389028	391368	277059	333265	442512	442512	416623	28	4	0.119273	0.745918
ENSDARP00000109750.1	pep chromosome:GRCz11:7:24390939:24398429:1 gene:ENSDARG00000061385.9 transcript:ENSDART00000125463.4 gene_biotype:protein_coding transcript_biotype:protein_coding gene_symbol:haus3 description:HAUS augmin-like complex, subunit 3 [Source:ZFIN;Acc:ZDB-GENE-060929-592]	poln	3	72.403	222468	231422	238112	230411	273870	248926	273870	269143	22	3	0.119219	0.629637
ENSDARP00000051669.4	pep chromosome:GRCz11:5:12528693:12549732:1 gene:ENSDARG00000035634.6 transcript:ENSDART00000051670.5 gene_biotype:protein_coding transcript_biotype:protein_coding gene_symbol:rfc5 description:replication factor C (activator 1) 5 [Source:ZFIN;Acc:ZDB-GENE-040907-1]	rfc5	12	37.647	3.68693e+06	2.68732e+06	4.40824e+06	3.37225e+06	4.40873e+06	3.76039e+06	4.40873e+06	4.44896e+06	77	13	0.118721	0.694959
ENSDARP00000070509.4	pep chromosome:GRCz11:16:42177659:42186093:-1 gene:ENSDARG00000053912.5 transcript:ENSDART00000076030.5 gene_biotype:protein_coding transcript_biotype:protein_coding gene_symbol:fbl description:fibrillarin [Source:ZFIN;Acc:ZDB-GENE-040426-1936]	fbl; zgc:77130	9	33.612	3.74783e+06	2.43217e+06	5.11859e+06	3.94265e+06	4.8786e+06	3.10039e+06	5.11859e+06	5.16587e+06	60	8	0.118012	0.750859
ENSDARP00000099552.3	pep chromosome:GRCz11:1:260039:296057:1 gene:ENSDARG00000063385.7 transcript:ENSDART00000111806.5 gene_biotype:protein_coding transcript_biotype:protein_coding gene_symbol:cenpe description:centromere protein E [Source:ZFIN;Acc:ZDB-GENE-060929-860]	cenpe	19	310.013	297020	190328	416946	350942	410471	208643	416946	420798	79	14	0.116881	0.7804
ENSDARP00000094239.3	pep chromosome:GRCz11:4:1766333:1785120:-1 gene:ENSDARG00000070477.7 transcript:ENSDART00000103463.6 gene_biotype:protein_coding transcript_biotype:protein_coding gene_symbol:dnajc2 description:DnaJ (Hsp40) homolog, subfamily C, member 2 [Source:NCBI gene;Acc:403080]	dnajc2	16	71.554	1.09912e+07	8.91539e+06	6.79779e+06	8.07288e+06	9.67392e+06	1.08555e+07	1.09912e+07	1.00293e+07	138	17	0.115967	0.701185
ENSDARP00000134519.1	pep chromosome:GRCz11:25:7492663:7504554:1 gene:ENSDARG00000104702.3 transcript:ENSDART00000166496.3 gene_biotype:protein_coding transcript_biotype:protein_coding gene_symbol:cat description:catalase [Source:NCBI gene;Acc:30068]	cat	25	59.664	3.55015e+06	3.90885e+06	3.68904e+06	3.24096e+06	2.80721e+06	7.15673e+06	7.15673e+06	6.61205e+06	138	22	0.115664	0.776289
ENSDARP00000118265.1	pep chromosome:GRCz11:23:28494189:28568978:1 gene:ENSDARG00000016782.11 transcript:ENSDART00000146990.2 gene_biotype:protein_coding transcript_biotype:protein_coding gene_symbol:huwe1 description:HECT, UBA and WWE domain containing E3 ubiquitin protein ligase 1 [Source:ZFIN;Acc:ZDB-GENE-081104-387]		37	487.939	835619	812459	1.33316e+06	835412	1.3201e+06	1.04217e+06	1.33316e+06	1.34547e+06	236	38	0.114891	0.731585
ENSDARP00000078609.5	pep chromosome:GRCz11:2:44301276:44344321:-1 gene:ENSDARG00000060041.8 transcript:ENSDART00000084174.6 gene_biotype:protein_coding transcript_biotype:protein_coding gene_symbol:lig1 description:ligase I, DNA, ATP-dependent [Source:ZFIN;Acc:ZDB-GENE-110404-2]	lig1	9	118.721	623190	712466	683004	591104	734785	886451	1.04424e+06	1.12269e+06	41	9	0.114796	0.678578
ENSDARP00000146689.1	pep chromosome:GRCz11:22:558287:567923:1 gene:ENSDARG00000046006.4 transcript:ENSDART00000189725.1 gene_biotype:protein_coding transcript_biotype:protein_coding gene_symbol:med20 description:mediator complex subunit 20 [Source:NCBI gene;Acc:445191]	med20	6	23.302	4.14615e+06	3.37576e+06	3.58076e+06	3.46466e+06	3.99425e+06	4.59057e+06	4.59057e+06	4.2412e+06	36	6	0.114019	0.667543
ENSDARP00000145954.1	pep chromosome:GRCz11:25:34681018:34723937:-1 gene:ENSDARG00000027140.10 transcript:ENSDART00000187286.1 gene_biotype:protein_coding transcript_biotype:protein_coding gene_symbol:nup160 description:nucleoporin 160 [Source:ZFIN;Acc:ZDB-GENE-040426-1603]		7	131.056	617059	638262	1.77014e+06	814780	1.48959e+06	726906	1.77014e+06	1.78649e+06	44	8	0.113224	0.828025
ENSDARP00000072295.4	pep chromosome:GRCz11:12:13188616:13205854:-1 gene:ENSDARG00000055477.7 transcript:ENSDART00000077829.6 gene_biotype:protein_coding transcript_biotype:protein_coding gene_symbol:pelo description:pelota mRNA surveillance and ribosome rescue factor [Source:NCBI gene;Acc:394111]	pelo	18	43.054	1.56165e+07	1.30618e+07	1.03762e+07	1.19818e+07	1.41819e+07	1.57538e+07	1.57538e+07	1.45548e+07	160	21	0.11296	0.695251
ENSDARP00000016280.8	pep chromosome:GRCz11:25:19541021:19556971:1 gene:ENSDARG00000013472.10 transcript:ENSDART00000027740.8 gene_biotype:protein_coding transcript_biotype:protein_coding gene_symbol:nedd1 description:NEDD1 gamma-tubulin ring complex targeting factor [Source:ZFIN;Acc:ZDB-GENE-040426-2906]	nedd1	3	73.589	444242	271529	405496	368178	457188	367445	457188	449295	30	4	0.11286	0.711302
ENSDARP00000003452.6	pep chromosome:GRCz11:15:34573311:34590820:-1 gene:ENSDARG00000005948.8 transcript:ENSDART00000003674.8 gene_biotype:protein_coding transcript_biotype:protein_coding gene_symbol:ankmy2a description:ankyrin repeat and MYND domain containing 2a [Source:ZFIN;Acc:ZDB-GENE-030131-6321]		3	46.76	519149	764613	498838	548403	627393	727625	764613	672248	15	3	0.112784	0.705877
ENSDARP00000134592.2_x000D_; ENSDARP00000063799.5	pep chromosome:GRCz11:16:17189839:17197669:-1 gene:ENSDARG00000043457.8 transcript:ENSDART00000163606.2 gene_biotype:protein_coding transcript_biotype:protein_coding gene_symbol:gapdh description:glyceraldehyde-3-phosphate dehydrogenase [Source:NCBI gene;Acc:317743]<|>pep chromosome:GRCz11:16:17192664:17197625:-1 gene:ENSDARG00000043457.8 transcript:ENSDART00000063800.7 gene_biotype:protein_codin…	gapdh	30	35.761	1.38796e+08	1.42158e+08	1.06546e+08	1.0675e+08	1.58529e+08	1.56922e+08	2.11119e+08	2.11119e+08	396	56	0.112361	0.707425
ENSDARP00000034536.7	pep chromosome:GRCz11:1:22647756:22652424:-1 gene:ENSDARG00000026871.10 transcript:ENSDART00000036797.9 gene_biotype:protein_coding transcript_biotype:protein_coding gene_symbol:uchl1 description:ubiquitin carboxyl-terminal esterase L1 (ubiquitin thiolesterase) [Source:ZFIN;Acc:ZDB-GENE-030131-3844]		28	24.232	1.72643e+09	1.84098e+09	7.28298e+08	9.02945e+08	1.46357e+09	2.21076e+09	2.21076e+09	2.04251e+09	963	151	0.11196	0.824689
ENSDARP00000145049.1	pep chromosome:GRCz11:3:18807006:18839529:1 gene:ENSDARG00000038239.4 transcript:ENSDART00000180091.1 gene_biotype:protein_coding transcript_biotype:protein_coding gene_symbol:tnpo2 description:transportin 2 (importin 3, karyopherin beta 2b) [Source:ZFIN;Acc:ZDB-GENE-040822-16]	tnpo2	13	103.314	6.90528e+06	6.0775e+06	7.21123e+06	7.27189e+06	7.2039e+06	7.2865e+06	7.2865e+06	7.39151e+06	101	12	0.111637	0.650427
ENSDARP00000139136.1_x000D_; ENSDARP00000131757.1	pep chromosome:GRCz11:17:10074360:10090026:1 gene:ENSDARG00000098367.2 transcript:ENSDART00000166649.2 gene_biotype:protein_coding transcript_biotype:protein_coding gene_symbol:srp54 description:signal recognition particle 54 [Source:ZFIN;Acc:ZDB-GENE-040426-818]<|>pep chromosome:GRCz11:17:10076154:10089405:1 gene:ENSDARG00000098367.2 transcript:ENSDART00000169892.2 gene_biotype:protein_coding tr…	srp54	22	55.716	6.70122e+06	3.86692e+06	1.29167e+07	6.43755e+06	1.15654e+07	5.65997e+06	1.29167e+07	1.3036e+07	117	23	0.110757	0.832003
ENSDARP00000075852.5	pep chromosome:GRCz11:5:12743640:12804906:1 gene:ENSDARG00000058533.6 transcript:ENSDART00000081411.6 gene_biotype:protein_coding transcript_biotype:protein_coding gene_symbol:pole description:polymerase (DNA directed), epsilon [Source:ZFIN;Acc:ZDB-GENE-070705-557]	pole	26	262.017	996228	1.01489e+06	878217	864246	1.00027e+06	1.29299e+06	1.29299e+06	1.19458e+06	158	23	0.110699	0.690895
ENSDARP00000014434.9	pep chromosome:GRCz11:15:28188362:28200049:-1 gene:ENSDARG00000010610.12 transcript:ENSDART00000004200.11 gene_biotype:protein_coding transcript_biotype:protein_coding gene_symbol:sarm1 description:sterile alpha and TIR motif containing 1 [Source:ZFIN;Acc:ZDB-GENE-040219-1]	sarm1	3	80.281	102952	86498.5	210156	105662	270816	82256.4	270816	268151	6	3	0.110266	0.844853
ENSDARP00000118997.1	pep chromosome:GRCz11:19:27858866:27902509:1 gene:ENSDARG00000056665.8 transcript:ENSDART00000140336.3 gene_biotype:protein_coding transcript_biotype:protein_coding gene_symbol:nsun2 description:NOP2/Sun RNA methyltransferase 2 [Source:ZFIN;Acc:ZDB-GENE-030131-4017]	nsun2	8	86.659	6.10216e+06	5.35041e+06	4.8905e+06	5.20125e+06	5.62871e+06	6.85395e+06	6.85395e+06	6.33232e+06	49	9	0.109882	0.680205
ENSDARP00000017982.6_x000D_; ENSDARP00000137093.2	pep chromosome:GRCz11:6:6780873:6796687:1 gene:ENSDARG00000019360.11 transcript:ENSDART00000011865.8 gene_biotype:protein_coding transcript_biotype:protein_coding gene_symbol:sec23b description:SEC23 homolog B, coat complex II component [Source:ZFIN;Acc:ZDB-GENE-030131-5479]<|>pep chromosome:GRCz11:6:6779114:6795988:1 gene:ENSDARG00000019360.11 transcript:ENSDART00000163493.2 gene_biotype:protein…		8	86.042	474224	419444	478548	485949	423360	578190	578190	534186	40	10	0.107175	0.685103
ENSDARP00000070780.3	pep chromosome:GRCz11:10:40821804:40826657:-1 gene:ENSDARG00000054155.6 transcript:ENSDART00000076304.5 gene_biotype:protein_coding transcript_biotype:protein_coding gene_symbol:pcna description:proliferating cell nuclear antigen [Source:NCBI gene;Acc:30678]	pcna	15	28.592	1.99233e+07	2.80397e+07	2.9012e+07	2.05508e+07	3.03403e+07	3.2452e+07	3.2452e+07	2.99822e+07	145	18	0.10672	0.737264
ENSDARP00000137497.1	pep chromosome:GRCz11:11:24851671:24876621:1 gene:ENSDARG00000016753.10 transcript:ENSDART00000167659.2 gene_biotype:protein_coding transcript_biotype:protein_coding gene_symbol:ipo9 description:importin 9 [Source:ZFIN;Acc:ZDB-GENE-040426-2953]		25	115.488	8.44527e+06	6.87912e+06	4.21367e+06	5.02252e+06	6.68993e+06	9.08226e+06	9.08226e+06	8.39104e+06	203	30	0.106002	0.783056
ENSDARP00000006201.7	pep chromosome:GRCz11:13:31393192:31397987:-1 gene:ENSDARG00000005423.10 transcript:ENSDART00000008287.8 gene_biotype:protein_coding transcript_biotype:protein_coding gene_symbol:pgam1a description:phosphoglycerate mutase 1a [Source:ZFIN;Acc:ZDB-GENE-030131-1827]	pgam1a; wu:fb81h05	4	28.894	1.51719e+06	2.55701e+06	1.33533e+06	1.21053e+06	1.74944e+06	3.04687e+06	3.04687e+06	2.81499e+06	28	6	0.105603	0.812624
ENSDARP00000036825.6	pep chromosome:GRCz11:5:44346691:44371177:1 gene:ENSDARG00000013250.10 transcript:ENSDART00000034523.8 gene_biotype:protein_coding transcript_biotype:protein_coding gene_symbol:tars1 description:threonyl-tRNA synthetase 1 [Source:ZFIN;Acc:ZDB-GENE-041010-218]	tars	11	82.793	792915	964918	446271	420380	819787	1.23367e+06	1.23367e+06	1.13978e+06	44	9	0.105447	0.832912
ENSDARP00000156081.1	pep chromosome:GRCz11:17:1360192:1371067:1 gene:ENSDARG00000114552.1 transcript:ENSDART00000184561.1 gene_biotype:protein_coding transcript_biotype:protein_coding gene_symbol:siva1 description:SIVA1, apoptosis-inducing factor [Source:ZFIN;Acc:ZDB-GENE-050506-57]	siva1	10	18.944	6.39383e+07	5.0916e+07	6.76319e+07	6.79437e+07	5.76628e+07	6.97961e+07	6.97961e+07	6.82566e+07	126	16	0.104208	0.69629
ENSDARP00000006133.8	pep chromosome:GRCz11:7:24815809:24828887:-1 gene:ENSDARG00000011462.10 transcript:ENSDART00000005853.9 gene_biotype:protein_coding transcript_biotype:protein_coding gene_symbol:otub1b description:OTU deubiquitinase, ubiquitin aldehyde binding 1b [Source:ZFIN;Acc:ZDB-GENE-040718-204]	otub1; otub1b	5	30.593	3.74649e+06	3.3227e+06	2.15316e+06	2.52786e+06	3.53487e+06	3.72494e+06	3.74649e+06	3.47385e+06	67	9	0.104147	0.755397
ENSDARP00000097487.3	pep chromosome:GRCz11:14:1124409:1162740:1 gene:ENSDARG00000071906.7 transcript:ENSDART00000106708.6 gene_biotype:protein_coding transcript_biotype:protein_coding gene_symbol:sec24b description:SEC24 homolog B, COPII coat complex component [Source:ZFIN;Acc:ZDB-GENE-030131-6565]	sec24b	4	128.531	477381	508959	448174	425889	450390	702233	702233	648788	28	4	0.102284	0.734002
ENSDARP00000136586.2	pep chromosome:GRCz11:CHR_ALT_CTG23_1_26:25271767:25278750:1 gene:ENSDARG00000115881.1 transcript:ENSDART00000161143.2 gene_biotype:protein_coding transcript_biotype:protein_coding gene_symbol:pa2g4b description:proliferation-associated 2G4, b [Source:ZFIN;Acc:ZDB-GENE-030131-2182]		11	40.501	2.46327e+06	2.22247e+06	1.49402e+06	1.46784e+06	2.1314e+06	3.22797e+06	3.22797e+06	2.9823e+06	22	7	0.101393	0.794984
ENSDARP00000073678.4	pep chromosome:GRCz11:9:30543139:30555725:-1 gene:ENSDARG00000056473.8 transcript:ENSDART00000079222.5 gene_biotype:protein_coding transcript_biotype:protein_coding gene_symbol:chaf1b description:chromatin assembly factor 1, subunit B [Source:ZFIN;Acc:ZDB-GENE-040426-1947]	chaf1b	9	66.801	586076	431552	420769	483391	482929	562523	586076	521255	27	6	0.101088	0.711654
ENSDARP00000156495.1_x000D_; ENSDARP00000144666.1_x000D_; ENSDARP00000053833.3	pep chromosome:GRCz11:CHR_ALT_CTG20_2_1:9763400:9775979:1 gene:ENSDARG00000114650.1 transcript:ENSDART00000181277.1 gene_biotype:protein_coding transcript_biotype:protein_coding gene_symbol:psmc6 description:proteasome 26S subunit, ATPase 6 [Source:ZFIN;Acc:ZDB-GENE-030131-304]<|>pep chromosome:GRCz11:CHR_ALT_CTG20_1_4:9767179:9778767:1 gene:ENSDARG00000111223.1 transcript:ENSDART00000180031.1 ge…	psmc6; wu:fb20g04	24	44.197	2.72258e+07	2.50913e+07	3.43941e+07	2.83211e+07	3.34603e+07	3.05864e+07	3.43941e+07	3.47118e+07	242	30	0.100966	0.70558
ENSDARP00000098279.2	pep chromosome:GRCz11:8:25299069:25301802:1 gene:ENSDARG00000029473.7 transcript:ENSDART00000114676.3 gene_biotype:protein_coding transcript_biotype:protein_coding gene_symbol:gstm.2 description:glutathione S-transferase mu tandem duplicate 2 [Source:ZFIN;Acc:ZDB-GENE-080218-30]	gstm.2	5	26.102	3.65337e+06	3.44512e+06	1.77252e+06	2.18965e+06	3.02969e+06	4.14535e+06	4.14535e+06	4.39417e+06	187	23	0.100594	0.806317
ENSDARP00000114046.1	pep chromosome:GRCz11:14:35369979:35388515:1 gene:ENSDARG00000025535.10 transcript:ENSDART00000144702.3 gene_biotype:protein_coding transcript_biotype:protein_coding gene_symbol:clint1a description:clathrin interactor 1a [Source:ZFIN;Acc:ZDB-GENE-030131-2590]	clint1; clint1a	10	68.642	1.26631e+06	1.35478e+06	3.45348e+06	2.16249e+06	3.00267e+06	1.11979e+06	3.45348e+06	3.48538e+06	42	10	0.0984736	0.856492
ENSDARP00000089504.3	pep chromosome:GRCz11:2:35595454:35601370:1 gene:ENSDARG00000014731.9 transcript:ENSDART00000098734.4 gene_biotype:protein_coding transcript_biotype:protein_coding gene_symbol:cacybp description:calcyclin binding protein [Source:ZFIN;Acc:ZDB-GENE-040426-2579]		5	26.168	987732	1.0823e+06	880563	554378	1.34076e+06	1.55368e+06	1.55368e+06	1.43543e+06	17	3	0.0982973	0.822877
ENSDARP00000139649.1	pep chromosome:GRCz11:10:45059702:45070182:1 gene:ENSDARG00000098361.2 transcript:ENSDART00000166945.2 gene_biotype:protein_coding transcript_biotype:protein_coding gene_symbol:nudcd3 description:NudC domain containing 3 [Source:ZFIN;Acc:ZDB-GENE-040426-2255]		16	38.422	1.15412e+07	1.21194e+07	7.29586e+06	8.87008e+06	1.06901e+07	1.3198e+07	1.3198e+07	1.21936e+07	136	17	0.0981216	0.764121
ENSDARP00000037286.6	pep chromosome:GRCz11:12:33790121:33805366:-1 gene:ENSDARG00000028088.8 transcript:ENSDART00000030566.8 gene_biotype:protein_coding transcript_biotype:protein_coding gene_symbol:galk1 description:galactokinase 1 [Source:ZFIN;Acc:ZDB-GENE-041010-79]		5	42.3	777648	539626	326595	319331	627738	837879	837879	774110	27	4	0.097792	0.842036
ENSDARP00000138275.1	pep chromosome:GRCz11:11:45388126:45400146:1 gene:ENSDARG00000098574.2 transcript:ENSDART00000167826.2 gene_biotype:protein_coding transcript_biotype:protein_coding gene_symbol:srsf11 description:serine and arginine rich splicing factor 11 [Source:ZFIN;Acc:ZDB-GENE-030131-605]		3	52.077	451626	415520	1.41362e+06	897147	901875	401630	1.41362e+06	1.42667e+06	14	4	0.0975916	0.86829
ENSDARP00000062535.4	pep chromosome:GRCz11:20:30894093:30901034:-1 gene:ENSDARG00000042630.7 transcript:ENSDART00000062536.6 gene_biotype:protein_coding transcript_biotype:protein_coding gene_symbol:hebp2 description:heme binding protein 2 [Source:ZFIN;Acc:ZDB-GENE-040426-914]	hebp2; soul1	9	21.529	1.68547e+07	1.21997e+07	1.09028e+07	1.18078e+07	1.45798e+07	1.59461e+07	1.68547e+07	1.47792e+07	69	10	0.0974065	0.743712
ENSDARP00000042594.6	pep chromosome:GRCz11:6:58832323:58867004:1 gene:ENSDARG00000031388.8 transcript:ENSDART00000042595.7 gene_biotype:protein_coding transcript_biotype:protein_coding gene_symbol:dctn2 description:dynactin 2 (p50) [Source:NCBI gene;Acc:394141]		4	44.54	331917	439799	204706	231879	328477	480320	480320	443765	10	3	0.0973121	0.816742
ENSDARP00000013243.3	pep chromosome:GRCz11:3:54591218:54607166:-1 gene:ENSDARG00000030756.8 transcript:ENSDART00000021977.5 gene_biotype:protein_coding transcript_biotype:protein_coding gene_symbol:dnmt1 description:DNA (cytosine-5-)-methyltransferase 1 [Source:ZFIN;Acc:ZDB-GENE-990714-15]	dnmt1	19	168.974	7.35601e+06	6.0156e+06	5.07281e+06	5.22046e+06	7.22568e+06	7.28483e+06	7.35601e+06	7.10095e+06	94	14	0.097263	0.741564
ENSDARP00000108096.1_x000D_; ENSDARP00000117542.1	pep chromosome:GRCz11:11:12744575:12770546:1 gene:ENSDARG00000015208.11 transcript:ENSDART00000131059.4 gene_biotype:protein_coding transcript_biotype:protein_coding gene_symbol:rbb4l description:retinoblastoma binding protein 4, like [Source:NCBI gene;Acc:322129]<|>pep chromosome:GRCz11:11:12744644:12768626:1 gene:ENSDARG00000015208.11 transcript:ENSDART00000142481.3 gene_biotype:protein_coding …		11	47.778	9.38368e+06	6.32128e+06	7.70477e+06	6.91496e+06	9.06209e+06	8.92367e+06	9.38368e+06	9.05541e+06	102	12	0.0970271	0.736778
ENSDARP00000136153.1	pep chromosome:GRCz11:20:35279968:35298023:1 gene:ENSDARG00000006672.12 transcript:ENSDART00000168216.2 gene_biotype:protein_coding transcript_biotype:protein_coding gene_symbol:fam49a description:family with sequence similarity 49 member A [Source:ZFIN;Acc:ZDB-GENE-031002-50]	fam49a; znf395	9	43.655	4.855e+06	3.77286e+06	3.97931e+06	3.62246e+06	5.07889e+06	4.84065e+06	5.07889e+06	4.99122e+06	63	8	0.0963456	0.731231
ENSDARP00000065816.3	pep chromosome:GRCz11:21:13685853:13690712:-1 gene:ENSDARG00000044774.4 transcript:ENSDART00000065817.4 gene_biotype:protein_coding transcript_biotype:protein_coding gene_symbol:pou5f3 description:POU domain, class 5, transcription factor 3 [Source:NCBI gene;Acc:30333]		7	51.412	3.95366e+06	4.83258e+06	4.92119e+06	4.07455e+06	5.42793e+06	5.19221e+06	5.42793e+06	5.33422e+06	57	7	0.0961317	0.722702
ENSDARP00000027118.8	pep chromosome:GRCz11:6:52212574:52225289:1 gene:ENSDARG00000013078.10 transcript:ENSDART00000025940.10 gene_biotype:protein_coding transcript_biotype:protein_coding gene_symbol:ywhaba description:tyrosine 3-monooxygenase/tryptophan 5-monooxygenase activation protein, beta polypeptide a [Source:NCBI gene;Acc:323055]	ywhaba	10	27.63	7.54405e+06	8.68616e+06	9.96736e+06	6.85833e+06	1.3777e+07	8.4364e+06	1.3777e+07	1.35391e+07	71	10	0.0958007	0.781667
ENSDARP00000018027.9	pep chromosome:GRCz11:19:7276060:7291733:-1 gene:ENSDARG00000016721.12 transcript:ENSDART00000015559.11 gene_biotype:protein_coding transcript_biotype:protein_coding gene_symbol:sdha description:succinate dehydrogenase complex, subunit A, flavoprotein (Fp) [Source:NCBI gene;Acc:393884]	sdha	8	72.032	46167.4	1.32256e+06	1.18903e+06	414416	257197	831230	2.33074e+06	2.33074e+06	38	13	0.0957607	0.942132
ENSDARP00000015262.6_x000D_; ENSDARP00000137556.1	pep chromosome:GRCz11:5:36530836:36537975:1 gene:ENSDARG00000002184.8 transcript:ENSDART00000006899.8 gene_biotype:protein_coding transcript_biotype:protein_coding gene_symbol:igbp1 description:immunoglobulin (CD79A) binding protein 1 [Source:ZFIN;Acc:ZDB-GENE-040426-2928]<|>pep chromosome:GRCz11:CHR_ALT_CTG5_1_33:36540383:36546205:1 gene:ENSDARG00000117141.1 transcript:ENSDART00000157991.2 gene_…		19	40.59	1.607e+07	1.31653e+07	1.12136e+07	1.26327e+07	1.34091e+07	1.7084e+07	1.7084e+07	1.57838e+07	168	21	0.0955529	0.738008
ENSDARP00000153264.1_x000D_; ENSDARP00000061298.5	pep chromosome:GRCz11:CHR_ALT_CTG9_2_4:22924667:22932827:1 gene:ENSDARG00000111147.1 transcript:ENSDART00000190357.1 gene_biotype:protein_coding transcript_biotype:protein_coding gene_symbol:tsn description:translin [Source:ZFIN;Acc:ZDB-GENE-030131-6039]<|>pep chromosome:GRCz11:9:22929675:22939510:1 gene:ENSDARG00000041830.6 transcript:ENSDART00000061299.6 gene_biotype:protein_coding transcript_b…	tsn; wu:fb38b07	7	26.151	6.66708e+06	6.83141e+06	3.45939e+06	3.78595e+06	6.46648e+06	7.84222e+06	7.84222e+06	7.24537e+06	73	10	0.0950468	0.822805
ENSDARP00000121831.1_x000D_; ENSDARP00000032532.7_x000D_; ENSDARP00000108629.2	pep chromosome:GRCz11:14:21685632:21693507:1 gene:ENSDARG00000057026.7 transcript:ENSDART00000144503.3 gene_biotype:protein_coding transcript_biotype:protein_coding gene_symbol:ran description:RAN, member RAS oncogene family [Source:NCBI gene;Acc:30572]<|>pep chromosome:GRCz11:14:21686207:21693914:1 gene:ENSDARG00000057026.7 transcript:ENSDART00000034438.8 gene_biotype:protein_coding transcript_b…	ran	11	24.445	4.18811e+07	5.12424e+07	2.48571e+07	2.67559e+07	4.08868e+07	5.92239e+07	5.92239e+07	5.47166e+07	118	16	0.0934577	0.826919
ENSDARP00000054652.4	pep chromosome:GRCz11:20:6516523:6532462:-1 gene:ENSDARG00000037532.5 transcript:ENSDART00000054653.5 gene_biotype:protein_coding transcript_biotype:protein_coding gene_symbol:mcm3l description:MCM3 minichromosome maintenance deficient 3 (S. cerevisiae), like [Source:ZFIN;Acc:ZDB-GENE-040121-2]	mcm3l; MCM3m	25	90.783	5.4174e+06	4.5932e+06	3.92795e+06	3.82779e+06	5.17964e+06	5.97967e+06	5.97967e+06	5.52458e+06	198	28	0.0928504	0.756761
ENSDARP00000152296.1_x000D_; ENSDARP00000156050.1_x000D_; ENSDARP00000031494.7	pep chromosome:GRCz11:CHR_ALT_CTG10_2_1:5025447:5037464:1 gene:ENSDARG00000114318.1 transcript:ENSDART00000187832.1 gene_biotype:protein_coding transcript_biotype:protein_coding gene_symbol:enoph1 description:enolase-phosphatase 1 [Source:NCBI gene;Acc:431773]<|>pep chromosome:GRCz11:CHR_ALT_CTG10_1_1:5032007:5042951:1 gene:ENSDARG00000111634.1 transcript:ENSDART00000180768.1 gene_biotype:protein…	enoph1	8	29.959	2.9177e+06	2.89063e+06	1.68223e+06	1.98224e+06	2.73759e+06	3.1689e+06	3.1689e+06	2.92773e+06	61	9	0.0924785	0.792323
ENSDARP00000048675.7	pep chromosome:GRCz11:8:26329482:26369115:1 gene:ENSDARG00000033184.9 transcript:ENSDART00000048676.9 gene_biotype:protein_coding transcript_biotype:protein_coding gene_symbol:prkar2aa description:protein kinase, cAMP-dependent, regulatory, type II, alpha A [Source:ZFIN;Acc:ZDB-GENE-030131-1007]	prkar2aa	6	44.662	3.03026e+06	3.07563e+06	3.17203e+06	2.774e+06	3.95198e+06	3.26574e+06	3.95198e+06	3.88376e+06	54	7	0.0920745	0.728797
ENSDARP00000133349.2_x000D_; ENSDARP00000027385.7	pep chromosome:GRCz11:21:30170103:30181268:-1 gene:ENSDARG00000005551.11 transcript:ENSDART00000167867.2 gene_biotype:protein_coding transcript_biotype:protein_coding gene_symbol:hnrnph1l description:heterogeneous nuclear ribonucleoprotein H1, like [Source:ZFIN;Acc:ZDB-GENE-030131-275]<|>pep chromosome:GRCz11:21:30169610:30181732:-1 gene:ENSDARG00000005551.11 transcript:ENSDART00000015636.9 gene_…	hnrnph1l	3	44.111	604695	541826	340253	339751	626807	633373	633373	615987	22	4	0.0916363	0.813035
ENSDARP00000120704.1_x000D_; ENSDARP00000130337.2	pep chromosome:GRCz11:13:25534984:25548882:-1 gene:ENSDARG00000055314.7 transcript:ENSDART00000135788.3 gene_biotype:protein_coding transcript_biotype:protein_coding gene_symbol:mcmbp description:minichromosome maintenance complex binding protein [Source:NCBI gene;Acc:321119]<|>pep chromosome:GRCz11:13:25531004:25548733:-1 gene:ENSDARG00000055314.7 transcript:ENSDART00000168099.2 gene_biotype:pro…	mcmbp	19	71.017	8.64428e+06	7.64223e+06	6.01418e+06	6.71161e+06	8.00271e+06	8.94762e+06	8.94762e+06	8.26664e+06	150	20	0.0915143	0.746702
ENSDARP00000008364.7	pep chromosome:GRCz11:20:43648438:43689779:1 gene:ENSDARG00000019529.9 transcript:ENSDART00000017269.8 gene_biotype:protein_coding transcript_biotype:protein_coding gene_symbol:parp1 description:poly (ADP-ribose) polymerase 1 [Source:ZFIN;Acc:ZDB-GENE-030131-3955]	parp1	8	112.705	300103	290624	142950	164556	247807	369614	369614	341484	26	6	0.0912303	0.838518
ENSDARP00000093050.3	pep chromosome:GRCz11:15:509126:516750:1 gene:ENSDARG00000076839.6 transcript:ENSDART00000102274.6 gene_biotype:protein_coding transcript_biotype:protein_coding gene_symbol:ftr86 description:finTRIM family, member 86 [Source:ZFIN;Acc:ZDB-GENE-060929-108]	ftr86	18	64.031	6.91574e+06	6.96425e+06	4.49176e+06	4.23913e+06	6.99124e+06	8.81975e+06	8.81975e+06	8.14851e+06	142	20	0.0909746	0.809806
ENSDARP00000015290.7	pep chromosome:GRCz11:5:23518399:23574234:-1 gene:ENSDARG00000010752.8 transcript:ENSDART00000002453.8 gene_biotype:protein_coding transcript_biotype:protein_coding gene_symbol:acsl4b description:acyl-CoA synthetase long chain family member 4b [Source:ZFIN;Acc:ZDB-GENE-030131-6493]	acsl4b	9	73.509	651817	527245	456050	371330	678477	750897	750897	693749	23	7	0.0904949	0.803191
ENSDARP00000111507.3	pep chromosome:GRCz11:CHR_ALT_CTG22_1_13:25485062:25486027:1 gene:ENSDARG00000088932.3 transcript:ENSDART00000123847.3 gene_biotype:protein_coding transcript_biotype:protein_coding gene_symbol:si:ch211-12h2.6 description:si:ch211-12h2.6 [Source:ZFIN;Acc:ZDB-GENE-091117-31]	si:ch211-226h8.14	3	16.858	299640	848933	190148	281084	223083	928170	1.09149e+06	1.17348e+06	18	4	0.0889903	0.904728
ENSDARP00000134724.1	pep chromosome:GRCz11:13:43223491:43238578:-1 gene:ENSDARG00000101082.2 transcript:ENSDART00000161017.2 gene_biotype:protein_coding transcript_biotype:protein_coding gene_symbol:eif3s6ip description:eukaryotic translation initiation factor 3, subunit 6 interacting protein [Source:NCBI gene;Acc:406402]	eif3l	21	67.95	1.08025e+06	1.57284e+06	660572	912981	1.05123e+06	1.4068e+06	5.89545e+06	6.59716e+06	83	26	0.0888755	0.822786
ENSDARP00000095458.6	pep chromosome:GRCz11:22:35179575:35194243:-1 gene:ENSDARG00000003952.12 transcript:ENSDART00000104687.8 gene_biotype:protein_coding transcript_biotype:protein_coding gene_symbol:pfn2 description:profilin 2 [Source:ZFIN;Acc:ZDB-GENE-040115-4]	pfn2; wu:fd58f06	7	15.223	1.65786e+07	1.92125e+07	9.73235e+06	1.17046e+07	1.4727e+07	2.15778e+07	2.91348e+07	2.91348e+07	40	8	0.08762	0.821816
ENSDARP00000153796.1	pep chromosome:GRCz11:CHR_ALT_CTG4_1_4:9592908:9601084:1 gene:ENSDARG00000114313.1 transcript:ENSDART00000183894.1 gene_biotype:protein_coding transcript_biotype:protein_coding gene_symbol:hspa14 description:heat shock protein 14 [Source:NCBI gene;Acc:565232]		19	54.25	7.29496e+06	5.59924e+06	4.31061e+06	5.22324e+06	6.27095e+06	6.44486e+06	7.29496e+06	6.1627e+06	179	22	0.0872519	0.773262
ENSDARP00000058563.2	pep chromosome:GRCz11:24:35536664:35561672:-1 gene:ENSDARG00000040041.8 transcript:ENSDART00000058564.4 gene_biotype:protein_coding transcript_biotype:protein_coding gene_symbol:mcm4 description:minichromosome maintenance complex component 4 [Source:ZFIN;Acc:ZDB-GENE-030131-9544]	mcm4	33	94.465	1.2362e+07	1.07371e+07	9.44102e+06	9.79215e+06	1.2236e+07	1.25354e+07	1.25354e+07	1.20248e+07	291	36	0.0871014	0.746287
ENSDARP00000003101.6	pep chromosome:GRCz11:3:36173203:36210344:-1 gene:ENSDARG00000008370.9 transcript:ENSDART00000025326.7 gene_biotype:protein_coding transcript_biotype:protein_coding gene_symbol:csnk1da description:casein kinase 1, delta a [Source:NCBI gene;Acc:322106]	csnk1da	7	46.214	892334	880300	688146	748168	714893	1.21085e+06	1.21085e+06	1.1187e+06	45	7	0.0869153	0.785525
ENSDARP00000146791.1_x000D_; ENSDARP00000060627.4	pep chromosome:GRCz11:8:51350453:51365566:-1 gene:ENSDARG00000041362.5 transcript:ENSDART00000182396.1 gene_biotype:protein_coding transcript_biotype:protein_coding gene_symbol:chmp7 description:charged multivesicular body protein 7 [Source:NCBI gene;Acc:393754]<|>pep chromosome:GRCz11:8:51350977:51367298:-1 gene:ENSDARG00000041362.5 transcript:ENSDART00000060628.5 gene_biotype:protein_coding tra…		9	50.934	1.50411e+06	606892	5.89325e+06	2.59269e+06	3.683e+06	673095	5.89325e+06	5.94768e+06	73	12	0.0855774	0.930037
ENSDARP00000073029.5	pep chromosome:GRCz11:9:32161623:32177117:-1 gene:ENSDARG00000056138.7 transcript:ENSDART00000078568.5 gene_biotype:protein_coding transcript_biotype:protein_coding gene_symbol:sf3b1 description:splicing factor 3b, subunit 1 [Source:ZFIN;Acc:ZDB-GENE-040827-3]	sf3b1	17	147.088	602448	439985	1.86494e+06	834258	1.55551e+06	454836	1.86494e+06	1.88216e+06	75	18	0.0852706	0.899981
ENSDARP00000139109.1	pep chromosome:GRCz11:9:53842705:53899106:-1 gene:ENSDARG00000101999.2 transcript:ENSDART00000171986.2 gene_biotype:protein_coding transcript_biotype:protein_coding gene_symbol:cog3 description:component of oligomeric golgi complex 3 [Source:ZFIN;Acc:ZDB-GENE-050913-26]		7	93.888	171374	90324.3	549680	175959	467351	122593	549680	554758	22	6	0.0815658	0.917057
ENSDARP00000083043.3	pep chromosome:GRCz11:3:4502066:4530195:1 gene:ENSDARG00000041317.6 transcript:ENSDART00000088610.5 gene_biotype:protein_coding transcript_biotype:protein_coding gene_symbol:rangap1a description:RAN GTPase activating protein 1a [Source:ZFIN;Acc:ZDB-GENE-060929-492]	rangap1a; zgc:154097	16	61.975	4.02416e+06	3.35161e+06	7.22342e+06	3.41107e+06	9.40025e+06	3.5996e+06	9.40025e+06	9.23798e+06	98	17	0.0815113	0.873539
ENSDARP00000128168.1	pep chromosome:GRCz11:3:32365811:32401481:1 gene:ENSDARG00000054320.8 transcript:ENSDART00000155967.3 gene_biotype:protein_coding transcript_biotype:protein_coding gene_symbol:ap2a1 description:adaptor related protein complex 2 subunit alpha 1 [Source:ZFIN;Acc:ZDB-GENE-090302-2]		30	105.979	4.68127e+06	3.73267e+06	9.98915e+06	6.03243e+06	1.00244e+07	3.40852e+06	1.00244e+07	1.00814e+07	262	38	0.0799516	0.88241
ENSDARP00000122078.1	pep chromosome:GRCz11:8:1839695:1856656:1 gene:ENSDARG00000038518.7 transcript:ENSDART00000148254.3 gene_biotype:protein_coding transcript_biotype:protein_coding gene_symbol:snap29 description:synaptosome associated protein 29 [Source:ZFIN;Acc:ZDB-GENE-041111-226]	snap29	8	29.805	5.29046e+06	5.98191e+06	4.51861e+06	5.24844e+06	5.39449e+06	5.949e+06	5.98191e+06	5.49624e+06	69	9	0.078715	0.761135
ENSDARP00000014914.7	pep chromosome:GRCz11:22:20388621:20403194:-1 gene:ENSDARG00000006609.10 transcript:ENSDART00000010048.8 gene_biotype:protein_coding transcript_biotype:protein_coding gene_symbol:map2k2a description:mitogen-activated protein kinase kinase 2a [Source:ZFIN;Acc:ZDB-GENE-041027-1]	map2k2a; wu:fa56c06	10	44.021	3.25629e+06	2.81898e+06	3.24953e+06	2.30451e+06	3.97302e+06	3.83707e+06	3.97302e+06	3.90444e+06	59	9	0.0786904	0.802533
ENSDARP00000070479.5	pep chromosome:GRCz11:21:39197418:39226333:1 gene:ENSDARG00000053877.7 transcript:ENSDART00000076000.6 gene_biotype:protein_coding transcript_biotype:protein_coding gene_symbol:cpdb description:carboxypeptidase D, b [Source:ZFIN;Acc:ZDB-GENE-060929-1270]	cpdb	3	141.813	357588	361396	268739	302170	382843	353309	382843	376234	10	3	0.0783187	0.774756
ENSDARP00000147601.1_x000D_; ENSDARP00000147202.1	pep chromosome:GRCz11:10:43406796:43448996:1 gene:ENSDARG00000073665.6 transcript:ENSDART00000180623.1 gene_biotype:protein_coding transcript_biotype:protein_coding gene_symbol:rasa1b description:RAS p21 protein activator (GTPase activating protein) 1b [Source:ZFIN;Acc:ZDB-GENE-090311-50]<|>pep chromosome:GRCz11:10:43406796:43448996:1 gene:ENSDARG00000073665.6 transcript:ENSDART00000183034.1 gene…		6	122.339	167927	151386	172728	145241	190298	186914	190298	187013	39	6	0.0781694	0.765253
ENSDARP00000131636.1_x000D_; ENSDARP00000147026.1_x000D_; ENSDARP00000148546.1	pep chromosome:GRCz11:1:26046148:26063188:-1 gene:ENSDARG00000021702.10 transcript:ENSDART00000168640.2 gene_biotype:protein_coding transcript_biotype:protein_coding gene_symbol:pdcd4a description:programmed cell death 4a [Source:ZFIN;Acc:ZDB-GENE-040426-1920]<|>pep chromosome:GRCz11:1:26047355:26071535:-1 gene:ENSDARG00000021702.10 transcript:ENSDART00000185187.1 gene_biotype:protein_coding tran…	pdcd4a	8	51.989	932969	1.50212e+06	800701	888913	907972	1.6348e+06	1.6348e+06	1.51038e+06	33	6	0.0779048	0.842051
ENSDARP00000040264.4	pep chromosome:GRCz11:20:52825215:52846212:-1 gene:ENSDARG00000029581.7 transcript:ENSDART00000040265.5 gene_biotype:protein_coding transcript_biotype:protein_coding gene_symbol:tbc1d7 description:TBC1 domain family, member 7 [Source:NCBI gene;Acc:393750]	tbc1d7	3	33.967	1.92797e+06	879933	1.31228e+06	1.49091e+06	1.45569e+06	1.20562e+06	1.92797e+06	1.49687e+06	21	3	0.077681	0.82781
ENSDARP00000016201.5_x000D_; ENSDARP00000148902.1	pep chromosome:GRCz11:1:29798140:29824375:1 gene:ENSDARG00000003866.6 transcript:ENSDART00000019743.6 gene_biotype:protein_coding transcript_biotype:protein_coding gene_symbol:tm9sf2 description:transmembrane 9 superfamily member 2 [Source:ZFIN;Acc:ZDB-GENE-030131-6302]<|>pep chromosome:GRCz11:CHR_ALT_CTG1_1_31:29798279:29823440:1 gene:ENSDARG00000115213.1 transcript:ENSDART00000184300.1 gene_bio…		3	75.122	188250	316889	423006	272222	367733	295771	423006	426913	17	3	0.0768734	0.836144
ENSDARP00000127392.1_x000D_; ENSDARP00000131200.2_x000D_; ENSDARP00000056918.5	pep chromosome:GRCz11:12:22310365:22355430:-1 gene:ENSDARG00000038991.8 transcript:ENSDART00000153296.3 gene_biotype:protein_coding transcript_biotype:protein_coding gene_symbol:nsfb description:N-ethylmaleimide-sensitive factor b [Source:ZFIN;Acc:ZDB-GENE-050808-1]<|>pep chromosome:GRCz11:12:22311127:22355452:-1 gene:ENSDARG00000038991.8 transcript:ENSDART00000159036.2 gene_biotype:protein_codin…	nsfb	45	82.759	2.13676e+07	1.24931e+07	4.74786e+07	2.03875e+07	4.06837e+07	1.79067e+07	4.74786e+07	4.79172e+07	384	50	0.0762676	0.894327
ENSDARP00000095601.3	pep chromosome:GRCz11:23:13832347:13840433:-1 gene:ENSDARG00000071060.4 transcript:ENSDART00000104831.4 gene_biotype:protein_coding transcript_biotype:protein_coding gene_symbol:naa10 description:N(alpha)-acetyltransferase 10, NatA catalytic subunit [Source:ZFIN;Acc:ZDB-GENE-040426-2648]	ard1a; LOC109093231; naa10	5	25.212	1.60455e+06	1.14506e+06	961112	956583	1.28922e+06	1.67791e+06	1.67791e+06	1.55021e+06	25	5	0.0762554	0.824969
ENSDARP00000116562.1	pep chromosome:GRCz11:8:31435452:31443334:1 gene:ENSDARG00000093549.2 transcript:ENSDART00000145282.2 gene_biotype:protein_coding transcript_biotype:protein_coding gene_symbol:selenop description:selenoprotein P [Source:NCBI gene;Acc:352931]		5	41.294	1.06776e+06	1.25611e+06	1.07076e+06	1.09629e+06	1.01075e+06	1.51867e+06	1.51867e+06	1.40309e+06	31	4	0.076224	0.78768
ENSDARP00000017693.7	pep chromosome:GRCz11:15:21744680:21772839:1 gene:ENSDARG00000032430.7 transcript:ENSDART00000016860.8 gene_biotype:protein_coding transcript_biotype:protein_coding gene_symbol:ppp2r1bb description:protein phosphatase 2, regulatory subunit A, beta b [Source:ZFIN;Acc:ZDB-GENE-040927-20]	ppp2r1b; ppp2r1bb	21	65.117	2.56477e+07	1.97491e+07	3.08306e+07	2.27533e+07	3.31967e+07	2.41625e+07	3.31967e+07	3.26237e+07	213	26	0.0749719	0.808197
ENSDARP00000052802.7_x000D_; ENSDARP00000153511.1	pep chromosome:GRCz11:18:7427092:7448047:-1 gene:ENSDARG00000088130.5 transcript:ENSDART00000052803.8 gene_biotype:protein_coding transcript_biotype:protein_coding gene_symbol:si:dkey-30c15.10 description:si:dkey-30c15.10 [Source:ZFIN;Acc:ZDB-GENE-060503-826]<|>pep chromosome:GRCz11:18:7425222:7448047:-1 gene:ENSDARG00000088130.5 transcript:ENSDART00000186944.1 gene_biotype:protein_coding transcr…	si:dkey-30c15.9	13	107.999	1.03002e+06	1.32273e+06	985628	1.07409e+06	989046	1.47666e+06	1.47666e+06	1.36428e+06	84	12	0.0747548	0.799216
ENSDARP00000037227.3	pep chromosome:GRCz11:14:33507608:33513079:1 gene:ENSDARG00000025972.4 transcript:ENSDART00000038128.4 gene_biotype:protein_coding transcript_biotype:protein_coding gene_symbol:mcts1 description:MCTS1 re-initiation and release factor [Source:NCBI gene;Acc:394046]		8	20.593	9.40583e+06	1.05691e+07	5.99068e+06	5.16719e+06	9.78298e+06	1.37551e+07	1.37551e+07	1.27082e+07	61	10	0.0744957	0.867417
ENSDARP00000105767.1	pep chromosome:GRCz11:13:4338882:4367083:-1 gene:ENSDARG00000089355.3 transcript:ENSDART00000124716.3 gene_biotype:protein_coding transcript_biotype:protein_coding gene_symbol:si:dkeyp-121d4.3 description:si:dkeyp-121d4.3 [Source:ZFIN;Acc:ZDB-GENE-130530-962]	si:dkeyp-121d4.3	3	226.881	42595.6	37979.7	38826.3	30481.1	49741.1	48316.8	49741.1	48882.5	8	2	0.0739728	0.805509
ENSDARP00000150996.1	pep chromosome:GRCz11:15:43398472:43509723:1 gene:ENSDARG00000099786.2 transcript:ENSDART00000187688.1 gene_biotype:protein_coding transcript_biotype:protein_coding gene_symbol:actn4 description:actinin, alpha 4 [Source:ZFIN;Acc:ZDB-GENE-030131-940]	actn4	4	106.112	178159	307888	179497	155832	219820	334040	334040	308617	11	3	0.0722675	0.856603
ENSDARP00000133165.1	pep scaffold:GRCz11:KN150137.1:17751:36745:1 gene:ENSDARG00000102877.2 transcript:ENSDART00000164745.2 gene_biotype:protein_coding transcript_biotype:protein_coding gene_symbol:bphl description:biphenyl hydrolase like [Source:ZFIN;Acc:ZDB-GENE-170623-2]	bphl	5	31.152	411125	1.50076e+06	657785	1.10718e+06	297583	1.42833e+06	3.10976e+06	3.10976e+06	15	5	0.0711854	0.922654
ENSDARP00000117419.2	pep chromosome:GRCz11:1:18810891:18811517:-1 gene:ENSDARG00000093886.3 transcript:ENSDART00000142026.2 gene_biotype:protein_coding transcript_biotype:protein_coding gene_symbol:tmsb5 description:thymosin beta 5 [Source:ZFIN;Acc:ZDB-GENE-090313-198]	Tbeta-b; tmsb5	8	5	6.84677e+09	5.08183e+09	2.90641e+09	3.71096e+09	4.85653e+09	6.50349e+09	6.84677e+09	6.85184e+09	109	19	0.0709737	0.863313
ENSDARP00000093160.3	pep chromosome:GRCz11:19:43341176:43357457:1 gene:ENSDARG00000070012.5 transcript:ENSDART00000102384.5 gene_biotype:protein_coding transcript_biotype:protein_coding gene_symbol:sesn2 description:sestrin 2 [Source:ZFIN;Acc:ZDB-GENE-070108-1]	sesn2	4	50.943	445272	297597	294091	433777	241730	430470	445272	471263	18	3	0.0706508	0.84336
ENSDARP00000100592.3	pep chromosome:GRCz11:20:52546186:52582645:1 gene:ENSDARG00000030053.11 transcript:ENSDART00000110777.5 gene_biotype:protein_coding transcript_biotype:protein_coding gene_symbol:eef1db description:eukaryotic translation elongation factor 1 delta b (guanine nucleotide exchange protein) [Source:ZFIN;Acc:ZDB-GENE-030131-6544]	eef1db; zgc:114052	6	30.308	2.04946e+06	2.33368e+06	1.16432e+06	1.37909e+06	2.32743e+06	2.00784e+06	2.37143e+06	2.54958e+06	88	14	0.0702512	0.853755
ENSDARP00000025779.8	pep chromosome:GRCz11:19:48049202:48059334:1 gene:ENSDARG00000018124.10 transcript:ENSDART00000027158.10 gene_biotype:protein_coding transcript_biotype:protein_coding gene_symbol:psmd3 description:proteasome 26S subunit, non-ATPase 3 [Source:ZFIN;Acc:ZDB-GENE-040426-1444]	psmd3; zgc:77369	13	57.886	4.17747e+06	3.18095e+06	6.0972e+06	4.2228e+06	4.75848e+06	4.66607e+06	6.0972e+06	6.15351e+06	108	17	0.070226	0.827287
ENSDARP00000113790.1	pep chromosome:GRCz11:22:12752286:12763350:-1 gene:ENSDARG00000033855.8 transcript:ENSDART00000143574.2 gene_biotype:protein_coding transcript_biotype:protein_coding gene_symbol:cnot9 description:CCR4-NOT transcription complex subunit 9 [Source:NCBI gene;Acc:406632]	cnot9	3	33.335	625893	510332	1.19303e+06	661179	1.26828e+06	525679	1.26828e+06	1.24639e+06	17	4	0.0700403	0.883367
ENSDARP00000009285.7	pep chromosome:GRCz11:18:44673990:44696815:1 gene:ENSDARG00000020405.8 transcript:ENSDART00000018625.8 gene_biotype:protein_coding transcript_biotype:protein_coding gene_symbol:napab description:N-ethylmaleimide-sensitive factor attachment protein, alpha b [Source:ZFIN;Acc:ZDB-GENE-030131-5290]	napab; zgc:63906	11	33.222	4.15545e+06	3.58168e+06	5.93543e+06	3.82067e+06	7.9045e+06	3.38124e+06	7.9045e+06	7.76805e+06	68	12	0.0696875	0.867415
ENSDARP00000075883.3	pep chromosome:GRCz11:2:8649293:8663104:1 gene:ENSDARG00000029248.8 transcript:ENSDART00000081442.4 gene_biotype:protein_coding transcript_biotype:protein_coding gene_symbol:fubp1 description:far upstream element (FUSE) binding protein 1 [Source:ZFIN;Acc:ZDB-GENE-040426-2159]	fubp1	7	66.685	583402	607798	417431	499645	472259	723948	723948	668851	31	6	0.0689167	0.825276
ENSDARP00000153351.1	pep chromosome:GRCz11:CHR_ALT_CTG2_1_4:39009509:39028201:-1 gene:ENSDARG00000114286.1 transcript:ENSDART00000190183.1 gene_biotype:protein_coding transcript_biotype:protein_coding gene_symbol:copb2 description:coatomer protein complex, subunit beta 2 [Source:ZFIN;Acc:ZDB-GENE-010724-7]		18	110.918	1.61347e+06	2.10559e+06	4.32225e+06	2.03542e+06	4.23239e+06	1.96478e+06	4.32225e+06	4.36217e+06	134	22	0.0683305	0.890375
ENSDARP00000134257.1	pep chromosome:GRCz11:7:19374683:19378024:1 gene:ENSDARG00000105037.3 transcript:ENSDART00000162700.3 gene_biotype:protein_coding transcript_biotype:protein_coding gene_symbol:snrpf description:small nuclear ribonucleoprotein polypeptide F [Source:ZFIN;Acc:ZDB-GENE-040930-9]		3	9.873	2.2469e+06	3.35884e+06	1.28295e+06	1.59997e+06	1.77269e+06	3.93459e+06	3.93459e+06	3.63514e+06	8	4	0.0682779	0.893055
ENSDARP00000151097.1	pep chromosome:GRCz11:14:14027427:14068745:1 gene:ENSDARG00000104149.2 transcript:ENSDART00000183204.1 gene_biotype:protein_coding transcript_biotype:protein_coding gene_symbol:rraga description:Ras-related GTP binding A [Source:ZFIN;Acc:ZDB-GENE-030131-4083]		5	37.181	2.86852e+06	2.82884e+06	2.03325e+06	2.3501e+06	2.36691e+06	3.41553e+06	3.41553e+06	3.15559e+06	27	4	0.0678443	0.823092
ENSDARP00000021168.5	pep chromosome:GRCz11:5:36730726:36739509:1 gene:ENSDARG00000011239.6 transcript:ENSDART00000018117.6 gene_biotype:protein_coding transcript_biotype:protein_coding gene_symbol:ppp1r14aa description:protein phosphatase 1, regulatory (inhibitor) subunit 14Aa [Source:ZFIN;Acc:ZDB-GENE-050417-413]	ppp1r14a; ppp1r14aa	5	17.826	8.35006e+06	4.68938e+06	5.81883e+06	5.70879e+06	6.57092e+06	6.98557e+06	8.35006e+06	6.45749e+06	57	7	0.067249	0.829186
ENSDARP00000022894.7	pep chromosome:GRCz11:24:25008211:25030243:-1 gene:ENSDARG00000033965.8 transcript:ENSDART00000019350.9 gene_biotype:protein_coding transcript_biotype:protein_coding gene_symbol:nup58 description:nucleoporin 58 [Source:ZFIN;Acc:ZDB-GENE-040426-2326]	nupl1	8	57.78	1.15876e+06	959942	1.40885e+06	980096	1.589e+06	1.15662e+06	1.589e+06	1.56157e+06	46	7	0.0669691	0.830392
ENSDARP00000018231.5	pep chromosome:GRCz11:13:33645413:33654931:-1 gene:ENSDARG00000020442.6 transcript:ENSDART00000020350.6 gene_biotype:protein_coding transcript_biotype:protein_coding gene_symbol:snx5 description:sorting nexin 5 [Source:ZFIN;Acc:ZDB-GENE-040426-2857]		13	45.906	3.06912e+06	2.83128e+06	2.73722e+06	2.75699e+06	2.92226e+06	3.39205e+06	3.52662e+06	3.52662e+06	78	12	0.0667806	0.79023
ENSDARP00000079733.5	pep chromosome:GRCz11:13:36666662:36680531:-1 gene:ENSDARG00000060500.6 transcript:ENSDART00000085298.6 gene_biotype:protein_coding transcript_biotype:protein_coding gene_symbol:l2hgdh description:L-2-hydroxyglutarate dehydrogenase [Source:ZFIN;Acc:ZDB-GENE-090319-6]	l2hgdh	7	49.485	952545	734963	2.89882e+06	1.50836e+06	1.64844e+06	937536	3.14167e+06	3.14167e+06	33	9	0.0666527	0.906222
ENSDARP00000121990.1	pep chromosome:GRCz11:19:42847306:42875185:1 gene:ENSDARG00000025269.10 transcript:ENSDART00000135164.3 gene_biotype:protein_coding transcript_biotype:protein_coding gene_symbol:pdcd6ip description:programmed cell death 6 interacting protein [Source:ZFIN;Acc:ZDB-GENE-040426-2678]	pdcd6ip	29	95.712	4.57146e+06	5.43866e+06	2.353e+06	2.98497e+06	3.6689e+06	6.13529e+06	6.13529e+06	5.66835e+06	218	34	0.0665947	0.880875
ENSDARP00000003107.5	pep chromosome:GRCz11:7:60148452:60156409:-1 gene:ENSDARG00000007385.10 transcript:ENSDART00000006802.7 gene_biotype:protein_coding transcript_biotype:protein_coding gene_symbol:cct7 description:chaperonin containing TCP1, subunit 7 (eta) [Source:ZFIN;Acc:ZDB-GENE-020419-7]	cct7	26	59.669	2.12272e+07	2.18818e+07	1.97519e+07	1.53019e+07	2.4351e+07	2.82366e+07	2.82366e+07	2.60876e+07	259	34	0.0658737	0.835837
ENSDARP00000003494.6	pep chromosome:GRCz11:13:14915344:14929236:-1 gene:ENSDARG00000010792.9 transcript:ENSDART00000020576.9 gene_biotype:protein_coding transcript_biotype:protein_coding gene_symbol:cdc25b description:cell division cycle 25B [Source:ZFIN;Acc:ZDB-GENE-000330-5]	cdc25b	5	63.597	722873	564030	827611	718748	736500	729960	827611	835255	36	5	0.0651738	0.809072
ENSDARP00000117066.1	pep chromosome:GRCz11:5:57773222:57798096:1 gene:ENSDARG00000007791.10 transcript:ENSDART00000135344.2 gene_biotype:protein_coding transcript_biotype:protein_coding gene_symbol:ppp2r1ba description:protein phosphatase 2, regulatory subunit A, beta a [Source:ZFIN;Acc:ZDB-GENE-040426-2700]	ppp2r1a; ppp2r1ba	10	65.381	6.04433e+06	5.5892e+06	6.40475e+06	5.3459e+06	7.38574e+06	6.27482e+06	7.38574e+06	7.25824e+06	218	27	0.0651276	0.805182
ENSDARP00000035419.7	pep chromosome:GRCz11:13:31343326:31370184:-1 gene:ENSDARG00000022410.10 transcript:ENSDART00000034829.9 gene_biotype:protein_coding transcript_biotype:protein_coding gene_symbol:rrp12 description:ribosomal RNA processing 12 homolog [Source:ZFIN;Acc:ZDB-GENE-050706-182]		3	142.913	61621.7	37711.4	218852	84855.8	158928	43142.2	218852	220874	7	3	0.0646984	0.932534
ENSDARP00000054339.5_x000D_; ENSDARP00000156035.1	pep chromosome:GRCz11:1:23269727:23274474:-1 gene:ENSDARG00000037350.7 transcript:ENSDART00000054340.7 gene_biotype:protein_coding transcript_biotype:protein_coding gene_symbol:rpl9 description:ribosomal protein L9 [Source:ZFIN;Acc:ZDB-GENE-030131-8646]<|>pep chromosome:GRCz11:1:23267380:23274038:-1 gene:ENSDARG00000054799.10 transcript:ENSDART00000181658.1 gene_biotype:protein_coding transcript_…	rpl9	10	21.896	1.93154e+08	2.18974e+08	1.57128e+08	1.68017e+08	2.07447e+08	2.17873e+08	2.18974e+08	2.03866e+08	130	17	0.0641301	0.816789
ENSDARP00000135843.1	pep chromosome:GRCz11:17:33999630:34185513:1 gene:ENSDARG00000089076.6 transcript:ENSDART00000168522.3 gene_biotype:protein_coding transcript_biotype:protein_coding gene_symbol:gphna description:gephyrin a [Source:ZFIN;Acc:ZDB-GENE-110127-3]	gphna	3	94.225	230482	231472	239313	218766	243394	273843	273843	253002	17	3	0.0638784	0.797873
ENSDARP00000043172.6_x000D_; ENSDARP00000155219.1	pep chromosome:GRCz11:16:16977786:16991808:1 gene:ENSDARG00000029533.8 transcript:ENSDART00000043173.8 gene_biotype:protein_coding transcript_biotype:protein_coding gene_symbol:rpl18 description:ribosomal protein L18 [Source:ZFIN;Acc:ZDB-GENE-040801-165]<|>pep chromosome:GRCz11:16:16969086:16991746:1 gene:ENSDARG00000029533.8 transcript:ENSDART00000191876.1 gene_biotype:protein_coding transcript_…	rpl18; zgc:92872	7	20.98	6.0845e+06	8.95804e+06	4.83389e+06	5.03278e+06	5.76801e+06	1.03537e+07	1.94701e+07	1.94701e+07	52	11	0.0633298	0.874117
ENSDARP00000124772.1	pep chromosome:GRCz11:18:6536598:6550378:1 gene:ENSDARG00000008447.11 transcript:ENSDART00000149350.2 gene_biotype:protein_coding transcript_biotype:protein_coding gene_symbol:fkbp4 description:FKBP prolyl isomerase 4 [Source:ZFIN;Acc:ZDB-GENE-030131-514]	fkbp4	20	50.56	1.59322e+07	1.33968e+07	9.8204e+06	1.05535e+07	1.37581e+07	1.64631e+07	1.64631e+07	1.52102e+07	162	22	0.0631866	0.844087
ENSDARP00000139204.1_x000D_; ENSDARP00000070818.4	pep chromosome:GRCz11:17:28675120:28701283:1 gene:ENSDARG00000054213.8 transcript:ENSDART00000159067.2 gene_biotype:protein_coding transcript_biotype:protein_coding gene_symbol:hectd1 description:HECT domain containing 1 [Source:ZFIN;Acc:ZDB-GENE-030616-153]<|>pep chromosome:GRCz11:17:28670132:28701283:1 gene:ENSDARG00000054213.8 transcript:ENSDART00000076344.6 gene_biotype:protein_coding transcr…	hectd1; OTTDARP00000001496	4	285.046	98061.2	95463.3	153859	133300	197129	62420.9	197129	193726	11	6	0.0625119	0.896618
ENSDARP00000131100.1	pep chromosome:GRCz11:2:57149002:57174954:1 gene:ENSDARG00000100371.3 transcript:ENSDART00000168497.2 gene_biotype:protein_coding transcript_biotype:protein_coding gene_symbol:eef2b description:eukaryotic translation elongation factor 2b [Source:ZFIN;Acc:ZDB-GENE-030131-5128]	eef2b; zgc:63584	63	95.437	8.78757e+07	8.84649e+07	4.97074e+07	5.82896e+07	7.11393e+07	1.06039e+08	1.06039e+08	9.79687e+07	776	96	0.0621271	0.869119
ENSDARP00000107045.2	pep chromosome:GRCz11:23:5104743:5108055:1 gene:ENSDARG00000063285.7 transcript:ENSDART00000123191.3 gene_biotype:protein_coding transcript_biotype:protein_coding gene_symbol:ube2t description:ubiquitin-conjugating enzyme E2T (putative) [Source:NCBI gene;Acc:768152]		3	21.873	1.19529e+06	997479	809973	850804	868028	1.48734e+06	1.48734e+06	1.37414e+06	29	4	0.0619268	0.855172
ENSDARP00000148100.1	pep chromosome:GRCz11:1:27977297:28020042:1 gene:ENSDARG00000100083.2 transcript:ENSDART00000180692.1 gene_biotype:protein_coding transcript_biotype:protein_coding gene_symbol:sugt1 description:SGT1 homolog, MIS12 kinetochore complex assembly cochaperone [Source:ZFIN;Acc:ZDB-GENE-041114-56]		16	37.911	6.47649e+06	6.47875e+06	4.13404e+06	4.41409e+06	5.40972e+06	8.2617e+06	8.2617e+06	7.63293e+06	95	15	0.061876	0.862839
ENSDARP00000133119.1	pep chromosome:GRCz11:9:9927516:9950487:1 gene:ENSDARG00000104105.3 transcript:ENSDART00000161089.3 gene_biotype:protein_coding transcript_biotype:protein_coding gene_symbol:ttf2 description:transcription termination factor, RNA polymerase II [Source:ZFIN;Acc:ZDB-GENE-110411-73]	ttf2	10	127.072	401683	311331	575019	405529	596405	336598	596405	586110	25	7	0.0596697	0.869912
ENSDARP00000043659.7	pep chromosome:GRCz11:4:15983541:15996191:1 gene:ENSDARG00000034823.8 transcript:ENSDART00000043660.8 gene_biotype:protein_coding transcript_biotype:protein_coding gene_symbol:copg2 description:coatomer protein complex, subunit gamma 2 [Source:NCBI gene;Acc:30187]	copg2	7	97.466	874677	736432	2.00027e+06	1.0786e+06	2.02202e+06	665621	2.02202e+06	2.01874e+06	68	9	0.0573655	0.917713
ENSDARP00000021064.7_x000D_; ENSDARP00000124828.1	pep chromosome:GRCz11:16:54829293:54851247:1 gene:ENSDARG00000017219.11 transcript:ENSDART00000024729.9 gene_biotype:protein_coding transcript_biotype:protein_coding gene_symbol:pabpc1a description:poly(A) binding protein, cytoplasmic 1a [Source:ZFIN;Acc:ZDB-GENE-030131-3238]<|>pep chromosome:GRCz11:16:54829574:54851028:1 gene:ENSDARG00000017219.11 transcript:ENSDART00000148392.2 gene_biotype:pro…	pabpc1a	21	70.689	6.95369e+06	8.8894e+06	4.88688e+06	5.82792e+06	7.15394e+06	8.148e+06	1.35154e+07	1.51241e+07	185	28	0.0564627	0.862893
ENSDARP00000017246.8	pep chromosome:GRCz11:5:22133153:22174037:1 gene:ENSDARG00000058128.7 transcript:ENSDART00000016214.9 gene_biotype:protein_coding transcript_biotype:protein_coding gene_symbol:msna description:moesin a [Source:ZFIN;Acc:ZDB-GENE-021211-2]	msna; rdx	7	67.991	640634	591880	289701	351403	449157	782254	782254	722719	29	7	0.0562043	0.902
ENSDARP00000148253.1_x000D_; ENSDARP00000147406.1_x000D_; ENSDARP00000008736.6	pep chromosome:GRCz11:11:11781973:11791718:-1 gene:ENSDARG00000009942.9 transcript:ENSDART00000180476.1 gene_biotype:protein_coding transcript_biotype:protein_coding gene_symbol:cdc6 description:cell division cycle 6 homolog (S. cerevisiae) [Source:ZFIN;Acc:ZDB-GENE-050506-131]<|>pep chromosome:GRCz11:CHR_ALT_CTG11_1_3:11773999:11781871:-1 gene:ENSDARG00000109602.1 transcript:ENSDART00000188382.1…		22	61.209	5.77779e+06	5.08478e+06	8.59522e+06	7.17118e+06	5.67423e+06	6.97244e+06	8.59522e+06	8.67461e+06	184	27	0.0560203	0.855921
ENSDARP00000111831.3	pep chromosome:GRCz11:5:872299:927772:1 gene:ENSDARG00000086896.3 transcript:ENSDART00000130042.3 gene_biotype:protein_coding transcript_biotype:protein_coding gene_symbol:fubp3 description:far upstream element (FUSE) binding protein 3 [Source:NCBI gene;Acc:493616]		5	62.027	285333	386234	290466	262934	377827	361835	386234	380112	53	9	0.0557559	0.848676
ENSDARP00000073355.3	pep chromosome:GRCz11:12:23371542:23416061:1 gene:ENSDARG00000012577.9 transcript:ENSDART00000078896.6 gene_biotype:protein_coding transcript_biotype:protein_coding gene_symbol:waca description:WW domain containing adaptor with coiled-coil a [Source:NCBI gene;Acc:323904]	waca	12	60.538	989604	415211	4.51869e+06	806292	4.56623e+06	566174	4.56623e+06	4.56043e+06	36	10	0.0556491	0.959493
ENSDARP00000128740.1	pep chromosome:GRCz11:3:41714966:41724932:1 gene:ENSDARG00000059654.7 transcript:ENSDART00000155440.2 gene_biotype:protein_coding transcript_biotype:protein_coding gene_symbol:eif3ba description:eukaryotic translation initiation factor 3, subunit Ba [Source:ZFIN;Acc:ZDB-GENE-030131-2748]	eif3ba; EIF3S9	20	79.597	1.50059e+06	1.90574e+06	1.11753e+06	1.1986e+06	1.47988e+06	2.02005e+06	6.69265e+06	7.48925e+06	84	21	0.0550078	0.871662
ENSDARP00000104118.2	pep chromosome:GRCz11:2:43705593:43739740:-1 gene:ENSDARG00000074131.6 transcript:ENSDART00000113849.4 gene_biotype:protein_coding transcript_biotype:protein_coding gene_symbol:kif5ba description:kinesin family member 5B, a [Source:ZFIN;Acc:ZDB-GENE-070629-2]	kif5ba	17	110.085	1.02332e+06	984566	760399	702639	1.20236e+06	1.01429e+06	1.20236e+06	1.18161e+06	99	16	0.0538478	0.864432
ENSDARP00000116989.2	pep chromosome:GRCz11:19:35039902:35340027:-1 gene:ENSDARG00000028533.12 transcript:ENSDART00000146394.4 gene_biotype:protein_coding transcript_biotype:protein_coding gene_symbol:macf1a description:microtubule actin crosslinking factor 1a [Source:ZFIN;Acc:ZDB-GENE-030131-3606]		5	652.06	39872.6	44225.9	29546.2	38594.3	33675.9	44833.3	44833.3	41421.2	13	5	0.0538053	0.852553
ENSDARP00000146031.1	pep chromosome:GRCz11:CHR_ALT_CTG18_1_3:7479348:7479986:-1 gene:ENSDARG00000111432.1 transcript:ENSDART00000189596.1 gene_biotype:protein_coding transcript_biotype:protein_coding gene_symbol:si:dkey-238c7.16 description:si:dkey-238c7.16 [Source:ZFIN;Acc:ZDB-GENE-030131-4169]	fc76h06; si:dkey-238c7.16	14	22.189	4.11038e+07	3.10364e+07	1.35468e+08	4.242e+07	1.46188e+08	3.11078e+07	1.46188e+08	1.5729e+08	135	28	0.052886	0.945488
ENSDARP00000132328.1_x000D_; ENSDARP00000124165.1	pep chromosome:GRCz11:7:55530532:55539738:-1 gene:ENSDARG00000003519.10 transcript:ENSDART00000168721.2 gene_biotype:protein_coding transcript_biotype:protein_coding gene_symbol:aprt description:adenine phosphoribosyltransferase [Source:ZFIN;Acc:ZDB-GENE-040426-1492]<|>pep chromosome:GRCz11:7:55530533:55539805:-1 gene:ENSDARG00000003519.10 transcript:ENSDART00000148514.3 gene_biotype:protein_codi…		3	19.365	1.50552e+06	2.07297e+06	1.92726e+06	1.41478e+06	1.47762e+06	3.20913e+06	3.20913e+06	2.9649e+06	26	4	0.0525068	0.894968
ENSDARP00000141834.1_x000D_; ENSDARP00000022481.7	pep chromosome:GRCz11:13:35880664:35892305:-1 gene:ENSDARG00000005454.9 transcript:ENSDART00000162399.2 gene_biotype:protein_coding transcript_biotype:protein_coding gene_symbol:tacc3 description:transforming, acidic coiled-coil containing protein 3 [Source:ZFIN;Acc:ZDB-GENE-050522-327]<|>pep chromosome:GRCz11:13:35880573:35892243:-1 gene:ENSDARG00000005454.9 transcript:ENSDART00000002750.9 gene_…	tacc3	5	103.729	590434	616783	425413	571567	570993	529239	616783	573849	22	5	0.0523038	0.848376
ENSDARP00000147336.1	pep chromosome:GRCz11:1:26677406:26700210:1 gene:ENSDARG00000096554.2 transcript:ENSDART00000181997.1 gene_biotype:protein_coding transcript_biotype:protein_coding gene_symbol:si:dkey-25o16.4 description:si:dkey-25o16.4 [Source:ZFIN;Acc:ZDB-GENE-030131-969]		29	181.409	600669	433213	1.40581e+06	626458	1.66116e+06	391474	1.66116e+06	1.63249e+06	102	30	0.0517588	0.937955
ENSDARP00000006339.5	pep chromosome:GRCz11:19:43119014:43122329:1 gene:ENSDARG00000020850.8 transcript:ENSDART00000023156.7 gene_biotype:protein_coding transcript_biotype:protein_coding gene_symbol:eef1a1l1 description:eukaryotic translation elongation factor 1 alpha 1, like 2 [Source:ZFIN;Acc:ZDB-GENE-050706-188]	eef1a	42	50.016	8.43242e+08	9.35218e+08	6.74703e+08	7.10055e+08	7.18385e+08	1.16132e+09	1.16132e+09	1.07293e+09	1199	176	0.0516248	0.871366
ENSDARP00000154575.1	pep chromosome:GRCz11:23:21520769:21533949:-1 gene:ENSDARG00000011510.9 transcript:ENSDART00000189010.1 gene_biotype:protein_coding transcript_biotype:protein_coding gene_symbol:rcc2 description:regulator of chromosome condensation 2 [Source:NCBI gene;Acc:406455]		24	56.639	3.65583e+07	2.72335e+07	3.01443e+07	3.52725e+07	2.80816e+07	3.35468e+07	3.65583e+07	3.54133e+07	302	36	0.0489591	0.855313
ENSDARP00000071926.5	pep chromosome:GRCz11:17:32745763:32779556:-1 gene:ENSDARG00000055151.7 transcript:ENSDART00000077459.6 gene_biotype:protein_coding transcript_biotype:protein_coding gene_symbol:smyd2a description:SET and MYND domain containing 2a [Source:NCBI gene;Acc:541423]		5	50.019	1.13543e+06	1.41341e+06	1.24684e+06	1.00275e+06	1.10126e+06	2.00492e+06	2.00492e+06	1.85233e+06	8	3	0.048655	0.888925
ENSDARP00000064200.6	pep chromosome:GRCz11:8:4734005:4760723:-1 gene:ENSDARG00000043720.7 transcript:ENSDART00000064201.7 gene_biotype:protein_coding transcript_biotype:protein_coding gene_symbol:cdc45 description:CDC45 cell division cycle 45 homolog (S. cerevisiae) [Source:ZFIN;Acc:ZDB-GENE-040426-2710]	cdc45; wu:fi05h01	11	65.847	2.43894e+06	2.29792e+06	1.58617e+06	1.5017e+06	2.16919e+06	3.01814e+06	3.01814e+06	2.78844e+06	85	12	0.0484278	0.893573
ENSDARP00000092887.3	pep chromosome:GRCz11:1:34707932:34713800:-1 gene:ENSDARG00000092693.4 transcript:ENSDART00000102111.5 gene_biotype:protein_coding transcript_biotype:protein_coding gene_symbol:tpt1 description:tumor protein, translationally-controlled 1 [Source:NCBI gene;Acc:30723]	tpt1	14	19.012	7.87654e+07	7.33551e+07	4.58788e+07	5.10173e+07	7.29256e+07	7.85952e+07	7.87654e+07	7.26136e+07	158	20	0.0471878	0.88958
ENSDARP00000020206.7	pep chromosome:GRCz11:10:15255012:15305141:1 gene:ENSDARG00000006257.10 transcript:ENSDART00000023766.9 gene_biotype:protein_coding transcript_biotype:protein_coding gene_symbol:vldlr description:very low density lipoprotein receptor [Source:ZFIN;Acc:ZDB-GENE-040426-803]	vldlr	9	95.745	3.05442e+06	2.16919e+06	3.43769e+06	2.38962e+06	3.52749e+06	2.97939e+06	3.52749e+06	3.46944e+06	73	11	0.0469824	0.879988
ENSDARP00000071531.5	pep chromosome:GRCz11:22:31059919:31083489:1 gene:ENSDARG00000054807.6 transcript:ENSDART00000077063.6 gene_biotype:protein_coding transcript_biotype:protein_coding gene_symbol:sec13 description:SEC13 homolog, nuclear pore and COPII coat complex component [Source:ZFIN;Acc:ZDB-GENE-040426-2649]	sb:cb271; sec13	10	35.211	5.60637e+06	5.76085e+06	5.74208e+06	4.94363e+06	6.41673e+06	6.44055e+06	6.44055e+06	6.30596e+06	79	11	0.0465572	0.85659
ENSDARP00000134105.1	pep chromosome:GRCz11:9:250724:264173:-1 gene:ENSDARG00000099039.2 transcript:ENSDART00000165585.2 gene_biotype:protein_coding transcript_biotype:protein_coding gene_symbol:pcbp2 description:poly(rC) binding protein 2 [Source:ZFIN;Acc:ZDB-GENE-030131-563]	pcbp2; wu:fb36h02	6	33.253	1.43189e+06	2.07623e+06	1.02792e+06	953902	1.31145e+06	2.68834e+06	2.68834e+06	2.48374e+06	21	5	0.0460577	0.923121
ENSDARP00000137887.2_x000D_; ENSDARP00000035494.5	pep chromosome:GRCz11:10:1187653:1276046:-1 gene:ENSDARG00000027600.7 transcript:ENSDART00000169779.2 gene_biotype:protein_coding transcript_biotype:protein_coding gene_symbol:pdlim5b description:PDZ and LIM domain 5b [Source:ZFIN;Acc:ZDB-GENE-040426-908]<|>pep chromosome:GRCz11:10:1187653:1258405:-1 gene:ENSDARG00000027600.7 transcript:ENSDART00000036090.7 gene_biotype:protein_coding transcript_…		12	66.48	2.25321e+06	2.02255e+06	1.72189e+06	1.66286e+06	2.00605e+06	2.58748e+06	2.58748e+06	2.39056e+06	91	15	0.0458062	0.875224
ENSDARP00000104901.1	pep chromosome:GRCz11:17:27064292:27171545:1 gene:ENSDARG00000033437.11 transcript:ENSDART00000129273.4 gene_biotype:protein_coding transcript_biotype:protein_coding gene_symbol:rps6ka1 description:ribosomal protein S6 kinase a, polypeptide 1 [Source:ZFIN;Acc:ZDB-GENE-060929-516]		20	85.119	5.81166e+06	5.27322e+06	4.837e+06	4.74872e+06	5.40358e+06	6.35407e+06	6.35407e+06	5.87048e+06	263	32	0.045796	0.861709
ENSDARP00000119333.3	pep chromosome:GRCz11:18:31117136:31206416:1 gene:ENSDARG00000040861.8 transcript:ENSDART00000138403.4 gene_biotype:protein_coding transcript_biotype:protein_coding gene_symbol:tcf25 description:transcription factor 25 (basic helix-loop-helix) [Source:ZFIN;Acc:ZDB-GENE-040905-2]		6	72.492	696026	404811	1.31226e+06	948941	1.17612e+06	364144	1.31226e+06	1.32438e+06	51	8	0.0454732	0.940206
ENSDARP00000140793.2	pep chromosome:GRCz11:19:43037657:43089455:1 gene:ENSDARG00000099256.2 transcript:ENSDART00000168263.2 gene_biotype:protein_coding transcript_biotype:protein_coding gene_symbol:pum1 description:pumilio RNA-binding family member 1 [Source:ZFIN;Acc:ZDB-GENE-030131-2074]	pum1	10	123.012	729751	709884	1.44622e+06	937312	1.26507e+06	694477	1.44622e+06	1.45957e+06	47	7	0.0454688	0.910378
ENSDARP00000156272.1_x000D_; ENSDARP00000127620.1	pep chromosome:GRCz11:6:40647795:40651944:-1 gene:ENSDARG00000015422.8 transcript:ENSDART00000187423.1 gene_biotype:protein_coding transcript_biotype:protein_coding gene_symbol:ppil1 description:peptidylprolyl isomerase (cyclophilin)-like 1 [Source:ZFIN;Acc:ZDB-GENE-051009-1]<|>pep chromosome:GRCz11:6:40647788:40657653:-1 gene:ENSDARG00000015422.8 transcript:ENSDART00000154359.2 gene_biotype:prot…	ppil1	9	18.219	1.36558e+07	1.58921e+07	7.24205e+06	7.11904e+06	1.31136e+07	1.84747e+07	1.84747e+07	1.70686e+07	86	11	0.0446919	0.925516
ENSDARP00000058220.6	pep chromosome:GRCz11:3:31717291:31726949:1 gene:ENSDARG00000054355.6 transcript:ENSDART00000058221.7 gene_biotype:protein_coding transcript_biotype:protein_coding gene_symbol:dcaf7 description:ddb1 and cul4 associated factor 7 [Source:ZFIN;Acc:ZDB-GENE-030131-9511]	dcaf7; LOC109059214; LOC113078701; wdr68	3	38.909	160744	140135	139921	124291	173025	160803	173025	170038	11	3	0.0446035	0.867961
ENSDARP00000137921.1_x000D_; ENSDARP00000133355.2	pep chromosome:GRCz11:21:3166519:3173735:1 gene:ENSDARG00000099865.2 transcript:ENSDART00000160585.2 gene_biotype:protein_coding transcript_biotype:protein_coding gene_symbol:hnrnpabb description:heterogeneous nuclear ribonucleoprotein A/Bb [Source:ZFIN;Acc:ZDB-GENE-040426-2516]<|>pep chromosome:GRCz11:21:3166988:3175724:1 gene:ENSDARG00000099865.2 transcript:ENSDART00000168163.2 gene_biotype:pro…	hnrnpabb	10	34.227	1.45478e+07	1.63441e+07	9.88925e+06	1.0273e+07	1.38462e+07	1.81304e+07	1.81304e+07	1.67506e+07	94	14	0.0444192	0.897913
ENSDARP00000120448.1_x000D_; ENSDARP00000148953.1	pep chromosome:GRCz11:8:23194253:23210581:1 gene:ENSDARG00000027154.8 transcript:ENSDART00000137815.3 gene_biotype:protein_coding transcript_biotype:protein_coding gene_symbol:tpd52l2a description:tpd52 like 2a [Source:ZFIN;Acc:ZDB-GENE-030131-7047]<|>pep chromosome:GRCz11:8:23194392:23212965:1 gene:ENSDARG00000027154.8 transcript:ENSDART00000182689.1 gene_biotype:protein_coding transcript_biotyp…	tpd52l2a	5	21.566	9.6718e+06	5.17574e+06	3.14212e+06	3.54624e+06	1.03055e+07	4.71002e+06	1.03055e+07	1.01276e+07	17	3	0.0433601	0.938856
ENSDARP00000032408.3	pep chromosome:GRCz11:21:21819878:21824285:-1 gene:ENSDARG00000023152.4 transcript:ENSDART00000030984.4 gene_biotype:protein_coding transcript_biotype:protein_coding gene_symbol:wdr73 description:WD repeat domain 73 [Source:NCBI gene;Acc:550339]		5	41.269	574089	522047	436865	398954	532577	674200	674200	622889	28	5	0.0432494	0.887719
ENSDARP00000129592.1_x000D_; ENSDARP00000038205.4	pep chromosome:GRCz11:10:11260170:11280583:1 gene:ENSDARG00000002523.9 transcript:ENSDART00000155742.3 gene_biotype:protein_coding transcript_biotype:protein_coding gene_symbol:hsdl2 description:hydroxysteroid dehydrogenase like 2 [Source:NCBI gene;Acc:322347]<|>pep chromosome:GRCz11:10:11265387:11283239:1 gene:ENSDARG00000002523.9 transcript:ENSDART00000038888.8 gene_biotype:protein_coding trans…	hsdl2	12	44.392	711776	2.5903e+06	2.94191e+06	2.40266e+06	1.28767e+06	1.91805e+06	4.41674e+06	4.41674e+06	71	14	0.0432228	0.942496
ENSDARP00000127037.1	pep chromosome:GRCz11:1:10297027:10304044:1 gene:ENSDARG00000077533.5 transcript:ENSDART00000152562.2 gene_biotype:protein_coding transcript_biotype:protein_coding gene_symbol:eif3f description:eukaryotic translation initiation factor 3, subunit F [Source:ZFIN;Acc:ZDB-GENE-100215-2]		5	31.223	636130	911008	714145	552975	867881	941974	2.90995e+06	3.25631e+06	14	5	0.042465	0.895972
ENSDARP00000070807.4	pep chromosome:GRCz11:21:37445871:37463555:1 gene:ENSDARG00000054191.6 transcript:ENSDART00000076333.6 gene_biotype:protein_coding transcript_biotype:protein_coding gene_symbol:pgk1 description:phosphoglycerate kinase 1 [Source:ZFIN;Acc:ZDB-GENE-040426-2711]		32	44.704	7.93818e+07	8.89492e+07	5.39543e+07	6.2336e+07	6.71846e+07	9.93605e+07	9.93605e+07	9.17985e+07	412	55	0.0424465	0.899078
ENSDARP00000145339.1_x000D_; ENSDARP00000063922.5	pep chromosome:GRCz11:CHR_ALT_CTG10_1_29:29820456:29831806:-1 gene:ENSDARG00000112517.1 transcript:ENSDART00000182750.1 gene_biotype:protein_coding transcript_biotype:protein_coding gene_symbol:zpr1 description:ZPR1 zinc finger [Source:ZFIN;Acc:ZDB-GENE-040426-2110]<|>pep chromosome:GRCz11:10:29820172:29831944:-1 gene:ENSDARG00000043542.8 transcript:ENSDART00000063923.7 gene_biotype:protein_codin…		3	49.252	300794	290714	225420	228516	205872	457442	457442	422627	16	4	0.0422147	0.912201
ENSDARP00000060097.4	pep chromosome:GRCz11:18:48758916:48760465:1 gene:ENSDARG00000041011.5 transcript:ENSDART00000060098.5 gene_biotype:protein_coding transcript_biotype:protein_coding gene_symbol:gemin7 description:gem (nuclear organelle) associated protein 7 [Source:ZFIN;Acc:ZDB-GENE-120409-2]	gemin7	3	14.152	926780	1.03454e+06	1.68056e+06	1.02962e+06	1.6325e+06	1.04638e+06	1.68056e+06	1.69609e+06	18	3	0.042123	0.9062
ENSDARP00000155165.1	pep chromosome:GRCz11:19:29808471:29821601:1 gene:ENSDARG00000015427.10 transcript:ENSDART00000186428.1 gene_biotype:protein_coding transcript_biotype:protein_coding gene_symbol:hdac1 description:histone deacetylase 1 [Source:ZFIN;Acc:ZDB-GENE-020419-32]	hdac1	7	55.131	1.84087e+06	1.76279e+06	2.01803e+06	1.62368e+06	2.35802e+06	1.86679e+06	2.35802e+06	2.31731e+06	66	9	0.042068	0.876737
ENSDARP00000108241.2	pep chromosome:GRCz11:4:16857722:16876336:-1 gene:ENSDARG00000007315.11 transcript:ENSDART00000125762.4 gene_biotype:protein_coding transcript_biotype:protein_coding gene_symbol:tmpoa description:thymopoietin a [Source:ZFIN;Acc:ZDB-GENE-030131-6003]	LAP2; tmpoa	6	72.172	348750	359243	408175	334700	384052	433506	433506	411946	25	5	0.0412931	0.872833
ENSDARP00000088098.3	pep chromosome:GRCz11:18:44849809:44874334:1 gene:ENSDARG00000067601.5 transcript:ENSDART00000097328.5 gene_biotype:protein_coding transcript_biotype:protein_coding gene_symbol:arfgap2 description:ADP-ribosylation factor GTPase activating protein 2 [Source:ZFIN;Acc:ZDB-GENE-051120-177]		4	58.533	572981	564843	409164	381089	504038	749715	749715	738130	16	5	0.0403279	0.90758
ENSDARP00000068373.4	pep chromosome:GRCz11:6:27104962:27108844:-1 gene:ENSDARG00000052103.6 transcript:ENSDART00000073883.5 gene_biotype:protein_coding transcript_biotype:protein_coding gene_symbol:dtymk description:deoxythymidylate kinase (thymidylate kinase) [Source:ZFIN;Acc:ZDB-GENE-990603-11]	dtymk; zgc:123174	3	24.117	983917	1.0276e+06	611344	610819	872760	1.26029e+06	1.26029e+06	1.16437e+06	23	3	0.0400959	0.916705
ENSDARP00000140482.3	pep chromosome:GRCz11:25:32755485:32787247:1 gene:ENSDARG00000101631.3 transcript:ENSDART00000162188.3 gene_biotype:protein_coding transcript_biotype:protein_coding gene_symbol:etfa description:electron transfer flavoprotein subunit alpha [Source:ZFIN;Acc:ZDB-GENE-030131-4449]	etfa; wu:fd06h11	12	35.069	3.1244e+06	7.746e+06	3.60856e+07	1.70189e+07	1.01573e+07	5.48371e+06	3.60856e+07	3.64189e+07	140	18	0.039426	0.965656
ENSDARP00000075874.5_x000D_; ENSDARP00000145324.1	pep chromosome:GRCz11:23:9560991:9567306:1 gene:ENSDARG00000058560.9 transcript:ENSDART00000081433.7 gene_biotype:protein_coding transcript_biotype:protein_coding gene_symbol:adrm1 description:adhesion regulating molecule 1 [Source:NCBI gene;Acc:796450]<|>pep chromosome:GRCz11:CHR_ALT_CTG23_1_1:9567278:9572883:1 gene:ENSDARG00000113912.1 transcript:ENSDART00000192684.1 gene_biotype:protein_coding…	adrm1; adrm1b	9	42.626	1.50721e+07	9.35531e+06	2.5818e+07	1.41428e+07	2.55583e+07	1.09131e+07	2.5818e+07	2.60564e+07	83	12	0.0385996	0.937946
ENSDARP00000021253.3	pep chromosome:GRCz11:6:60125055:60139655:1 gene:ENSDARG00000012485.8 transcript:ENSDART00000008224.5 gene_biotype:protein_coding transcript_biotype:protein_coding gene_symbol:aurka description:aurora kinase A [Source:ZFIN;Acc:ZDB-GENE-040801-161]	aurka	21	45.433	9.76995e+06	6.3669e+06	1.09832e+07	9.40592e+06	9.48246e+06	8.26991e+06	1.09832e+07	1.10846e+07	192	26	0.0368447	0.90424
ENSDARP00000149394.1_x000D_; ENSDARP00000125104.1	pep chromosome:GRCz11:2:55270566:55298075:-1 gene:ENSDARG00000067920.7 transcript:ENSDART00000186404.1 gene_biotype:protein_coding transcript_biotype:protein_coding gene_symbol:rab8a description:RAB8A, member RAS oncogene family [Source:ZFIN;Acc:ZDB-GENE-070424-36]<|>pep chromosome:GRCz11:2:55272359:55298075:-1 gene:ENSDARG00000067920.7 transcript:ENSDART00000149062.2 gene_biotype:protein_coding …	rab8a	5	23.559	1.23173e+06	867422	1.21729e+06	1.16831e+06	1.11253e+06	1.07725e+06	1.23173e+06	1.22854e+06	60	8	0.0354828	0.896185
ENSDARP00000077082.5	pep chromosome:GRCz11:23:35504824:35537727:1 gene:ENSDARG00000076486.6 transcript:ENSDART00000082647.7 gene_biotype:protein_coding transcript_biotype:protein_coding gene_symbol:acp1 description:acid phosphatase 1 [Source:ZFIN;Acc:ZDB-GENE-050327-12]	acp1	11	17.592	3.87789e+07	4.23634e+07	1.99137e+07	2.10189e+07	3.5959e+07	4.65774e+07	4.65774e+07	4.30326e+07	99	13	0.0352748	0.936816
ENSDARP00000025772.7	pep chromosome:GRCz11:23:45860676:45867848:1 gene:ENSDARG00000012946.8 transcript:ENSDART00000012234.8 gene_biotype:protein_coding transcript_biotype:protein_coding gene_symbol:syap1 description:synapse associated protein 1 [Source:ZFIN;Acc:ZDB-GENE-040426-917]		15	38.258	1.57283e+07	1.10278e+07	2.4393e+07	1.87643e+07	2.31368e+07	1.04635e+07	2.4393e+07	2.46184e+07	127	16	0.0341919	0.938237
ENSDARP00000077314.5	pep chromosome:GRCz11:5:61863996:61892917:1 gene:ENSDARG00000059553.9 transcript:ENSDART00000082879.7 gene_biotype:protein_coding transcript_biotype:protein_coding gene_symbol:sympk description:symplekin [Source:ZFIN;Acc:ZDB-GENE-060526-361]	sympk	17	139.737	499081	325703	2.82059e+06	804275	1.86942e+06	327296	2.82059e+06	2.84664e+06	84	22	0.0340169	0.97185
ENSDARP00000022789.6	pep chromosome:GRCz11:22:14117078:14126065:1 gene:ENSDARG00000010481.7 transcript:ENSDART00000013575.7 gene_biotype:protein_coding transcript_biotype:protein_coding gene_symbol:bzw1a description:basic leucine zipper and W2 domains 1a [Source:NCBI gene;Acc:325226]	bzw1a	20	48.046	1.07782e+07	1.68711e+07	9.67727e+06	1.00528e+07	1.33942e+07	1.40181e+07	1.68711e+07	1.3163e+07	201	26	0.0337239	0.917852
ENSDARP00000088637.3	pep chromosome:GRCz11:20:49895220:49928430:1 gene:ENSDARG00000067913.5 transcript:ENSDART00000097865.5 gene_biotype:protein_coding transcript_biotype:protein_coding gene_symbol:ints9 description:integrator complex subunit 9 [Source:ZFIN;Acc:ZDB-GENE-061013-129]	ints9; zgc:154012	7	73.602	677471	396398	674798	548864	490620	720463	720463	681031	29	5	0.0328054	0.922297
ENSDARP00000124267.1	pep chromosome:GRCz11:14:33486179:33505709:1 gene:ENSDARG00000060510.8 transcript:ENSDART00000149254.3 gene_biotype:protein_coding transcript_biotype:protein_coding gene_symbol:cul4b description:cullin 4B [Source:ZFIN;Acc:ZDB-GENE-041008-208]	cul4b	19	99.363	1.56887e+06	1.52721e+06	974349	1.03506e+06	1.44144e+06	1.67355e+06	1.67355e+06	1.54619e+06	129	17	0.0323319	0.923127
ENSDARP00000121091.2	pep chromosome:GRCz11:15:28249167:28262632:-1 gene:ENSDARG00000026180.10 transcript:ENSDART00000134601.3 gene_biotype:protein_coding transcript_biotype:protein_coding gene_symbol:prpf8 description:pre-mRNA processing factor 8 [Source:ZFIN;Acc:ZDB-GENE-030131-577]	prpf8	6	274.2	100036	86430.7	98494.5	82699	105573	104285	105573	103750	26	6	0.0321523	0.901288
ENSDARP00000142741.1	pep chromosome:GRCz11:7:40536928:40578733:-1 gene:ENSDARG00000020953.11 transcript:ENSDART00000173926.2 gene_biotype:protein_coding transcript_biotype:protein_coding gene_symbol:dnajb6b description:DnaJ heat shock protein family (Hsp40) member B6b [Source:ZFIN;Acc:ZDB-GENE-040426-1122]	dnajb6b	6	35.335	4.00752e+06	2.90403e+06	2.43188e+06	3.08251e+06	3.39745e+06	2.88664e+06	4.00752e+06	3.3388e+06	77	12	0.0317038	0.914107
ENSDARP00000096950.4	pep chromosome:GRCz11:12:10464897:10476448:-1 gene:ENSDARG00000074849.4 transcript:ENSDART00000106172.5 gene_biotype:protein_coding transcript_biotype:protein_coding gene_symbol:rac1a description:Rac family small GTPase 1a [Source:ZFIN;Acc:ZDB-GENE-030131-5415]	rac1; rac1a	3	21.52	2.14678e+06	1.93751e+06	1.86774e+06	1.55332e+06	2.3817e+06	2.24173e+06	2.3817e+06	2.34058e+06	19	4	0.0314263	0.91222
ENSDARP00000057499.5	pep chromosome:GRCz11:10:17681074:17691171:1 gene:ENSDARG00000039345.6 transcript:ENSDART00000057500.6 gene_biotype:protein_coding transcript_biotype:protein_coding gene_symbol:drg1 description:developmentally regulated GTP binding protein 1 [Source:ZFIN;Acc:ZDB-GENE-030131-8767]	drg1	13	40.441	3.92434e+06	3.07049e+06	3.04052e+06	2.97339e+06	3.3413e+06	3.9362e+06	3.9362e+06	3.63663e+06	87	11	0.0313602	0.908029
ENSDARP00000088019.4_x000D_; ENSDARP00000143945.2	pep chromosome:GRCz11:5:69597166:69620722:-1 gene:ENSDARG00000028087.9 transcript:ENSDART00000097248.5 gene_biotype:protein_coding transcript_biotype:protein_coding gene_symbol:aldh2.2 description:aldehyde dehydrogenase 2 family member, tandem duplicate 2 [Source:ZFIN;Acc:ZDB-GENE-030326-5]<|>pep chromosome:GRCz11:5:69597489:69621227:-1 gene:ENSDARG00000028087.9 transcript:ENSDART00000178543.2 ge…		15	56.527	763410	4.88612e+06	3.59553e+06	2.77495e+06	1.34592e+06	3.82803e+06	7.04218e+06	7.04218e+06	89	17	0.0307442	0.968228
ENSDARP00000059195.5_x000D_; ENSDARP00000147976.1	pep chromosome:GRCz11:18:40909821:40913294:-1 gene:ENSDARG00000040443.6 transcript:ENSDART00000059196.6 gene_biotype:protein_coding transcript_biotype:protein_coding gene_symbol:polr2i description:polymerase (RNA) II (DNA directed) polypeptide I [Source:ZFIN;Acc:ZDB-GENE-041010-106]<|>pep chromosome:GRCz11:CHR_ALT_CTG18_1_45:40910108:40913218:-1 gene:ENSDARG00000110652.1 transcript:ENSDART0000018…	polr2i; zgc:103515	3	14.585	796848	1.00847e+06	584769	787963	720369	882073	1.00847e+06	814942	15	3	0.0304972	0.920072
ENSDARP00000067160.2	pep chromosome:GRCz11:4:13586689:13605156:1 gene:ENSDARG00000045680.6 transcript:ENSDART00000067161.4 gene_biotype:protein_coding transcript_biotype:protein_coding gene_symbol:tnpo3 description:transportin 3 [Source:ZFIN;Acc:ZDB-GENE-040426-708]	tnpo3	7	104.169	270586	313763	421498	242792	442158	354803	442158	434525	18	3	0.0300058	0.930041
ENSDARP00000083382.5	pep chromosome:GRCz11:1:19562752:19599242:-1 gene:ENSDARG00000061952.7 transcript:ENSDART00000088949.7 gene_biotype:protein_coding transcript_biotype:protein_coding gene_symbol:ecpas description:Ecm29 proteasome adaptor and scaffold [Source:ZFIN;Acc:ZDB-GENE-061207-66]	kiaa0368; si:dkey-245p14.7	24	205.915	672571	621168	2.67685e+06	890770	2.57891e+06	517699	2.67685e+06	2.70158e+06	94	24	0.0295726	0.970119
ENSDARP00000108795.1	pep chromosome:GRCz11:25:33202294:33250323:1 gene:ENSDARG00000087402.3 transcript:ENSDART00000131098.3 gene_biotype:protein_coding transcript_biotype:protein_coding gene_symbol:tpm1 description:tropomyosin 1 (alpha) [Source:ZFIN;Acc:ZDB-GENE-040426-854]	tpm1	4	28.792	906270	2.15796e+06	1.21625e+06	1.02249e+06	1.2123e+06	2.03952e+06	2.15796e+06	1.8843e+06	85	13	0.0293099	0.946854
ENSDARP00000102614.3	pep chromosome:GRCz11:5:11812089:11836557:1 gene:ENSDARG00000076611.6 transcript:ENSDART00000111359.4 gene_biotype:protein_coding transcript_biotype:protein_coding gene_symbol:fbxo21 description:F-box protein 21 [Source:ZFIN;Acc:ZDB-GENE-100922-229]		14	70.752	1.08366e+06	1.40152e+06	1.38794e+06	1.28407e+06	701251	2.48535e+06	2.48535e+06	2.2962e+06	78	14	0.0287753	0.952626
ENSDARP00000009095.9	pep chromosome:GRCz11:9:3175201:3234814:1 gene:ENSDARG00000078386.5 transcript:ENSDART00000007756.10 gene_biotype:protein_coding transcript_biotype:protein_coding gene_symbol:dync1i2a description:dynein, cytoplasmic 1, intermediate chain 2a [Source:ZFIN;Acc:ZDB-GENE-060929-1086]	dync1i2a	3	70.128	169030	210276	139605	145868	181619	198804	210276	183674	11	2	0.0286718	0.921618
ENSDARP00000121970.1_x000D_; ENSDARP00000066699.4	pep chromosome:GRCz11:24:12983450:12988847:1 gene:ENSDARG00000045355.6 transcript:ENSDART00000146911.3 gene_biotype:protein_coding transcript_biotype:protein_coding gene_symbol:eloca description:elongin C paralog a [Source:ZFIN;Acc:ZDB-GENE-040912-120]<|>pep chromosome:GRCz11:24:12983458:12988849:1 gene:ENSDARG00000045355.6 transcript:ENSDART00000066700.5 gene_biotype:protein_coding transcript_bi…	eloca; tceb1	7	12.619	1.45894e+07	1.25963e+07	1.28792e+07	1.26376e+07	1.36953e+07	1.4515e+07	1.45894e+07	1.34588e+07	66	9	0.0286607	0.907733
ENSDARP00000136017.1	pep chromosome:GRCz11:21:45673433:45685063:-1 gene:ENSDARG00000103403.2 transcript:ENSDART00000162422.2 gene_biotype:protein_coding transcript_biotype:protein_coding gene_symbol:sar1b description:secretion associated, Ras related GTPase 1B [Source:ZFIN;Acc:ZDB-GENE-040426-1958]	sar1b; sara2	14	22.215	1.09395e+08	6.14175e+07	2.26069e+08	1.33883e+08	1.79746e+08	6.69549e+07	2.26069e+08	2.28157e+08	172	23	0.0283848	0.961464
ENSDARP00000141671.1	pep chromosome:GRCz11:19:46019313:46058963:-1 gene:ENSDARG00000099972.2 transcript:ENSDART00000170409.2 gene_biotype:protein_coding transcript_biotype:protein_coding gene_symbol:nup153 description:nucleoporin 153 [Source:ZFIN;Acc:ZDB-GENE-030131-4581]	nup153	11	146.21	889470	874765	963550	910099	1.01218e+06	862696	1.11946e+06	1.11946e+06	73	10	0.0280212	0.909211
ENSDARP00000023934.7	pep chromosome:GRCz11:21:917593:929293:-1 gene:ENSDARG00000011921.9 transcript:ENSDART00000006419.7 gene_biotype:protein_coding transcript_biotype:protein_coding gene_symbol:txnl1 description:thioredoxin-like 1 [Source:ZFIN;Acc:ZDB-GENE-040426-701]		7	32.251	2.99149e+06	3.304e+06	1.95941e+06	1.75021e+06	3.28392e+06	3.55948e+06	3.55948e+06	3.31619e+06	42	6	0.0263696	0.946213
ENSDARP00000131945.2	pep chromosome:GRCz11:11:44910615:44931962:-1 gene:ENSDARG00000099755.4 transcript:ENSDART00000170345.2 gene_biotype:protein_coding transcript_biotype:protein_coding gene_symbol:pfklb description:phosphofructokinase, liver b [Source:ZFIN;Acc:ZDB-GENE-050417-62]	pfklb	32	84.966	1.63827e+07	1.92652e+07	1.53301e+07	1.61353e+07	1.29905e+07	2.43817e+07	2.43817e+07	2.25261e+07	366	47	0.0263123	0.935435
ENSDARP00000135366.1	pep chromosome:GRCz11:7:54092291:54098631:-1 gene:ENSDARG00000104011.2 transcript:ENSDART00000165499.2 gene_biotype:protein_coding transcript_biotype:protein_coding gene_symbol:rps17 description:ribosomal protein S17 [Source:ZFIN;Acc:ZDB-GENE-040426-1852]	rps17; zgc:77702	17	15.418	1.37659e+08	1.39687e+08	2.67979e+08	1.81821e+08	2.31498e+08	1.29172e+08	2.67979e+08	2.70454e+08	189	26	0.0257994	0.947562
ENSDARP00000134109.1_x000D_; ENSDARP00000153577.1	pep chromosome:GRCz11:18:18550418:18584839:-1 gene:ENSDARG00000103553.2 transcript:ENSDART00000159274.2 gene_biotype:protein_coding transcript_biotype:protein_coding gene_symbol:sf3b3 description:splicing factor 3b, subunit 3 [Source:NCBI gene;Acc:406824]<|>pep chromosome:GRCz11:18:18547023:18587745:-1 gene:ENSDARG00000103553.2 transcript:ENSDART00000191973.1 gene_biotype:protein_coding transcrip…	sf3b3	3	135.536	39453.8	39553.6	36189.1	23831.2	48893.1	51072.4	51072.4	53786.7	14	3	0.0251654	0.945379
ENSDARP00000094269.4	pep chromosome:GRCz11:17:45472608:45482742:1 gene:ENSDARG00000070487.5 transcript:ENSDART00000103493.5 gene_biotype:protein_coding transcript_biotype:protein_coding gene_symbol:marc1 description:mitochondrial amidoxime reducing component 1 [Source:NCBI gene;Acc:378742]	marc1	20	36.677	2.01025e+07	1.18687e+07	4.40467e+07	1.70016e+07	6.53361e+07	9.95596e+06	6.53361e+07	6.42082e+07	149	26	0.0245356	0.975481
ENSDARP00000040032.7	pep chromosome:GRCz11:4:22730795:22749553:-1 gene:ENSDARG00000016010.11 transcript:ENSDART00000040033.9 gene_biotype:protein_coding transcript_biotype:protein_coding gene_symbol:nup107 description:nucleoporin 107 [Source:ZFIN;Acc:ZDB-GENE-041210-245]	nup107	24	105.33	2.52281e+06	2.65518e+06	5.54687e+06	3.05914e+06	4.93531e+06	2.58886e+06	5.54687e+06	5.59811e+06	147	23	0.0243569	0.954951
ENSDARP00000140921.1	pep chromosome:GRCz11:3:42918846:42920062:1 gene:ENSDARG00000098391.2 transcript:ENSDART00000169820.2 gene_biotype:protein_coding transcript_biotype:protein_coding gene_symbol:psmg3 description:proteasome (prosome, macropain) assembly chaperone 3 [Source:ZFIN;Acc:ZDB-GENE-040718-262]	im:7153112; psmg3	5	13.446	1.30338e+07	9.56345e+06	8.53328e+06	9.53631e+06	1.07003e+07	1.09636e+07	1.30338e+07	1.05156e+07	49	6	0.0242814	0.931192
ENSDARP00000140142.1	pep chromosome:GRCz11:3:48221413:48229972:1 gene:ENSDARG00000098208.2 transcript:ENSDART00000170955.2 gene_biotype:protein_coding transcript_biotype:protein_coding gene_symbol:fn3krp description:fructosamine 3 kinase related protein [Source:ZFIN;Acc:ZDB-GENE-041010-192]	fn3krp; MGC174333	6	34.282	1.87692e+07	1.91045e+07	1.36413e+07	1.7914e+07	2.16424e+07	1.32562e+07	2.16424e+07	2.12688e+07	76	9	0.0237861	0.939258
ENSDARP00000100789.1	pep chromosome:GRCz11:2:1470070:1486023:-1 gene:ENSDARG00000077288.3 transcript:ENSDART00000113774.3 gene_biotype:protein_coding transcript_biotype:protein_coding gene_symbol:si:ch211-188c16.1 description:si:ch211-188c16.1 [Source:ZFIN;Acc:ZDB-GENE-070912-162]	si:ch211-188c16.1	4	84.187	365085	440937	615071	480767	456406	473278	615071	620752	28	4	0.0229272	0.937756
ENSDARP00000054077.6	pep chromosome:GRCz11:16:4746588:4769967:-1 gene:ENSDARG00000037188.8 transcript:ENSDART00000054078.8 gene_biotype:protein_coding transcript_biotype:protein_coding gene_symbol:rpa2 description:replication protein A2 [Source:ZFIN;Acc:ZDB-GENE-010131-3]	rpa; rpa2	6	29.209	2.13798e+06	2.54966e+06	1.5411e+06	1.30498e+06	2.3174e+06	2.90483e+06	2.90483e+06	2.68376e+06	23	5	0.0214942	0.956585
ENSDARP00000120649.1	pep chromosome:GRCz11:18:18636273:18667416:-1 gene:ENSDARG00000069142.8 transcript:ENSDART00000136544.3 gene_biotype:protein_coding transcript_biotype:protein_coding gene_symbol:aars1 description:alanyl-tRNA synthetase 1 [Source:ZFIN;Acc:ZDB-GENE-030131-3663]	AARS; aars1	24	109.595	4.25262e+06	4.21005e+06	3.08788e+06	3.11785e+06	4.03882e+06	4.58602e+06	4.58602e+06	4.23699e+06	178	26	0.0209743	0.943229
ENSDARP00000058912.4	pep chromosome:GRCz11:7:26510827:26518086:-1 gene:ENSDARG00000092115.5 transcript:ENSDART00000058913.5 gene_biotype:protein_coding transcript_biotype:protein_coding gene_symbol:eif4a1a description:eukaryotic translation initiation factor 4A1A [Source:ZFIN;Acc:ZDB-GENE-031030-2]	eif4a1a	24	46.224	2.0798e+07	2.22572e+07	1.47676e+07	1.16445e+07	2.35515e+07	2.60101e+07	2.60101e+07	2.53657e+07	207	27	0.0204633	0.958935
ENSDARP00000054690.4	pep chromosome:GRCz11:23:20640484:20664621:1 gene:ENSDARG00000037559.7 transcript:ENSDART00000054691.6 gene_biotype:protein_coding transcript_biotype:protein_coding gene_symbol:uba1 description:ubiquitin-like modifier activating enzyme 1 [Source:ZFIN;Acc:ZDB-GENE-040426-2009]	uba1	48	118.174	1.67061e+07	1.73394e+07	1.06582e+07	1.09882e+07	1.41085e+07	2.07603e+07	2.07603e+07	1.91803e+07	412	51	0.0199849	0.955936
ENSDARP00000016349.8	pep chromosome:GRCz11:2:26576853:26590628:-1 gene:ENSDARG00000021120.9 transcript:ENSDART00000025120.9 gene_biotype:protein_coding transcript_biotype:protein_coding gene_symbol:ndc1 description:NDC1 transmembrane nucleoporin [Source:NCBI gene;Acc:335236]	tmem48	3	74.409	46167.4	174552	109213	93864.1	99722.9	97978.6	174552	160121	8	2	0.0198115	0.968332
ENSDARP00000153627.1	pep chromosome:GRCz11:CHR_ALT_CTG10_1_28:29147778:29228471:1 gene:ENSDARG00000115006.1 transcript:ENSDART00000188545.1 gene_biotype:protein_coding transcript_biotype:protein_coding gene_symbol:picalma description:phosphatidylinositol binding clathrin assembly protein a [Source:ZFIN;Acc:ZDB-GENE-040426-761]		12	77.732	1.33174e+06	1.20778e+06	2.49081e+06	1.02222e+06	2.67867e+06	1.52165e+06	2.67867e+06	2.63243e+06	63	13	0.01886	0.967967
ENSDARP00000085842.5	pep chromosome:GRCz11:8:29635968:29652415:1 gene:ENSDARG00000014041.11 transcript:ENSDART00000091409.7 gene_biotype:protein_coding transcript_biotype:protein_coding gene_symbol:smarcad1a description:SWI/SNF-related, matrix-associated actin-dependent regulator of chromatin, subfamily a, containing DEAD/H box 1 a [Source:NCBI gene;Acc:557875]	smarcad1a	13	110.276	893800	899678	2.16251e+06	905166	2.28136e+06	874296	2.28136e+06	2.24197e+06	78	17	0.0180426	0.973297
ENSDARP00000101331.2	pep chromosome:GRCz11:14:7016934:7045009:-1 gene:ENSDARG00000078685.4 transcript:ENSDART00000112082.4 gene_biotype:protein_coding transcript_biotype:protein_coding gene_symbol:rufy1 description:RUN and FYVE domain containing 1 [Source:ZFIN;Acc:ZDB-GENE-090421-4]	rufy1	9	79.5	433328	439321	1.61411e+06	633391	1.07555e+06	468241	1.61411e+06	1.62902e+06	40	9	0.0179824	0.976487
ENSDARP00000107990.1_x000D_; ENSDARP00000074035.3	pep chromosome:GRCz11:14:21820034:21846181:1 gene:ENSDARG00000057007.6 transcript:ENSDART00000122739.3 gene_biotype:protein_coding transcript_biotype:protein_coding gene_symbol:ctbp1 description:C-terminal binding protein 1 [Source:ZFIN;Acc:ZDB-GENE-010130-1]<|>pep chromosome:GRCz11:CHR_ALT_CTG14_1_14:21822403:21842837:1 gene:ENSDARG00000115804.1 transcript:ENSDART00000079583.5 gene_biotype:prote…	CtBP1	3	48.415	975455	1.27997e+06	803737	681279	1.10308e+06	1.38619e+06	1.38619e+06	1.28069e+06	67	9	0.017977	0.960984
ENSDARP00000140231.1	pep chromosome:GRCz11:15:32798333:32818871:1 gene:ENSDARG00000103457.2 transcript:ENSDART00000162370.2 gene_biotype:protein_coding transcript_biotype:protein_coding gene_symbol:spartb description:spartin b [Source:ZFIN;Acc:ZDB-GENE-060825-146]	spg20b	22	62.96	8.5959e+06	1.6527e+06	2.12974e+07	9.55221e+06	2.07269e+07	1.58622e+06	2.12974e+07	2.14941e+07	165	32	0.0179275	0.988321
ENSDARP00000095747.3	pep chromosome:GRCz11:3:3610140:3634849:1 gene:ENSDARG00000071152.6 transcript:ENSDART00000104977.4 gene_biotype:protein_coding transcript_biotype:protein_coding gene_symbol:pick1 description:protein interacting with prkca 1 [Source:ZFIN;Acc:ZDB-GENE-061013-283]		3	45.899	406096	380540	851155	350550	882091	441139	882091	866863	11	3	0.0174966	0.971412
ENSDARP00000020840.6	pep chromosome:GRCz11:7:28612671:28623292:1 gene:ENSDARG00000010596.9 transcript:ENSDART00000019991.9 gene_biotype:protein_coding transcript_biotype:protein_coding gene_symbol:slc7a6os description:solute carrier family 7 member 6 opposite strand [Source:NCBI gene;Acc:492472]	slc7a6os	6	37.191	1.38418e+06	1.6218e+06	1.005e+06	1.16471e+06	1.23939e+06	1.62045e+06	1.6218e+06	1.49713e+06	24	5	0.0173939	0.954886
ENSDARP00000146885.1	pep chromosome:GRCz11:20:37300296:37379578:1 gene:ENSDARG00000013732.9 transcript:ENSDART00000180789.1 gene_biotype:protein_coding transcript_biotype:protein_coding gene_symbol:vta1 description:vesicle (multivesicular body) trafficking 1 [Source:ZFIN;Acc:ZDB-GENE-040426-2154]	vta1	4	33.899	1.14531e+06	1.27338e+06	603840	677100	943382	1.42788e+06	1.42788e+06	1.31921e+06	12	3	0.0168645	0.968662
ENSDARP00000015325.8	pep chromosome:GRCz11:23:10724042:10745319:-1 gene:ENSDARG00000005078.10 transcript:ENSDART00000013768.10 gene_biotype:protein_coding transcript_biotype:protein_coding gene_symbol:eif4e3 description:eukaryotic translation initiation factor 4E family member 3 [Source:NCBI gene;Acc:447850]	eif4e3	3	25.387	580979	644475	374520	416534	560201	622334	644475	574970	6	3	0.0168054	0.959552
ENSDARP00000121526.1	pep chromosome:GRCz11:23:39462208:39528324:1 gene:ENSDARG00000011809.9 transcript:ENSDART00000136707.2 gene_biotype:protein_coding transcript_biotype:protein_coding gene_symbol:mical1 description:microtubule associated monooxygenase, calponin and LIM domain containing 1 [Source:NCBI gene;Acc:568573]		9	139.332	452549	329213	339625	302411	396599	435451	452549	402310	43	9	0.0152215	0.958254
ENSDARP00000121850.1	pep chromosome:GRCz11:5:23641833:23675222:-1 gene:ENSDARG00000062192.7 transcript:ENSDART00000135153.2 gene_biotype:protein_coding transcript_biotype:protein_coding gene_symbol:tbc1d8b description:TBC1 domain family member 8B [Source:NCBI gene;Acc:566657]	tbc1d8b	6	126.658	143224	131078	498313	187579	330641	155596	498313	502916	26	6	0.014938	0.980055
ENSDARP00000131915.1	pep chromosome:GRCz11:1:54198893:54274861:1 gene:ENSDARG00000103125.3 transcript:ENSDART00000158948.2 gene_biotype:protein_coding transcript_biotype:protein_coding gene_symbol:tsc2 description:TSC complex subunit 2 [Source:ZFIN;Acc:ZDB-GENE-030131-2702]	tsc2	4	184.365	74789.1	54458.9	183565	95489.7	110505	73085.3	183565	185261	14	5	0.0149161	0.975849
ENSDARP00000121278.1	pep chromosome:GRCz11:10:27977373:28028999:-1 gene:ENSDARG00000069085.6 transcript:ENSDART00000143487.3 gene_biotype:protein_coding transcript_biotype:protein_coding gene_symbol:ints2 description:integrator complex subunit 2 [Source:ZFIN;Acc:ZDB-GENE-050522-148]	ints2	4	133.784	143006	89117	503657	165731	285739	139782	503657	508309	23	6	0.0148118	0.982459
ENSDARP00000005968.7_x000D_; ENSDARP00000152490.1_x000D_; ENSDARP00000156574.1_x000D_; ENSDARP00000156829.1	pep chromosome:GRCz11:10:5017216:5024520:-1 gene:ENSDARG00000003429.9 transcript:ENSDART00000020631.9 gene_biotype:protein_coding transcript_biotype:protein_coding gene_symbol:hnrnpdl description:heterogeneous nuclear ribonucleoprotein D-like [Source:ZFIN;Acc:ZDB-GENE-040426-2717]<|>pep chromosome:GRCz11:10:5017218:5024520:-1 gene:ENSDARG00000003429.9 transcript:ENSDART00000189017.1 gene_biotype:…	hnrpdl	3	33.233	140544	542698	152901	161339	258403	288447	542698	373635	10	4	0.0147515	0.979776
ENSDARP00000132587.2_x000D_; ENSDARP00000151953.1	pep chromosome:GRCz11:5:61657733:61724082:1 gene:ENSDARG00000035152.8 transcript:ENSDART00000171248.2 gene_biotype:protein_coding transcript_biotype:protein_coding gene_symbol:ap2b1 description:adaptor related protein complex 2 subunit beta 1 [Source:ZFIN;Acc:ZDB-GENE-030131-6564]<|>pep chromosome:GRCz11:5:61658282:61722973:1 gene:ENSDARG00000035152.8 transcript:ENSDART00000188878.1 gene_biotype:…	ap2b1	26	105.558	3.31561e+06	3.5742e+06	6.40237e+06	4.37642e+06	4.98409e+06	3.58609e+06	6.40237e+06	6.4615e+06	190	27	0.0146655	0.966622
ENSDARP00000047470.5	pep chromosome:GRCz11:15:25321572:25367309:-1 gene:ENSDARG00000030913.9 transcript:ENSDART00000047471.8 gene_biotype:protein_coding transcript_biotype:protein_coding gene_symbol:cluha description:clustered mitochondria (cluA/CLU1) homolog a [Source:NCBI gene;Acc:562666]	cluh	4	155.717	40777.3	43245.9	25931.3	30437.5	29771.2	51949.5	51949.5	47995.8	10	3	0.0139513	0.969307
ENSDARP00000018567.7	pep chromosome:GRCz11:21:25380675:25395223:-1 gene:ENSDARG00000009771.9 transcript:ENSDART00000016219.9 gene_biotype:protein_coding transcript_biotype:protein_coding gene_symbol:ppme1 description:protein phosphatase methylesterase 1 [Source:ZFIN;Acc:ZDB-GENE-030131-7064]	ppme1; zgc:56239	12	41.614	5.78198e+06	6.4497e+06	4.01247e+06	3.44616e+06	5.49844e+06	8.12273e+06	8.12273e+06	7.50453e+06	75	11	0.0135625	0.972981
ENSDARP00000121937.1	pep chromosome:GRCz11:1:25442716:25486527:-1 gene:ENSDARG00000070055.6 transcript:ENSDART00000141892.3 gene_biotype:protein_coding transcript_biotype:protein_coding gene_symbol:arfip1 description:ADP-ribosylation factor interacting protein 1 (arfaptin 1) [Source:ZFIN;Acc:ZDB-GENE-040426-2690]	arfip1	10	50.186	6.16549e+06	4.37774e+06	4.55976e+06	4.47241e+06	5.41863e+06	5.22308e+06	6.16549e+06	5.32508e+06	97	12	0.0135077	0.960812
ENSDARP00000107692.1	pep chromosome:GRCz11:17:27407918:27419319:-1 gene:ENSDARG00000014498.10 transcript:ENSDART00000127043.3 gene_biotype:protein_coding transcript_biotype:protein_coding gene_symbol:ythdf2 description:YTH N(6)-methyladenosine RNA binding protein 2 [Source:NCBI gene;Acc:393220]	ythdf2	8	66.007	1.34258e+06	1.43629e+06	944082	1.10008e+06	1.27063e+06	1.33943e+06	1.43629e+06	1.2487e+06	49	7	0.0134794	0.962512
ENSDARP00000131706.1	pep scaffold:GRCz11:KN149779.1:7696:14269:-1 gene:ENSDARG00000099279.3 transcript:ENSDART00000162865.3 gene_biotype:protein_coding transcript_biotype:protein_coding gene_symbol:ift27 description:intraflagellar transport 27 homolog (Chlamydomonas) [Source:ZFIN;Acc:ZDB-GENE-041212-9]	ift27; zgc:101893	3	20.44	2.39738e+06	1.43763e+06	2.43251e+06	1.59802e+06	2.61216e+06	2.06535e+06	2.61216e+06	2.56707e+06	30	4	0.0134409	0.969027
ENSDARP00000121984.1	pep chromosome:GRCz11:5:22115250:22130937:-1 gene:ENSDARG00000062457.7 transcript:ENSDART00000138606.2 gene_biotype:protein_coding transcript_biotype:protein_coding gene_symbol:las1l description:LAS1 like ribosome biogenesis factor [Source:ZFIN;Acc:ZDB-GENE-030131-3625]	las1l	4	66.264	181330	143594	834010	260776	440728	194236	834010	841714	14	5	0.0132771	0.985236
ENSDARP00000117497.1_x000D_; ENSDARP00000148114.1	pep chromosome:GRCz11:7:22792132:22795637:1 gene:ENSDARG00000022129.10 transcript:ENSDART00000135207.3 gene_biotype:protein_coding transcript_biotype:protein_coding gene_symbol:rbm4.3 description:RNA binding motif protein 4.3 [Source:ZFIN;Acc:ZDB-GENE-040426-1938]<|>pep chromosome:GRCz11:7:22792895:22795099:1 gene:ENSDARG00000022129.10 transcript:ENSDART00000184407.1 gene_biotype:protein_coding t…	rbm4.3; zgc:56141	4	38.211	224745	391944	823705	610899	399636	305448	823705	831314	16	4	0.0131599	0.980415
ENSDARP00000020574.7	pep chromosome:GRCz11:21:23036314:23046606:-1 gene:ENSDARG00000018738.8 transcript:ENSDART00000016167.8 gene_biotype:protein_coding transcript_biotype:protein_coding gene_symbol:zw10 description:zw10 kinetochore protein [Source:ZFIN;Acc:ZDB-GENE-040426-800]		23	87.248	5.33731e+06	2.39667e+06	6.85539e+06	3.93625e+06	8.63213e+06	2.65165e+06	8.63213e+06	8.48311e+06	148	26	0.0130164	0.982089
ENSDARP00000076954.6	pep chromosome:GRCz11:11:506465:540252:1 gene:ENSDARG00000059406.9 transcript:ENSDART00000082519.8 gene_biotype:protein_coding transcript_biotype:protein_coding gene_symbol:raf1b description:Raf-1 proto-oncogene, serine/threonine kinase b [Source:ZFIN;Acc:ZDB-GENE-090826-2]	raf1b	6	71.379	1.03043e+06	866254	1.53259e+06	1.24751e+06	1.04104e+06	1.08169e+06	1.53259e+06	1.54674e+06	26	4	0.0127606	0.967214
ENSDARP00000002470.7	pep chromosome:GRCz11:17:2108984:2126517:-1 gene:ENSDARG00000003642.8 transcript:ENSDART00000013093.8 gene_biotype:protein_coding transcript_biotype:protein_coding gene_symbol:zfyve19 description:zinc finger, FYVE domain containing 19 [Source:ZFIN;Acc:ZDB-GENE-040718-109]		4	47.906	217458	338914	127493	124399	194461	398505	398505	368176	6	2	0.0123296	0.98214
ENSDARP00000099577.3	pep chromosome:GRCz11:12:20412293:20482061:1 gene:ENSDARG00000020488.10 transcript:ENSDART00000115015.4 gene_biotype:protein_coding transcript_biotype:protein_coding gene_symbol:arhgap17a description:Rho GTPase activating protein 17a [Source:ZFIN;Acc:ZDB-GENE-050417-56]	arhgap17a	4	92.116	295914	264040	215490	190962	240942	374791	374791	346267	22	4	0.0115017	0.97316
ENSDARP00000102675.1	pep chromosome:GRCz11:7:6684123:6754012:-1 gene:ENSDARG00000045199.6 transcript:ENSDART00000113658.4 gene_biotype:protein_coding transcript_biotype:protein_coding gene_symbol:CAPN1 description:zgc:55262 [Source:ZFIN;Acc:ZDB-GENE-040426-2814]		5	80.036	401750	218419	1.24233e+06	692176	804369	200352	1.24233e+06	1.25381e+06	23	6	0.011054	0.988895
ENSDARP00000122064.1_x000D_; ENSDARP00000144902.1	pep chromosome:GRCz11:8:36570508:36579527:1 gene:ENSDARG00000095046.3 transcript:ENSDART00000145868.3 gene_biotype:protein_coding transcript_biotype:protein_coding gene_symbol:pold2 description:polymerase (DNA directed), delta 2, regulatory subunit [Source:ZFIN;Acc:ZDB-GENE-030616-157]<|>pep chromosome:GRCz11:8:36570821:36579426:1 gene:ENSDARG00000095046.3 transcript:ENSDART00000180527.1 gene_bio…		21	51.825	2.15693e+07	1.41214e+07	3.4954e+07	1.81418e+07	3.57929e+07	1.6755e+07	3.57929e+07	3.52769e+07	166	30	0.0104198	0.982145
ENSDARP00000137844.1	pep chromosome:GRCz11:3:59070401:59083158:-1 gene:ENSDARG00000099222.2 transcript:ENSDART00000167468.2 gene_biotype:protein_coding transcript_biotype:protein_coding gene_symbol:prpsap1 description:phosphoribosyl pyrophosphate synthetase-associated protein 1 [Source:ZFIN;Acc:ZDB-GENE-040704-40]		9	18.738	2.92118e+06	4.97596e+06	2.43423e+06	2.54902e+06	2.21117e+06	6.41366e+06	6.41366e+06	5.92554e+06	68	12	0.0103017	0.983753
ENSDARP00000077514.5	pep chromosome:GRCz11:5:56308622:56412262:-1 gene:ENSDARG00000078512.6 transcript:ENSDART00000083079.6 gene_biotype:protein_coding transcript_biotype:protein_coding gene_symbol:acaca description:acetyl-CoA carboxylase alpha [Source:ZFIN;Acc:ZDB-GENE-060526-74]	acaca	32	269.217	4.23425e+06	3.07798e+06	3.50332e+06	2.95277e+06	4.08819e+06	3.85671e+06	4.23425e+06	4.18064e+06	173	24	0.00936391	0.973588
ENSDARP00000124910.1	pep chromosome:GRCz11:16:17711215:17713859:-1 gene:ENSDARG00000079255.4 transcript:ENSDART00000149275.2 gene_biotype:protein_coding transcript_biotype:protein_coding gene_symbol:zgc:174935 description:zgc:174935 [Source:ZFIN;Acc:ZDB-GENE-080204-78]		4	26.164	342044	423344	526280	367623	433059	486967	526280	531141	19	4	0.00825746	0.977329
ENSDARP00000069977.2	pep chromosome:GRCz11:3:33423986:33427803:-1 gene:ENSDARG00000053457.4 transcript:ENSDART00000075495.3 gene_biotype:protein_coding transcript_biotype:protein_coding gene_symbol:rpl23 description:ribosomal protein L23 [Source:NCBI gene;Acc:336812]	rpl23	10	14.872	3.88222e+08	2.09202e+08	4.54652e+08	3.55284e+08	4.09977e+08	2.57263e+08	4.54652e+08	4.58851e+08	284	36	0.00707333	0.985504
ENSDARP00000138742.1	pep chromosome:GRCz11:4:646154:675427:1 gene:ENSDARG00000099652.2 transcript:ENSDART00000171138.2 gene_biotype:protein_coding transcript_biotype:protein_coding gene_symbol:xpot description:exportin, tRNA (nuclear export receptor for tRNAs) [Source:NCBI gene;Acc:558020]		3	110.263	240690	210652	264207	216544	243463	257605	264207	274907	22	3	0.00660638	0.979358
ENSDARP00000089659.3_x000D_; ENSDARP00000149522.1	pep chromosome:GRCz11:18:38247797:38270596:-1 gene:ENSDARG00000054272.6 transcript:ENSDART00000098889.5 gene_biotype:protein_coding transcript_biotype:protein_coding gene_symbol:caprin1b description:cell cycle associated protein 1b [Source:ZFIN;Acc:ZDB-GENE-040426-2020]<|>pep chromosome:GRCz11:18:38246940:38270077:-1 gene:ENSDARG00000054272.6 transcript:ENSDART00000185546.1 gene_biotype:protein_c…		9	76.646	2.7988e+06	4.02427e+06	2.13368e+06	2.5673e+06	2.3726e+06	3.99606e+06	4.02427e+06	3.69193e+06	39	9	0.00613782	0.98655
ENSDARP00000092876.3	pep chromosome:GRCz11:16:32110195:32128345:-1 gene:ENSDARG00000007135.10 transcript:ENSDART00000102100.3 gene_biotype:protein_coding transcript_biotype:protein_coding gene_symbol:cnot3a description:CCR4-NOT transcription complex, subunit 3a [Source:ZFIN;Acc:ZDB-GENE-040927-6]	cnot3a	3	96.622	334465	235649	665904	303065	582504	300884	665904	672055	14	2	0.00576393	0.990517
ENSDARP00000026454.8_x000D_; ENSDARP00000153466.1	pep chromosome:GRCz11:5:20319519:20419863:1 gene:ENSDARG00000035598.6 transcript:ENSDART00000004217.9 gene_biotype:protein_coding transcript_biotype:protein_coding gene_symbol:coro1ca description:coronin, actin binding protein, 1Ca [Source:NCBI gene;Acc:317741]<|>pep chromosome:GRCz11:5:20366453:20416266:1 gene:ENSDARG00000035598.6 transcript:ENSDART00000193141.1 gene_biotype:protein_coding trans…	coro1ca	8	53.334	1.92742e+06	2.14516e+06	910140	1.02763e+06	1.38864e+06	2.6653e+06	2.6653e+06	2.46245e+06	50	10	0.00512078	0.99181
ENSDARP00000149346.1_x000D_; ENSDARP00000114877.1_x000D_; ENSDARP00000075537.2_x000D_; ENSDARP00000144115.1	pep chromosome:GRCz11:2:10821579:10857271:1 gene:ENSDARG00000058267.7 transcript:ENSDART00000179694.1 gene_biotype:protein_coding transcript_biotype:protein_coding gene_symbol:glmna description:glomulin, FKBP associated protein a [Source:ZFIN;Acc:ZDB-GENE-041114-120]<|>pep chromosome:GRCz11:2:10821127:10857898:1 gene:ENSDARG00000058267.7 transcript:ENSDART00000145770.4 gene_biotype:protein_coding…	glmna	7	67.21	1.38444e+06	1.00633e+06	3.55246e+06	1.35046e+06	2.53711e+06	1.45727e+06	3.55246e+06	3.58528e+06	51	8	0.00423049	0.993712
ENSDARP00000076185.4	pep chromosome:GRCz11:19:7408235:7412647:1 gene:ENSDARG00000058806.5 transcript:ENSDART00000081746.5 gene_biotype:protein_coding transcript_biotype:protein_coding gene_symbol:naxe description:NAD(P)HX epimerase [Source:NCBI gene;Acc:436891]	naxe	11	30.862	1.81558e+07	1.76376e+07	1.3154e+07	1.18638e+07	1.7852e+07	2.00506e+07	2.00506e+07	1.85246e+07	84	11	0.00390671	0.990236
ENSDARP00000023984.8	pep chromosome:GRCz11:1:53919110:53941906:1 gene:ENSDARG00000010078.10 transcript:ENSDART00000020680.9 gene_biotype:protein_coding transcript_biotype:protein_coding gene_symbol:nup133 description:nucleoporin 133 [Source:NCBI gene;Acc:406852]	nup133	17	126.501	2.03058e+06	1.90803e+06	4.35962e+06	2.36468e+06	3.72345e+06	1.92726e+06	4.35962e+06	4.39989e+06	104	16	0.00221988	0.995977
ENSDARP00000058483.4	pep chromosome:GRCz11:2:15048410:15075295:1 gene:ENSDARG00000029856.8 transcript:ENSDART00000058484.6 gene_biotype:protein_coding transcript_biotype:protein_coding gene_symbol:cnn3b description:calponin 3, acidic b [Source:ZFIN;Acc:ZDB-GENE-050522-263]	cnn3b	6	36.72	1.72347e+06	2.44982e+06	1.17111e+06	1.40013e+06	1.21924e+06	2.88912e+06	2.88912e+06	2.66924e+06	26	5	-0.0012303	0.99783
ENSDARP00000051197.5	pep chromosome:GRCz11:10:33588715:33594110:1 gene:ENSDARG00000035333.6 transcript:ENSDART00000051198.6 gene_biotype:protein_coding transcript_biotype:protein_coding gene_symbol:mis18a description:MIS18 kinetochore protein A [Source:ZFIN;Acc:ZDB-GENE-091204-314]	mis18a; si:dkey-189i22.1	6	21.238	2.70486e+06	2.08048e+06	2.03944e+06	1.83417e+06	2.54269e+06	2.45178e+06	2.70486e+06	2.4988e+06	48	7	-0.00177477	0.995007
ENSDARP00000126712.1	pep chromosome:GRCz11:25:36316280:36322775:1 gene:ENSDARG00000086591.5 transcript:ENSDART00000152735.2 gene_biotype:protein_coding transcript_biotype:protein_coding gene_symbol:si:ch211-113a14.11 description:si:ch211-113a14.11 [Source:ZFIN;Acc:ZDB-GENE-121214-162]		6	27.133	3.54235e+07	2.13279e+07	3.65601e+07	2.72009e+07	3.74114e+07	2.70023e+07	3.74114e+07	3.88303e+07	66	10	-0.00250182	0.993973
ENSDARP00000011487.5	pep chromosome:GRCz11:24:37257596:37272116:-1 gene:ENSDARG00000007438.8 transcript:ENSDART00000022999.8 gene_biotype:protein_coding transcript_biotype:protein_coding gene_symbol:ube2ib description:ubiquitin-conjugating enzyme E2Ib [Source:NCBI gene;Acc:30622]	ube2ia	5	18.041	4.14086e+06	5.32506e+06	1.87219e+06	1.86133e+06	3.33297e+06	6.61425e+06	6.61425e+06	6.11086e+06	21	5	-0.00291164	0.996086
ENSDARP00000128029.1	pep chromosome:GRCz11:6:40563848:40572550:1 gene:ENSDARG00000079467.5 transcript:ENSDART00000154766.2 gene_biotype:protein_coding transcript_biotype:protein_coding gene_symbol:si:ch73-15b2.5 description:si:ch73-15b2.5 [Source:ZFIN;Acc:ZDB-GENE-030131-5406]	si:ch73-15b2.5	19	60.282	4.10924e+06	2.10441e+06	1.19329e+07	6.07999e+06	6.16735e+06	2.73477e+06	1.19329e+07	1.20432e+07	127	24	-0.00300925	0.996503
ENSDARP00000025917.5	pep chromosome:GRCz11:5:31983098:31995401:1 gene:ENSDARG00000002949.7 transcript:ENSDART00000007458.7 gene_biotype:protein_coding transcript_biotype:protein_coding gene_symbol:ppp6c description:protein phosphatase 6, catalytic subunit [Source:ZFIN;Acc:ZDB-GENE-040426-949]	LOC100380848; LOC107597248; LOC107660768; LOC107740945; LOC109086020; LOC113075233; LOC115203765; ppp6c; Ppp6c; zgc:56227	4	35.136	1.33335e+06	1.11245e+06	1.43538e+06	1.33107e+06	1.52674e+06	1.04025e+06	1.52674e+06	1.50038e+06	30	4	-0.00342326	0.990321
ENSDARP00000075634.5	pep chromosome:GRCz11:22:10735909:10752471:-1 gene:ENSDARG00000058346.6 transcript:ENSDART00000081191.6 gene_biotype:protein_coding transcript_biotype:protein_coding gene_symbol:sass6 description:SAS-6 centriolar assembly protein [Source:NCBI gene;Acc:406747]		5	71.288	214740	218849	205905	205293	213791	218716	218849	210100	9	3	-0.00385517	0.987144
ENSDARP00000015397.7	pep chromosome:GRCz11:3:27713610:27769232:1 gene:ENSDARG00000004034.9 transcript:ENSDART00000019004.9 gene_biotype:protein_coding transcript_biotype:protein_coding gene_symbol:arhgdig description:Rho GDP dissociation inhibitor (GDI) gamma [Source:ZFIN;Acc:ZDB-GENE-040426-1493]	arhgdig	5	23.394	1.66449e+06	1.41853e+06	1.92257e+06	946964	1.27123e+06	3.7403e+06	3.7403e+06	3.45564e+06	17	5	-0.00391392	0.994172
ENSDARP00000125918.1	pep chromosome:GRCz11:6:7553085:7658285:1 gene:ENSDARG00000000103.12 transcript:ENSDART00000151114.2 gene_biotype:protein_coding transcript_biotype:protein_coding gene_symbol:myh10 description:myosin, heavy chain 10, non-muscle [Source:ZFIN;Acc:ZDB-GENE-030616-162]	myh10	95	231.02	4.88227e+06	1.36296e+07	1.08916e+07	6.98837e+06	8.64148e+06	1.19019e+07	1.47568e+07	1.65132e+07	810	125	-0.00400559	0.993023
ENSDARP00000152789.1_x000D_; ENSDARP00000092718.3	pep chromosome:GRCz11:CHR_ALT_CTG16_1_16:33166269:33179646:1 gene:ENSDARG00000110332.1 transcript:ENSDART00000184200.1 gene_biotype:protein_coding transcript_biotype:protein_coding gene_symbol:rragca description:Ras-related GTP binding Ca [Source:ZFIN;Acc:ZDB-GENE-050522-355]<|>pep chromosome:GRCz11:16:33163858:33179119:1 gene:ENSDARG00000069829.4 transcript:ENSDART00000101943.4 gene_biotype:prot…	rragc	10	42.911	5.31579e+06	4.7714e+06	3.40026e+06	4.38474e+06	3.48968e+06	5.57917e+06	5.57917e+06	5.15456e+06	99	14	-0.00490171	0.987791
ENSDARP00000134213.1	pep chromosome:GRCz11:11:10388303:10456553:-1 gene:ENSDARG00000007278.10 transcript:ENSDART00000169509.3 gene_biotype:protein_coding transcript_biotype:protein_coding gene_symbol:ect2 description:epithelial cell transforming 2 [Source:ZFIN;Acc:ZDB-GENE-040831-2]	ect2	11	114.226	638269	512825	508158	515566	537011	594279	638269	549050	49	7	-0.00521949	0.983753
ENSDARP00000026769.5	pep chromosome:GRCz11:5:64397454:64406058:1 gene:ENSDARG00000009950.7 transcript:ENSDART00000015940.7 gene_biotype:protein_coding transcript_biotype:protein_coding gene_symbol:edf1 description:endothelial differentiation-related factor 1 [Source:NCBI gene;Acc:793036]	edf1	8	16.065	4.11006e+07	3.4296e+07	3.10993e+07	3.39119e+07	3.14292e+07	4.06344e+07	4.11006e+07	3.75418e+07	95	12	-0.00582874	0.982695
ENSDARP00000044127.6	pep chromosome:GRCz11:9:3282369:3314374:1 gene:ENSDARG00000034916.9 transcript:ENSDART00000044128.9 gene_biotype:protein_coding transcript_biotype:protein_coding gene_symbol:hat1 description:histone acetyltransferase 1 [Source:ZFIN;Acc:ZDB-GENE-040912-99]	hat1	18	47.82	3.41048e+07	3.28764e+07	2.11862e+07	2.42876e+07	2.9109e+07	3.31511e+07	3.41048e+07	3.06281e+07	222	27	-0.006468	0.983376
ENSDARP00000069585.4_x000D_; ENSDARP00000125927.1	pep chromosome:GRCz11:3:27798094:27831806:1 gene:ENSDARG00000053129.7 transcript:ENSDART00000075100.5 gene_biotype:protein_coding transcript_biotype:protein_coding gene_symbol:carhsp1 description:calcium regulated heat stable protein 1 [Source:ZFIN;Acc:ZDB-GENE-040426-1479]<|>pep chromosome:GRCz11:3:27798094:27831815:1 gene:ENSDARG00000053129.7 transcript:ENSDART00000151437.3 gene_biotype:protein…	carhsp1	3	16.51	4.7671e+07	3.72277e+07	3.27108e+07	3.41763e+07	4.08829e+07	4.09885e+07	4.7671e+07	4.01772e+07	45	6	-0.00651488	0.981203
ENSDARP00000146589.1	pep chromosome:GRCz11:15:28879064:28908027:-1 gene:ENSDARG00000008808.11 transcript:ENSDART00000192461.1 gene_biotype:protein_coding transcript_biotype:protein_coding gene_symbol:eml2 description:EMAP like 2 [Source:ZFIN;Acc:ZDB-GENE-050706-71]		7	91.98	730516	817002	483471	430829	686197	960857	960857	887729	42	7	-0.00754177	0.984823
ENSDARP00000148180.1	pep chromosome:GRCz11:8:34342536:34402839:-1 gene:ENSDARG00000090183.3 transcript:ENSDART00000180173.1 gene_biotype:protein_coding transcript_biotype:protein_coding gene_symbol:gapvd1 description:GTPase activating protein and VPS9 domains 1 [Source:ZFIN;Acc:ZDB-GENE-040718-117]	gapvd1	7	164.044	207330	185616	206901	167360	206062	227062	227062	209781	34	7	-0.00802492	0.975514
ENSDARP00000136868.2	pep chromosome:GRCz11:CHR_ALT_CTG2_2_2:50208613:50229975:-1 gene:ENSDARG00000113317.1 transcript:ENSDART00000167021.2 gene_biotype:protein_coding transcript_biotype:protein_coding gene_symbol:mcm6l description:MCM6 minichromosome maintenance deficient 6, like [Source:ZFIN;Acc:ZDB-GENE-050913-141]		30	93.293	6.9942e+06	5.05548e+06	4.89318e+06	4.87189e+06	5.77401e+06	6.04775e+06	6.9942e+06	5.67433e+06	220	30	-0.00810934	0.976888
ENSDARP00000102738.3	pep chromosome:GRCz11:20:28407720:28418719:1 gene:ENSDARG00000078652.4 transcript:ENSDART00000114929.4 gene_biotype:protein_coding transcript_biotype:protein_coding gene_symbol:zfyve1 description:zinc finger, FYVE domain containing 1 [Source:ZFIN;Acc:ZDB-GENE-131205-1]	zfyve1	9	86.094	232872	229274	587474	175678	603939	290343	603939	593513	23	9	-0.00868236	0.988153
ENSDARP00000142328.1	pep chromosome:GRCz11:16:10429770:10475814:1 gene:ENSDARG00000044575.9 transcript:ENSDART00000173132.2 gene_biotype:protein_coding transcript_biotype:protein_coding gene_symbol:vars1 description:valyl-tRNA synthetase 1 [Source:ZFIN;Acc:ZDB-GENE-010601-1]	vars; vars1	11	143.346	615507	947885	459364	413105	711317	895652	947885	827487	63	11	-0.00872866	0.983548
ENSDARP00000150796.1	pep chromosome:GRCz11:19:19241372:19270746:1 gene:ENSDARG00000098689.2 transcript:ENSDART00000184392.1 gene_biotype:protein_coding transcript_biotype:protein_coding gene_symbol:ptpn23b description:protein tyrosine phosphatase, non-receptor type 23, b [Source:ZFIN;Acc:ZDB-GENE-060503-179]	ptpn23b	3	135.424	52977	63063.1	48441.7	43908	62176.8	58140.6	66626.2	74556.5	7	2	-0.00933479	0.973403
ENSDARP00000038658.5	pep chromosome:GRCz11:4:391297:398451:1 gene:ENSDARG00000025073.6 transcript:ENSDART00000030215.6 gene_biotype:protein_coding transcript_biotype:protein_coding gene_symbol:rpl18a description:ribosomal protein L18a [Source:NCBI gene;Acc:394035]	rpl18a	5	20.667	2.34648e+06	3.32e+06	1.22207e+06	1.66465e+06	1.42988e+06	3.92066e+06	6.33419e+06	6.33419e+06	29	7	-0.00959816	0.985781
ENSDARP00000157350.1_x000D_; ENSDARP00000112519.1	pep chromosome:GRCz11:23:32029304:32039790:1 gene:ENSDARG00000078654.5 transcript:ENSDART00000185217.1 gene_biotype:protein_coding transcript_biotype:protein_coding gene_symbol:tpx2 description:TPX2 microtubule nucleation factor [Source:ZFIN;Acc:ZDB-GENE-030131-9652]<|>pep chromosome:GRCz11:23:32028597:32038221:1 gene:ENSDARG00000078654.5 transcript:ENSDART00000143121.3 gene_biotype:protein_codin…	tpx2	18	84.598	3.58916e+06	3.01441e+06	3.01215e+06	3.05636e+06	3.2037e+06	3.25718e+06	3.58916e+06	3.1484e+06	100	13	-0.0103788	0.966529
ENSDARP00000122887.1	pep chromosome:GRCz11:13:25473223:25484659:-1 gene:ENSDARG00000009525.7 transcript:ENSDART00000135321.3 gene_biotype:protein_coding transcript_biotype:protein_coding gene_symbol:tial1 description:TIA1 cytotoxic granule-associated RNA binding protein-like 1 [Source:ZFIN;Acc:ZDB-GENE-040426-1547]	tial1	4	43.241	678524	524206	1.11925e+06	866985	773256	581094	1.11925e+06	1.12959e+06	40	7	-0.0104256	0.977543
ENSDARP00000138466.1	pep chromosome:GRCz11:19:43878049:43880951:1 gene:ENSDARG00000098600.2 transcript:ENSDART00000165261.2 gene_biotype:protein_coding transcript_biotype:protein_coding gene_symbol:pithd1 description:PITH (C-terminal proteasome-interacting domain of thioredoxin-like) domain containing 1 [Source:NCBI gene;Acc:404606]		9	12.036	1.69029e+07	1.07425e+07	1.17395e+07	1.1055e+07	1.31712e+07	1.43189e+07	1.69029e+07	1.53277e+07	74	10	-0.0106575	0.971364
ENSDARP00000011735.8	pep chromosome:GRCz11:1:50487586:50527964:-1 gene:ENSDARG00000057099.7 transcript:ENSDART00000024984.9 gene_biotype:protein_coding transcript_biotype:protein_coding gene_symbol:papss1 description:3'-phosphoadenosine 5'-phosphosulfate synthase 1 [Source:ZFIN;Acc:ZDB-GENE-080721-5]	papss1; wu:fc43e12	4	70.199	142011	205168	163121	109683	166290	254769	254769	235380	7	3	-0.0108398	0.977367
ENSDARP00000114273.1	pep chromosome:GRCz11:3:31069276:31079246:-1 gene:ENSDARG00000037980.8 transcript:ENSDART00000140569.3 gene_biotype:protein_coding transcript_biotype:protein_coding gene_symbol:elob description:elongin B [Source:ZFIN;Acc:ZDB-GENE-020415-1]	elob; LOC107583061; LOC107674159; LOC107732890; tceb2	9	13.355	1.87959e+07	1.75654e+07	1.51575e+07	1.60668e+07	1.652e+07	1.84153e+07	1.87959e+07	1.70138e+07	87	11	-0.0113283	0.964204
ENSDARP00000096291.3	pep chromosome:GRCz11:12:35345830:35505610:-1 gene:ENSDARG00000071395.8 transcript:ENSDART00000105518.6 gene_biotype:protein_coding transcript_biotype:protein_coding gene_symbol:camk2g1 description:calcium/calmodulin-dependent protein kinase (CaM kinase) II gamma 1 [Source:ZFIN;Acc:ZDB-GENE-050913-146]	camk2g1; camk2ga	4	62.547	234581	263196	206745	167931	216963	341715	341715	315708	46	7	-0.0119873	0.972073
ENSDARP00000119038.1	pep chromosome:GRCz11:15:17286004:17340198:1 gene:ENSDARG00000090716.5 transcript:ENSDART00000134512.3 gene_biotype:protein_coding transcript_biotype:protein_coding gene_symbol:cltcb description:clathrin, heavy chain b (Hc) [Source:ZFIN;Acc:ZDB-GENE-050227-12]	cltcb	7	191.515	421363	138844	628942	547653	609037	107334	628942	634751	314	48	-0.0131837	0.987561
ENSDARP00000092924.3	pep chromosome:GRCz11:6:59832800:59850404:1 gene:ENSDARG00000005774.9 transcript:ENSDART00000102148.6 gene_biotype:protein_coding transcript_biotype:protein_coding gene_symbol:ddx3xb description:DEAD-box helicase 3 X-linked b [Source:ZFIN;Acc:ZDB-GENE-980526-150]	pl10	27	75.786	5.12767e+06	5.6268e+06	6.42548e+06	5.47477e+06	5.26687e+06	6.25094e+06	6.42548e+06	6.48483e+06	223	29	-0.0135347	0.957744
ENSDARP00000146994.1	pep chromosome:GRCz11:CHR_ALT_CTG23_2_4:19591812:19604337:1 gene:ENSDARG00000117032.1 transcript:ENSDART00000181128.1 gene_biotype:protein_coding transcript_biotype:protein_coding gene_symbol:slmapb description:sarcolemma associated protein b [Source:ZFIN;Acc:ZDB-GENE-040426-809]		6	43.687	1.97342e+06	2.4044e+06	3.48744e+06	3.72722e+06	3.66659e+06	1.17587e+06	3.72722e+06	3.7421e+06	32	6	-0.0140933	0.978617
ENSDARP00000001565.5	pep chromosome:GRCz11:13:24579108:24582236:1 gene:ENSDARG00000001578.7 transcript:ENSDART00000001830.7 gene_biotype:protein_coding transcript_biotype:protein_coding gene_symbol:echs1 description:enoyl CoA hydratase, short chain, 1, mitochondrial [Source:ZFIN;Acc:ZDB-GENE-030616-617]	echs1	5	31.232	107241	766359	750930	622894	182474	526872	1.49206e+06	1.49206e+06	26	6	-0.0144741	0.986946
ENSDARP00000141258.1	pep chromosome:GRCz11:19:1329539:1363759:-1 gene:ENSDARG00000099753.2 transcript:ENSDART00000166088.2 gene_biotype:protein_coding transcript_biotype:protein_coding gene_symbol:zgc:63863 description:zgc:63863 [Source:ZFIN;Acc:ZDB-GENE-040426-1278]		5	46.008	582884	155085	1.32789e+06	367635	1.29675e+06	243960	1.32789e+06	1.34016e+06	24	5	-0.0151952	0.98702
ENSDARP00000148899.1	pep chromosome:GRCz11:CHR_ALT_CTG22_2_4:25093517:25116100:1 gene:ENSDARG00000115474.1 transcript:ENSDART00000190818.1 gene_biotype:protein_coding transcript_biotype:protein_coding gene_symbol:rrbp1b description:ribosome binding protein 1b [Source:ZFIN;Acc:ZDB-GENE-030429-36]		11	109.42	973192	818276	1.00287e+06	724151	1.3437e+06	794685	1.3437e+06	1.3205e+06	28	8	-0.0155223	0.962404
ENSDARP00000141738.1	pep chromosome:GRCz11:3:43774369:43808322:1 gene:ENSDARG00000102195.2 transcript:ENSDART00000157964.2 gene_biotype:protein_coding transcript_biotype:protein_coding gene_symbol:zc3h7a description:zinc finger CCCH-type containing 7A [Source:ZFIN;Acc:ZDB-GENE-040426-2776]		3	111.983	237835	169069	236353	151825	296430	204289	296430	291313	24	5	-0.0159335	0.963313
ENSDARP00000146398.1_x000D_; ENSDARP00000066396.5	pep chromosome:GRCz11:CHR_ALT_CTG12_2_1:19153083:19156866:1 gene:ENSDARG00000114593.1 transcript:ENSDART00000193963.1 gene_biotype:protein_coding transcript_biotype:protein_coding gene_symbol:phf5a description:PHD finger protein 5A [Source:ZFIN;Acc:ZDB-GENE-021219-3]<|>pep chromosome:GRCz11:12:19138452:19143692:1 gene:ENSDARG00000045155.7 transcript:ENSDART00000066397.6 gene_biotype:protein_codin…	chunp6910; LOC101351481; LOC101880154; LOC107584099; LOC107734195; LOC109048929; LOC109870153; LOC110978619; LOC111157552; LOC112258606; LOC112831302; LOC113056045; LOC115201325; LOC115474756; LOC8029115; phf5a; Phf5a; PHF5A; phf5a.S	3	12.397	2.10879e+07	2.19382e+07	1.35486e+07	1.57778e+07	1.60254e+07	2.39357e+07	2.39357e+07	2.21141e+07	45	5	-0.016861	0.959499
ENSDARP00000109027.1_x000D_; ENSDARP00000152464.1	pep chromosome:GRCz11:17:20923691:20929461:1 gene:ENSDARG00000087554.3 transcript:ENSDART00000122407.3 gene_biotype:protein_coding transcript_biotype:protein_coding gene_symbol:cdk1 description:cyclin-dependent kinase 1 [Source:ZFIN;Acc:ZDB-GENE-010320-1]<|>pep chromosome:GRCz11:CHR_ALT_CTG17_1_11:20916593:20921256:1 gene:ENSDARG00000110840.1 transcript:ENSDART00000188516.1 gene_biotype:protein_c…	cdk1; wu:fc30e01	29	34.535	5.43264e+07	2.52722e+07	8.88682e+07	4.96998e+07	7.28568e+07	3.24073e+07	8.88682e+07	8.9689e+07	261	37	-0.0187487	0.972481
ENSDARP00000135348.1	pep chromosome:GRCz11:3:49459828:49504023:-1 gene:ENSDARG00000100349.2 transcript:ENSDART00000168108.2 gene_biotype:protein_coding transcript_biotype:protein_coding gene_symbol:prkacaa description:protein kinase, cAMP-dependent, catalytic, alpha, genome duplicate a [Source:ZFIN;Acc:ZDB-GENE-050114-6]	prkacaa; zgc:158799	7	40.567	1.42001e+06	1.8392e+06	1.27463e+06	983621	1.66899e+06	1.94988e+06	1.94988e+06	1.80148e+06	31	5	-0.0188423	0.957628
ENSDARP00000131995.2	pep chromosome:GRCz11:6:2619893:2627488:-1 gene:ENSDARG00000030166.8 transcript:ENSDART00000158333.2 gene_biotype:protein_coding transcript_biotype:protein_coding gene_symbol:hyi description:hydroxypyruvate isomerase [Source:NCBI gene;Acc:393305]	hyi	7	31.166	4.60107e+06	2.73197e+06	3.16629e+06	3.64014e+06	3.47022e+06	3.02589e+06	4.60107e+06	3.65468e+06	63	8	-0.0194403	0.948563
ENSDARP00000024129.5	pep chromosome:GRCz11:18:45645357:45658076:1 gene:ENSDARG00000013931.6 transcript:ENSDART00000010256.6 gene_biotype:protein_coding transcript_biotype:protein_coding gene_symbol:eif3m description:eukaryotic translation initiation factor 3, subunit M [Source:NCBI gene;Acc:334626]	eif3m	4	42.672	223560	235069	161382	169746	227048	210814	765274	856362	23	8	-0.0206267	0.943159
ENSDARP00000011878.8	pep chromosome:GRCz11:12:6049355:6063328:-1 gene:ENSDARG00000015747.10 transcript:ENSDART00000002583.10 gene_biotype:protein_coding transcript_biotype:protein_coding gene_symbol:aarsd1 description:alanyl-tRNA synthetase domain containing 1 [Source:NCBI gene;Acc:445178]		6	45.56	579554	837301	495669	484380	577626	823322	837301	760662	31	5	-0.0207778	0.951741
ENSDARP00000120909.1_x000D_; ENSDARP00000036951.7_x000D_; ENSDARP00000145934.1_x000D_; ENSDARP00000119262.1_x000D_; ENSDARP00000149077.1	pep chromosome:GRCz11:23:19712557:19715859:-1 gene:ENSDARG00000025581.9 transcript:ENSDART00000131860.3 gene_biotype:protein_coding transcript_biotype:protein_coding gene_symbol:rpl10 description:ribosomal protein L10 [Source:NCBI gene;Acc:336712]<|>pep chromosome:GRCz11:23:19712557:19715821:-1 gene:ENSDARG00000025581.9 transcript:ENSDART00000032744.9 gene_biotype:protein_coding transcript_biotyp…	rpl10	8	24.595	2.43327e+07	1.91525e+07	2.11923e+07	2.11428e+07	2.29617e+07	1.94676e+07	3.06878e+07	3.06878e+07	66	10	-0.0211657	0.934044
ENSDARP00000120311.2	pep chromosome:GRCz11:CHR_ALT_CTG6_1_13:21993855:22013182:1 gene:ENSDARG00000113066.1 transcript:ENSDART00000143378.2 gene_biotype:protein_coding transcript_biotype:protein_coding gene_symbol:thumpd3 description:THUMP domain containing 3 [Source:ZFIN;Acc:ZDB-GENE-030131-9745]		4	53.774	525546	508083	376664	533421	376633	478728	533421	535551	25	4	-0.0215057	0.940862
ENSDARP00000060446.3	pep chromosome:GRCz11:16:7376471:7379328:-1 gene:ENSDARG00000041237.4 transcript:ENSDART00000060447.4 gene_biotype:protein_coding transcript_biotype:protein_coding gene_symbol:med18 description:mediator of RNA polymerase II transcription, subunit 18 homolog (yeast) [Source:NCBI gene;Acc:393306]	med18	4	23.274	3.35896e+06	2.70592e+06	3.86552e+06	3.13703e+06	3.86903e+06	2.76763e+06	3.86903e+06	3.90123e+06	18	3	-0.0215939	0.939952
ENSDARP00000138724.1	pep chromosome:GRCz11:14:14687726:14705750:-1 gene:ENSDARG00000099455.2 transcript:ENSDART00000168092.2 gene_biotype:protein_coding transcript_biotype:protein_coding gene_symbol:ogt.1 description:O-linked N-acetylglucosamine (GlcNAc) transferase, tandem duplicate 1 [Source:ZFIN;Acc:ZDB-GENE-030131-9631]	ogt.2	7	122.81	272039	278405	272780	209972	297586	316017	316017	292449	41	8	-0.0217459	0.937571
ENSDARP00000124593.1	pep chromosome:GRCz11:21:15733880:15749719:1 gene:ENSDARG00000044753.8 transcript:ENSDART00000149371.2 gene_biotype:protein_coding transcript_biotype:protein_coding gene_symbol:idh3b description:isocitrate dehydrogenase (NAD(+)) 3 non-catalytic subunit beta [Source:ZFIN;Acc:ZDB-GENE-040625-174]		13	41.961	1.09192e+06	2.79735e+06	1.25255e+07	4.81382e+06	3.11571e+06	2.43495e+06	1.29258e+07	1.29258e+07	74	11	-0.022361	0.97935
ENSDARP00000147919.1	pep chromosome:GRCz11:9:2560219:2573121:-1 gene:ENSDARG00000016611.9 transcript:ENSDART00000181340.1 gene_biotype:protein_coding transcript_biotype:protein_coding gene_symbol:scrn3 description:secernin 3 [Source:NCBI gene;Acc:326058]		7	49.495	1.67806e+06	1.1208e+06	1.45058e+06	1.20702e+06	1.62944e+06	1.31958e+06	2.09554e+06	2.34497e+06	42	6	-0.0240171	0.934004
ENSDARP00000112100.2_x000D_; ENSDARP00000105444.2	pep chromosome:GRCz11:12:33395748:33450512:1 gene:ENSDARG00000087657.5 transcript:ENSDART00000129458.3 gene_biotype:protein_coding transcript_biotype:protein_coding gene_symbol:fasn description:fatty acid synthase [Source:ZFIN;Acc:ZDB-GENE-030131-7802]<|>pep chromosome:GRCz11:12:33403694:33448199:1 gene:ENSDARG00000087657.5 transcript:ENSDART00000124083.3 gene_biotype:protein_coding transcript_bi…	fasn	12	274.018	255662	263615	239937	201866	247813	307501	307501	284098	55	7	-0.0240283	0.930602
ENSDARP00000120289.1_x000D_; ENSDARP00000145520.1	pep chromosome:GRCz11:8:45293743:45328652:1 gene:ENSDARG00000060065.7 transcript:ENSDART00000136234.3 gene_biotype:protein_coding transcript_biotype:protein_coding gene_symbol:ubap2b description:ubiquitin associated protein 2b [Source:ZFIN;Acc:ZDB-GENE-070209-122]<|>pep chromosome:GRCz11:8:45294767:45328651:1 gene:ENSDARG00000060065.7 transcript:ENSDART00000191527.1 gene_biotype:protein_coding tr…	ubap2b	11	109.697	760131	1.03303e+06	766283	746337	740924	1.0348e+06	1.08048e+06	1.10717e+06	43	7	-0.0241676	0.933831
ENSDARP00000148142.1	pep chromosome:GRCz11:23:17432807:17451264:-1 gene:ENSDARG00000013655.10 transcript:ENSDART00000190748.1 gene_biotype:protein_coding transcript_biotype:protein_coding gene_symbol:tpd52l2b description:tpd52 like 2b [Source:ZFIN;Acc:ZDB-GENE-030131-822]	tpd52l2b	10	24.3	3.1832e+07	1.73564e+07	1.57394e+07	1.82961e+07	2.28802e+07	1.971e+07	3.1832e+07	2.24852e+07	79	14	-0.0252555	0.942688
ENSDARP00000105782.2	pep chromosome:GRCz11:10:7810455:7821686:-1 gene:ENSDARG00000040334.8 transcript:ENSDART00000121531.3 gene_biotype:protein_coding transcript_biotype:protein_coding gene_symbol:mat2aa description:methionine adenosyltransferase II, alpha a [Source:ZFIN;Acc:ZDB-GENE-030131-2049]	fd12a12; mat2aa	11	43.644	2.01078e+07	1.82068e+07	1.75535e+07	1.52405e+07	1.84082e+07	2.17214e+07	2.17214e+07	2.00682e+07	97	13	-0.0255406	0.924071
ENSDARP00000156654.1	pep chromosome:GRCz11:18:5308392:5318966:1 gene:ENSDARG00000106529.2 transcript:ENSDART00000179072.2 gene_biotype:protein_coding transcript_biotype:protein_coding gene_symbol:dut description:deoxyuridine triphosphatase [Source:ZFIN;Acc:ZDB-GENE-041010-93]		5	20.193	1.17548e+07	1.15848e+07	9.82438e+06	1.03771e+07	1.00285e+07	1.21775e+07	1.22411e+07	1.3181e+07	57	8	-0.0260624	0.918691
ENSDARP00000127775.2	pep chromosome:GRCz11:25:192116:196950:1 gene:ENSDARG00000046157.9 transcript:ENSDART00000153983.3 gene_biotype:protein_coding transcript_biotype:protein_coding gene_symbol:RPS17 description:zgc:114188 [Source:ZFIN;Acc:ZDB-GENE-050320-15]	zgc:114188	6	15.443	9.56868e+06	1.01491e+07	1.11304e+07	9.55247e+06	1.08069e+07	9.91206e+06	1.67311e+07	1.67311e+07	75	10	-0.0263609	0.914721
ENSDARP00000016596.5_x000D_; ENSDARP00000146641.1	pep chromosome:GRCz11:5:30986512:30995108:1 gene:ENSDARG00000015292.7 transcript:ENSDART00000005893.7 gene_biotype:protein_coding transcript_biotype:protein_coding gene_symbol:ube2g1a description:ubiquitin-conjugating enzyme E2G 1a (UBC7 homolog, yeast) [Source:ZFIN;Acc:ZDB-GENE-030131-6065]<|>pep chromosome:GRCz11:CHR_ALT_CTG5_1_22:30986074:30991331:1 gene:ENSDARG00000112281.1 transcript:ENSDART…	LOC107587356; LOC109090503; ube2g1; ube2g1a; ube2g2	4	19.504	3.02353e+06	3.46918e+06	2.39515e+06	1.47286e+06	3.54894e+06	4.54287e+06	4.54287e+06	4.19713e+06	18	3	-0.0271133	0.953832
ENSDARP00000153566.1	pep chromosome:GRCz11:23:45845423:45860097:1 gene:ENSDARG00000007751.9 transcript:ENSDART00000183404.1 gene_biotype:protein_coding transcript_biotype:protein_coding gene_symbol:lmnl3 description:lamin L3 [Source:ZFIN;Acc:ZDB-GENE-020424-4]		15	67.302	2.04188e+06	1.59308e+06	1.94244e+06	1.78314e+06	2.0349e+06	1.64107e+06	2.04188e+06	1.99977e+06	98	15	-0.028523	0.913351
ENSDARP00000067792.6	pep chromosome:GRCz11:19:26640096:26673855:1 gene:ENSDARG00000016811.13 transcript:ENSDART00000067793.8 gene_biotype:protein_coding transcript_biotype:protein_coding gene_symbol:ints3 description:integrator complex subunit 3 [Source:NCBI gene;Acc:560575]	ints3	3	116.328	90507.1	110554	168125	106277	127254	117187	168125	169678	15	2	-0.0286814	0.928472
ENSDARP00000147817.1_x000D_; ENSDARP00000017916.8	pep chromosome:GRCz11:CHR_ALT_CTG21_1_13:21797622:21799132:1 gene:ENSDARG00000117176.1 transcript:ENSDART00000191362.1 gene_biotype:protein_coding transcript_biotype:protein_coding gene_symbol:neu3.2 description:sialidase 3 (membrane sialidase), tandem duplicate 2 [Source:ZFIN;Acc:ZDB-GENE-040801-262]<|>pep chromosome:GRCz11:21:21796663:21799292:1 gene:ENSDARG00000010047.9 transcript:ENSDART00000…		13	42.057	5.19877e+06	3.98593e+06	4.31692e+06	2.03791e+06	6.28677e+06	6.57298e+06	6.57298e+06	6.96232e+06	94	17	-0.0290454	0.953707
ENSDARP00000092039.3	pep chromosome:GRCz11:7:24593209:24621689:-1 gene:ENSDARG00000054829.10 transcript:ENSDART00000101265.5 gene_biotype:protein_coding transcript_biotype:protein_coding gene_symbol:pik3c3 description:phosphatidylinositol 3-kinase, catalytic subunit type 3 [Source:ZFIN;Acc:ZDB-GENE-050410-13]	pik3c3	4	100.194	632545	357472	452970	388042	460819	538748	632545	584429	11	2	-0.0294637	0.926699
ENSDARP00000056881.3	pep chromosome:GRCz11:2:47644041:47681454:-1 gene:ENSDARG00000038967.4 transcript:ENSDART00000056882.4 gene_biotype:protein_coding transcript_biotype:protein_coding gene_symbol:cul3a description:cullin 3a [Source:ZFIN;Acc:ZDB-GENE-030131-3376]	cul3a; cul3b	9	89.826	943654	1.61645e+06	678317	639033	1.02086e+06	1.49061e+06	1.61645e+06	1.37716e+06	55	12	-0.0298496	0.94851
ENSDARP00000101426.2_x000D_; ENSDARP00000143032.1	pep chromosome:GRCz11:7:41812190:41821361:1 gene:ENSDARG00000075682.4 transcript:ENSDART00000113732.3 gene_biotype:protein_coding transcript_biotype:protein_coding gene_symbol:orc6 description:origin recognition complex, subunit 6 [Source:ZFIN;Acc:ZDB-GENE-030131-2976]<|>pep chromosome:GRCz11:7:41812190:41826318:1 gene:ENSDARG00000075682.4 transcript:ENSDART00000174137.2 gene_biotype:protein_codi…	orc6; orc6l	10	28.612	7.75887e+06	7.26401e+06	7.00812e+06	6.51827e+06	7.00255e+06	8.12581e+06	8.12581e+06	7.50738e+06	122	15	-0.0302533	0.904012
ENSDARP00000131726.2	pep chromosome:GRCz11:CHR_ALT_CTG10_2_2:20201033:20240156:1 gene:ENSDARG00000116250.1 transcript:ENSDART00000167008.3 gene_biotype:protein_coding transcript_biotype:protein_coding gene_symbol:ppp3ccb description:protein phosphatase 3, catalytic subunit, gamma isozyme, b [Source:ZFIN;Acc:ZDB-GENE-070112-1102]		4	61.076	385373	341970	327709	294610	371548	368653	385373	365134	18	3	-0.0326415	0.899496
ENSDARP00000102922.3	pep chromosome:GRCz11:1:53657337:53684005:-1 gene:ENSDARG00000078041.4 transcript:ENSDART00000108906.4 gene_biotype:protein_coding transcript_biotype:protein_coding gene_symbol:xpo1a description:exportin 1 (CRM1 homolog, yeast) a [Source:ZFIN;Acc:ZDB-GENE-050309-201]	xpo1a	21	123.223	3.54152e+06	4.08521e+06	3.80128e+06	2.71707e+06	4.08892e+06	4.61448e+06	4.61448e+06	4.26329e+06	149	20	-0.0337753	0.910938
ENSDARP00000156943.1	pep chromosome:GRCz11:CHR_ALT_CTG17_1_2:6613711:6623079:-1 gene:ENSDARG00000111219.1 transcript:ENSDART00000193342.1 gene_biotype:protein_coding transcript_biotype:protein_coding gene_symbol:AL929338.1 description:si:ch211-189e2.3 [Source:NCBI gene;Acc:100536102]	si:ch211-189e2.3	48	202.635	3.08321e+06	2.61231e+06	2.33677e+06	2.32811e+06	3.0695e+06	2.45229e+06	3.08321e+06	3.01651e+06	299	39	-0.0343271	0.899464
ENSDARP00000141758.1	pep chromosome:GRCz11:14:45551993:45558490:-1 gene:ENSDARG00000077943.4 transcript:ENSDART00000165060.2 gene_biotype:protein_coding transcript_biotype:protein_coding gene_symbol:ints5 description:integrator complex subunit 5 [Source:ZFIN;Acc:ZDB-GENE-090908-2]	ints5	6	111.195	742831	459341	2.20678e+06	771789	1.51934e+06	597694	2.20678e+06	2.22716e+06	36	6	-0.0344951	0.957939
ENSDARP00000100216.1_x000D_; ENSDARP00000150466.1	pep chromosome:GRCz11:21:13327527:13331030:1 gene:ENSDARG00000076283.4 transcript:ENSDART00000114294.2 gene_biotype:protein_coding transcript_biotype:protein_coding gene_symbol:snrpd3l description:small nuclear ribonucleoprotein D3 polypeptide, like [Source:ZFIN;Acc:ZDB-GENE-030131-5219]<|>pep chromosome:GRCz11:21:13329498:13330923:1 gene:ENSDARG00000076283.4 transcript:ENSDART00000193608.1 gene_…	LOC107600898; LOC107661649; LOC107736927; LOC109054815; LOC113039212; snrpd3; snrpd3l; wu:fa18f04	4	13.987	8.87049e+06	7.44396e+06	1.4688e+07	1.10334e+07	1.12399e+07	7.27198e+06	1.4688e+07	1.48237e+07	28	4	-0.0349807	0.924063
ENSDARP00000018158.7	pep chromosome:GRCz11:1:52137528:52152993:1 gene:ENSDARG00000018190.10 transcript:ENSDART00000007079.9 gene_biotype:protein_coding transcript_biotype:protein_coding gene_symbol:get3 description:guided entry of tail-anchored proteins factor 3, ATPase [Source:NCBI gene;Acc:325704]	get3	4	38.314	1.81012e+06	1.89851e+06	3.80271e+06	1.72196e+06	4.99528e+06	1.41255e+06	4.99528e+06	4.90905e+06	19	4	-0.0350212	0.950966
ENSDARP00000151995.1	pep chromosome:GRCz11:13:49153761:49169545:-1 gene:ENSDARG00000115282.1 transcript:ENSDART00000192076.1 gene_biotype:protein_coding transcript_biotype:protein_coding gene_symbol:tsnax description:translin-associated factor X [Source:ZFIN;Acc:ZDB-GENE-050913-80]		7	31.794	1.99351e+06	1.53514e+06	984587	1.10119e+06	1.38568e+06	1.83545e+06	1.99351e+06	1.77009e+06	35	5	-0.0351587	0.924563
ENSDARP00000152765.1	pep chromosome:GRCz11:CHR_ALT_CTG5_1_24:31833481:31859952:-1 gene:ENSDARG00000112269.1 transcript:ENSDART00000188380.1 gene_biotype:protein_coding transcript_biotype:protein_coding gene_symbol:BX321890.2 description:protein kinase N3 [Source:NCBI gene;Acc:323182]	pkn3	6	106.116	200068	181151	198826	190164	212194	165942	212194	208530	45	7	-0.0352951	0.889222
ENSDARP00000133267.1	pep chromosome:GRCz11:6:51796296:51811095:-1 gene:ENSDARG00000022652.11 transcript:ENSDART00000161048.3 gene_biotype:protein_coding transcript_biotype:protein_coding gene_symbol:psmf1 description:proteasome inhibitor subunit 1 [Source:ZFIN;Acc:ZDB-GENE-040718-282]	psmf1	6	29.728	1.52277e+06	1.77167e+06	1.70248e+06	1.25013e+06	2.00599e+06	1.70135e+06	2.00599e+06	1.97136e+06	22	4	-0.03546	0.902295
ENSDARP00000013353.6	pep chromosome:GRCz11:21:26028947:26058547:1 gene:ENSDARG00000006524.8 transcript:ENSDART00000028007.7 gene_biotype:protein_coding transcript_biotype:protein_coding gene_symbol:supt6h description:SPT6 homolog, histone chaperone and transcription elongation factor [Source:NCBI gene;Acc:337866]	supt6h	5	198.043	34598.3	38043.6	65853.1	34609.7	83128.9	27979.6	83128.9	81693.8	16	4	-0.0355682	0.943084
ENSDARP00000145153.1	pep chromosome:GRCz11:18:951092:968690:-1 gene:ENSDARG00000019081.11 transcript:ENSDART00000184317.1 gene_biotype:protein_coding transcript_biotype:protein_coding gene_symbol:DHDH description:zgc:101723 [Source:NCBI gene;Acc:449558]		9	36.674	1.83418e+06	1.21142e+06	1.05063e+06	1.29023e+06	1.68776e+06	993179	1.83418e+06	1.65863e+06	52	9	-0.0367391	0.916089
ENSDARP00000084112.5	pep chromosome:GRCz11:3:18756231:18769763:1 gene:ENSDARG00000062216.8 transcript:ENSDART00000089679.7 gene_biotype:protein_coding transcript_biotype:protein_coding gene_symbol:narfl description:nuclear prelamin A recognition factor-like [Source:NCBI gene;Acc:560541]		4	53.438	413092	322183	309953	263016	325373	446081	446081	412131	15	3	-0.0372821	0.904525
ENSDARP00000022219.10_x000D_; ENSDARP00000138130.1	pep chromosome:GRCz11:5:69868911:69876314:1 gene:ENSDARG00000011537.13 transcript:ENSDART00000014649.12 gene_biotype:protein_coding transcript_biotype:protein_coding gene_symbol:ugt2a5 description:UDP glucuronosyltransferase 2 family, polypeptide A5 [Source:ZFIN;Acc:ZDB-GENE-060929-796]<|>pep chromosome:GRCz11:5:69869065:69876834:1 gene:ENSDARG00000011537.13 transcript:ENSDART00000167385.2 gene_b…	ugt2a5	3	60.367	74755.3	310047	300140	223765	181204	158661	310047	302912	17	4	-0.0376065	0.949152
ENSDARP00000146149.1	pep chromosome:GRCz11:CHR_ALT_CTG21_1_12:20905293:20919291:-1 gene:ENSDARG00000115290.1 transcript:ENSDART00000185538.1 gene_biotype:protein_coding transcript_biotype:protein_coding gene_symbol:c6 description:complement component 6 [Source:ZFIN;Acc:ZDB-GENE-040426-1358]		5	101.167	849640	650098	467998	523692	612530	745007	849640	752705	34	5	-0.0377529	0.908273
ENSDARP00000148745.1	pep chromosome:GRCz11:5:24757959:24812899:-1 gene:ENSDARG00000020621.10 transcript:ENSDART00000182415.1 gene_biotype:protein_coding transcript_biotype:protein_coding gene_symbol:ap1b1 description:adaptor related protein complex 1 subunit beta 1 [Source:ZFIN;Acc:ZDB-GENE-061025-1]		3	107.401	259463	317988	747705	380420	462977	323744	747705	754612	79	13	-0.037861	0.93308
ENSDARP00000128025.2	pep chromosome:GRCz11:9:70280:94369:1 gene:ENSDARG00000093125.5 transcript:ENSDART00000157154.3 gene_biotype:protein_coding transcript_biotype:protein_coding description:si:ch1073-55a19.2 [Source:ZFIN;Acc:ZDB-GENE-081104-93]	si:ch1073-55a19.2	48	325.495	1.86701e+06	1.71634e+06	2.32899e+06	1.64631e+06	2.0824e+06	2.00589e+06	2.32899e+06	2.3505e+06	252	34	-0.0393481	0.884795
ENSDARP00000152091.1	pep chromosome:GRCz11:CHR_ALT_CTG18_2_4:15781720:15792426:1 gene:ENSDARG00000111297.1 transcript:ENSDART00000193676.1 gene_biotype:protein_coding transcript_biotype:protein_coding gene_symbol:CR753897.1		6	17.639	8.63136e+06	1.11066e+07	4.74063e+06	3.89223e+06	7.71548e+06	1.39345e+07	1.39345e+07	1.2874e+07	54	7	-0.0396887	0.943114
ENSDARP00000149106.1	pep chromosome:GRCz11:CHR_ALT_CTG11_2_5:16145098:16152253:-1 gene:ENSDARG00000111702.1 transcript:ENSDART00000192877.1 gene_biotype:protein_coding transcript_biotype:protein_coding gene_symbol:BX323086.1		3	23.349	1.38255e+06	1.77759e+06	1.30916e+06	1.18909e+06	1.35904e+06	1.83264e+06	1.83264e+06	1.69316e+06	24	3	-0.0398422	0.893449
ENSDARP00000156954.1_x000D_; ENSDARP00000126237.1	pep chromosome:GRCz11:22:38484710:38508112:-1 gene:ENSDARG00000086985.5 transcript:ENSDART00000192004.1 gene_biotype:protein_coding transcript_biotype:protein_coding gene_symbol:klc4 description:kinesin light chain 4 [Source:ZFIN;Acc:ZDB-GENE-050417-350]<|>pep chromosome:GRCz11:22:38484447:38516940:-1 gene:ENSDARG00000086985.5 transcript:ENSDART00000151785.3 gene_biotype:protein_coding transcript…		3	69.824	81283.5	79499.4	58432	57167.5	104247	58301.6	104247	102447	11	3	-0.0400014	0.90811
ENSDARP00000015781.7	pep chromosome:GRCz11:10:42521943:42540839:1 gene:ENSDARG00000011611.10 transcript:ENSDART00000010420.9 gene_biotype:protein_coding transcript_biotype:protein_coding gene_symbol:actr1 description:actin related protein 1, centractin [Source:ZFIN;Acc:ZDB-GENE-040426-2695]	actr1; LOC109060899; LOC113054576; zgc:56317	8	42.379	3.70481e+06	2.08429e+06	4.38119e+06	2.31352e+06	5.87855e+06	2.28687e+06	5.87855e+06	5.77707e+06	52	8	-0.0404515	0.934816
[truncated: 734 more rows]

## Sheet: C
C Significant hits (p-value < 0.05) identified by mass spectrometry of proteins immunoprecipitated with eIF4E1c in 1k-cell embryos. Normalized area is colored based on values (red-green-yellow from high to low values). Log2FC is colored from red (high) to low (blue). Contaminants were removed from the list. Mw: molecular weight, PSM: peptide-spectrum match; FC: fold change.
[truncated: 230 more rows]

[truncated: 1 more sheets: D]
