# Supplementary material for: eIF4E1b is a non-canonical eIF4E protecting maternal dormant mRNAs
Source: EMBO Rep. 2023 Dec 14;25(1):23. doi: 10.1038/s44319-023-00006-4 (PMC10883267; doi:10.1038/s44319-023-00006-4)
Supplement: Supplementary file 6 — Dataset EV4 [file 44319_2023_6_MOESM6_ESM.xlsx]

## Sheet: Legend
Dataset EV4. Analyses of mRNAs immunoprecipitated with eIF4E1b and eIF4E1c and mRNAs isolated from total lysates at 1.25 hours post fertilization.
A Differential expression gene (DEG) analysis of mRNAs immunoprecipitated with eIF4E1b (UP) versus those immunoprecipitated with eIF4E1c (DOWN) in 8-cell embryos (p-value < 0.005).
B Differential expression gene (DEG) analysis of mRNAs isolated from 8-cell transgenic embryos expressing 3xflag-GFP-eIF4E1b (UP) versus mRNAs isolated from 3xflag-GFP-eIF4E1c expressing embryos (DOWN) (p-value < 0.005).
C Genes with a histone or histone-like domain (Interpro) identified in eIF4E1b RIP and/or eIF4E1c RIP from 8-cell embryos (p-value < 0.005). UP: enriched in eIF4E1b RIP. DOWN: enriched in eIF4E1c RIP. -: detected with a similar abundance in both RIPs.

## Sheet: A
A Differential expression gene (DEG) analysis of mRNAs immunoprecipitated with eIF4E1b (UP) versus those immunoprecipitated with eIF4E1c (DOWN) in 8-cell embryos (p-value < 0.005).
Accession	Gene	baseMean	log2FoldChange	lfcSE	stat	pvalue	padj	log2FoldChange.shrunk	sign		baseMean = the average of the normalized counts taken over all samples
ENSDARG00000007823	atf3	1427.77	4.75445	0.425357	11.1775	5.25293e-29	8.07743e-25	4.49045	up		log2FoldChange = log2 fold change between the groups. E.g. value 2 means that the expression has increased 4-fold
ENSDARG00000001950	ak1	370.175	-10.0886	1.01549	-9.93472	2.93998e-23	2.2604e-19	-8.07714	down		lfcSE = standard error of the log2FoldChange estimate
ENSDARG00000076189	ccdc88b	515.093	4.41501	0.471149	9.37072	7.20392e-21	3.69249e-17	4.11879	up		stat = Wald statistic
ENSDARG00000070743	tmem45a	124.65	-5.81272	0.666382	-8.7228	2.71395e-18	1.04331e-14	-5.11292	down		pvalue = Wald test p-value
ENSDARG00000014208	zgc:55413	1101.06	-3.4436	0.396785	-8.67876	4.00112e-18	1.2305e-14	-3.2811	down		padj = Benjamini-Hochberg adjusted p-value
ENSDARG00000024865	dscama	139.999	-7.25025	0.875923	-8.27727	1.2603e-16	3.22993e-13	-5.90121	down
ENSDARG00000077928	ccdc173	663.131	4.70006	0.576943	8.14649	3.74639e-16	8.22974e-13	4.23439	up
ENSDARG00000093176	zgc:77118	1328.85	-2.99873	0.375641	-7.98296	1.42863e-15	2.746e-12	-2.87106	down
ENSDARG00000115281	ENSDARG00000115281|hist1h4l	1104.76	3.58232	0.452486	7.91696	2.43382e-15	4.15832e-12	3.36121	up
ENSDARG00000115875	ENSDARG00000115875|si:ch211-113a14.19	362.855	4.04776	0.518471	7.80712	5.85098e-15	8.99705e-12	3.72391	up
ENSDARG00000097973	si:ch1073-190k2.1	460.212	-3.65033	0.468415	-7.79293	6.54735e-15	9.1526e-12	-3.41525	down
ENSDARG00000035650	evla	1388.29	3.04554	0.391766	7.77388	7.61185e-15	9.75396e-12	2.90291	up
ENSDARG00000116712	CABZ01061894.1	2813.59	-4.44535	0.573786	-7.7474	9.37908e-15	1.1094e-11	-4.03267	down
ENSDARG00000101425	si:dkey-1b17.5	245.133	4.2143	0.557259	7.56256	3.95201e-14	4.34072e-11	3.82457	up
ENSDARG00000090386	cd3eap	6803.54	2.66678	0.36031	7.40134	1.34822e-13	1.3821e-10	2.56035	up
ENSDARG00000004875	tmc6b	491.579	-3.49929	0.479619	-7.29597	2.9652e-13	2.84975e-10	-3.26378	down
ENSDARG00000102746	tmem39a	250.851	-3.31201	0.462081	-7.1676	7.63257e-13	6.90389e-10	-3.10389	down
ENSDARG00000071425	nat9	598.418	2.87104	0.401919	7.14332	9.11006e-13	7.78252e-10	2.72962	up
ENSDARG00000071347	aftphb	686.825	2.80678	0.395119	7.10363	1.2152e-12	9.83478e-10	2.6733	up
ENSDARG00000103933	fancm	139.559	-4.45116	0.636479	-6.99341	2.68278e-12	2.06265e-09	-3.95408	down
ENSDARG00000078285	pik3ap1	318.919	6.0169	0.861347	6.98545	2.83941e-12	2.07912e-09	4.82871	up
ENSDARG00000028119	sumo3a	1861.23	-2.81887	0.404076	-6.97611	3.03474e-12	2.12114e-09	-2.68101	down
ENSDARG00000003486	ppp1caa	584.236	-3.03242	0.435241	-6.96721	3.23282e-12	2.16135e-09	-2.86184	down
ENSDARG00000030723	cldn11b	140.982	5.17701	0.746648	6.93367	4.10048e-12	2.62721e-09	4.4293	up
ENSDARG00000060320	dcaf5	1482.89	2.91747	0.421542	6.92095	4.48635e-12	2.75947e-09	2.76034	up
ENSDARG00000043154	ucp2	1007.8	-3.1289	0.455925	-6.86275	6.75488e-12	3.99499e-09	-2.9372	down
ENSDARG00000052073	blcap	607.191	-2.72148	0.397401	-6.84821	7.47816e-12	4.25895e-09	-2.59243	down
ENSDARG00000081218	AL935186.2	353.998	-3.4651	0.508755	-6.81094	9.69655e-12	5.32514e-09	-3.20534	down
ENSDARG00000071790	znf1153	1243.89	2.55728	0.378797	6.75105	1.46774e-11	7.78259e-09	2.44486	up
ENSDARG00000039020	fbxo5	79234.7	2.58217	0.385809	6.69288	2.18817e-11	1.12158e-08	2.46463	up
ENSDARG00000005108	oclna	742.575	-2.75749	0.413992	-6.66073	2.72463e-11	1.27959e-08	-2.61624	down
ENSDARG00000030357	zgc:66313	453.865	-2.88059	0.432077	-6.66684	2.61373e-11	1.27959e-08	-2.72066	down
ENSDARG00000056307	znf706	444.54	-2.80473	0.421157	-6.65958	2.74608e-11	1.27959e-08	-2.65631	down
ENSDARG00000055250	cntd2	39891.5	3.12487	0.470797	6.6374	3.19268e-11	1.44394e-08	2.91625	up
ENSDARG00000089787	crebzf	156.092	3.97265	0.600307	6.6177	3.64829e-11	1.60285e-08	3.55099	up
ENSDARG00000109926	si:ch211-113a14.19	142.161	3.98739	0.60363	6.60568	3.95686e-11	1.69013e-08	3.56542	up
ENSDARG00000037618	ddit4	308.902	-3.13158	0.475726	-6.58273	4.61879e-11	1.91954e-08	-2.92361	down
ENSDARG00000078383	mcrip1	115.997	-3.84118	0.586416	-6.55027	5.7434e-11	2.26452e-08	-3.46823	down
ENSDARG00000105314	CU459186.5	841.586	2.62496	0.400582	6.55287	5.64403e-11	2.26452e-08	2.49637	up
ENSDARG00000051735	si:ch211-113a14.18	411.19	3.77236	0.57639	6.54479	5.95771e-11	2.29029e-08	3.40501	up
ENSDARG00000009724	rpn2	127.737	-5.74281	0.87888	-6.53424	6.39316e-11	2.39775e-08	-4.63621	down
ENSDARG00000091631	si:ch211-197h24.6	222.372	-3.61832	0.554715	-6.52284	6.89904e-11	2.52587e-08	-3.30053	down
ENSDARG00000020043	cnot8	499.589	-2.6159	0.403483	-6.4833	8.97384e-11	3.20909e-08	-2.48819	down
ENSDARG00000025350	prdx2	802.526	-2.83989	0.438692	-6.47354	9.5731e-11	3.34558e-08	-2.67786	down
ENSDARG00000041530	ppih	185.874	-3.26874	0.505905	-6.46117	1.03898e-10	3.55031e-08	-3.02555	down
ENSDARG00000000853	dstyk	897.984	-2.95647	0.459846	-6.42927	1.28218e-10	4.2861e-08	-2.7723	down
ENSDARG00000077790	dcaf15	86.4009	-4.52271	0.705025	-6.41496	1.40857e-10	4.60842e-08	-3.91967	down
ENSDARG00000074308	lrrc75ba	87.6571	6.08217	0.949754	6.40394	1.51416e-10	4.85066e-08	4.88441	up
ENSDARG00000026862	aktip	835.521	-2.84215	0.444744	-6.39054	1.65304e-10	5.14026e-08	-2.67567	down
ENSDARG00000078132	tex2l	140.722	5.002	0.783188	6.38672	1.69484e-10	5.14026e-08	4.20585	up
ENSDARG00000105313	CU914760.1	100.476	-3.95236	0.618928	-6.38582	1.70484e-10	5.14026e-08	-3.52981	down
ENSDARG00000110186	CDCP1	316.725	-2.94042	0.460995	-6.37842	1.78927e-10	5.29108e-08	-2.75642	down
ENSDARG00000114038	ska2	38377.7	2.4683	0.39075	6.31682	2.66994e-10	7.74636e-08	2.35321	up
ENSDARG00000041248	si:dkey-241l7.6	6653.45	2.82156	0.447571	6.30415	2.89785e-10	8.25189e-08	2.65061	up
ENSDARG00000117781	CABZ01073834.1	141.178	3.65111	0.581334	6.28058	3.37318e-10	9.4308e-08	3.28837	up
ENSDARG00000041896	dnajc5ga	989.646	-2.51899	0.401515	-6.27371	3.52547e-10	9.68056e-08	-2.39714	down
ENSDARG00000014676	bckdhb	251.894	-2.72155	0.434374	-6.26546	3.71735e-10	9.79124e-08	-2.56896	down
ENSDARG00000035325	srsf7a	677.244	-3.10852	0.495937	-6.26797	3.65776e-10	9.79124e-08	-2.88586	down
ENSDARG00000042874	phlda2	208.588	3.07206	0.490445	6.26381	3.7568e-10	9.79124e-08	2.85352	up
ENSDARG00000105098	dr1	607.152	-2.4449	0.391116	-6.25109	4.07592e-10	1.04459e-07	-2.33237	down
ENSDARG00000077631	CU459089.1	99.4547	4.14801	0.663956	6.24742	4.17292e-10	1.05192e-07	3.62982	up
ENSDARG00000057691	srsf1a	919.141	-2.55544	0.409331	-6.24297	4.29338e-10	1.06483e-07	-2.42731	down
ENSDARG00000037238	smad5	401.784	-2.54297	0.409217	-6.21425	5.15701e-10	1.24327e-07	-2.41544	down
ENSDARG00000044073	fuca2	202.696	-3.21057	0.51669	-6.21372	5.17455e-10	1.24327e-07	-2.96232	down
ENSDARG00000095322	fkbpl	3552.94	2.40929	0.389196	6.19044	5.99959e-10	1.41932e-07	2.29788	up
ENSDARG00000006092	rad21a	648.123	-3.22651	0.524038	-6.15702	7.41258e-10	1.72358e-07	-2.97096	down
ENSDARG00000045687	pdzrn4	141.163	3.81655	0.620078	6.15495	7.50989e-10	1.72358e-07	3.38702	up
ENSDARG00000010246	prmt1	1399.72	-2.85454	0.464173	-6.14974	7.76119e-10	1.75506e-07	-2.67356	down
ENSDARG00000039958	utp11	15949.7	2.54139	0.414333	6.13368	8.58677e-10	1.9136e-07	2.40874	up
ENSDARG00000074331	eif4g3b	508.756	-3.01497	0.492682	-6.1195	9.3868e-10	2.06201e-07	-2.8016	down
ENSDARG00000078322	col12a1a	150.465	-3.88154	0.634736	-6.1152	9.64335e-10	2.08853e-07	-3.44885	down
ENSDARG00000102012	ppp1cbl	169.275	-3.02402	0.495099	-6.10791	1.00942e-09	2.15581e-07	-2.80768	down
ENSDARG00000006990	creld1b	118.858	9.75462	1.59935	6.09912	1.06657e-09	2.24666e-07	5.91608	up
ENSDARG00000071426	lrrc59	31583.8	2.20478	0.362129	6.0884	1.14047e-09	2.36986e-07	2.11607	up
ENSDARG00000035427	surf6	3731.13	2.4639	0.405379	6.07802	1.21675e-09	2.46183e-07	2.34063	up
ENSDARG00000076667	ccng1	3511.76	-2.35394	0.387161	-6.08	1.2018e-09	2.46183e-07	-2.24765	down
ENSDARG00000030949	srprb	422.759	-2.48529	0.409105	-6.07495	1.24027e-09	2.47683e-07	-2.36068	down
ENSDARG00000070161	vamp3	546.032	-2.77025	0.456446	-6.06918	1.28566e-09	2.53456e-07	-2.59988	down
ENSDARG00000041411	rad51	12367	2.25962	0.375154	6.02319	1.71013e-09	3.18508e-07	2.16227	up
ENSDARG00000059832	adgrb3	200.759	3.08606	0.512379	6.02301	1.71206e-09	3.18508e-07	2.84822	up
ENSDARG00000063917	mt-nd4	1544.42	-4.57274	0.759203	-6.02307	1.71134e-09	3.18508e-07	-3.88211	down
ENSDARG00000063921	mt-nd5	1150.2	-4.31917	0.717192	-6.02233	1.7192e-09	3.18508e-07	-3.7264	down
ENSDARG00000092181	im:7140055	454.79	-2.6282	0.43614	-6.02605	1.68016e-09	3.18508e-07	-2.47961	down
ENSDARG00000103529	snx1b	722.786	2.4999	0.416737	5.99875	1.98846e-09	3.64006e-07	2.36779	up
ENSDARG00000015239	prpf19	493.011	-3.22221	0.537477	-5.99508	2.03387e-09	3.6794e-07	-2.95493	down
ENSDARG00000035993	sumo3b	2936.01	-2.59572	0.433198	-5.99201	2.07267e-09	3.70599e-07	-2.45094	down
ENSDARG00000076509	polr2d	200.21	-3.54576	0.59259	-5.98349	2.18412e-09	3.86038e-07	-3.19511	down
ENSDARG00000015343	pgd	201.337	-4.67174	0.783968	-5.95909	2.53639e-09	4.43206e-07	-3.92564	down
ENSDARG00000068261	pros1	574.31	-2.3722	0.398695	-5.94991	2.6829e-09	4.63539e-07	-2.25898	down
ENSDARG00000105727	CABZ01069022.2	176.758	-4.47021	0.751812	-5.94591	2.74928e-09	4.69729e-07	-3.80363	down
ENSDARG00000078447	tctn1	109.878	-4.7409	0.79851	-5.93719	2.89957e-09	4.89964e-07	-3.95876	down
ENSDARG00000000796	nr4a1	97.463	-3.36446	0.568208	-5.92118	3.1964e-09	5.34251e-07	-3.05599	down
ENSDARG00000076169	pold3	13593.2	2.16158	0.365712	5.91061	3.4084e-09	5.63559e-07	2.07295	up
ENSDARG00000074431	ddb1	581.266	-3.1404	0.531588	-5.90758	3.4716e-09	5.67901e-07	-2.88507	down
ENSDARG00000092553	slc25a5	3227.42	-2.37027	0.401391	-5.90513	3.52377e-09	5.70368e-07	-2.25568	down
ENSDARG00000074271	get1	1761.61	2.16905	0.367624	5.90019	3.63087e-09	5.81582e-07	2.07924	up
ENSDARG00000111165	ENSDARG00000111165|hist1h4l	581.502	2.76378	0.468904	5.89413	3.76655e-09	5.97096e-07	2.58089	up
ENSDARG00000032353	tiprl	384.926	-2.59203	0.442541	-5.85715	4.70875e-09	7.31571e-07	-2.44161	down
ENSDARG00000074071	mrnip	1504	2.45581	0.419406	5.85544	4.75757e-09	7.31571e-07	2.32462	up
ENSDARG00000100028	pole2	140.403	-3.04087	0.519199	-5.85684	4.71756e-09	7.31571e-07	-2.80337	down
ENSDARG00000057676	golga7	988.585	-2.43115	0.415743	-5.84771	4.98385e-09	7.5134e-07	-2.30552	down
ENSDARG00000104479	BX649416.2	426.857	2.64671	0.452563	5.84826	4.9673e-09	7.5134e-07	2.48401	up
ENSDARG00000041607	eif4ebp3l	663.878	-2.66794	0.457735	-5.82856	5.59069e-09	8.3361e-07	-2.50292	down
ENSDARG00000070391	tspan4b	667.6	2.73948	0.470122	5.82716	5.638e-09	8.3361e-07	2.55754	up
ENSDARG00000067591	puraa	188.978	3.61778	0.621307	5.82285	5.7854e-09	8.39265e-07	3.22424	up
ENSDARG00000102624	kif22	598.962	-2.54766	0.437483	-5.82345	5.76463e-09	8.39265e-07	-2.40279	down
ENSDARG00000098114	ctsa	728.004	-2.51104	0.431591	-5.8181	5.9522e-09	8.55392e-07	-2.37182	down
ENSDARG00000057328	cth1	2471.41	-2.14287	0.369476	-5.79976	6.6408e-09	9.45514e-07	-2.05431	down
ENSDARG00000037009	banf1	1843.33	-2.26756	0.391459	-5.79258	6.93138e-09	9.77834e-07	-2.16297	down
ENSDARG00000096447	BX005461.1	591.713	-2.29427	0.396593	-5.78495	7.25336e-09	1.01395e-06	-2.18577	down
ENSDARG00000079610	akap9	200.07	-3.52	0.60895	-5.78044	7.45054e-09	1.03213e-06	-3.15442	down
ENSDARG00000099766	myl12.1	1084.68	-3.20193	0.554479	-5.77466	7.71095e-09	1.05867e-06	-2.92108	down
ENSDARG00000056228	pld1a	388.413	2.93659	0.508848	5.77104	7.87819e-09	1.07206e-06	2.71199	up
ENSDARG00000058729	akirin2	431.598	-2.48877	0.43138	-5.76932	7.95916e-09	1.07358e-06	-2.35095	down
ENSDARG00000008976	mdn1	3371.18	-3.96984	0.692569	-5.73205	9.92262e-09	1.31535e-06	-3.4563	down
ENSDARG00000068992	hspa8	8379.41	-2.28175	0.398008	-5.73293	9.87078e-09	1.31535e-06	-2.17318	down
ENSDARG00000012588	ptdss1a	401.841	-2.73256	0.47701	-5.72852	1.01309e-08	1.33148e-06	-2.55001	down
ENSDARG00000059360	srsf3b	437.661	-2.47501	0.432962	-5.71647	1.0876e-08	1.4161e-06	-2.33695	down
ENSDARG00000115978	AL935186.10	1664.51	-3.20121	0.560124	-5.71518	1.09589e-08	1.4161e-06	-2.91535	down
ENSDARG00000030038	C20H12orf57	202.684	-2.77993	0.487301	-5.70474	1.16518e-08	1.49308e-06	-2.58664	down
ENSDARG00000018765	pknox1.1	2267.51	2.25033	0.395072	5.696	1.2265e-08	1.55866e-06	2.14325	up
ENSDARG00000115988	AL935186.11	10726	-3.77697	0.663274	-5.69444	1.23779e-08	1.56013e-06	-3.32333	down
ENSDARG00000006580	cldnd	6504.79	-2.9108	0.512251	-5.68237	1.32844e-08	1.66076e-06	-2.68961	down
ENSDARG00000054374	alg13	168.789	-2.80279	0.494966	-5.66259	1.49104e-08	1.82588e-06	-2.60229	down
ENSDARG00000063670	gtf2a1l	203.785	-2.563	0.452564	-5.66328	1.48505e-08	1.82588e-06	-2.40764	down
ENSDARG00000102332	spint1a	231.769	-2.8536	0.503991	-5.66201	1.49613e-08	1.82588e-06	-2.64312	down
ENSDARG00000020015	mrps33	4137.37	2.76939	0.491627	5.63311	1.76993e-08	2.12626e-06	2.56929	up
ENSDARG00000112751	BX511129.3	357.997	2.71529	0.481982	5.63359	1.76495e-08	2.12626e-06	2.52753	up
ENSDARG00000008494	myl6	178.071	-2.73971	0.486543	-5.63097	1.79195e-08	2.13603e-06	-2.54976	down
ENSDARG00000076563	rarres3l	223.417	2.59718	0.462516	5.61532	1.96195e-08	2.32069e-06	2.42979	up
ENSDARG00000037865	cln3	104.732	-3.19116	0.568481	-5.61348	1.98298e-08	2.32766e-06	-2.89739	down
ENSDARG00000060282	rnf121	215.924	-4.034	0.720386	-5.59978	2.14629e-08	2.49808e-06	-3.47433	down
ENSDARG00000105231	kmt5aa	2082.42	-2.24239	0.400526	-5.59862	2.16066e-08	2.49808e-06	-2.13438	down
ENSDARG00000055917	nipa1	127.127	-2.92886	0.523397	-5.59586	2.1953e-08	2.51919e-06	-2.69669	down
ENSDARG00000019000	smc3	400.267	-2.36381	0.422876	-5.58983	2.27289e-08	2.5889e-06	-2.23763	down
ENSDARG00000098296	gnsb	628.66	-2.83713	0.507879	-5.58623	2.3205e-08	2.6237e-06	-2.62464	down
ENSDARG00000038787	tmub1	541.703	-2.44695	0.438144	-5.58482	2.33948e-08	2.62585e-06	-2.30743	down
ENSDARG00000076055	rpgrip1	261.075	2.53851	0.454669	5.58321	2.36119e-08	2.63101e-06	2.38094	up
ENSDARG00000025043	trip13	210.388	-2.53707	0.454582	-5.58111	2.38985e-08	2.64379e-06	-2.38195	down
ENSDARG00000036161	hnrnpa0l	3742.69	-2.03079	0.365333	-5.55872	2.71757e-08	2.98487e-06	-1.94862	down
ENSDARG00000028804	ankrd9	44.1939	-6.26116	1.12698	-5.55572	2.76475e-08	2.99392e-06	-4.5507	down
ENSDARG00000098112	btc	2251.87	2.0204	0.363642	5.55602	2.75995e-08	2.99392e-06	1.93848	up
ENSDARG00000014685	esco2	5806.87	2.13331	0.384074	5.55444	2.78509e-08	2.99485e-06	2.03718	up
ENSDARG00000070656	si:ch211-69g19.2	954.754	-2.84632	0.513701	-5.54082	3.01054e-08	3.2148e-06	-2.62871	down
ENSDARG00000092381	ENSDARG00000092381|zgc:153759	58.8313	8.74071	1.58057	5.53009	3.20073e-08	3.39431e-06	5.31398	up
ENSDARG00000098942	rp9	3664.32	2.189	0.396263	5.52411	3.31161e-08	3.48785e-06	2.08425	up
ENSDARG00000019406	C7H11orf68	78.9209	-3.82563	0.695037	-5.50421	3.70832e-08	3.87911e-06	-3.32775	down
ENSDARG00000098324	si:cabz01054394.6	89.6228	4.43723	0.806691	5.50054	3.78636e-08	3.93398e-06	3.6974	up
ENSDARG00000029356	mboat1	433.268	-2.22657	0.406789	-5.47352	4.4118e-08	4.54838e-06	-2.11611	down
ENSDARG00000101735	chn1	296.578	-3.20785	0.586174	-5.47252	4.43686e-08	4.54838e-06	-2.89686	down
ENSDARG00000007836	ctsla	3321.1	-2.31628	0.423388	-5.47084	4.47918e-08	4.56135e-06	-2.19245	down
ENSDARG00000006640	eomesa	600.544	-2.58014	0.472444	-5.46126	4.7278e-08	4.78285e-06	-2.41082	down
ENSDARG00000003749	polb	6394.17	2.11242	0.387191	5.45575	4.87667e-08	4.90121e-06	2.01576	up
ENSDARG00000099730	pkma	536.473	-2.4474	0.448889	-5.45211	4.97746e-08	4.97003e-06	-2.30138	down
ENSDARG00000074790	rab5if	782.093	-2.08815	0.383253	-5.44849	5.07995e-08	5.03963e-06	-1.99561	down
ENSDARG00000071113	xirp2a	50.3917	-4.84719	0.890542	-5.44297	5.24009e-08	5.0998e-06	-3.89792	down
ENSDARG00000094881	si:ch211-197h24.8	56.4236	5.74949	1.05619	5.44363	5.22048e-08	5.0998e-06	4.38518	up
ENSDARG00000103677	CABZ01008730.1	365.819	2.50429	0.459939	5.44483	5.18555e-08	5.0998e-06	2.34473	up
ENSDARG00000039065	trpc2a	78.6937	-23.5497	4.32882	-5.44021	5.32174e-08	5.14669e-06	-0.653549	down
ENSDARG00000061804	si:ch211-194e15.5	93.4278	7.96663	1.46716	5.42996	5.63668e-08	5.4172e-06	5.24767	up
ENSDARG00000059303	hnrnpl2	500.814	-2.48683	0.458554	-5.4232	5.85408e-08	5.59119e-06	-2.33237	down
ENSDARG00000007231	ryk	957.286	2.34467	0.432624	5.41965	5.97163e-08	5.63348e-06	2.21219	up
ENSDARG00000115830	BX465228.2	80.3656	9.19036	1.69543	5.42066	5.93785e-08	5.63348e-06	5.02761	up
ENSDARG00000002967	pdap1b	7912.46	1.96481	0.362833	5.41519	6.12247e-08	5.74056e-06	1.88551	up
ENSDARG00000068432	si:dkey-56m19.5	58.4102	5.19407	0.96027	5.40896	6.33907e-08	5.90763e-06	4.02076	up
ENSDARG00000077456	si:ch211-113a14.12	542.892	3.34146	0.618347	5.40385	6.5224e-08	6.04187e-06	2.97076	up
ENSDARG00000015111	ddx39ab	1840.87	-3.04104	0.563154	-5.40002	6.66326e-08	6.09887e-06	-2.76667	down
ENSDARG00000070471	tarbp2	438.868	-2.42705	0.449447	-5.40009	6.66088e-08	6.09887e-06	-2.28183	down
ENSDARG00000017928	xrcc3	219.486	-2.70288	0.500973	-5.39526	6.84261e-08	6.22597e-06	-2.50508	down
ENSDARG00000099312	jpt1b	27125.4	2.07993	0.386247	5.38499	7.24506e-08	6.55337e-06	1.98521	up
ENSDARG00000022853	eogt	61.168	-6.44766	1.19826	-5.38085	7.41342e-08	6.66644e-06	-4.4816	down
ENSDARG00000057497	stk35l	903.56	-2.17905	0.405105	-5.37899	7.49064e-08	6.69672e-06	-2.0718	down
ENSDARG00000033012	pcnt	5409.1	-3.82708	0.713454	-5.36415	8.13296e-08	7.15533e-06	-3.30598	down
ENSDARG00000038228	selenow2a	575.554	-2.578	0.480434	-5.36598	8.05114e-08	7.15533e-06	-2.40367	down
ENSDARG00000039356	zgc:194209	142.872	-3.05461	0.569472	-5.36393	8.14322e-08	7.15533e-06	-2.77258	down
ENSDARG00000098622	ccne1	1409.38	-2.5583	0.478013	-5.35194	8.70147e-08	7.60242e-06	-2.38682	down
ENSDARG00000045075	tmem106a	276.661	-2.50181	0.46766	-5.34963	8.8133e-08	7.64928e-06	-2.34063	down
ENSDARG00000089055	ube2ka	109.351	-3.46042	0.646955	-5.34879	8.8546e-08	7.64928e-06	-3.06025	down
ENSDARG00000000069	dap	329.099	-2.68064	0.501667	-5.34347	9.11855e-08	7.83329e-06	-2.48456	down
ENSDARG00000005828	faima	162.715	-2.96348	0.556326	-5.32688	9.99139e-08	8.53542e-06	-2.70114	down
ENSDARG00000030479	hmgb1b	339.976	-2.56352	0.481755	-5.32121	1.03082e-07	8.75738e-06	-2.38897	down
ENSDARG00000074955	nup98	460.011	-2.70405	0.508439	-5.31833	1.04723e-07	8.84792e-06	-2.50099	down
ENSDARG00000095504	si:ch211-167j6.3	3518.43	2.06888	0.389364	5.3135	1.07542e-07	9.03649e-06	1.9732	up
ENSDARG00000019746	rfng	456.438	-2.21741	0.417532	-5.31075	1.09175e-07	9.12385e-06	-2.10176	down
ENSDARG00000092693	tpt1	636.942	-2.30921	0.435185	-5.30628	1.11888e-07	9.30002e-06	-2.17922	down
ENSDARG00000014591	ilf2	599.544	-2.31056	0.435891	-5.30077	1.15318e-07	9.53361e-06	-2.17996	down
ENSDARG00000035957	gmnn	28072.5	1.93298	0.364836	5.2982	1.1695e-07	9.61681e-06	1.85414	up
ENSDARG00000020235	sept9a	656.717	-2.11537	0.399473	-5.29541	1.18751e-07	9.71296e-06	-2.01393	down
ENSDARG00000057392	lrrc31	70.9276	3.68686	0.696659	5.29221	1.20848e-07	9.8322e-06	3.18928	up
ENSDARG00000045159	zdhhc4	228.797	-2.38655	0.451736	-5.28307	1.27038e-07	1.02814e-05	-2.24247	down
ENSDARG00000114022	WDR1	551.431	-2.22967	0.422389	-5.27872	1.30091e-07	1.04734e-05	-2.1109	down
ENSDARG00000054814	ptp4a3b	369.331	-2.85309	0.541133	-5.27244	1.34623e-07	1.07294e-05	-2.61314	down
ENSDARG00000094669	BX510337.1	52.4361	8.57518	1.62643	5.27238	1.34667e-07	1.07294e-05	4.98789	up
ENSDARG00000009942	cdc6	702.206	-2.02587	0.384368	-5.27065	1.35942e-07	1.07751e-05	-1.93554	down
ENSDARG00000094554	si:ch73-7i4.1	81.8165	6.98268	1.32511	5.26953	1.36774e-07	1.07855e-05	4.81925	up
ENSDARG00000030237	pgrmc2	1000.68	-2.10363	0.4004	-5.25382	1.48976e-07	1.15937e-05	-2.00232	down
ENSDARG00000052109	zgc:114041	483.739	-2.35578	0.448426	-5.25344	1.49284e-07	1.15937e-05	-2.2154	down
ENSDARG00000077215	eif4g3a	426.177	-2.66109	0.506367	-5.25526	1.47813e-07	1.15937e-05	-2.46277	down
ENSDARG00000009534	wls	290.727	-2.34041	0.44651	-5.24155	1.59232e-07	1.23041e-05	-2.20209	down
ENSDARG00000010301	b4galt6	1418.52	-1.98874	0.379764	-5.23677	1.63415e-07	1.25641e-05	-1.90207	down
ENSDARG00000096454	ap1m2	412.99	-2.12973	0.406951	-5.23338	1.66436e-07	1.27327e-05	-2.02396	down
ENSDARG00000014047	cldn7b	507.239	-2.18424	0.417587	-5.23061	1.68948e-07	1.27976e-05	-2.07039	down
ENSDARG00000099527	nkiras1	2226.17	2.34312	0.447961	5.23064	1.68926e-07	1.27976e-05	2.20151	up
ENSDARG00000043313	ank2b	37.1016	-6.35882	1.21626	-5.22818	1.71185e-07	1.29035e-05	-4.44807	down
ENSDARG00000004460	desi2	569.663	-2.41375	0.462072	-5.22376	1.75325e-07	1.31511e-05	-2.26167	down
ENSDARG00000056656	tspan18a	81.5382	6.04687	1.15844	5.21983	1.79083e-07	1.33677e-05	4.31674	up
ENSDARG00000074667	akt1s1	653.922	-2.27	0.435583	-5.21142	1.87403e-07	1.39212e-05	-2.14197	down
ENSDARG00000040717	macc1	2770.27	1.98577	0.381171	5.20967	1.89179e-07	1.39856e-05	1.89763	up
ENSDARG00000043485	si:ch211-22i13.2	1715.55	2.62904	0.506007	5.19566	2.03993e-07	1.50086e-05	2.42868	up
ENSDARG00000061371	cdh18a	68.6083	4.3749	0.842858	5.19055	2.09672e-07	1.5353e-05	3.59638	up
ENSDARG00000042894	tyms	271.542	-2.60157	0.501593	-5.18661	2.14158e-07	1.55388e-05	-2.41089	down
ENSDARG00000106529	dut	395.304	-2.34941	0.452982	-5.18655	2.1423e-07	1.55388e-05	-2.2067	down
ENSDARG00000112593	ENSDARG00000112593|hist1h2a3	341.458	2.56677	0.495884	5.17615	2.26514e-07	1.63526e-05	2.37787	up
ENSDARG00000045139	ca7	537.25	-2.2353	0.43202	-5.17407	2.29049e-07	1.64584e-05	-2.11101	down
ENSDARG00000077607	dus2	390.322	-2.24659	0.434587	-5.16948	2.34749e-07	1.67895e-05	-2.12037	down
ENSDARG00000016871	smarce1	449.632	-2.12759	0.411835	-5.16612	2.39005e-07	1.70147e-05	-2.0195	down
ENSDARG00000054777	C8H5orf51	6691.19	2.21833	0.429766	5.16171	2.44702e-07	1.734e-05	2.09439	up
ENSDARG00000115819	CT583728.24	50.8082	-4.30419	0.834634	-5.15698	2.50969e-07	1.77025e-05	-3.54519	down
ENSDARG00000042793	tpp1	333.021	-2.43388	0.473352	-5.14181	2.72108e-07	1.9106e-05	-2.27341	down
ENSDARG00000101986	irf6	446.801	-3.01877	0.587258	-5.14045	2.74088e-07	1.91575e-05	-2.72484	down
ENSDARG00000005162	tpm3	960.809	-2.27081	0.441939	-5.1383	2.77234e-07	1.92897e-05	-2.13913	down
ENSDARG00000058644	dnajb2	162.164	2.95624	0.576117	5.13131	2.87727e-07	1.99296e-05	2.67518	up
ENSDARG00000090624	ADGRL3	18.8859	-8.25714	1.6101	-5.12833	2.92317e-07	2.01567e-05	-4.58565	down
ENSDARG00000018914	hnrnpk	390.272	-2.6744	0.521653	-5.12679	2.94731e-07	2.02325e-05	-2.46387	down
ENSDARG00000045567	phpt1	3369.93	1.9451	0.379624	5.12375	2.99521e-07	2.04699e-05	1.85947	up
ENSDARG00000097658	BX001030.2	28.5973	-6.42525	1.25438	-5.12227	3.01886e-07	2.05403e-05	-4.48059	down
ENSDARG00000024443	gnpda2	182.92	-2.67822	0.523284	-5.11811	3.08621e-07	2.0906e-05	-2.46641	down
ENSDARG00000037746	actb1	3126.32	-2.34062	0.4577	-5.11388	3.15607e-07	2.12855e-05	-2.19582	down
ENSDARG00000100697	FQ323156.1	759.474	-1.93276	0.378072	-5.11215	3.18517e-07	2.13879e-05	-1.84925	down
ENSDARG00000079765	si:ch211-112f3.4	41.5133	8.23767	1.61225	5.10943	3.23124e-07	2.1603e-05	4.83053	up
ENSDARG00000019060	snx12	136.322	2.81543	0.551199	5.10783	3.25884e-07	2.16931e-05	2.56642	up
ENSDARG00000075211	chd7	4393.2	-2.65659	0.520538	-5.10355	3.33341e-07	2.20939e-05	-2.44849	down
ENSDARG00000028401	rhogc	472.327	-2.04001	0.399943	-5.10075	3.38306e-07	2.22313e-05	-1.94192	down
ENSDARG00000105459	CU457819.5	432.966	2.19676	0.430665	5.10084	3.38145e-07	2.22313e-05	2.074	up
ENSDARG00000088440	ssh2a	1330.36	-3.2604	0.63943	-5.09891	3.41617e-07	2.23534e-05	-2.89211	down
ENSDARG00000097244	zgc:174263	224.748	2.59074	0.508684	5.09303	3.52385e-07	2.29603e-05	2.3932	up
ENSDARG00000029907	trim54	57.7158	5.63854	1.10729	5.09221	3.53913e-07	2.29625e-05	4.09541	up
ENSDARG00000062936	ndnf	65.3877	4.8429	0.95286	5.08249	3.72518e-07	2.40681e-05	3.77603	up
ENSDARG00000034541	tgfbr2b	205.92	2.44412	0.481043	5.08087	3.75715e-07	2.41731e-05	2.27572	up
ENSDARG00000046106	rab10	298.24	-2.79815	0.550924	-5.07901	3.79405e-07	2.43088e-05	-2.55486	down
ENSDARG00000002344	tubb4b	3313.62	-1.85409	0.365163	-5.07743	3.82571e-07	2.441e-05	-1.7791	down
ENSDARG00000105353	ENSDARG00000105353|hist1h4l	160.612	2.57379	0.507342	5.07309	3.91413e-07	2.48709e-05	2.3775	up
ENSDARG00000090489	ANKRD66	109.723	3.94454	0.777672	5.07224	3.93153e-07	2.48786e-05	3.31519	up
ENSDARG00000013478	rrp15	1893.55	1.99085	0.393026	5.06544	4.07456e-07	2.56781e-05	1.89719	up
ENSDARG00000011801	wars2	115.589	2.86171	0.565109	5.06399	4.10574e-07	2.5769e-05	2.5977	up
ENSDARG00000041237	med18	126.888	-2.87424	0.567892	-5.06125	4.16517e-07	2.60357e-05	-2.60985	down
ENSDARG00000005738	rpf1	10660.1	2.15708	0.426303	5.05997	4.19321e-07	2.61048e-05	2.03839	up
ENSDARG00000079949	supt16h	698.096	-2.19893	0.435497	-5.04925	4.43559e-07	2.75024e-05	-2.07488	down
ENSDARG00000069476	spint2	433.428	-2.0519	0.406448	-5.04837	4.45599e-07	2.7518e-05	-1.95024	down
ENSDARG00000020679	clpp	471.111	-2.12374	0.42104	-5.04404	4.55811e-07	2.8036e-05	-2.01131	down
ENSDARG00000098766	pcxa	741.794	-1.93901	0.38529	-5.0326	4.83868e-07	2.96432e-05	-1.85213	down
ENSDARG00000106873	LO018188.1	94.0024	3.78095	0.751579	5.03068	4.88748e-07	2.98233e-05	3.18852	up
ENSDARG00000079508	fam114a2	12024.5	1.88637	0.375194	5.02772	4.96344e-07	3.01671e-05	1.80519	up
ENSDARG00000100826	hif1al	128.051	-2.6379	0.524782	-5.02667	4.99072e-07	3.02135e-05	-2.4276	down
ENSDARG00000040534	epcam	3192.72	-2.37774	0.47499	-5.00587	5.56108e-07	3.35335e-05	-2.22021	down
ENSDARG00000042440	p2rx7	48.4264	5.64815	1.12855	5.00479	5.59237e-07	3.35335e-05	4.19325	up
ENSDARG00000058996	jam2a	213.122	-2.35832	0.471253	-5.00437	5.60454e-07	3.35335e-05	-2.20434	down
ENSDARG00000010052	ndrg3b	267.167	-2.74906	0.549441	-5.00338	5.63337e-07	3.35753e-05	-2.51107	down
ENSDARG00000008490	ltv1	1710.92	1.83097	0.366188	5.00007	5.73084e-07	3.40243e-05	1.7558	up
ENSDARG00000057986	ints8	204.908	-3.49396	0.699083	-4.99792	5.7951e-07	3.42736e-05	-3.03261	down
ENSDARG00000018534	slc6a9	71.2456	-4.68269	0.937826	-4.99313	5.94078e-07	3.4867e-05	-3.68165	down
ENSDARG00000044299	lmnb1	1187.49	-2.00394	0.40133	-4.99325	5.93731e-07	3.4867e-05	-1.90698	down
ENSDARG00000035433	arpc5lb	4230.09	1.87025	0.374789	4.99016	6.03306e-07	3.52739e-05	1.78996	up
ENSDARG00000037870	actb2	3530.71	-2.1215	0.425213	-4.98927	6.06079e-07	3.53018e-05	-2.0071	down
ENSDARG00000108525	CR749167.2	38.925	8.14375	1.63266	4.98803	6.09988e-07	3.53954e-05	4.68208	up
ENSDARG00000075158	igdcc3	654.361	-2.68779	0.539241	-4.98439	6.21565e-07	3.56634e-05	-2.46311	down
ENSDARG00000086591	si:ch211-113a14.11	192.344	2.7581	0.553323	4.98462	6.20831e-07	3.56634e-05	2.50961	up
ENSDARG00000102433	sytl4	2380.21	1.85234	0.37158	4.98504	6.19479e-07	3.56634e-05	1.77414	up
ENSDARG00000053857	ccdc187	349.89	2.13322	0.42808	4.98324	6.25287e-07	3.57436e-05	2.01543	up
ENSDARG00000031108	lrba	817.19	-2.27971	0.457969	-4.97787	6.42893e-07	3.64788e-05	-2.13842	down
ENSDARG00000035018	thy1	3486.81	-2.75927	0.554238	-4.97849	6.40822e-07	3.64788e-05	-2.51721	down
ENSDARG00000062330	si:ch211-233a24.2	326.262	-2.63872	0.531122	-4.9682	6.75764e-07	3.8203e-05	-2.42423	down
ENSDARG00000043457	gapdh	5574.31	-1.96486	0.395753	-4.96485	6.87553e-07	3.87271e-05	-1.87227	down
ENSDARG00000026180	prpf8	483.872	-2.06822	0.417239	-4.95693	7.16158e-07	3.98998e-05	-1.9605	down
ENSDARG00000091851	tsen2	848.096	2.15686	0.435015	4.95812	7.11788e-07	3.98998e-05	2.03393	up
ENSDARG00000105276	grb2a	756.297	2.03149	0.409773	4.95761	7.13664e-07	3.98998e-05	1.92813	up
ENSDARG00000052536	tia1	690.752	-2.02077	0.407877	-4.95436	7.25699e-07	4.02855e-05	-1.91995	down
ENSDARG00000016691	cd9b	849.772	-2.13746	0.431547	-4.95301	7.30729e-07	4.04188e-05	-2.01888	down
ENSDARG00000078387	si:dkey-92i15.4	62.6566	7.46369	1.5079	4.94972	7.4322e-07	4.09606e-05	4.84749	up
ENSDARG00000091326	cep120	197.51	-2.37577	0.480116	-4.94833	7.48515e-07	4.09606e-05	-2.21517	down
ENSDARG00000102473	zgc:171673	266.174	2.52631	0.510502	4.94868	7.47201e-07	4.09606e-05	2.33288	up
ENSDARG00000022303	higd1a	243.778	-2.39954	0.485202	-4.94545	7.59696e-07	4.1425e-05	-2.23389	down
ENSDARG00000010420	ndrg1b	407.156	-2.14296	0.433482	-4.9436	7.66914e-07	4.15241e-05	-2.02307	down
ENSDARG00000068711	crfb4	153.655	3.23075	0.653493	4.94382	7.66081e-07	4.15241e-05	2.84541	up
ENSDARG00000089953	si:ch73-367f21.6	62.9058	4.53776	0.918379	4.94105	7.7703e-07	4.19242e-05	3.60726	up
ENSDARG00000071652	rrp8	11580.2	2.3741	0.481133	4.9344	8.03965e-07	4.32257e-05	2.2096	up
ENSDARG00000077053	ppfia3	1350.22	2.51526	0.510896	4.92324	8.51217e-07	4.54485e-05	2.31976	up
ENSDARG00000112840	ENSDARG00000112840|hist1h2a10	434.462	2.13048	0.432709	4.92359	8.49703e-07	4.54485e-05	2.00977	up
ENSDARG00000056649	htatsf1	7299.93	1.89588	0.385608	4.91661	8.80561e-07	4.68526e-05	1.80986	up
ENSDARG00000070623	med10	210.501	-2.40508	0.489583	-4.91251	8.99158e-07	4.76771e-05	-2.23645	down
ENSDARG00000059529		1244.64	2.13414	0.434775	4.90862	9.172e-07	4.83006e-05	2.01236	up
ENSDARG00000093008	adgrf3b	163.562	-3.61792	0.736993	-4.90902	9.15307e-07	4.83006e-05	-3.09549	down
ENSDARG00000076334	mrpl43	166.446	-2.2839	0.465772	-4.90347	9.41579e-07	4.92471e-05	-2.13775	down
ENSDARG00000092659	ppp3r1a	786.028	1.94353	0.396323	4.90389	9.39583e-07	4.92471e-05	1.8507	up
ENSDARG00000011777	cttn	835.194	-2.25352	0.459984	-4.89913	9.62642e-07	5.01781e-05	-2.11275	down
ENSDARG00000004311	ldlrap1a	9506.03	2.11815	0.432501	4.89743	9.70977e-07	5.04416e-05	1.99837	up
ENSDARG00000039493	naa20	1581.75	2.27217	0.465233	4.88395	1.03983e-06	5.38364e-05	2.12469	up
ENSDARG00000074758	csde1	3205.22	-1.87735	0.38464	-4.88081	1.05653e-06	5.45178e-05	-1.79352	down
ENSDARG00000088439	gm2a	359.917	-2.1038	0.431148	-4.87953	1.0634e-06	5.46886e-05	-1.98739	down
ENSDARG00000024540	tspan36	932.059	-2.0318	0.416456	-4.87878	1.06743e-06	5.47131e-05	-1.92639	down
ENSDARG00000090064	CABZ01084273.1	42.1209	8.25727	1.69317	4.87682	1.07808e-06	5.50751e-05	4.49204	up
ENSDARG00000102097	nfkbiz	39.26	8.15773	1.67313	4.87572	1.08413e-06	5.5201e-05	4.51924	up
ENSDARG00000014465	arhgef25b	53.7035	7.16187	1.47185	4.8659	1.13938e-06	5.78224e-05	4.65534	up
ENSDARG00000058962	txnl4b	220.758	-2.23728	0.460596	-4.85736	1.18958e-06	6.01718e-05	-2.09701	down
ENSDARG00000027639	zgc:165539	215.08	-2.45911	0.506492	-4.85518	1.20278e-06	6.06399e-05	-2.27552	down
ENSDARG00000013655	tpd52l2b	413.951	-2.70025	0.556727	-4.85022	1.23323e-06	6.19721e-05	-2.46099	down
ENSDARG00000036993	erbb3b	82.6309	4.48529	0.925245	4.84768	1.24915e-06	6.22162e-05	3.52135	up
ENSDARG00000100892	cfap53	57.3742	4.39759	0.90713	4.8478	1.24838e-06	6.22162e-05	3.51626	up
ENSDARG00000112569	BX321875.3	51.623	4.70729	0.971076	4.84751	1.25023e-06	6.22162e-05	3.60133	up
ENSDARG00000103516	sec24c	675.801	-1.93902	0.400404	-4.84265	1.28116e-06	6.35498e-05	-1.84562	down
ENSDARG00000093549	selenop	28.9541	-6.4112	1.32484	-4.83922	1.3035e-06	6.44497e-05	-4.27888	down
ENSDARG00000052638	fam210b	933.823	-2.00995	0.415693	-4.83518	1.33027e-06	6.55626e-05	-1.90601	down
ENSDARG00000095947	adkb	132.406	-3.3834	0.699861	-4.83439	1.33557e-06	6.56134e-05	-2.93576	down
ENSDARG00000110637	si:ch211-212k5.1	79.0084	-4.52066	0.935622	-4.83171	1.35364e-06	6.62895e-05	-3.55842	down
ENSDARG00000063244	lix1l	54.1459	3.68305	0.762372	4.83105	1.35817e-06	6.63003e-05	3.11075	up
ENSDARG00000067752	pigl	185.63	-2.90833	0.602439	-4.82759	1.38198e-06	6.71767e-05	-2.61152	down
ENSDARG00000090625	si:ch73-248e21.1	6075.45	1.73494	0.359435	4.82684	1.38717e-06	6.71767e-05	1.66622	up
ENSDARG00000104501	FP236812.1	151.813	2.84882	0.59024	4.82654	1.38923e-06	6.71767e-05	2.55562	up
ENSDARG00000029406	h2ax	587.201	2.21251	0.458682	4.82362	1.40975e-06	6.79553e-05	2.07227	up
ENSDARG00000045691	zcrb1	2207.74	1.77228	0.367593	4.82132	1.42613e-06	6.85301e-05	1.69901	up
ENSDARG00000060489	mrpl32	566.477	1.98286	0.412899	4.8023	1.56856e-06	7.51396e-05	1.88045	up
ENSDARG00000002506	C7H16orf87	7644.11	2.05569	0.428207	4.80069	1.58123e-06	7.55111e-05	1.94168	up
ENSDARG00000061140	colec12	32.9557	7.9044	1.64851	4.79487	1.62777e-06	7.7493e-05	4.46571	up
ENSDARG00000089225	ro60	733.326	2.24562	0.468447	4.79375	1.63696e-06	7.76897e-05	2.0981	up
ENSDARG00000093125		1388.61	-2.40838	0.502591	-4.79194	1.65177e-06	7.81514e-05	-2.23124	down
ENSDARG00000017010	scamp2l	652.463	-1.85606	0.388011	-4.78353	1.72242e-06	8.02595e-05	-1.77177	down
ENSDARG00000038802	cenpl	363.855	-1.9969	0.417421	-4.7839	1.71926e-06	8.02595e-05	-1.89276	down
ENSDARG00000041600	wdr83	379.214	-2.34666	0.490555	-4.78368	1.72119e-06	8.02595e-05	-2.18138	down
ENSDARG00000060309	srgap3	232.933	2.56667	0.536386	4.78512	1.70887e-06	8.02595e-05	2.35043	up
ENSDARG00000074393	sh3yl1	268.652	-3.29091	0.687748	-4.78505	1.70944e-06	8.02595e-05	-2.86841	down
ENSDARG00000038151	zgc:92360	20.5506	-7.39585	1.54669	-4.78174	1.73785e-06	8.06549e-05	-4.49693	down
ENSDARG00000068175	ing5b	14091.7	2.00461	0.419257	4.78133	1.74139e-06	8.06549e-05	1.89781	up
ENSDARG00000102407	cep97	373.014	-2.72447	0.569917	-4.78046	1.74894e-06	8.07611e-05	-2.47277	down
ENSDARG00000011921	txnl1	562.652	-2.39167	0.500555	-4.77804	1.77008e-06	8.14926e-05	-2.21695	down
ENSDARG00000053656	lypla2	140.177	-2.56558	0.537236	-4.7755	1.79257e-06	8.20532e-05	-2.35284	down
ENSDARG00000070166	zgc:153499	1482.25	-2.73527	0.572775	-4.77546	1.79293e-06	8.20532e-05	-2.48069	down
ENSDARG00000076501	asxl2	134.421	2.89243	0.606243	4.77107	1.83251e-06	8.36156e-05	2.58811	up
ENSDARG00000043287	atg101	250.501	-2.51504	0.527313	-4.76955	1.84641e-06	8.40005e-05	-2.31313	down
ENSDARG00000029107	ube2d1a	212.443	-2.2175	0.465045	-4.76835	1.85739e-06	8.42512e-05	-2.07592	down
ENSDARG00000053586	creb1a	4370.89	1.85983	0.390769	4.7594	1.94165e-06	8.73006e-05	1.7733	up
ENSDARG00000077115	si:ch73-44m9.1	72.4579	3.94937	0.829758	4.75967	1.93913e-06	8.73006e-05	3.25424	up
ENSDARG00000097102	si:ch73-281n10.2	26187.5	1.74558	0.36674	4.75973	1.93849e-06	8.73006e-05	1.67371	up
ENSDARG00000045928	psma4	2733.59	1.81451	0.381345	4.75818	1.95347e-06	8.75757e-05	1.73391	up
ENSDARG00000055510	ypel3	1852.63	-1.97932	0.416413	-4.75327	2.00155e-06	8.94702e-05	-1.87663	down
ENSDARG00000056091	cttnbp2nlb	47.6797	4.46584	0.939859	4.7516	2.01809e-06	8.99483e-05	3.53084	up
ENSDARG00000055934	si:ch1073-416j23.1	1137.87	2.33077	0.490681	4.75007	2.03343e-06	9.03701e-05	2.16371	up
ENSDARG00000105071	ENSDARG00000105071|nos1apa	452.151	2.07363	0.436635	4.74911	2.04315e-06	9.05405e-05	1.95461	up
ENSDARG00000056677	BX530018.2	291.394	2.48145	0.522955	4.74506	2.08449e-06	9.2107e-05	2.2815	up
ENSDARG00000034957	hddc2	213.27	-2.42173	0.510474	-4.74408	2.09455e-06	9.2286e-05	-2.23843	down
ENSDARG00000023160	snrnp40	216.041	-2.66804	0.562518	-4.74303	2.10545e-06	9.25013e-05	-2.42691	down
ENSDARG00000103002	nptna	286.594	-2.10121	0.443109	-4.74198	2.11636e-06	9.2716e-05	-1.97863	down
ENSDARG00000077180	slc37a4b	78.1356	-3.77304	0.79577	-4.74136	2.12287e-06	9.2737e-05	-3.15396	down
ENSDARG00000036593	kdm2ba	1431.76	1.91886	0.405759	4.72907	2.2555e-06	9.82516e-05	1.82298	up
ENSDARG00000086112	si:ch211-266i6.3	6425.77	1.81142	0.383199	4.72711	2.27737e-06	9.89239e-05	1.73026	up
ENSDARG00000023443	tjp2b	269.376	-2.3581	0.498993	-4.72573	2.29293e-06	9.93194e-05	-2.18664	down
ENSDARG00000095974	si:ch73-211l13.2	341.904	-2.25788	0.477963	-4.72397	2.31289e-06	9.99024e-05	-2.10648	down
ENSDARG00000007438	ube2ib	645.502	-2.02439	0.429255	-4.71606	2.40456e-06	0.000102708	-1.91312	down
ENSDARG00000018281	cfap161	46.6877	-4.17061	0.884064	-4.71754	2.38708e-06	0.000102708	-3.35785	down
ENSDARG00000054442	cbx1b	498.593	2.21894	0.470454	4.71658	2.39841e-06	0.000102708	2.07111	up
ENSDARG00000075677	mrpl17	1395.32	1.75343	0.371768	4.71647	2.3997e-06	0.000102708	1.6793	up
ENSDARG00000089697	nfe2l2b	86.6078	3.12973	0.663987	4.71354	2.43446e-06	0.000103467	2.73784	up
ENSDARG00000093841	zgc:152936	1240.9	2.69603	0.571988	4.71343	2.43579e-06	0.000103467	2.43682	up
ENSDARG00000099966	polr2a	500.104	-2.04886	0.434865	-4.71149	2.45911e-06	0.00010417	-1.93354	down
ENSDARG00000012369	rdh10b	8226.7	1.80354	0.383319	4.70506	2.53785e-06	0.00010721	1.72268	up
ENSDARG00000113971	LO018181.1	45.0312	-4.74227	1.00834	-4.70302	2.56339e-06	0.000107697	-3.61347	down
ENSDARG00000114534	ENSDARG00000114534|hist1h4l	164.471	2.63083	0.559326	4.70357	2.5565e-06	0.000107697	2.3907	up
ENSDARG00000086184	FBXO48	2831	1.76902	0.376227	4.70201	2.57614e-06	0.000107938	1.69248	up
ENSDARG00000035136	selenow1	271.207	-2.11264	0.449412	-4.7009	2.59023e-06	0.000108234	-1.98625	down
ENSDARG00000017219	pabpc1a	7609.5	-2.16823	0.461762	-4.69556	2.65883e-06	0.000109892	-2.0318	down
ENSDARG00000026616	zgc:113425	354.357	-3.47164	0.739321	-4.69571	2.65678e-06	0.000109892	-2.96843	down
ENSDARG00000100075	abcg2a	154.889	-3.9602	0.843474	-4.69511	2.66468e-06	0.000109892	-3.24634	down
ENSDARG00000104439	cldnd1a	260.854	-2.33998	0.498202	-4.69684	2.64212e-06	0.000109892	-2.17028	down
ENSDARG00000110137	si:dkey-240e12.6	958.282	2.17007	0.462205	4.69503	2.66565e-06	0.000109892	2.03054	up
ENSDARG00000095538	senp3a	2397.26	1.9404	0.413409	4.69366	2.68363e-06	0.000110338	1.83972	up
ENSDARG00000041623	mt2	4178.92	2.02387	0.431257	4.69296	2.69279e-06	0.000110419	1.91016	up
ENSDARG00000093448	mpc1	189.706	-2.53608	0.540817	-4.68934	2.74091e-06	0.000112093	-2.32297	down
ENSDARG00000093452	BX511129.2	26.298	-6.21561	1.32572	-4.68849	2.75234e-06	0.000112176	-4.12208	down
ENSDARG00000117652	CABZ01087560.1	244.318	-2.07283	0.442147	-4.6881	2.75754e-06	0.000112176	-1.95238	down
ENSDARG00000005625	maco1a	5944.97	1.69495	0.361943	4.68291	2.82831e-06	0.000114561	1.62691	up
ENSDARG00000062173	camsap2a	134.705	2.4561	0.524504	4.68271	2.83106e-06	0.000114561	2.25806	up
ENSDARG00000088989	si:dkey-241l7.5	2348.38	2.38861	0.51024	4.68134	2.85006e-06	0.000115027	2.20357	up
ENSDARG00000015917	rnft1	207.369	-2.24766	0.480225	-4.68044	2.86266e-06	0.000115154	-2.09548	down
ENSDARG00000042837	atp1b3b	2593.98	-1.84483	0.394191	-4.68004	2.86817e-06	0.000115154	-1.75852	down
ENSDARG00000043301	gtf3c6	2404.17	2.14949	0.459559	4.67727	2.90714e-06	0.000116414	2.01313	up
ENSDARG00000100185	elovl7b	2131.01	-2.17499	0.465156	-4.67582	2.92776e-06	0.000116935	-2.03629	down
ENSDARG00000020982	prickle2a	261.447	-2.43239	0.520765	-4.6708	3.00034e-06	0.000119524	-2.24122	down
ENSDARG00000101019	ext1b	606.139	2.20469	0.472087	4.67009	3.0107e-06	0.000119627	2.05811	up
ENSDARG00000012002	slc38a7	572.745	-2.20037	0.471353	-4.66819	3.03868e-06	0.000120427	-2.05658	down
ENSDARG00000032997	rnf185	364.584	-1.97047	0.422188	-4.66728	3.0521e-06	0.000120648	-1.86559	down
ENSDARG00000043179	bag4	544.502	-1.9142	0.410207	-4.66641	3.06501e-06	0.000120848	-1.81758	down
ENSDARG00000114133	hist1h2a5	253.779	2.56119	0.548999	4.66521	3.08304e-06	0.000121248	2.33169	up
ENSDARG00000056995	snai1a	235.212	-2.32223	0.497905	-4.66401	3.10113e-06	0.000121648	-2.15448	down
ENSDARG00000058022	ormdl2	114.472	-2.93946	0.6304	-4.66285	3.1186e-06	0.000122022	-2.61492	down
ENSDARG00000075508	si:dkey-108k21.10	53.442	4.46511	0.957728	4.66219	3.12863e-06	0.000122104	3.48797	up
ENSDARG00000033361	asl	171.267	-2.50567	0.537604	-4.6608	3.14978e-06	0.000122309	-2.29714	down
ENSDARG00000076439	ppp4cb	492.388	-2.1571	0.462781	-4.66116	3.14431e-06	0.000122309	-2.02066	down
ENSDARG00000079688	tnrc6a	2448.49	-1.88579	0.404681	-4.65995	3.16291e-06	0.000122509	-1.79306	down
ENSDARG00000003961	parp3	130.444	-3.28042	0.704598	-4.65573	3.22832e-06	0.000124728	-2.84059	down
ENSDARG00000102791	zgc:174704	38.3352	4.79423	1.03089	4.65055	3.31047e-06	0.000127263	3.64114	up
ENSDARG00000105134	zdhhc24	452.899	-2.32387	0.499693	-4.65059	3.30989e-06	0.000127263	-2.15452	down
ENSDARG00000098036	si:ch211-69l10.4	19.3673	-7.30446	1.57184	-4.64708	3.36662e-06	0.000129099	-4.34741	down
ENSDARG00000021124	cfl1	25130.1	1.8122	0.390521	4.64047	3.47624e-06	0.00013297	1.72799	up
ENSDARG00000003655	tmem59l	405.133	-1.97681	0.426143	-4.63885	3.50354e-06	0.000133682	-1.86977	down
ENSDARG00000040286	ubl7b	144.029	-2.70213	0.582771	-4.63668	3.54042e-06	0.000134755	-2.44178	down
ENSDARG00000008049	si:dkey-42i9.4	904.494	-2.13582	0.460714	-4.63588	3.55414e-06	0.000134943	-2.00191	down
ENSDARG00000003641	tfg	440.456	-2.06167	0.444794	-4.63511	3.5675e-06	0.000135117	-1.94056	down
ENSDARG00000067718	si:dkey-3h3.3	158.831	-2.36514	0.51081	-4.63018	3.65353e-06	0.000138035	-2.18554	down
ENSDARG00000102572	si:ch211-260e23.9	519.379	2.57681	0.556611	4.62946	3.66626e-06	0.000138177	2.34153	up
ENSDARG00000042401	derl2	515.137	-2.03367	0.43939	-4.6284	3.68495e-06	0.000138541	-1.9169	down
ENSDARG00000075933	cox15	152.769	-2.30857	0.499235	-4.62423	3.76001e-06	0.000141019	-2.14051	down
ENSDARG00000006225	ddx39aa	962.182	-2.56238	0.554299	-4.62273	3.78717e-06	0.000141522	-2.33719	down
ENSDARG00000111396	ENSDARG00000111396|zgc:173552	157.009	2.38775	0.516553	4.62248	3.79185e-06	0.000141522	2.2	up
ENSDARG00000101216	meaf6	202.61	-2.68946	0.581902	-4.62185	3.8033e-06	0.000141606	-2.4311	down
ENSDARG00000036214	dazl	945.542	-2.56834	0.555959	-4.61966	3.84376e-06	0.000142767	-2.34142	down
ENSDARG00000103145	cdk2ap2	444.998	-2.04616	0.443016	-4.61869	3.86166e-06	0.000143086	-1.92687	down
ENSDARG00000042272	tmem231	97.368	-2.8625	0.620918	-4.6101	4.02471e-06	0.000148769	-2.55371	down
ENSDARG00000054271	cdkn1bb	1800.06	1.98473	0.430824	4.60682	4.08873e-06	0.000150773	1.87348	up
ENSDARG00000052182	rbfox2	910.705	-2.1758	0.472863	-4.60133	4.19804e-06	0.000154434	-2.03264	down
ENSDARG00000034427	jpt2	746.985	-1.902	0.413947	-4.5948	4.33174e-06	0.000158972	-1.80441	down
ENSDARG00000041085	arpin	735.58	2.12439	0.462423	4.59405	4.34733e-06	0.000159164	1.98845	up
ENSDARG00000051718	si:ch211-113a14.24	89.9245	3.09756	0.675032	4.58876	4.45892e-06	0.000162862	2.69876	up
ENSDARG00000096356	FP236809.1	173.659	2.21937	0.483844	4.58694	4.49784e-06	0.000163894	2.0653	up
ENSDARG00000099972	nup153	406.338	-1.94616	0.42449	-4.58472	4.54606e-06	0.000165259	-1.84153	down
ENSDARG00000061114	parga	1092.46	2.05956	0.449317	4.58376	4.56683e-06	0.000165623	1.93468	up
ENSDARG00000062142	stoml1	135.699	-2.63601	0.575157	-4.58311	4.58107e-06	0.000165749	-2.3881	down
ENSDARG00000024317	trap1	202.923	-2.4273	0.530242	-4.57772	4.70075e-06	0.000169679	-2.22994	down
ENSDARG00000013351	cirbpb	1461.27	-1.93056	0.421789	-4.57708	4.71521e-06	0.000169803	-1.82797	down
ENSDARG00000004874	spata6l	252.738	3.10754	0.679086	4.57605	4.73827e-06	0.000169985	2.70632	up
ENSDARG00000017037	ikbkg	4594.91	1.69492	0.370444	4.57539	4.75342e-06	0.000169985	1.62377	up
ENSDARG00000051957	selenom	374.42	-2.00126	0.437353	-4.57585	4.7428e-06	0.000169985	-1.88727	down
ENSDARG00000104563	kcnk9	30.3035	-7.97232	1.74391	-4.57151	4.84213e-06	0.000172755	-4.21648	down
ENSDARG00000097649	FP243382.1	695.053	2.13027	0.466464	4.56685	4.95103e-06	0.000176232	1.99097	up
ENSDARG00000094295	CR855337.1	200.215	2.91634	0.639686	4.55901	5.13954e-06	0.000182519	2.57613	up
ENSDARG00000012747	rer1	251.547	-2.27095	0.498358	-4.55687	5.19203e-06	0.000183958	-2.10666	down
ENSDARG00000032637	si:dkey-261m9.12	118.63	2.85549	0.627037	4.55394	5.26497e-06	0.000186114	2.52932	up
ENSDARG00000003904	sycp1	1549.25	3.41107	0.74979	4.54937	5.38076e-06	0.00018977	2.87192	up
ENSDARG00000041065	hspb1	28.6041	-5.35198	1.17675	-4.5481	5.41316e-06	0.000190042	-3.77109	down
ENSDARG00000093658	tm7sf3	341.524	-2.16936	0.476977	-4.54815	5.41184e-06	0.000190042	-2.02454	down
ENSDARG00000018574	sf3b4	261.275	-2.20236	0.48473	-4.54347	5.53352e-06	0.000193825	-2.05045	down
ENSDARG00000033901	msi2a	1281.33	1.92167	0.424101	4.53116	5.86606e-06	0.000205006	1.81726	up
ENSDARG00000015978	COX5B	6843.35	2.13354	0.470961	4.53019	5.89313e-06	0.000205485	1.99175	up
ENSDARG00000099664	selenof	1034.98	-2.1903	0.483847	-4.52685	5.98681e-06	0.000208279	-2.04001	down
ENSDARG00000058419	gcn1	264.806	-2.54483	0.562246	-4.52619	6.00576e-06	0.000208466	-2.31512	down
ENSDARG00000028850	btr16	738.408	2.50384	0.553479	4.52382	6.07342e-06	0.00021034	2.27937	up
ENSDARG00000089715	si:cabz01054394.7	34.3323	-3.85628	0.852571	-4.52312	6.09344e-06	0.000210559	-3.14991	down
ENSDARG00000015610	tubg1	205.564	-2.91407	0.64524	-4.51627	6.29389e-06	0.000216998	-2.57841	down
ENSDARG00000074340	serf2	995.88	-1.78926	0.396866	-4.50848	6.52939e-06	0.000224614	-1.70446	down
ENSDARG00000104011	rps17	1101.61	-1.97019	0.437116	-4.50724	6.56772e-06	0.000225428	-1.8582	down
ENSDARG00000008184	mia3	1368.77	-1.70122	0.377698	-4.50417	6.66326e-06	0.000227919	-1.6278	down
ENSDARG00000027279	numb	217.864	-2.23803	0.496903	-4.50396	6.66994e-06	0.000227919	-2.07654	down
ENSDARG00000101080	pwwp2b	900.498	-1.91256	0.425549	-4.49433	6.97898e-06	0.000237951	-1.80912	down
ENSDARG00000117813	CABZ01092942.1	147.506	-2.28941	0.509608	-4.49248	7.03977e-06	0.000239493	-2.11618	down
ENSDARG00000100652	znf1147	30.8045	7.80851	1.73976	4.48827	7.18051e-06	0.000243741	4.04755	up
ENSDARG00000076798	C9H3orf38	269.437	2.8473	0.634666	4.48629	7.24725e-06	0.000245465	2.51401	up
ENSDARG00000033533	ccdc115	1256.27	2.17222	0.484429	4.48409	7.32241e-06	0.000247465	2.01999	up
ENSDARG00000040610	si:ch73-352p4.8	25.71	7.54662	1.68411	4.48108	7.42664e-06	0.000250438	4.11144	up
ENSDARG00000117335	LO018608.1	77.1721	-3.78521	0.845077	-4.47913	7.49482e-06	0.000252183	-3.09878	down
ENSDARG00000101626	arf6a	315.141	-2.10427	0.469929	-4.47785	7.54003e-06	0.000253151	-1.9675	down
ENSDARG00000039576	fstl1b	327.221	-2.33745	0.522366	-4.47474	7.65049e-06	0.0002563	-2.15281	down
ENSDARG00000074030	myt1a	6047.09	2.56832	0.574161	4.47318	7.70656e-06	0.000257617	2.32043	up
ENSDARG00000058372	mcph1	2656.1	1.82725	0.408624	4.47173	7.75906e-06	0.000258809	1.73463	up
ENSDARG00000055253	slc12a10.3	37.4819	4.89109	1.09421	4.46999	7.82221e-06	0.000260351	3.63225	up
ENSDARG00000042561	lpar2b	321.549	-2.04911	0.458612	-4.46808	7.89255e-06	0.000261982	-1.92167	down
ENSDARG00000059256	hoxd13a	27.4933	-5.08956	1.13918	-4.46773	7.90531e-06	0.000261982	-3.6534	down
ENSDARG00000105394	gemin6	334.571	-2.3615	0.528895	-4.46497	8.00798e-06	0.000264814	-2.17053	down
ENSDARG00000013031	mta2	847.845	-1.9585	0.43873	-4.46403	8.0432e-06	0.00026484	-1.84642	down
ENSDARG00000076747	TMCC1	52.362	-3.67828	0.823981	-4.46404	8.04298e-06	0.00026484	-3.03643	down
ENSDARG00000013075	mrpl11	5609.86	1.70689	0.382488	4.46259	8.09761e-06	0.000266062	1.63068	up
ENSDARG00000041619	rack1	2266.63	-1.97753	0.443199	-4.46195	8.12154e-06	0.000266279	-1.86219	down
ENSDARG00000039340	tmem209	164.768	-2.41645	0.542047	-4.458	8.27268e-06	0.000270658	-2.21274	down
ENSDARG00000060937	adnp2a	1891.13	1.79169	0.402219	4.45451	8.4086e-06	0.00027452	1.70365	up
ENSDARG00000009783	slc49a4	253.058	-2.16839	0.486933	-4.45315	8.46184e-06	0.000275673	-2.01792	down
ENSDARG00000075758	ywhabb	407.979	-2.58666	0.581366	-4.44928	8.61598e-06	0.000280101	-2.33881	down
ENSDARG00000021855	arnt	167.225	-2.84859	0.640683	-4.44617	8.74129e-06	0.000282979	-2.52433	down
ENSDARG00000116743	ENSDARG00000116743|rnps1	189.103	-2.0122	0.452536	-4.44649	8.72828e-06	0.000282979	-1.89011	down
ENSDARG00000018985	castor2	610.496	-2.2125	0.49804	-4.44241	8.89574e-06	0.000287373	-2.05227	down
ENSDARG00000113399	FP236630.1	463.713	2.50667	0.564954	4.43694	9.12472e-06	0.000294153	2.27125	up
ENSDARG00000006112	myof	988.965	2.11677	0.477402	4.43393	9.25297e-06	0.000297663	1.97276	up
ENSDARG00000038159	tcf7l1a	145.315	-2.26009	0.509941	-4.43205	9.33412e-06	0.000299022	-2.08888	down
ENSDARG00000039980	ppt1	984.367	-1.66811	0.376337	-4.43248	9.31567e-06	0.000299022	-1.5966	down
ENSDARG00000034210	si:dkey-240h12.4	72.3286	-2.71975	0.61444	-4.42639	9.58221e-06	0.000306332	-2.43238	down
ENSDARG00000054063	arpc4	454.377	-2.05276	0.46394	-4.42462	9.66141e-06	0.000307374	-1.92233	down
ENSDARG00000062753	naif1	229.667	-2.23967	0.506185	-4.42461	9.66158e-06	0.000307374	-2.07234	down
ENSDARG00000100429	irgf4	46.129	4.07931	0.92202	4.42432	9.67478e-06	0.000307374	3.23963	up
ENSDARG00000043728	srek1ip1	2403.43	2.02288	0.457466	4.42194	9.78209e-06	0.000310143	1.89574	up
ENSDARG00000068436	si:ch1073-429i10.3	227.367	-2.10996	0.477545	-4.41836	9.94526e-06	0.000313688	-1.96853	down
ENSDARG00000086327	srrm4	62.51	3.7347	0.845188	4.41878	9.92587e-06	0.000313688	2.99885	up
ENSDARG00000099183	fkbp10a	24.3099	7.46559	1.68976	4.41815	9.95511e-06	0.000313688	4.04319	up
ENSDARG00000005172	dynll2b	203.663	-2.17383	0.49217	-4.41682	1.00164e-05	0.000314975	-2.01983	down
ENSDARG00000019881	bsg	1097.67	-1.99241	0.451196	-4.41584	1.00619e-05	0.000315759	-1.87229	down
ENSDARG00000099431	med24	144.92	-2.50971	0.56855	-4.41424	1.01367e-05	0.00031746	-2.2784	down
ENSDARG00000079639	PRRC2B	603.245	-2.53381	0.574213	-4.41267	1.02101e-05	0.000319108	-2.29646	down
ENSDARG00000114895	ENSDARG00000114895|si:ch211-113a14.22	183.137	2.26153	0.512593	4.41194	1.0245e-05	0.000319548	2.08537	up
ENSDARG00000105034	zdhhc18b	940.628	-1.71694	0.389332	-4.40997	1.03387e-05	0.000321817	-1.63846	down
ENSDARG00000103375	si:ch211-161m3.4	282.854	2.45401	0.556578	4.40911	1.03795e-05	0.000322437	2.23259	up
ENSDARG00000073707	cnksr2b	162.043	2.16642	0.491757	4.40546	1.05557e-05	0.000327249	2.01003	up
ENSDARG00000034207	cx44.2	790.747	-1.86241	0.422907	-4.40382	1.06361e-05	0.000329078	-1.76284	down
ENSDARG00000094590	c2cd5	312.18	-1.94774	0.442547	-4.4012	1.07655e-05	0.000332412	-1.83438	down
ENSDARG00000096769	CR932077.1	25.649	7.54147	1.71422	4.39937	1.08567e-05	0.000334555	3.99671	up
ENSDARG00000056078	rftn2	443.421	-2.4932	0.566891	-4.39802	1.09244e-05	0.000335969	-2.26487	down
ENSDARG00000102446	BX511025.1	38.8217	4.38369	0.997183	4.39607	1.10226e-05	0.000338312	3.37928	up
ENSDARG00000044492	ublcp1	2128.51	1.66221	0.378689	4.38939	1.13668e-05	0.000348181	1.58944	up
ENSDARG00000042577	batf3	448.326	1.75811	0.400689	4.38772	1.14545e-05	0.000350171	1.67243	up
ENSDARG00000105756	CR788316.3	29.143	7.7274	1.7642	4.38011	1.18618e-05	0.000361904	3.90977	up
ENSDARG00000017657	zgc:112163	137.307	2.78589	0.636276	4.37842	1.1954e-05	0.000363363	2.46481	up
ENSDARG00000103248	FAM167A	44.5253	4.19451	0.958007	4.37837	1.19569e-05	0.000363363	3.27784	up
ENSDARG00000078606	zgc:194224	2178.97	2.1267	0.486346	4.3728	1.22661e-05	0.000372025	1.97638	up
ENSDARG00000027131	tmem169a	131.959	2.31012	0.528361	4.37223	1.22982e-05	0.000372263	2.12101	up
ENSDARG00000110973	tln2b	148.17	-3.023	0.692366	-4.36619	1.2643e-05	0.000381949	-2.62957	down
ENSDARG00000058366	si:dkey-222f8.3	224.428	-2.74414	0.6288	-4.36409	1.2765e-05	0.000384878	-2.44213	down
ENSDARG00000023472	ctnnb2	1703.91	-1.91034	0.438064	-4.36086	1.2955e-05	0.000389841	-1.80128	down
ENSDARG00000008884	hprt1	408.862	-2.25249	0.516593	-4.36028	1.29898e-05	0.000390125	-2.07805	down
ENSDARG00000090061	CR394546.2	45.108	4.88997	1.12348	4.3525	1.34594e-05	0.00040344	3.46806	up
ENSDARG00000019658	pou2f2a	106.378	2.64903	0.608779	4.35139	1.35278e-05	0.000404703	2.37041	up
ENSDARG00000005612	aph1b	639.519	-1.67402	0.384951	-4.34867	1.36968e-05	0.000405842	-1.59911	down
ENSDARG00000040306	otomp	24.5646	7.48042	1.72017	4.34865	1.36979e-05	0.000405842	3.94093	up
ENSDARG00000056480	cpvl	477.997	-2.07051	0.476005	-4.34977	1.36279e-05	0.000405842	-1.93274	down
ENSDARG00000069250	uacaa	514.626	2.0048	0.460927	4.34949	1.36453e-05	0.000405842	1.87645	up
ENSDARG00000092359	si:dkeyp-113d7.10	144.802	2.38923	0.549212	4.35029	1.35961e-05	0.000405842	2.17792	up
ENSDARG00000058180	exoc3l4	712.848	1.97796	0.455414	4.34321	1.40413e-05	0.000415218	1.85459	up
ENSDARG00000101340	CABZ01117840.1	965.306	1.85057	0.426157	4.34246	1.40896e-05	0.000415847	1.74916	up
ENSDARG00000018956	tmem39b	71.8381	-2.7005	0.622441	-4.33856	1.43422e-05	0.000421683	-2.4084	down
ENSDARG00000074802	cflarb	186.068	2.209	0.509129	4.33877	1.4328e-05	0.000421683	2.04026	up
ENSDARG00000039943	tent5ba	77.4504	2.66827	0.615364	4.33609	1.45037e-05	0.000425617	2.3771	up
ENSDARG00000021120	ndc1	390.535	-2.2268	0.513888	-4.33325	1.46926e-05	0.000430339	-2.05591	down
ENSDARG00000033411	cabp1b	55.5655	3.9696	0.91697	4.32904	1.49762e-05	0.000437813	3.14689	up
ENSDARG00000099749	ube2d2l	272.779	-2.01792	0.466217	-4.32827	1.50284e-05	0.000438504	-1.88849	down
ENSDARG00000101652	haus6	498.255	-1.78479	0.4125	-4.32677	1.51309e-05	0.000440658	-1.69374	down
ENSDARG00000006397	laptm4a	480.018	-1.85738	0.429473	-4.32478	1.52686e-05	0.000443829	-1.75524	down
ENSDARG00000062003	myo5b	453.001	-3.2442	0.750243	-4.3242	1.53087e-05	0.000444155	-2.76178	down
ENSDARG00000112527	FP325130.1	60.2012	-2.83003	0.654566	-4.32352	1.53562e-05	0.000444695	-2.49617	down
ENSDARG00000030867	opn7c	23.7968	7.43361	1.71953	4.32305	1.53886e-05	0.000444793	3.917	up
ENSDARG00000051824	tmeff2a	34.0884	6.5835	1.52423	4.31923	1.56576e-05	0.00045172	4.18617	up
ENSDARG00000029146	lrp1ab	4542.54	-2.7827	0.644769	-4.31581	1.5902e-05	0.000457913	-2.46325	down
ENSDARG00000034173	prkcq	105.121	9.57791	2.21991	4.31456	1.59921e-05	0.000459645	2.54748	up
ENSDARG00000044216	fto	3690.09	1.95345	0.452941	4.31282	1.61182e-05	0.000462406	1.83295	up
ENSDARG00000043685	nabp1b	107.92	-2.46243	0.571852	-4.30606	1.66185e-05	0.000474986	-2.23276	down
ENSDARG00000060954	tmcc1b	206.288	-2.22187	0.515979	-4.30614	1.66132e-05	0.000474986	-2.05001	down
ENSDARG00000068833	dclre1b	205.652	-3.02858	0.703617	-4.3043	1.67512e-05	0.000477801	-2.62358	down
ENSDARG00000103203	vps28	368.94	-1.74759	0.406046	-4.30393	1.67791e-05	0.000477801	-1.66109	down
ENSDARG00000068683	chmp2ba	39.2451	4.18952	0.973942	4.30161	1.69561e-05	0.000481948	3.2568	up
ENSDARG00000104488	si:ch73-299h12.9	772.76	2.73986	0.637563	4.2974	1.72813e-05	0.000490285	2.42117	up
ENSDARG00000117294	CABZ01085626.1	167.906	-2.2108	0.514964	-4.29312	1.76183e-05	0.000498924	-2.04038	down
ENSDARG00000099724	relt	41.4111	-5.90403	1.37565	-4.29182	1.77218e-05	0.000500935	-3.71247	down
ENSDARG00000041735	tmem237a	66.6864	3.84576	0.896224	4.29107	1.77811e-05	0.000501688	3.06996	up
ENSDARG00000014222	zgc:86598	659.092	-1.75058	0.408022	-4.29041	1.78346e-05	0.000502276	-1.66307	down
ENSDARG00000009549	ubr4	790.032	-2.73768	0.638269	-4.28922	1.79299e-05	0.000503116	-2.42869	down
ENSDARG00000070280	hist1h2a3	389.437	1.89653	0.44214	4.28942	1.79137e-05	0.000503116	1.7846	up
ENSDARG00000104076	rnf126	324.485	-2.32644	0.54249	-4.28845	1.79924e-05	0.00050395	-2.12984	down
ENSDARG00000021113	ptmaa	280.415	2.15405	0.502381	4.28769	1.8054e-05	0.000504757	1.99308	up
ENSDARG00000096954	si:dkeyp-67f1.1	181.818	-2.23952	0.522378	-4.28716	1.80973e-05	0.000505048	-2.06242	down
ENSDARG00000101242	zcchc14	180.297	2.32063	0.541406	4.2863	1.81671e-05	0.000506078	2.12115	up
ENSDARG00000052471	taf1a	1128.44	1.74793	0.407842	4.2858	1.82081e-05	0.000506304	1.65959	up
ENSDARG00000075121	hbegfa	5033.85	2.2362	0.522209	4.28219	1.85059e-05	0.000513655	2.05559	up
ENSDARG00000099692	ccnyl1	375.485	-1.86025	0.434502	-4.28133	1.85779e-05	0.000514726	-1.75555	down
ENSDARG00000053260	zgc:113090	19.947	-6.44565	1.50581	-4.28051	1.86467e-05	0.000515702	-3.97855	down
ENSDARG00000062415	ctnnd2a	446.096	2.00711	0.4691	4.27864	1.88041e-05	0.000519122	1.87459	up
ENSDARG00000102733	EMC4	41.5813	-3.46488	0.810073	-4.27724	1.89223e-05	0.000521447	-2.87891	down
ENSDARG00000101289	slc29a1a	526.464	-2.11961	0.495741	-4.27563	1.90597e-05	0.000524294	-1.96741	down
ENSDARG00000071198	fopnl	195.244	-2.32091	0.543009	-4.27416	1.91862e-05	0.000526833	-2.12387	down
ENSDARG00000078807	paxx	263.132	-2.22823	0.521604	-4.27189	1.93822e-05	0.000531265	-2.05259	down
ENSDARG00000037846	hm13	871.558	-2.04901	0.479992	-4.26884	1.96492e-05	0.000537625	-1.91034	down
ENSDARG00000076752	tmem67	105.67	-3.02635	0.709009	-4.26842	1.96858e-05	0.000537671	-2.61576	down
ENSDARG00000056204	zgc:113436	34.0249	4.62172	1.0836	4.26515	1.99769e-05	0.000544655	3.40594	up
ENSDARG00000101720	CU459186.3	247.563	1.97766	0.463736	4.26463	2.00236e-05	0.00054496	1.84991	up
ENSDARG00000030905	cited2	1553.58	1.94266	0.455639	4.2636	2.01158e-05	0.000546314	1.82162	up
ENSDARG00000035665	si:dkey-267n13.1	32.2213	5.62824	1.32016	4.26328	2.01444e-05	0.000546314	3.87643	up
ENSDARG00000003085	stambpl1	132.614	-3.1969	0.750173	-4.26155	2.03011e-05	0.000549595	-2.72023	down
ENSDARG00000014565	eif4e1b	1971.89	1.55256	0.364492	4.25952	2.04866e-05	0.000553642	1.48944	up
ENSDARG00000009336	aif1l	12414.5	1.91029	0.448563	4.25869	2.05633e-05	0.000554739	1.79461	up
ENSDARG00000031317	ppdpfb	2028.65	-1.87623	0.440682	-4.25757	2.06661e-05	0.000556537	-1.76795	down
ENSDARG00000101521	UBE2M	190.656	-1.96505	0.461715	-4.25598	2.08134e-05	0.000559524	-1.84125	down
ENSDARG00000054804	anp32e	1102.14	-1.61522	0.37959	-4.25516	2.089e-05	0.000560603	-1.54482	down
ENSDARG00000077664	zgc:110239	1973.73	-1.78005	0.41859	-4.25249	2.11408e-05	0.000565359	-1.68674	down
ENSDARG00000103296	nup54	206.943	-2.25393	0.529982	-4.25284	2.11073e-05	0.000565359	-2.07138	down
ENSDARG00000030805	znhit2	429.324	1.91349	0.450113	4.25113	2.12697e-05	0.000567821	1.79646	up
ENSDARG00000009961	rundc3b	234.28	2.27631	0.535777	4.24862	2.15094e-05	0.000573225	2.0859	up
ENSDARG00000020929	fam49ba	189.787	-2.48544	0.58543	-4.2455	2.18105e-05	0.000580242	-2.24384	down
ENSDARG00000091187	BX649250.2	1064.43	1.87974	0.442912	4.24406	2.19515e-05	0.000582985	1.76891	up
ENSDARG00000008979	golga1	2139.11	1.56575	0.369186	4.24109	2.22435e-05	0.000589722	1.50046	up
ENSDARG00000021141	plekhf2	1059.24	2.19563	0.517881	4.23965	2.23872e-05	0.00059251	2.02173	up
ENSDARG00000062919	tceanc2	1222.14	1.69355	0.399576	4.23836	2.25154e-05	0.000594879	1.61135	up
ENSDARG00000003754	tspan2a	236.063	-2.10581	0.497082	-4.23635	2.27187e-05	0.00059922	-1.95368	down
ENSDARG00000007867	dazap2	320.928	-1.99048	0.470042	-4.23468	2.28878e-05	0.000601617	-1.86074	down
ENSDARG00000044038	zbtb2a	325.857	-1.86093	0.43942	-4.23498	2.28571e-05	0.000601617	-1.75397	down
ENSDARG00000060469	pik3r4	160.547	-2.08006	0.491405	-4.23289	2.30706e-05	0.000605266	-1.93299	down
ENSDARG00000079979	fam89a	642.109	-1.83946	0.434598	-4.23255	2.31054e-05	0.000605266	-1.73596	down
ENSDARG00000032340	serhl	105.68	-2.44984	0.57888	-4.23204	2.31583e-05	0.000605622	-2.2162	down
ENSDARG00000008803	marcksb	1729.52	-1.58875	0.375513	-4.23089	2.32769e-05	0.000607689	-1.52092	down
ENSDARG00000021046	rhbdd1	357.44	-2.60185	0.61504	-4.23037	2.33309e-05	0.000608067	-2.32627	down
ENSDARG00000031894	lef1	593.203	-2.69754	0.637803	-4.22942	2.34296e-05	0.000609605	-2.39333	down
ENSDARG00000033768	trappc13	1085.86	-1.67624	0.396429	-4.22835	2.35409e-05	0.000611467	-1.59692	down
ENSDARG00000075859	mcf2la	203.004	2.14305	0.507413	4.22348	2.40558e-05	0.000623786	1.97815	up
ENSDARG00000027491	uros	700.667	-2.06013	0.487907	-4.22239	2.4173e-05	0.00062577	-1.9164	down
ENSDARG00000098816	kcnc3b	32.0275	5.45615	1.29295	4.21992	2.44391e-05	0.000631597	3.70927	up
ENSDARG00000035810	rgcc	62.7436	3.66239	0.868066	4.21902	2.45367e-05	0.000633054	2.9637	up
ENSDARG00000030108	sec22ba	1970.77	2.17307	0.515485	4.21557	2.49146e-05	0.000641729	2.0022	up
ENSDARG00000087012	BX004816.2	21.8462	7.31038	1.73477	4.21404	2.50844e-05	0.00064502	3.79521	up
ENSDARG00000004169	stmn1a	28416.7	1.7152	0.407176	4.21244	2.5263e-05	0.00064637	1.62889	up
ENSDARG00000075570	ide	718.64	-1.6449	0.390469	-4.21264	2.52398e-05	0.00064637	-1.5693	down
ENSDARG00000102632	ubc	2998.8	-1.85036	0.439228	-4.21274	2.52288e-05	0.00064637	-1.74422	down
ENSDARG00000008097	srsf9	129.424	-2.20742	0.524205	-4.21099	2.54249e-05	0.000648539	-2.03164	down
ENSDARG00000036875	rps12	811.253	-1.80343	0.428274	-4.21093	2.54321e-05	0.000648539	-1.7047	down
ENSDARG00000045749	ppfibp1a	346.151	-2.46294	0.584988	-4.21024	2.55096e-05	0.000649439	-2.22419	down
ENSDARG00000018397	hpca	247.29	2.02587	0.48127	4.20943	2.56018e-05	0.000650015	1.8855	up
ENSDARG00000040161	zgc:92287	1059.3	-1.62224	0.385429	-4.20892	2.5659e-05	0.000650015	-1.54944	down
ENSDARG00000040538	spsb4b	402.622	-2.2237	0.528299	-4.20917	2.56306e-05	0.000650015	-2.04421	down
ENSDARG00000113899	ARF5	365.406	-1.84679	0.438839	-4.20836	2.57233e-05	0.000650572	-1.74093	down
ENSDARG00000024651	snrpa1	568.257	-1.79616	0.427007	-4.20639	2.5948e-05	0.000655176	-1.69841	down
ENSDARG00000037528	si:ch211-191a24.4	251.628	-2.10753	0.501097	-4.20583	2.60121e-05	0.000655718	-1.95308	down
ENSDARG00000100003	glulb	1360.53	-1.79056	0.42581	-4.20508	2.6099e-05	0.000656832	-1.69359	down
ENSDARG00000098348	znf326	2902.85	1.6107	0.383235	4.2029	2.63511e-05	0.000662093	1.53859	up
ENSDARG00000044956	zgc:114123	788.003	-2.06387	0.491297	-4.20085	2.65912e-05	0.000667036	-1.91803	down
ENSDARG00000101291	txndc11	521.584	-2.30387	0.548637	-4.19927	2.67779e-05	0.000670625	-2.1048	down
ENSDARG00000043631	bcas2	461.994	-1.8434	0.439413	-4.19513	2.72714e-05	0.000681874	-1.73751	down
ENSDARG00000033444	map4k6	44.9342	3.55399	0.847522	4.19339	2.74819e-05	0.000686022	2.90553	up
ENSDARG00000016630	tprb	1441.55	-2.17429	0.518928	-4.18997	2.78996e-05	0.000695319	-2.00455	down
ENSDARG00000058893	nhej1	508.316	-1.9941	0.475984	-4.18944	2.79648e-05	0.000695818	-1.86131	down
ENSDARG00000037507	kctd12b	185.389	-3.75528	0.896662	-4.18807	2.8134e-05	0.000698895	-3.00777	down
ENSDARG00000041665	mkrn1	1546.23	-1.82931	0.43727	-4.18349	2.87074e-05	0.000710843	-1.7252	down
ENSDARG00000088686	ENSDARG00000088686|hist1h2a11	153.782	2.23279	0.533686	4.18371	2.86788e-05	0.000710843	2.04373	up
ENSDARG00000035986	ptpn2b	3029.34	1.52934	0.36567	4.18231	2.88563e-05	0.000713381	1.46675	up
ENSDARG00000077883	fam83d	1386.14	1.6563	0.396157	4.18091	2.90345e-05	0.000716635	1.57724	up
ENSDARG00000030583	foxk2	505.744	-1.82481	0.436839	-4.17731	2.94981e-05	0.00072574	-1.72115	down
ENSDARG00000100374	txnrd3	754.465	-1.99723	0.478155	-4.17695	2.9545e-05	0.00072574	-1.86305	down
ENSDARG00000101989	thrap3a	87.7127	2.65285	0.635041	4.17744	2.94811e-05	0.00072574	2.34449	up
ENSDARG00000053810	hnrnpc	1932.35	-1.79075	0.428843	-4.17576	2.9699e-05	0.000728361	-1.69248	down
ENSDARG00000003776	pip4k2aa	337.208	-2.1836	0.52337	-4.17218	3.01695e-05	0.000737546	-2.01024	down
ENSDARG00000060102	kank1a	711.993	-1.82779	0.438089	-4.1722	3.01676e-05	0.000737546	-1.72335	down
ENSDARG00000003706	ryr2b	22.9261	-4.07695	0.978134	-4.16809	3.07166e-05	0.000749729	-3.15016	down
ENSDARG00000008859	mylipa	2359.6	-1.81971	0.436642	-4.1675	3.07956e-05	0.000750465	-1.71643	down
ENSDARG00000058203	smc1al	3412.29	-2.14759	0.516004	-4.16197	3.15515e-05	0.000767671	-1.98169	down
ENSDARG00000090013	ccdc9b	1069.18	1.97659	0.475051	4.1608	3.17128e-05	0.000770377	1.84347	up
ENSDARG00000056085	mob4	154.77	-2.09187	0.503208	-4.15706	3.22363e-05	0.000780605	-1.93721	down
ENSDARG00000063005	anapc7	649	1.64121	0.394833	4.15671	3.22862e-05	0.000780605	1.56334	up
ENSDARG00000101334	ctsc	843.848	-1.66496	0.400525	-4.15694	3.22538e-05	0.000780605	-1.58465	down
ENSDARG00000104293	mhc1zka	36.9162	6.58176	1.58376	4.15579	3.24162e-05	0.000782518	3.82735	up
ENSDARG00000117448	CABZ01072245.1	101.3	2.29462	0.55291	4.15008	3.32363e-05	0.000801058	2.08867	up
ENSDARG00000051888	ist1	352.746	-2.05715	0.49645	-4.14371	3.41727e-05	0.000821134	-1.90885	down
ENSDARG00000073957	tox3	331.473	2.34418	0.565722	4.14369	3.41761e-05	0.000821134	2.12671	up
ENSDARG00000088390	nme4	139.168	-2.2111	0.533875	-4.1416	3.44887e-05	0.000827352	-2.02891	down
ENSDARG00000011410	aadat	72.934	-2.91775	0.705156	-4.13774	3.50749e-05	0.000840105	-2.52574	down
ENSDARG00000078348	tcf20	1533.18	-1.88079	0.454891	-4.13459	3.55588e-05	0.000850369	-1.76555	down
ENSDARG00000098374		135.149	-2.97635	0.720271	-4.13226	3.59208e-05	0.000857692	-2.56175	down
ENSDARG00000037353	frs2b	232.015	-2.05234	0.496736	-4.13165	3.60164e-05	0.000858641	-1.90415	down
ENSDARG00000035676	ptp4a2b	730.733	-1.62259	0.392894	-4.12984	3.63009e-05	0.000862749	-1.54709	down
ENSDARG00000100534	irak4	362.293	1.95427	0.473195	4.12996	3.62832e-05	0.000862749	1.82281	up
ENSDARG00000029157	med23	165.213	-2.09071	0.506404	-4.12855	3.6506e-05	0.000866286	-1.93427	down
ENSDARG00000102974	baz2a	2588.2	-2.34372	0.568173	-4.12501	3.70715e-05	0.00087835	-2.12827	down
ENSDARG00000054827	ssuh2.4	79.2583	-3.69981	0.898251	-4.1189	3.80679e-05	0.00090057	-2.96008	down
ENSDARG00000011605	dennd6b	333.088	-1.93551	0.469986	-4.11823	3.81794e-05	0.000901821	-1.80949	down
ENSDARG00000061108	ep300b	1278.17	-1.99416	0.484458	-4.11627	3.85053e-05	0.000908122	-1.85687	down
ENSDARG00000017397	smarcc1a	856.334	-1.71881	0.417786	-4.11408	3.88723e-05	0.000913974	-1.62896	down
ENSDARG00000040666	nifk	240.031	2.04612	0.497315	4.11434	3.88285e-05	0.000913974	1.89634	up
ENSDARG00000087993	bada	307.908	3.08888	0.751061	4.11269	3.91083e-05	0.00091812	2.60703	up
ENSDARG00000034268	slit3	30.7887	5.57205	1.35507	4.112	3.92244e-05	0.00091944	3.751	up
ENSDARG00000061774	mbd3a	310.278	-1.80232	0.438572	-4.10953	3.96462e-05	0.000927914	-1.69928	down
ENSDARG00000013750	eno1b	30.2556	4.44567	1.08229	4.10766	3.9969e-05	0.000934047	3.27831	up
ENSDARG00000022129	rbm4.3	1625.23	-1.93363	0.470988	-4.10547	4.03487e-05	0.000941491	-1.80735	down
ENSDARG00000035308	grb10b	59.6674	2.81767	0.687042	4.10116	4.11082e-05	0.000957759	2.45022	up
ENSDARG00000092290	si:dkeyp-26a9.2	2444.68	1.65167	0.40317	4.0967	4.19081e-05	0.000974918	1.57018	up
ENSDARG00000008372	spred2b	491.297	2.01704	0.492606	4.09463	4.22848e-05	0.000981656	1.87101	up
ENSDARG00000092856	si:ch211-210c8.7	703.373	-1.85583	0.453261	-4.0944	4.23254e-05	0.000981656	-1.74291	down
ENSDARG00000037307	gnpda1	346.204	-2.39172	0.584245	-4.0937	4.24543e-05	0.000983163	-2.16032	down
ENSDARG00000044016	myo6a	1387.98	-2.781	0.679709	-4.09146	4.28663e-05	0.000991211	-2.43097	down
ENSDARG00000101220	polrmt	701.719	1.74765	0.427246	4.0905	4.30442e-05	0.000993829	1.65129	up
ENSDARG00000017612	pnpo	673.395	1.69881	0.415736	4.08626	4.38388e-05	0.00101066	1.61001	up
ENSDARG00000034624	nuf2	6672.45	1.95295	0.478547	4.081	4.48419e-05	0.00102757	1.8193	up
ENSDARG00000069968	pcsk7	339.793	-2.00098	0.490244	-4.08161	4.4725e-05	0.00102757	-1.86031	down
ENSDARG00000075163	cxcl20	19.8798	7.17401	1.75784	4.08115	4.48133e-05	0.00102757	3.64347	up
ENSDARG00000097339	slc9a1b	35.717	-3.12529	0.765862	-4.08075	4.48903e-05	0.00102757	-2.64307	down
ENSDARG00000098087	si:dkey-30f3.2	33.5518	5.30884	1.30097	4.08067	4.49067e-05	0.00102757	3.46583	up
ENSDARG00000032369	btbd6b	1182.35	1.78094	0.436502	4.08003	4.5029e-05	0.00102785	1.67878	up
ENSDARG00000103316	si:ch211-212k18.5	55.9362	-4.44057	1.0884	-4.07991	4.50523e-05	0.00102785	-3.25105	down
ENSDARG00000105409	ENSDARG00000105409|hist1h4l	3243.04	1.98464	0.486532	4.07915	4.52003e-05	0.0010297	1.84453	up
ENSDARG00000105499	ENSDARG00000105499|zgc:175135	98.6286	-3.11716	0.764385	-4.078	4.54241e-05	0.00103326	-2.63703	down
ENSDARG00000090228	gsta.1	46.1233	-2.91422	0.715035	-4.07564	4.58889e-05	0.0010423	-2.51337	down
ENSDARG00000099006	CABZ01029938.1	104.196	2.95434	0.72526	4.07349	4.63142e-05	0.0010504	2.53128	up
ENSDARG00000037158	rcc1	3633.08	-1.84653	0.453866	-4.06843	4.733e-05	0.00107186	-1.73389	down
ENSDARG00000005456	katnb1	238.908	-2.66453	0.655143	-4.0671	4.76026e-05	0.00107645	-2.34925	down
ENSDARG00000078095	cipcb	350.844	-1.9284	0.474475	-4.06429	4.81789e-05	0.00108788	-1.80049	down
ENSDARG00000114195	ENSDARG00000114195|zgc:171759	29.3146	4.39895	1.08272	4.06289	4.84699e-05	0.00109285	3.24303	up
ENSDARG00000037998	flot1b	130.131	-2.32353	0.572071	-4.06161	4.87348e-05	0.00109561	-2.10709	down
ENSDARG00000104413	rogdi	5258.89	1.50641	0.370873	4.06179	4.86977e-05	0.00109561	1.44309	up
ENSDARG00000077532	pign	208.154	1.86749	0.45992	4.06046	4.89753e-05	0.00109941	1.74917	up
ENSDARG00000003642	zfyve19	1809.93	1.75266	0.431901	4.058	4.94944e-05	0.00110944	1.65408	up
ENSDARG00000005827	eif2s1a	10555.9	1.43081	0.35281	4.05547	5.00337e-05	0.00111989	1.37619	up
ENSDARG00000102948	crb3a	20.2963	7.20656	1.77732	4.05474	5.01894e-05	0.00112175	3.59534	up
ENSDARG00000099850	iqsec3a	50.8625	3.28113	0.809705	4.05225	5.07277e-05	0.00113213	2.69714	up
ENSDARG00000095288	rusc2	65.8167	-3.04186	0.750897	-4.05097	5.1006e-05	0.00113669	-2.58683	down
ENSDARG00000007960	hnrnpaba	1892.72	-1.59392	0.393608	-4.04952	5.13236e-05	0.00114047	-1.51951	down
ENSDARG00000110709	zdhhc21	105.101	-2.34522	0.579121	-4.04963	5.12995e-05	0.00114047	-2.12163	down
ENSDARG00000099345	si:rp71-1d10.8	108.825	2.63829	0.651684	4.04842	5.15637e-05	0.00114415	2.32315	up
ENSDARG00000021402	mcm3ap	342.582	-1.9153	0.473215	-4.04743	5.17826e-05	0.00114676	-1.78892	down
ENSDARG00000029100	chchd1	2240.31	1.56312	0.386286	4.04654	5.19797e-05	0.00114676	1.49208	up
ENSDARG00000037551	pm20d1.1	817.642	1.64874	0.40744	4.04657	5.19728e-05	0.00114676	1.56564	up
ENSDARG00000103333	baiap2b	26.1108	-6.20045	1.53214	-4.04692	5.18949e-05	0.00114676	-3.61817	down
ENSDARG00000036865	slc2a12	89.6623	2.70836	0.670402	4.03991	5.34712e-05	0.00117797	2.37203	up
ENSDARG00000045847	si:ch211-214j24.10	1140.53	-1.59929	0.396054	-4.03807	5.38927e-05	0.00118556	-1.52375	down
ENSDARG00000010411	epn1	1365.62	1.7284	0.428603	4.03263	5.51558e-05	0.00120952	1.63256	up
ENSDARG00000096994	AL929222.1	181.991	2.44303	0.605828	4.03256	5.51734e-05	0.00120952	2.18048	up
ENSDARG00000116491	h2az2b	750.712	-1.57877	0.391523	-4.03237	5.52178e-05	0.00120952	-1.50577	down
ENSDARG00000094154	hist2h3c	214.475	2.04387	0.506952	4.03167	5.53814e-05	0.00121138	1.88895	up
ENSDARG00000027825	naa50	210.328	-1.76884	0.438835	-4.03077	5.55945e-05	0.00121203	-1.66745	down
ENSDARG00000033418	gpatch1	5574.29	1.62039	0.402028	4.03055	5.56476e-05	0.00121203	1.54082	up
ENSDARG00000038005	med25	88.5277	-2.26322	0.561457	-4.03098	5.55456e-05	0.00121203	-2.05959	down
ENSDARG00000058968	haus1	1828.49	1.70119	0.422212	4.02923	5.59603e-05	0.0012154	1.6095	up
ENSDARG00000075385	LO017852.1	82.5021	-2.99421	0.743068	-4.02952	5.58906e-05	0.0012154	-2.5561	down
ENSDARG00000104223	lmbrd1	167.112	-2.21593	0.550084	-4.02835	5.61696e-05	0.00121822	-2.02316	down
ENSDARG00000074332	SPEN	3656.18	-1.99274	0.495153	-4.02449	5.70996e-05	0.00123588	-1.84994	down
ENSDARG00000105355	zgc:154164	54.5552	3.01132	0.748283	4.0243	5.71444e-05	0.00123588	2.54469	up
ENSDARG00000007179	sash1a	4014.6	1.57457	0.391322	4.02372	5.72866e-05	0.00123721	1.50116	up
ENSDARG00000007886	slc35b2	200.396	-2.43771	0.6068	-4.01732	5.88633e-05	0.00126948	-2.18524	down
ENSDARG00000030107	si:ch211-207i1.2	544.129	-2.42802	0.604716	-4.01515	5.94084e-05	0.00127944	-2.17842	down
ENSDARG00000110315	CT583728.11	29.0382	-4.22611	1.05304	-4.01327	5.98844e-05	0.00128789	-3.15218	down
ENSDARG00000052606	dpp9	135.059	-2.47417	0.616725	-4.0118	6.02587e-05	0.00129413	-2.21024	down
ENSDARG00000094504	plekha1b	89.3022	-4.10471	1.02339	-4.01091	6.04839e-05	0.00129535	-3.1012	down
ENSDARG00000102252	USP34	128.642	-2.73139	0.680968	-4.01104	6.04518e-05	0.00129535	-2.38567	down
ENSDARG00000038859	rgs20	592.151	1.55992	0.389001	4.01007	6.06998e-05	0.00129645	1.488	up
ENSDARG00000070386	krtcap2	175.302	-2.23159	0.556498	-4.01006	6.07041e-05	0.00129645	-2.03366	down
ENSDARG00000012627	cdc34b	304.291	-1.80903	0.451164	-4.00969	6.07982e-05	0.00129666	-1.69995	down
ENSDARG00000010516	rpl21	7856.78	1.55557	0.388153	4.00762	6.13343e-05	0.00130448	1.48417	up
ENSDARG00000107425	si:dkeyp-35e5.10	20.4614	7.21559	1.80046	4.00762	6.13325e-05	0.00130448	3.52168	up
ENSDARG00000075743	mrpl47	2929.76	1.54511	0.385744	4.00553	6.18774e-05	0.00131421	1.47505	up
ENSDARG00000039601	ier3ip1	109.399	-2.18062	0.54483	-4.00239	6.27056e-05	0.00132996	-1.99478	down
ENSDARG00000003820	nr1d2a	61.2009	-3.76778	0.941722	-4.00095	6.3088e-05	0.00133623	-2.95697	down
ENSDARG00000077492	atp8a2	178.381	-2.24978	0.562365	-4.00057	6.31911e-05	0.00133657	-2.04617	down
ENSDARG00000078130	CR391986.1	535.217	1.76497	0.441321	3.99928	6.35365e-05	0.00134203	1.66149	up
ENSDARG00000021753	ccdc25	2304.46	1.75544	0.43901	3.99862	6.37119e-05	0.00134389	1.65342	up
ENSDARG00000039830	gng5	304.367	-1.70519	0.426637	-3.99682	6.41995e-05	0.00135232	-1.61254	down
ENSDARG00000113481	ENSDARG00000113481|si:ch211-113a14.19	379.758	2.26024	0.565801	3.99476	6.47595e-05	0.00136225	2.04764	up
ENSDARG00000100236	cspp1a	2328.05	1.48653	0.372218	3.99371	6.50466e-05	0.00136642	1.42358	up
ENSDARG00000017843	srsf1b	182.362	-2.29737	0.57561	-3.9912	6.57412e-05	0.00137913	-2.08072	down
ENSDARG00000088713	si:ch211-226h8.14	501.235	-2.28361	0.572537	-3.98858	6.6471e-05	0.00139254	-2.07051	down
ENSDARG00000063686	atp23	161.511	-2.06129	0.516973	-3.98722	6.68514e-05	0.0013986	-1.90145	down
ENSDARG00000024478	mpc2	79.3424	-2.3706	0.594965	-3.98444	6.76394e-05	0.00141317	-2.13325	down
ENSDARG00000068140	si:dkey-24l11.2	249.115	2.01013	0.504722	3.98265	6.8151e-05	0.00141616	1.85743	up
ENSDARG00000075331	golga4	2079.99	-2.10592	0.528712	-3.98312	6.80176e-05	0.00141616	-1.9358	down
ENSDARG00000087779	pum3	5257.5	1.71019	0.429404	3.9827	6.81363e-05	0.00141616	1.61494	up
ENSDARG00000096992	zgc:153405	177.571	2.32509	0.583703	3.98334	6.79536e-05	0.00141616	2.0941	up
ENSDARG00000095920	AL929171.1	99.8923	2.79079	0.701165	3.98021	6.88535e-05	0.00142883	2.41416	up
ENSDARG00000039650	itm2cb	413.897	-1.83621	0.461394	-3.97969	6.90058e-05	0.00143006	-1.72068	down
ENSDARG00000112145	ENSDARG00000112145|znf1174	1605.34	1.80308	0.45325	3.97811	6.94663e-05	0.00143766	1.69186	up
ENSDARG00000093007	mphosph6	3944.43	1.87266	0.470881	3.97693	6.98104e-05	0.00144284	1.74844	up
ENSDARG00000060584	kank1b	551.596	-2.11828	0.532786	-3.97586	7.01246e-05	0.00144739	-1.94464	down
ENSDARG00000032614	msi2b	3438.17	1.43063	0.359974	3.97426	7.05978e-05	0.0014552	1.37386	up
ENSDARG00000068367	nfkbie	63.6295	2.92455	0.737235	3.96692	7.28087e-05	0.00149877	2.4914	up
ENSDARG00000041533	ccdc130	8658.22	1.55064	0.391087	3.96495	7.34098e-05	0.00150912	1.47843	up
ENSDARG00000018742	psme4b	261	-2.09262	0.527866	-3.96429	7.36135e-05	0.00151129	-1.92384	down
ENSDARG00000093570	si:dkey-25o1.7	94.0646	2.34808	0.592462	3.96326	7.39323e-05	0.00151581	2.10835	up
ENSDARG00000005425	wdfy1	498.351	-1.95715	0.493942	-3.96231	7.42286e-05	0.00151582	-1.81747	down
ENSDARG00000054264	cog4	1994.71	1.53227	0.386698	3.96245	7.4185e-05	0.00151582	1.46246	up
ENSDARG00000069289	gabpa	177.241	-1.98704	0.501459	-3.96252	7.41642e-05	0.00151582	-1.84103	down
ENSDARG00000103545	tctex1d1	11.7888	-7.55337	1.90664	-3.96162	7.44424e-05	0.00151817	-3.41738	down
ENSDARG00000029663	rab1ab	2084.28	1.73571	0.438203	3.96098	7.46428e-05	0.00151945	1.63515	up
ENSDARG00000057738	hells	9738.01	1.60649	0.405599	3.96079	7.4703e-05	0.00151945	1.52627	up
ENSDARG00000092225	si:dkeyp-13a3.10	102.699	-2.16252	0.546136	-3.95968	7.50516e-05	0.00152453	-1.97711	down
ENSDARG00000079578	rbpms2b	16101.9	1.53107	0.386779	3.95852	7.5417e-05	0.00152993	1.46129	up
ENSDARG00000035763	stx18	3175.53	1.54704	0.390866	3.95799	7.55823e-05	0.00153126	1.47512	up
ENSDARG00000025074	slc25a10	387.513	-1.84106	0.465531	-3.95475	7.66143e-05	0.00155013	-1.72314	down
ENSDARG00000088276		1034.77	1.78725	0.452001	3.95408	7.68288e-05	0.00155243	1.67758	up
ENSDARG00000017320	f11r.1	1001.29	-1.51165	0.382334	-3.95373	7.69408e-05	0.00155265	-1.44485	down
ENSDARG00000099617	sdr39u1	683.195	1.67159	0.423425	3.94779	7.88762e-05	0.00158962	1.58115	up
ENSDARG00000036180	ccnb2	2672.03	-1.51441	0.383644	-3.94745	7.89891e-05	0.00158981	-1.44705	down
ENSDARG00000014081	fam184a	138.585	2.15626	0.546436	3.94605	7.94523e-05	0.00159704	1.96893	up
ENSDARG00000039273	fbln5	20.1769	-6.42451	1.62874	-3.94447	7.99769e-05	0.00160549	-3.64097	down
ENSDARG00000031751	npr1a	201.092	-3.32324	0.842991	-3.9422	8.07361e-05	0.00161781	-2.72371	down
ENSDARG00000092407	zmp:0000001316	143.167	2.00952	0.509771	3.94201	8.0801e-05	0.00161781	1.85573	up
ENSDARG00000042123	nudt3b	182.522	2.23413	0.56684	3.94137	8.10165e-05	0.00162001	2.02723	up
ENSDARG00000009106	serinc1	513.913	-1.65379	0.419703	-3.9404	8.13472e-05	0.00162451	-1.56657	down
ENSDARG00000036870	arih1l	1135.28	-1.4578	0.370025	-3.93974	8.15703e-05	0.00162686	-1.39726	down
ENSDARG00000098583	wbp1	451.829	-1.67705	0.42592	-3.93749	8.23384e-05	0.00164005	-1.58623	down
ENSDARG00000029482	ush2a	166.969	-2.81316	0.71465	-3.93641	8.27089e-05	0.00164317	-2.42657	down
ENSDARG00000104024	ccdc137	795.575	2.0822	0.528958	3.93642	8.27054e-05	0.00164317	1.91053	up
ENSDARG00000056877	vamp2	80.4914	2.75128	0.699974	3.93055	8.47528e-05	0.0016816	2.38202	up
ENSDARG00000060002	ogg1	127.024	2.45735	0.625319	3.92975	8.50338e-05	0.00168284	2.18647	up
ENSDARG00000101472	pop4	585.306	-1.52841	0.388908	-3.93	8.49468e-05	0.00168284	-1.45865	down
ENSDARG00000063911	mt-atp6	1938.06	-5.01442	1.27629	-3.9289	8.53359e-05	0.00168665	-3.30979	down
ENSDARG00000040156	grm4	162.207	2.8301	0.720504	3.92795	8.56737e-05	0.00168898	2.42668	up
ENSDARG00000098466	ube2a	325.423	-1.90183	0.484152	-3.92817	8.55934e-05	0.00168898	-1.77085	down
ENSDARG00000117218	CABZ01118004.1	169.042	2.34661	0.598097	3.92346	8.72857e-05	0.00171856	2.10485	up
ENSDARG00000014386	galnt6	2898.51	1.54741	0.394606	3.9214	8.80344e-05	0.00172994	1.47416	up
ENSDARG00000017084	bud31	440.559	-1.70919	0.435899	-3.92106	8.81592e-05	0.00172994	-1.61241	down
ENSDARG00000042961	zgc:100920	25.6758	6.06323	1.54637	3.92095	8.82012e-05	0.00172994	3.63386	up
ENSDARG00000045372	ngdn	5497.49	1.76509	0.450406	3.91888	8.89601e-05	0.0017426	1.65741	up
ENSDARG00000071029	si:dkey-147f3.8	36.0275	3.48858	0.8905	3.91755	8.94532e-05	0.00174658	2.7663	up
ENSDARG00000074379	knstrn	1649.45	1.78755	0.456297	3.91751	8.94688e-05	0.00174658	1.67592	up
ENSDARG00000116290	si:ch211-250e5.16	4381.12	2.54933	0.65077	3.91741	8.9504e-05	0.00174658	2.24036	up
ENSDARG00000016918	ace2	90.8992	2.48365	0.634359	3.91521	9.03239e-05	0.00176034	2.20128	up
ENSDARG00000079815	lyrm7	888.536	1.97448	0.504451	3.91412	9.0734e-05	0.0017661	1.82564	up
ENSDARG00000061602	ssx2ipb	31.538	3.85138	0.984274	3.91291	9.11893e-05	0.00177271	2.94282	up
ENSDARG00000042063	si:ch211-145c1.1	18792.7	1.86277	0.476097	3.91258	9.13143e-05	0.0017729	1.73658	up
ENSDARG00000035870	laptm4b	538.784	-1.73964	0.444837	-3.91074	9.20154e-05	0.00178311	-1.6373	down
ENSDARG00000042510	acot20	59.017	2.76475	0.706992	3.91059	9.2072e-05	0.00178311	2.38077	up
ENSDARG00000074538	si:dkey-179j5.5	26.1255	-4.00819	1.02631	-3.90545	9.40499e-05	0.00181913	-3.02289	down
ENSDARG00000057378	selenou1a	302.854	-1.79881	0.460714	-3.9044	9.44579e-05	0.00182472	-1.6858	down
ENSDARG00000045289	gpr137c	791.195	1.6252	0.416553	3.90155	9.55788e-05	0.00184406	1.53969	up
ENSDARG00000001953	pfkfb3	68.4534	3.13285	0.803052	3.90118	9.57267e-05	0.0018446	2.60347	up
ENSDARG00000075530	pigu	141.841	-2.09882	0.53832	-3.89883	9.66584e-05	0.00186022	-1.92322	down
ENSDARG00000069708	cdc34a	657.291	-1.62396	0.416559	-3.8985	9.67899e-05	0.00186042	-1.5395	down
ENSDARG00000113800	si:dkey-108k21.19	207.704	1.99187	0.511483	3.89429	9.84848e-05	0.00189064	1.83672	up
ENSDARG00000000966	ncor2	2330.47	-1.6551	0.425368	-3.89098	9.98392e-05	0.00191387	-1.56562	down
ENSDARG00000021806	zfp36l2	4926.71	1.82033	0.467864	3.89073	9.99442e-05	0.00191387	1.70108	up
ENSDARG00000038882	smc4	1519.46	-1.79542	0.461641	-3.88921	0.00010057	0.00192346	-1.68231	down
ENSDARG00000033957	trmt44	341.386	-1.87862	0.483134	-3.8884	0.000100906	0.00192748	-1.74977	down
ENSDARG00000042796	yy1a	143.9	2.07799	0.535052	3.88371	0.000102874	0.00196264	1.90392	up
ENSDARG00000109563	LSM10	407.461	1.9614	0.50523	3.8822	0.000103517	0.00197247	1.81241	up
ENSDARG00000001220	mycbp2	1373.67	-2.20225	0.567502	-3.88061	0.000104195	0.00198294	-2.00007	down
ENSDARG00000079281	ENSDARG00000079281|TESK1	1700.46	1.49181	0.38464	3.87846	0.00010512	0.00199807	1.42459	up
ENSDARG00000117814	CABZ01063971.1	46.4263	3.14301	0.810566	3.87755	0.000105514	0.00200307	2.60437	up
ENSDARG00000038068	ddx5	1373.45	-2.16999	0.559981	-3.87512	0.000106572	0.00202066	-1.97552	down
ENSDARG00000101222	oscp1a	9.62553	-7.27262	1.87799	-3.87256	0.000107697	0.00203948	-3.37701	down
ENSDARG00000059233	runx2b	64.9888	-2.68556	0.693844	-3.87056	0.000108586	0.00205378	-2.33351	down
ENSDARG00000036065	mgat1b	791.409	1.60618	0.41506	3.86975	0.000108947	0.00205808	1.52228	up
ENSDARG00000058820	bin1b	1668.49	1.59739	0.413085	3.86698	0.000110194	0.00207844	1.51483	up
ENSDARG00000094263	CU539058.1	52.0381	-2.51642	0.650785	-3.86675	0.000110295	0.00207844	-2.22164	down
ENSDARG00000060390	stk26	355.362	-1.88701	0.488111	-3.86595	0.000110657	0.00208016	-1.75517	down
ENSDARG00000092436	BX537137.1	18.5949	-5.72716	1.48133	-3.86621	0.000110538	0.00208016	-3.46523	down
ENSDARG00000007169	itgb1bp1	226.542	-1.75949	0.45531	-3.86438	0.000111373	0.00209106	-1.65132	down
ENSDARG00000008858	cyp7b1	78.5689	2.53159	0.655366	3.86286	0.000112066	0.00210151	2.2285	up
ENSDARG00000009871	snrpc	470.371	-1.55971	0.403837	-3.86223	0.000112355	0.00210436	-1.48321	down
ENSDARG00000058504	ap1s2	388.671	-1.70928	0.442612	-3.8618	0.000112555	0.00210554	-1.60963	down
ENSDARG00000079654	st3gal1	395.74	2.51723	0.652047	3.86051	0.00011315	0.0021141	2.21381	up
ENSDARG00000015474	ppp2r5ea	5527.16	1.50685	0.390482	3.85895	0.000113877	0.00212511	1.43692	up
ENSDARG00000038543	wdr48b	376.469	-1.7612	0.456581	-3.85737	0.000114614	0.00213626	-1.65244	down
ENSDARG00000024940	rnf144b	4304.4	1.51733	0.393477	3.85622	0.000115156	0.00214377	1.44587	up
ENSDARG00000038876	zgc:101569	567.747	-1.63264	0.423493	-3.85517	0.000115649	0.00215035	-1.54508	down
ENSDARG00000008748	ube2na	11746.4	1.47342	0.382338	3.8537	0.000116346	0.0021588	1.40774	up
ENSDARG00000021702	pdcd4a	207.024	-1.76508	0.458032	-3.85362	0.000116384	0.0021588	-1.65555	down
ENSDARG00000101710	arid1aa	671.623	-1.48695	0.38592	-3.85301	0.000116676	0.0021616	-1.42005	down
ENSDARG00000027009	zgc:85777	92.3301	2.6004	0.675551	3.84931	0.000118453	0.00218925	2.26668	up
ENSDARG00000056453	afap1l1b	762.704	2.54923	0.66223	3.84946	0.000118378	0.00218925	2.23051	up
ENSDARG00000105147	osbpl1a	149.483	2.24607	0.583851	3.847	0.000119575	0.00220732	2.02653	up
ENSDARG00000005315	celf1	1518.11	-1.95349	0.50834	-3.84289	0.000121594	0.00224192	-1.80651	down
ENSDARG00000007804	gas6	50.4589	-2.62152	0.682464	-3.84125	0.000122407	0.00224613	-2.28901	down
ENSDARG00000028625	jph2	23.653	6.05737	1.57683	3.8415	0.000122286	0.00224613	3.67668	up
ENSDARG00000043976	etf1b	12903.9	1.39756	0.363784	3.84174	0.000122167	0.00224613	1.34096	up
ENSDARG00000045254	zmp:0000000624	16379.8	2.16919	0.564624	3.84182	0.000122124	0.00224613	1.96688	up
ENSDARG00000103067	adgrd2	25.7137	5.12583	1.33553	3.83805	0.000124017	0.00227296	3.37504	up
ENSDARG00000053695	zgc:162948	5114.82	1.51259	0.39421	3.837	0.000124544	0.0022799	1.44111	up
ENSDARG00000101611	HUS1B	896.456	1.61695	0.421485	3.83631	0.000124897	0.00228321	1.53003	up
ENSDARG00000114500	CU302436.1	42.9337	3.11209	0.811272	3.83606	0.000125022	0.00228321	2.55544	up
ENSDARG00000087564	nek11	178.071	1.83542	0.478594	3.83502	0.000125555	0.00228981	1.70972	up
ENSDARG00000113009	FO704721.1	26.745	-3.52082	0.918131	-3.83477	0.000125681	0.00228981	-2.79056	down
ENSDARG00000007791	ppp2r1ba	461.252	-1.66374	0.434019	-3.83332	0.000126425	0.00230063	-1.57027	down
ENSDARG00000012899	ddx49	2809.41	1.41134	0.368454	3.83043	0.000127921	0.00230763	1.35276	up
ENSDARG00000016528	wdcp	187.656	-2.4973	0.651927	-3.83064	0.000127809	0.00230763	-2.204	down
ENSDARG00000037503	thoc2	3508.2	-1.84485	0.481526	-3.83126	0.000127489	0.00230763	-1.71922	down
ENSDARG00000040727	tfb1m	405.399	1.62067	0.423016	3.83123	0.000127502	0.00230763	1.53298	up
ENSDARG00000062385	flcn	170.765	-1.75743	0.458827	-3.83026	0.00012801	0.00230763	-1.64794	down
ENSDARG00000070168	sod3a	10.1617	-7.34054	1.91605	-3.83107	0.000127585	0.00230763	-3.31086	down
ENSDARG00000074756	tfb2m	546.259	1.74369	0.45504	3.83194	0.000127135	0.00230763	1.63503	up
ENSDARG00000099930	col27a1b	54.5951	-3.38415	0.883314	-3.83119	0.000127524	0.00230763	-2.72487	down
ENSDARG00000094542	hwa	147.537	-2.57231	0.671768	-3.82917	0.000128578	0.00231516	-2.25373	down
ENSDARG00000086879	lins1	237.071	2.07655	0.542637	3.82678	0.000129831	0.00233499	1.89786	up
ENSDARG00000069074	cry3a	549.878	-1.58274	0.413628	-3.82648	0.000129989	0.0023351	-1.50152	down
ENSDARG00000073802	cntnap5l	16.4547	6.9037	1.80436	3.82613	0.000130174	0.00233569	3.35746	up
ENSDARG00000012929	eif2d	796.219	1.58715	0.414916	3.82522	0.000130655	0.00234158	1.50435	up
ENSDARG00000014215	cdh13	48.6831	3.29267	0.861181	3.82344	0.000131605	0.00235586	2.6706	up
ENSDARG00000052455	porcnl	174.62	-1.92239	0.502913	-3.82251	0.000132102	0.00235653	-1.78044	down
ENSDARG00000061547	zgc:153409	402.61	2.20849	0.577745	3.82261	0.000132046	0.00235653	1.99268	up
ENSDARG00000061684	slc25a17	119.012	-2.21112	0.578374	-3.823	0.000131839	0.00235653	-2.00099	down
ENSDARG00000042130	zp3a.2	312.67	-1.92823	0.504517	-3.82193	0.000132414	0.00235936	-1.78492	down
ENSDARG00000045481	gsap	330.922	1.64239	0.430043	3.81913	0.000133923	0.00238349	1.55062	up
ENSDARG00000039268	emc4	28.1335	-3.28766	0.860965	-3.81858	0.000134224	0.00238609	-2.67304	down
ENSDARG00000111247	ENSDARG00000111247|hist1h4l	106.694	2.54124	0.666069	3.81528	0.000136028	0.00241536	2.21632	up
ENSDARG00000011146	uqcrb	755.999	1.67655	0.439724	3.81272	0.000137443	0.00243487	1.57896	up
ENSDARG00000015374	st3gal3a	266.928	-1.97958	0.519195	-3.81278	0.000137411	0.00243487	-1.82497	down
ENSDARG00000027992	hao2	26.4748	-3.65208	0.957983	-3.81226	0.000137705	0.00243669	-2.85008	down
ENSDARG00000036008	caly	522.884	-1.83449	0.48129	-3.8116	0.000138071	0.00244036	-1.70956	down
ENSDARG00000092112	tomm40	592.934	-1.52448	0.400216	-3.80913	0.000139458	0.00245957	-1.45097	down
ENSDARG00000103856	ptcd3	2839.56	1.54469	0.405527	3.80909	0.000139478	0.00245957	1.46756	up
ENSDARG00000078164	znf576.2	4903.5	1.38624	0.36407	3.80761	0.000140316	0.00247152	1.33001	up
ENSDARG00000032627	SCYL2	335.576	-1.71392	0.450278	-3.80635	0.000141034	0.00248132	-1.61076	down
ENSDARG00000018159	ano10b	263.666	-2.26854	0.596432	-3.80351	0.000142659	0.00250456	-2.04059	down
ENSDARG00000056515	spsb1	2691.02	-1.37423	0.361309	-3.80348	0.00014268	0.00250456	-1.31971	down
ENSDARG00000104904	si:ch73-221f6.1	300.946	1.73988	0.457485	3.80314	0.000142873	0.00250509	1.63073	up
ENSDARG00000074166	birc6	249.442	-2.20494	0.580163	-3.80055	0.000144373	0.00252563	-1.994	down
ENSDARG00000100427	BX547934.2	58.7714	-3.0151	0.793307	-3.80068	0.000144302	0.00252563	-2.52178	down
ENSDARG00000062123	agap1	1008.37	-1.60952	0.423727	-3.79847	0.000145593	0.00254407	-1.5231	down
ENSDARG00000039649	mtif3	27.652	4.46812	1.1767	3.79716	0.000146361	0.00255458	3.16546	up
ENSDARG00000097718	stard10	206.734	-1.85013	0.487324	-3.79651	0.000146747	0.00255841	-1.72123	down
ENSDARG00000076490	ankrd40	133.713	-2.454	0.647243	-3.79147	0.000149758	0.00260795	-2.16889	down
ENSDARG00000089456	men1	150.081	-2.30411	0.608054	-3.78932	0.000151061	0.00262768	-2.06419	down
ENSDARG00000017466	ncam2	15.3323	6.8003	1.79488	3.78873	0.00015142	0.0026297	3.33548	up
ENSDARG00000075172	fbxo25	744.973	1.50184	0.396415	3.78857	0.00015152	0.0026297	1.43017	up
ENSDARG00000090544	CABZ01085658.1	111.999	-2.17154	0.573371	-3.78731	0.000152284	0.00263999	-1.96771	down
ENSDARG00000061764	ahnak	417.179	-2.18045	0.575823	-3.78666	0.000152683	0.00264392	-1.97473	down
ENSDARG00000104448	zgc:77287	481.814	-1.74966	0.462178	-3.78568	0.000153289	0.00265143	-1.63916	down
ENSDARG00000104871	LEPROTL1	159.364	-1.87587	0.49559	-3.78513	0.000153627	0.00265429	-1.74116	down
ENSDARG00000007523	kmt2e	109.098	-2.19423	0.579854	-3.7841	0.000154264	0.00266232	-1.98415	down
ENSDARG00000045095	elac1	1218.56	-1.48428	0.392315	-3.7834	0.000154703	0.00266689	-1.41539	down
ENSDARG00000039374	apool	231.734	-1.86087	0.49194	-3.78271	0.000155128	0.00267123	-1.72877	down
ENSDARG00000104573	slc12a2	423.298	-1.66692	0.440738	-3.78212	0.0001555	0.00267463	-1.57064	down
ENSDARG00000112579	cmss1	4742.44	1.63621	0.432666	3.78169	0.000155768	0.00267625	1.5438	up
ENSDARG00000054003	rargb	24.7402	5.26057	1.39148	3.78056	0.000156475	0.0026854	3.45331	up
ENSDARG00000041407	rmdn3	918.812	1.68533	0.445929	3.77937	0.000157224	0.00269477	1.58475	up
ENSDARG00000045681	irf5	592.433	-1.87258	0.49559	-3.77848	0.000157787	0.00269477	-1.73798	down
ENSDARG00000073771	tbc1d12b	312.926	1.75201	0.463667	3.7786	0.000157713	0.00269477	1.63909	up
ENSDARG00000078593	vwa8	129.657	2.74299	0.725856	3.77898	0.000157472	0.00269477	2.34819	up
ENSDARG00000116058	rhoac	372.581	-1.53772	0.406986	-3.77831	0.000157897	0.00269477	-1.46122	down
ENSDARG00000071581	zgc:174564	52.4792	2.67317	0.707819	3.77663	0.000158966	0.002707	2.30555	up
ENSDARG00000076673	dspb	15.6062	6.82538	1.80716	3.77686	0.000158817	0.002707	3.31055	up
ENSDARG00000055566	mastl	436.479	-1.55403	0.411647	-3.77515	0.000159914	0.00272013	-1.47504	down
ENSDARG00000021996	ppp2r2aa	83.3518	-2.77461	0.735122	-3.77436	0.00016042	0.00272572	-2.37377	down
ENSDARG00000051962	ENSDARG00000051962|mmp15a	16.4767	6.90542	1.8298	3.77387	0.000160737	0.0027265	3.27993	up
ENSDARG00000053571	adob	1394.2	1.41567	0.375136	3.77374	0.000160821	0.0027265	1.35488	up
ENSDARG00000028213	ttn.2	140.117	-2.32943	0.617575	-3.77189	0.000162017	0.00274375	-2.08018	down
ENSDARG00000077226	smarca4a	3195.33	-1.63892	0.434594	-3.77114	0.000162502	0.00274894	-1.54667	down
ENSDARG00000078315	SPRING1	197.742	-2.04135	0.541768	-3.76793	0.000164605	0.00278146	-1.86873	down
ENSDARG00000021547	vrk2	381.522	-1.85849	0.493441	-3.7664	0.000165618	0.00279451	-1.72594	down
ENSDARG00000063126	gusb	152.377	-2.25481	0.598694	-3.76622	0.000165741	0.00279451	-2.02643	down
ENSDARG00000074419	hcn4l	15.2437	6.79234	1.80468	3.76374	0.000167391	0.00281925	3.30213	up
ENSDARG00000089260	dus1l	6122.09	1.38328	0.367721	3.76176	0.000168724	0.00283859	1.32609	up
ENSDARG00000031985	ptpa	346.342	-1.61521	0.42944	-3.76121	0.000169094	0.0028417	-1.52635	down
ENSDARG00000015709	hsd17b12a	1616.37	-1.63231	0.434147	-3.75981	0.000170045	0.00285457	-1.54061	down
ENSDARG00000027109	zfr	1025.8	-1.4488	0.385462	-3.7586	0.000170867	0.00286002	-1.38376	down
ENSDARG00000039969	akirin1	637.29	-1.55399	0.413438	-3.75871	0.000170792	0.00286002	-1.4743	down
ENSDARG00000099458	ddx46	719.113	-1.86714	0.496777	-3.75851	0.000170928	0.00286002	-1.73237	down
ENSDARG00000090232	clpb	504.053	-1.76531	0.469751	-3.75797	0.000171297	0.00286308	-1.65046	down
ENSDARG00000040971	zgc:92606	955.744	1.61347	0.429393	3.75755	0.000171584	0.00286476	1.5238	up
ENSDARG00000089951	si:dkey-210j14.5	145.567	-1.88782	0.502471	-3.75707	0.000171914	0.00286717	-1.74861	down
ENSDARG00000007918	ttc27	463.254	-1.62082	0.431561	-3.75572	0.000172846	0.0028771	-1.53069	down
ENSDARG00000012982	nf1a	366.266	-2.09862	0.558828	-3.75539	0.000173071	0.0028771	-1.91098	down
ENSDARG00000044039	stx11a	4560.61	1.89531	0.504683	3.75544	0.000173037	0.0028771	1.75213	up
ENSDARG00000111753	ENSDARG00000111753|hist1h4l	160.711	2.00919	0.535108	3.75474	0.000173521	0.00288146	1.84025	up
ENSDARG00000076155	mtpap	1249.28	1.58776	0.422965	3.75387	0.000174123	0.00288834	1.50202	up
ENSDARG00000037060	kmt2d	736.653	-2.1518	0.573615	-3.75131	0.000175916	0.00289932	-1.95029	down
ENSDARG00000070043	dars1	173.08	-2.16927	0.578195	-3.7518	0.000175573	0.00289932	-1.96278	down
ENSDARG00000092483	iqcc	2393.71	1.71666	0.457465	3.75256	0.000175039	0.00289932	1.60895	up
ENSDARG00000093353	si:ch211-263m18.4	97.9772	2.79425	0.744852	3.75143	0.000175832	0.00289932	2.37068	up
ENSDARG00000098852	smdt1b	17.4767	-4.6422	1.23721	-3.75214	0.000175331	0.00289932	-3.1756	down
ENSDARG00000115421	n6amt1	162.644	-1.85894	0.495474	-3.75185	0.000175537	0.00289932	-1.72564	down
ENSDARG00000039989	snrnp48	1272.42	1.45978	0.38939	3.74889	0.000177621	0.00292428	1.39236	up
ENSDARG00000104953	stt3a	235.736	-1.65772	0.442232	-3.74853	0.000177874	0.00292531	-1.56135	down
ENSDARG00000111536	ENSDARG00000111536|si:ch211-113a14.19	106.716	2.05173	0.548003	3.74401	0.000181106	0.00297529	1.87039	up
ENSDARG00000052082	gabarapb	266.526	-1.59223	0.425322	-3.74359	0.000181411	0.00297711	-1.50615	down
ENSDARG00000035273	tmtc2b	316.73	2.12862	0.568788	3.74237	0.000182294	0.00298841	1.9292	up
ENSDARG00000098280	rbm5	1829.49	1.43846	0.384604	3.74011	0.000183942	0.00301223	1.37358	up
ENSDARG00000106565	CABZ01066720.1	303.623	1.98395	0.53053	3.73957	0.000184336	0.00301546	1.82024	up
ENSDARG00000098599	DMXL1	154.705	-2.28991	0.612468	-3.73883	0.00018488	0.00302114	-2.04854	down
ENSDARG00000029402	sort1a	407.169	-2.06386	0.552132	-3.738	0.000185494	0.00302796	-1.88326	down
ENSDARG00000089515	si:dkeyp-46h3.5	32.1619	4.71726	1.26303	3.73487	0.00018781	0.00306247	3.16648	up
ENSDARG00000094441	si:dkey-161j23.5	51.0343	3.07483	0.823335	3.73461	0.000188006	0.00306247	2.50075	up
ENSDARG00000003973	chordc1a	1690.87	1.95073	0.522415	3.73406	0.000188415	0.00306588	1.7937	up
ENSDARG00000033738	zgc:153867	594.324	-1.76602	0.473175	-3.73228	0.000189751	0.00308436	-1.64955	down
ENSDARG00000097457	BX119963.2	510.078	1.94094	0.520317	3.7303	0.000191248	0.00310541	1.78613	up
ENSDARG00000019810	nfe2l3	1125.45	-1.4548	0.390316	-3.72724	0.000193589	0.0031401	-1.3879	down
ENSDARG00000091271	cenpt	2840.92	1.36413	0.366151	3.72558	0.000194864	0.00315745	1.3082	up
ENSDARG00000071733	si:ch211-207i20.3	154.759	1.83629	0.492971	3.72495	0.000195356	0.0031621	1.70318	up
ENSDARG00000078686	arl8a	375.672	-1.67671	0.450242	-3.72403	0.000196069	0.0031703	-1.57577	down
ENSDARG00000056831	gng2	33.9928	-4.63999	1.24621	-3.72328	0.000196649	0.00317634	-3.12762	down
ENSDARG00000040137	jdp2a	60.3207	2.50091	0.673026	3.71592	0.000202466	0.00326685	2.18472	up
ENSDARG00000117717	CABZ01079276.1	186.451	-2.62706	0.707405	-3.71366	0.000204282	0.00329271	-2.27179	down
ENSDARG00000059177	tax1bp3	79.3743	-2.13263	0.57459	-3.71157	0.000205977	0.00331656	-1.93204	down
ENSDARG00000053395	cdkn2aipnl	1049.21	-1.58112	0.426249	-3.70939	0.000207761	0.00334178	-1.49527	down
ENSDARG00000012222	nup35	558.848	-1.72592	0.465853	-3.70486	0.000211511	0.00338791	-1.61527	down
ENSDARG00000013310	map3k15	28.866	4.0736	1.09946	3.70509	0.000211315	0.00338791	2.89956	up
ENSDARG00000059596	clip2	180.186	2.10489	0.568128	3.70495	0.000211434	0.00338791	1.90821	up
ENSDARG00000075783	hmgxb4a	881.81	2.4675	0.665926	3.70536	0.000211087	0.00338791	2.15701	up
ENSDARG00000036924	tatdn1	1036.14	1.7018	0.459422	3.70423	0.000212038	0.00339283	1.59424	up
ENSDARG00000103011	CABZ01090373.1	82.1957	2.54128	0.686341	3.70265	0.00021336	0.00341044	2.21225	up
ENSDARG00000104118	antxr2a	91.6534	2.41344	0.652629	3.69803	0.000217276	0.00346942	2.12066	up
ENSDARG00000055759	efhd2	426.417	-1.46694	0.396947	-3.69554	0.000219417	0.00349997	-1.3973	down
ENSDARG00000015016	kif26ab	18.8254	7.09504	1.92031	3.69473	0.000220119	0.0035039	3.08144	up
ENSDARG00000107065	PEBP4	467.228	1.95391	0.528833	3.69476	0.000220096	0.0035039	1.79274	up
ENSDARG00000012723	rbm14a	379.848	-1.72911	0.468156	-3.69345	0.000221232	0.00351798	-1.61726	down
ENSDARG00000090929	si:dkeyp-98a7.3	389.461	1.9791	0.536111	3.69159	0.000222855	0.00354012	1.81171	up
ENSDARG00000019293	tfdp1a	2169.43	1.41218	0.382686	3.69019	0.000224089	0.00355605	1.34917	up
ENSDARG00000078394	CABZ01059627.1	135.589	-2.11924	0.574754	-3.68721	0.000226729	0.00359423	-1.91955	down
ENSDARG00000007825	map2k1	89.528	-2.58572	0.701769	-3.68457	0.00022909	0.00362792	-2.24006	down
ENSDARG00000044327	tmem185	166.322	-1.95753	0.531363	-3.68398	0.000229622	0.00363261	-1.79744	down
ENSDARG00000010553	mmgt1	853.429	-1.56188	0.424029	-3.68342	0.000230123	0.00363306	-1.47795	down
ENSDARG00000062650	rif1	1330.09	-1.50384	0.408248	-3.68365	0.00022992	0.00363306	-1.42857	down
ENSDARG00000008808	eml2	328.615	-1.79656	0.488147	-3.68036	0.000232905	0.00367321	-1.67087	down
ENSDARG00000029353	serpine2	293.988	-2.07288	0.563872	-3.67615	0.000236781	0.00373052	-1.88495	down
ENSDARG00000074265	dzip1l	14.7022	6.741	1.83402	3.67553	0.000237357	0.00373194	3.1908	up
ENSDARG00000105340	ENSDARG00000105340|zgc:112234	40.2975	3.49706	0.95143	3.67558	0.00023731	0.00373194	2.72831	up
ENSDARG00000089039	zgc:173585	58.9683	2.61254	0.711037	3.67427	0.000238526	0.0037465	2.24522	up
ENSDARG00000068461	aopep	119.788	-2.64477	0.720175	-3.6724	0.00024028	0.00377019	-2.27571	down
ENSDARG00000000887	zgc:56699	1978.99	-1.44003	0.392805	-3.66602	0.000246354	0.00386155	-1.37303	down
ENSDARG00000053468	adam10a	581.466	-1.6064	0.438256	-3.66545	0.000246908	0.0038663	-1.51457	down
ENSDARG00000069014	nphp4	129.427	-2.93238	0.800133	-3.66486	0.000247469	0.00387115	-2.44555	down
ENSDARG00000041428	yrdc	686.506	-1.90987	0.521365	-3.6632	0.00024908	0.00389072	-1.75926	down
ENSDARG00000068219	b3gnt2l	388.899	1.72124	0.469893	3.66305	0.000249227	0.00389072	1.60815	up
ENSDARG00000040910	ildr1b	281.703	-1.75691	0.479854	-3.66134	0.000250904	0.00391293	-1.63785	down
ENSDARG00000068246	plcb3	346.173	-1.69711	0.463913	-3.65825	0.000253939	0.00394888	-1.58909	down
ENSDARG00000074169	gpam	122.089	-2.12938	0.582082	-3.65821	0.000253979	0.00394888	-1.9241	down
ENSDARG00000076134	zgc:162972	38.9466	3.64946	0.997589	3.65828	0.000253917	0.00394888	2.76017	up
ENSDARG00000052644	ca10a	2996.06	1.34745	0.368392	3.65765	0.000254535	0.00395352	1.29154	up
ENSDARG00000105073	CU655961.2	140.665	2.46908	0.675216	3.65673	0.000255452	0.00396376	2.14797	up
ENSDARG00000030177	uchl3	2629.11	1.48618	0.406701	3.65424	0.000257945	0.00399037	1.41168	up
ENSDARG00000054606	mrpl1	1013.94	1.68188	0.460216	3.65454	0.000257646	0.00399037	1.57526	up
ENSDARG00000100588	rpl36	1549.37	1.66643	0.456015	3.65433	0.000257852	0.00399037	1.56249	up
ENSDARG00000100222	utrn	120.238	-2.23398	0.611635	-3.65248	0.00025972	0.00401379	-1.99898	down
ENSDARG00000104114	kmt5ab	7911.83	1.35179	0.370174	3.65177	0.000260441	0.00402089	1.2952	up
ENSDARG00000023323	ywhaqb	2068.33	1.5431	0.422744	3.6502	0.000262035	0.00404143	1.45976	up
ENSDARG00000035129	zgc:101858	179.153	2.07741	0.569207	3.64965	0.000262598	0.00404606	1.88304	up
ENSDARG00000012555	ak5	15.7048	6.83655	1.87385	3.64839	0.000263885	0.00406182	3.11633	up
ENSDARG00000043359	rmnd5b	3477.48	-1.36604	0.374544	-3.64722	0.000265093	0.00407634	-1.30799	down
ENSDARG00000003058	fgfr1op	720.85	1.66659	0.457031	3.64655	0.000265781	0.00407875	1.56244	up
ENSDARG00000013795	hps4	221.509	-1.6657	0.456767	-3.64671	0.000265618	0.00407875	-1.56272	down
ENSDARG00000006600	lsm14aa	498.73	-1.48724	0.407951	-3.64563	0.000266739	0.0040853	-1.41289	down
ENSDARG00000019205	fam120c	771.126	-1.53242	0.420333	-3.64572	0.00026664	0.0040853	-1.45136	down
ENSDARG00000097753	slirp	655.928	1.63521	0.448672	3.64456	0.000267854	0.0040983	1.5365	up
ENSDARG00000011088	si:ch211-288d18.1	64.0767	3.15292	0.865309	3.6437	0.000268751	0.00410385	2.54949	up
ENSDARG00000095943	BX324207.1	20.8218	5.87297	1.61182	3.6437	0.00026875	0.00410385	3.46149	up
ENSDARG00000021265	mybpc2b	21.1124	-5.47307	1.50242	-3.64283	0.000269657	0.0041136	-3.22434	down
ENSDARG00000113205	ENSDARG00000113205|zgc:163040	54.7337	2.59879	0.713623	3.64168	0.000270864	0.00412792	2.23044	up
ENSDARG00000057698	ctsd	1289.86	-1.57255	0.431972	-3.64041	0.000272209	0.0041441	-1.48506	down
ENSDARG00000070826	bpgm	190.276	2.02594	0.556552	3.64016	0.000272465	0.0041441	1.84434	up
ENSDARG00000068709	fam174b	624.968	1.48727	0.408615	3.63978	0.00027287	0.00414617	1.41211	up
ENSDARG00000015749	hps3	122.427	-2.39813	0.658982	-3.63914	0.000273552	0.00415234	-2.11051	down
ENSDARG00000027590	sept2	354.804	-1.68164	0.46213	-3.63889	0.000273816	0.00415234	-1.57534	down
ENSDARG00000032116	cnot7	262.396	-2.15988	0.593749	-3.6377	0.000275087	0.0041675	-1.94451	down
ENSDARG00000069361	spa17	62.5312	3.17543	0.873045	3.63718	0.000275635	0.0041717	2.55882	up
ENSDARG00000070012	sesn2	307.621	-1.95087	0.536497	-3.63632	0.000276559	0.00418157	-1.78865	down
ENSDARG00000041895	cad	2435.45	-1.65708	0.455932	-3.63448	0.000278537	0.00420734	-1.55505	down
ENSDARG00000074554	tspan31	441.173	-1.61242	0.443754	-3.6336	0.000279498	0.00421771	-1.51802	down
ENSDARG00000069305	si:ch211-203k16.3	28.7871	6.18468	1.70221	3.63333	0.000279791	0.00421799	3.20395	up
ENSDARG00000101256	CABZ01085052.1	69.4007	-2.83499	0.780482	-3.63236	0.000280842	0.00422969	-2.38345	down
ENSDARG00000097489	si:ch73-390p7.2	550.56	1.54608	0.425943	3.62977	0.000283673	0.00426814	1.46127	up
ENSDARG00000104414	shmt2	280.453	-2.64369	0.728754	-3.62768	0.000285979	0.00429863	-2.26803	down
ENSDARG00000031049	igsf21a	270.884	1.80192	0.496897	3.62635	0.000287459	0.00431665	1.66935	up
ENSDARG00000020884	gli2b	100.672	-2.80941	0.774879	-3.62561	0.000288285	0.00432484	-2.36616	down
ENSDARG00000054973	itsn2b	3947.73	-1.97486	0.545209	-3.6222	0.00029211	0.00437368	-1.80609	down
ENSDARG00000059951	pld6	123.226	-2.03995	0.563171	-3.62226	0.000292035	0.00437368	-1.85465	down
ENSDARG00000089681	btf3l4	504.232	-1.64553	0.454589	-3.61981	0.000294816	0.00440562	-1.54471	down
ENSDARG00000094258	commd9	842.235	1.60275	0.442749	3.62	0.000294607	0.00440562	1.50825	up
ENSDARG00000008153	serinc5	954.908	-1.60432	0.443419	-3.61807	0.000296804	0.00443103	-1.5105	down
ENSDARG00000056021	sostdc1b	14.2301	6.69383	1.85061	3.61709	0.000297932	0.00444355	3.12101	up
ENSDARG00000006257	vldlr	6595.6	1.416	0.391518	3.61669	0.000298394	0.00444612	1.34996	up
ENSDARG00000075417	zgc:175107	21.0985	5.89374	1.63016	3.61544	0.000299841	0.00446337	3.42259	up
ENSDARG00000043554	mrpl40	1399.6	1.8866	0.521972	3.61438	0.000301067	0.00446864	1.735	up
ENSDARG00000089467	fam161b	45.7993	2.82051	0.780356	3.61439	0.000301053	0.00446864	2.34606	up
ENSDARG00000113364	CABZ01074307.2	195.794	-2.22892	0.616638	-3.61463	0.000300781	0.00446864	-1.99105	down
ENSDARG00000112647	si:dkey-108k21.24	55.2418	2.50205	0.692452	3.61331	0.000302308	0.00448274	2.16851	up
ENSDARG00000098481	anxa1d	43.5207	-9.45249	2.61776	-3.61091	0.000305129	0.0045202	-2.03161	down
ENSDARG00000073743	slc25a37	223.124	-1.67323	0.46378	-3.6078	0.0003088	0.00456734	-1.56674	down
ENSDARG00000077155	si:ch211-157p22.10	24.5306	4.82229	1.33666	3.60772	0.000308905	0.00456734	3.05986	up
ENSDARG00000042215	pias4b	489.527	-1.55112	0.430157	-3.60594	0.000311024	0.00459425	-1.46539	down
ENSDARG00000056986	dact2	80.4592	2.84103	0.78796	3.60556	0.000311486	0.00459665	2.36656	up
ENSDARG00000025081	grnb	470.454	-1.48654	0.412426	-3.60437	0.000312908	0.0046088	-1.41064	down
ENSDARG00000101556	si:ch1073-475a24.1	98.5708	3.09412	0.85841	3.60448	0.00031278	0.0046088	2.49851	up
ENSDARG00000018411	mknk1	726.532	-1.64823	0.457433	-3.60322	0.000314295	0.00462394	-1.54608	down
ENSDARG00000111747	bloc1s5	378.567	1.54191	0.427949	3.60302	0.000314537	0.00462394	1.45644	up
ENSDARG00000003269	clcn3	479.927	-1.54039	0.427571	-3.60266	0.000314972	0.0046259	-1.45623	down
ENSDARG00000075421	pttg1	374.53	-1.97847	0.549255	-3.6021	0.000315657	0.00463155	-1.80705	down
ENSDARG00000002403	nusap1	2625.58	1.64604	0.457	3.60183	0.000315984	0.00463192	1.54297	up
ENSDARG00000077248	zgc:171459	125.869	2.21195	0.614326	3.60061	0.000317469	0.00464926	1.97496	up
ENSDARG00000018980	zgc:91890	106.629	-2.07263	0.575933	-3.59874	0.000319768	0.00467847	-1.87651	down
ENSDARG00000012295	bcs1l	564.654	1.49851	0.416593	3.59707	0.000321825	0.00469517	1.41996	up
ENSDARG00000096941	si:dkey-77f5.8	23.1222	5.17272	1.43803	3.59708	0.000321813	0.00469517	3.28997	up
ENSDARG00000103285	ENSDARG00000103285|CCDC134	60.4877	2.90985	0.808944	3.5971	0.000321781	0.00469517	2.39943	up
ENSDARG00000003144	pxmp2	148.34	-2.1548	0.599315	-3.59544	0.000323848	0.00472011	-1.936	down
ENSDARG00000039878	ambra1b	720.933	-1.55933	0.433726	-3.5952	0.000324149	0.00472011	-1.47183	down
ENSDARG00000055124	ccnl1a	444.483	-1.63548	0.455173	-3.5931	0.000326765	0.00475371	-1.53502	down
ENSDARG00000043105	qtrt1	383.509	-1.77613	0.494647	-3.59071	0.000329783	0.00477007	-1.649	down
ENSDARG00000045660	hic1l	2035.11	1.31672	0.366715	3.59058	0.000329945	0.00477007	1.2626	up
ENSDARG00000055472	nubp1	331.31	-1.67754	0.467124	-3.59121	0.000329147	0.00477007	-1.56933	down
ENSDARG00000090963	atp6ap1lb	66.217	2.83174	0.788558	3.59103	0.000329371	0.00477007	2.36603	up
ENSDARG00000096293	BX649612.1	62.5898	2.73646	0.761856	3.59184	0.000328355	0.00477007	2.3135	up
ENSDARG00000105648	si:cabz01102082.1	64.5831	-3.02666	0.842705	-3.5916	0.000328656	0.00477007	-2.482	down
ENSDARG00000117635	CR855865.1	25.6174	-3.31099	0.922157	-3.59049	0.000330062	0.00477007	-2.61934	down
ENSDARG00000034753	tspan3a	144.46	-2.30839	0.643088	-3.58955	0.000331252	0.00478205	-2.04324	down
ENSDARG00000077909	rce1a	43.8108	-3.12439	0.870462	-3.58934	0.000331512	0.00478205	-2.52766	down
ENSDARG00000099396	rbpms	88.3833	-3.3996	0.94724	-3.58895	0.000332012	0.00478477	-2.66101	down
ENSDARG00000003084	spire2	340.641	1.98292	0.552819	3.58692	0.000334608	0.00480565	1.80655	up
ENSDARG00000013853	lmo4a	354.713	1.77581	0.495124	3.5866	0.000335024	0.00480565	1.64709	up
ENSDARG00000039647	slc6a1b	42.6496	2.80039	0.780781	3.58665	0.000334956	0.00480565	2.34372	up
ENSDARG00000054929	zgc:110540	220.711	-1.78766	0.498377	-3.58697	0.000334538	0.00480565	-1.65762	down
ENSDARG00000069332	tmem72	94.1968	2.55591	0.712494	3.58728	0.000334149	0.00480565	2.202	up
ENSDARG00000099078	FO905040.1	73.9366	-2.60568	0.726562	-3.58632	0.000335379	0.00480627	-2.23715	down
ENSDARG00000043417	eipr1	162.32	2.03824	0.568614	3.58458	0.000337617	0.00483384	1.84847	up
ENSDARG00000061416	c2cd4a	14.6832	6.73777	1.87995	3.58402	0.000338345	0.00483975	3.05575	up
ENSDARG00000100452	nop53	5208.87	1.61813	0.451543	3.58356	0.000338939	0.00484374	1.51902	up
ENSDARG00000095615	si:dkeyp-86h10.3	13.5541	6.62371	1.84903	3.58226	0.000340632	0.00486341	3.09383	up
ENSDARG00000015856	slc25a40	152.034	-2.01941	0.563884	-3.58126	0.000341944	0.00487762	-1.83562	down
ENSDARG00000001014	myh9b	2221.72	-5.8505	1.634	-3.58047	0.000342973	0.00488776	-3.02075	down
ENSDARG00000054186	ncs1b	14.6241	6.73162	1.88193	3.57697	0.000347596	0.00494448	3.04736	up
ENSDARG00000099635	akap8l	197.402	-1.92013	0.536788	-3.57707	0.000347464	0.00494448	-1.76043	down
ENSDARG00000059689	mblac2	108.674	-2.32002	0.648677	-3.57654	0.000348178	0.00494819	-2.04915	down
ENSDARG00000025977	blmh	1118.62	1.46235	0.408965	3.57574	0.000349239	0.00495868	1.3883	up
ENSDARG00000100904	CABZ01109021.1	8.31783	-7.0572	1.9741	-3.5749	0.000350364	0.00497006	-3.07335	down
ENSDARG00000096990	si:ch1073-340i21.2	134.746	-2.3172	0.648258	-3.5745	0.000350893	0.00497298	-2.04838	down
ENSDARG00000103791	nme2b.1	3760.77	-1.52641	0.427097	-3.57392	0.000351676	0.00497949	-1.44324	down
ENSDARG00000102611	stmnd1	15.589	-5.42938	1.51952	-3.57308	0.000352806	0.00499088	-3.20086	down
ENSDARG00000021107	sf3a2	468.869	-1.73261	0.484951	-3.57276	0.00035324	0.00499243	-1.61293	down
ENSDARG00000041314	ndufb9	1731.12	1.33366	0.373315	3.57247	0.000353625	0.00499328	1.27691	up
ENSDARG00000096097	si:dkeyp-98a7.4	289.921	1.83675	0.514525	3.56979	0.000357262	0.00504001	1.69311	up
ENSDARG00000055912	nipa2	522.52	-1.678	0.470147	-3.56909	0.000358224	0.00504895	-1.56853	down
ENSDARG00000101271	si:ch211-227n13.3	2746.75	1.32767	0.372078	3.56825	0.00035937	0.00505219	1.27155	up
ENSDARG00000108060	LO017771.1	37.7602	-3.38519	0.94871	-3.5682	0.000359439	0.00505219	-2.65068	down
ENSDARG00000113935	ENSDARG00000113935|pard3ba	74.9184	2.23318	0.625839	3.56829	0.000359314	0.00505219	1.98208	up
ENSDARG00000070011	hce2l2	46.086	2.60967	0.731752	3.56632	0.000362025	0.0050839	2.22302	up
ENSDARG00000014536	pfdn1	167.633	-2.14944	0.60286	-3.56541	0.000363287	0.00509231	-1.92967	down
ENSDARG00000053792	si:rp71-1g18.1	587.801	-1.64566	0.461539	-3.5656	0.000363031	0.00509231	-1.54193	down
ENSDARG00000056665	nsun2	280.143	-1.56461	0.438936	-3.56455	0.000364475	0.0051043	-1.4748	down
ENSDARG00000007944	lhx1b	16.1134	-5.57933	1.56585	-3.56314	0.000366447	0.00512341	-3.22328	down
ENSDARG00000035557	gabarapa	221.238	-1.88454	0.528904	-3.5631	0.000366505	0.00512341	-1.73173	down
ENSDARG00000076317	plod3	2287.71	1.73024	0.485682	3.56249	0.000367359	0.00513068	1.60877	up
ENSDARG00000114370	FQ312024.1	96.7095	2.21915	0.623176	3.56103	0.000369401	0.00515451	1.97382	up
ENSDARG00000094597	CR383662.2	214.076	-1.70232	0.478297	-3.55913	0.000372081	0.00518721	-1.58756	down
ENSDARG00000040184	syncrip	47378.5	1.27098	0.357365	3.55653	0.000375779	0.00523401	1.22126	up
ENSDARG00000004757	ybx1	3225.6	-1.3693	0.385046	-3.55621	0.000376241	0.00523571	-1.30796	down
ENSDARG00000104105	ttf2	4864.35	1.65245	0.464783	3.55531	0.000377531	0.00524892	1.54556	up
ENSDARG00000068365	lmx1bb	74.3228	2.34389	0.659451	3.55431	0.000378972	0.00526419	2.05869	up
ENSDARG00000068438	gucd1	386.344	-1.82506	0.513539	-3.55389	0.000379574	0.00526779	-1.68495	down
ENSDARG00000005058	ncapd2	1840.08	-1.59076	0.447731	-3.55294	0.000380955	0.00528188	-1.49605	down
ENSDARG00000062968	sbf1	424.586	-1.5962	0.449289	-3.55272	0.000381276	0.00528188	-1.50051	down
ENSDARG00000004274	zgc:112496	1777.92	1.86802	0.525848	3.5524	0.000381733	0.00528344	1.71578	up
ENSDARG00000009640	psmb1	1633.06	1.35744	0.38218	3.55183	0.000382559	0.00529012	1.29702	up
ENSDARG00000043443	kcnj13	49.9312	-4.50394	1.26826	-3.55127	0.000383383	0.00529199	-3.00191	down
ENSDARG00000101295	psmd4a	1347.25	1.58145	0.445307	3.55137	0.000383231	0.00529199	1.4871	up
ENSDARG00000060354	samd7	308.991	1.53587	0.432572	3.55056	0.000384407	0.00530137	1.4493	up
ENSDARG00000038239	tnpo2	1284.95	-1.33696	0.376623	-3.54986	0.000385442	0.00531088	-1.27951	down
ENSDARG00000098831	gcdhb	94.9518	-2.09718	0.590845	-3.54946	0.00038602	0.00531408	-1.8894	down
ENSDARG00000040334	mat2aa	580.443	-2.39108	0.673733	-3.54901	0.000386688	0.00531852	-2.09397	down
ENSDARG00000056531	nutf2	172.021	-1.68006	0.473545	-3.54783	0.000388425	0.00533763	-1.56897	down
ENSDARG00000035540	brwd3	382.322	-1.96323	0.553432	-3.54738	0.000389085	0.00534193	-1.7906	down
ENSDARG00000037199	C9H2orf76	270.821	-1.65159	0.465686	-3.54658	0.00039026	0.00535327	-1.54572	down
ENSDARG00000002210	stk25a	124.178	2.10732	0.594462	3.54491	0.000392741	0.00538038	1.89317	up
ENSDARG00000007099	cx43.4	872.563	-1.47699	0.416693	-3.54455	0.000393285	0.00538038	-1.40018	down
ENSDARG00000059804	retreg3	170.503	-1.8049	0.50919	-3.54464	0.000393148	0.00538038	-1.6688	down
ENSDARG00000016307	mrpl46	1316.51	1.58206	0.446495	3.54329	0.000395171	0.00540138	1.48734	up
ENSDARG00000016908	zp3e	5387.92	1.48844	0.4203	3.54138	0.000398046	0.00543179	1.40892	up
ENSDARG00000062222	mxra8a	80.9082	2.26782	0.640386	3.54134	0.000398103	0.00543179	2.006	up
ENSDARG00000104782	oaz1b	573.441	-1.70519	0.481625	-3.5405	0.00039937	0.00544425	-1.58889	down
ENSDARG00000037176	ggh	336.294	-1.72097	0.486432	-3.53793	0.000403271	0.00549256	-1.60136	down
ENSDARG00000061061	dpagt1	95.05	-2.4746	0.699945	-3.53542	0.000407134	0.00554026	-2.14533	down
ENSDARG00000005948	ankmy2a	287.044	-1.6247	0.45989	-3.5328	0.000411183	0.00559041	-1.52308	down
ENSDARG00000100279	CU457819.1	272.892	2.12577	0.601823	3.53222	0.000412087	0.00559775	1.90255	up
ENSDARG00000101891	arid1ab	817.072	-1.51421	0.428912	-3.53036	0.000414998	0.00563233	-1.43101	down
ENSDARG00000039213	prpf38a	3240.13	1.28114	0.362988	3.52942	0.000416478	0.00564743	1.2295	up
ENSDARG00000001897	man2b1	296.112	-1.63641	0.463752	-3.52863	0.000417719	0.00565926	-1.53226	down
ENSDARG00000019963	sfxn1	76.5523	-2.51881	0.713885	-3.52832	0.000418213	0.00566097	-2.17169	down
ENSDARG00000054949	mc2r	37.8205	-3.60256	1.02224	-3.52416	0.000424824	0.0057454	-2.7198	down
ENSDARG00000099900	twnk	3037.87	1.38529	0.393218	3.52296	0.000426753	0.00576641	1.32014	up
ENSDARG00000091699	capn2a	96.6003	-2.86393	0.81303	-3.52254	0.00042744	0.00577063	-2.37557	down
ENSDARG00000037012	slc3a2b	12.6528	6.52309	1.85287	3.52054	0.000430671	0.00579897	3.03746	up
ENSDARG00000060362	nadkb	562.279	-1.78234	0.506221	-3.52088	0.000430118	0.00579897	-1.64908	down
ENSDARG00000096764	BX510919.1	81.2567	2.16003	0.613519	3.52073	0.000430363	0.00579897	1.92971	up
ENSDARG00000022905	znf1163	37.4428	3.09749	0.88002	3.51979	0.000431887	0.00580977	2.45819	up
ENSDARG00000099008	EGFLAM	7.94516	-7.00669	1.99078	-3.51958	0.000432229	0.00580977	-3.02514	down
ENSDARG00000018285	pdpk1b	807.561	-1.54021	0.437857	-3.51762	0.000435435	0.00584775	-1.45222	down
ENSDARG00000044332	zranb2	2835.21	1.33452	0.379412	3.51734	0.000435901	0.00584891	1.27591	up
ENSDARG00000017809	stard3	381.888	-1.42933	0.406458	-3.51656	0.000437174	0.00586087	-1.35839	down
ENSDARG00000098783	polr2b	155.239	-2.0554	0.584601	-3.51591	0.000438252	0.00587021	-1.85654	down
ENSDARG00000045175	pofut2	46.3706	-3.48137	0.990354	-3.51528	0.000439291	0.00587461	-2.66909	down
ENSDARG00000086840	si:ch211-266k8.4	202.101	-1.62762	0.463017	-3.51525	0.000439345	0.00587461	-1.5243	down
ENSDARG00000033614	rasgef1ba	4834.53	1.43663	0.40881	3.51419	0.000441099	0.00589294	1.36386	up
ENSDARG00000062049	arhgap45b	221.147	-1.68249	0.479003	-3.51248	0.000443948	0.00592586	-1.56911	down
ENSDARG00000036952	XKR7	12.8288	-6.69278	1.90583	-3.51173	0.000445201	0.00593743	-3.14361	down
ENSDARG00000074016	ptgfr	13.5587	6.62189	1.88722	3.50881	0.00045011	0.0059977	2.98563	up
ENSDARG00000103712	plpp7a	52.4128	-2.65635	0.757119	-3.5085	0.000450645	0.00599963	-2.25262	down
ENSDARG00000070452	saraf	157.361	-1.80244	0.513907	-3.50733	0.000452633	0.00602088	-1.66393	down
ENSDARG00000097514	CR854989.1	127.344	1.84342	0.525641	3.507	0.00045319	0.00602308	1.69255	up
ENSDARG00000079350	znf654	1603.93	1.57008	0.447804	3.50617	0.000454598	0.00603658	1.47539	up
ENSDARG00000062198	pcm1	272.708	-1.719	0.490408	-3.50525	0.000456184	0.00604719	-1.59783	down
ENSDARG00000071501	hs6st1b	259.399	1.6892	0.481893	3.50534	0.000456025	0.00604719	1.57292	up
ENSDARG00000043740	efcab11	625.505	-1.77101	0.505487	-3.50357	0.000459064	0.00608012	-1.63902	down
ENSDARG00000059150	tmem107	129.275	-1.72044	0.491248	-3.50218	0.00046147	0.00610148	-1.59871	down
ENSDARG00000061899	iqub	13.2989	6.59513	1.88312	3.50223	0.000461381	0.00610148	2.98577	up
ENSDARG00000113294	ENSDARG00000113294|znf1146	22.5275	4.38859	1.25349	3.50109	0.000463364	0.00612126	2.95268	up
ENSDARG00000076230	atp10b	13.5104	6.61985	1.89146	3.49986	0.000465494	0.00614413	2.97352	up
ENSDARG00000075725	cep152	857.339	-1.63919	0.468671	-3.49753	0.000469579	0.00619273	-1.53291	down
ENSDARG00000087835	si:ch211-113p18.3	524.302	1.40396	0.401494	3.49683	0.000470815	0.00620371	1.33522	up
ENSDARG00000037855	taf11	938.081	1.635	0.467647	3.49622	0.000471896	0.00621263	1.52822	up
ENSDARG00000078133	kdm2ab	666.246	-1.61237	0.461352	-3.49488	0.00047428	0.00623867	-1.51081	down
ENSDARG00000100660	si:ch73-252i11.1	150.728	-1.81853	0.520405	-3.49445	0.000475033	0.00624324	-1.6753	down
ENSDARG00000010248	wdr54	33.0511	-3.2428	0.928239	-3.4935	0.000476733	0.00626022	-2.55779	down
ENSDARG00000032970	cox4i1	7135.2	1.58978	0.455265	3.49198	0.000479459	0.00628529	1.4909	up
ENSDARG00000070611	zgc:152986	329.181	-1.56843	0.449146	-3.49202	0.000479383	0.00628529	-1.47461	down
ENSDARG00000070985	mrps21	740.51	1.57878	0.452221	3.49117	0.000480908	0.00629355	1.48202	up
ENSDARG00000115661	SAMD12	36.5307	3.6226	1.03763	3.49124	0.000480788	0.00629355	2.70719	up
ENSDARG00000097048	CU571318.1	33.4403	-3.70753	1.06224	-3.4903	0.000482477	0.00630872	-2.74938	down
ENSDARG00000042236	atrx	5215.19	-1.8047	0.517175	-3.48954	0.000483846	0.00632026	-1.66453	down
ENSDARG00000090912	npc2	2352.81	-1.51135	0.433131	-3.48936	0.000484182	0.00632026	-1.42681	down
ENSDARG00000029768	waplb	1836.36	-1.84406	0.528538	-3.48898	0.000484863	0.00632378	-1.69501	down
ENSDARG00000038834	etfdh	21.5308	4.85424	1.39162	3.4882	0.000486276	0.00633684	3.06644	up
ENSDARG00000075842	pigt	84.5932	-2.73766	0.785117	-3.48695	0.000488569	0.00636133	-2.29625	down
ENSDARG00000005544	btbd3a	291.192	-1.95883	0.561859	-3.48634	0.000489673	0.00637031	-1.7823	down
ENSDARG00000014017	rrm1	960.918	-1.41181	0.40525	-3.4838	0.000494348	0.00642569	-1.34214	down
ENSDARG00000091652	xrn1	307.943	-1.58367	0.455101	-3.47981	0.000501761	0.00651654	-1.48646	down
ENSDARG00000045428	mcee	743.332	1.41951	0.408178	3.47768	0.000505777	0.00656315	1.34788	up
ENSDARG00000009505	prelid3b	2489.42	-1.37876	0.396692	-3.47563	0.000509649	0.00660226	-1.31339	down
ENSDARG00000090998	si:cabz01071911.3	783.623	1.53693	0.442179	3.47581	0.000509304	0.00660226	1.44653	up
ENSDARG00000014680	znf710a	514.643	1.44345	0.415701	3.47232	0.000515982	0.00667305	1.36786	up
ENSDARG00000075354	espl1	573.941	-1.4792	0.425993	-3.47235	0.000515924	0.00667305	-1.39899	down
ENSDARG00000092463	rhbdd2	32.4356	-3.32256	0.95758	-3.46975	0.000520946	0.00673159	-2.5854	down
ENSDARG00000000489	upf3b	10853.7	1.64168	0.473431	3.46762	0.000525083	0.00677934	1.53173	up
ENSDARG00000015990	hcfc1a	1590.68	-1.42304	0.410442	-3.46708	0.000526141	0.0067873	-1.35108	down
ENSDARG00000011201	rplp2l	244.905	-1.56715	0.452082	-3.46651	0.000527264	0.00678972	-1.47206	down
ENSDARG00000074098	si:ch211-86h15.1	3215.83	1.35935	0.39216	3.46631	0.000527653	0.00678972	1.29574	up
ENSDARG00000086737	tmem68	381.91	-1.90216	0.548718	-3.46655	0.000527179	0.00678972	-1.73741	down
ENSDARG00000077516	recql4	738.666	-1.70358	0.491634	-3.46513	0.000529975	0.0068139	-1.58287	down
ENSDARG00000073710	usp7	876.935	-1.3262	0.382813	-3.46435	0.00053152	0.00681667	-1.26742	down
ENSDARG00000095796	si:dkey-87o1.2	1722.07	1.67489	0.483433	3.46457	0.000531072	0.00681667	1.55832	up
ENSDARG00000099986	si:ch211-207i20.2	1155.16	1.29526	0.373873	3.46445	0.000531323	0.00681667	1.23997	up
ENSDARG00000092881	BX649294.1	16.0319	6.86382	1.98188	3.46329	0.000533614	0.00683782	2.81387	up
ENSDARG00000019526	agfg1b	87.0332	2.14572	0.619775	3.4621	0.000535973	0.00686233	1.91279	up
ENSDARG00000005462	kif4	1903.7	-1.64119	0.474329	-3.46003	0.000540121	0.00690649	-1.53242	down
ENSDARG00000100375	timm23b	12.6838	6.52817	1.88679	3.45993	0.00054032	0.00690649	2.94739	up
ENSDARG00000103845	zgc:55733	663.703	-1.50975	0.436501	-3.45875	0.000542685	0.00693095	-1.42397	down
ENSDARG00000105127	si:ch211-155e24.3	129.251	-1.90124	0.549736	-3.45846	0.000543267	0.00693262	-1.73582	down
ENSDARG00000073792	man1b1a	307.947	1.57084	0.454409	3.45689	0.000546456	0.00696566	1.47357	up
ENSDARG00000101309	si:ch73-100l22.3	410.96	-1.96046	0.567142	-3.45674	0.000546761	0.00696566	-1.7803	down
ENSDARG00000031345	RTKN	76.2783	-3.70441	1.07235	-3.45448	0.000551345	0.00700086	-2.73232	down
ENSDARG00000057296	cbln1	20.2626	4.98155	1.44203	3.45455	0.00055122	0.00700086	3.15941	up
ENSDARG00000069026	adcy1a	12.4508	6.50092	1.88156	3.45507	0.00055014	0.00700086	2.9498	up
ENSDARG00000093945	vma21	177.057	-1.76609	0.511243	-3.4545	0.00055132	0.00700086	-1.63161	down
ENSDARG00000094191	nup37	246.1	-1.83399	0.531232	-3.45233	0.000555777	0.00705131	-1.68409	down
ENSDARG00000016858	smad7	37.6376	2.90933	0.842787	3.45204	0.000556372	0.00705304	2.37694	up
ENSDARG00000019765	zgc:158803	1632.39	-1.42119	0.411764	-3.45146	0.000557564	0.00706233	-1.34887	down
ENSDARG00000011661	twf1b	1403.33	1.43649	0.416352	3.45018	0.00056022	0.00707952	1.36114	up
ENSDARG00000015201	pcmt	234.863	-1.75786	0.509463	-3.45042	0.000559711	0.00707952	-1.6247	down
ENSDARG00000052673	sept7b	321.12	-1.70102	0.493029	-3.45014	0.000560303	0.00707952	-1.57979	down
ENSDARG00000099799	si:dkey-11f4.16	135.621	-2.75377	0.798317	-3.44947	0.000561695	0.00709128	-2.29797	down
ENSDARG00000023003	ccdc12	2180.29	1.43859	0.417392	3.44662	0.000567639	0.00716045	1.36278	up
ENSDARG00000096566	zgc:165656	50.855	2.56442	0.744164	3.44604	0.000568857	0.00716993	2.18147	up
ENSDARG00000099579	aldh18a1	4081.94	-1.23805	0.359306	-3.44569	0.000569614	0.00717359	-1.18944	down
ENSDARG00000088258	CABZ01038494.1	108.962	-2.51405	0.729826	-3.44473	0.000571631	0.0071931	-2.15486	down
ENSDARG00000116059	CT998556.1	21.9083	-3.52426	1.02317	-3.44447	0.000572182	0.00719415	-2.66197	down
ENSDARG00000056856	tax1bp1b	303.437	-1.9934	0.578823	-3.44388	0.000573422	0.00720385	-1.80335	down
ENSDARG00000002406	zmynd10	34.0787	3.96457	1.15182	3.442	0.000577439	0.00724236	2.75024	up
ENSDARG00000038863	babam2	35.2343	-3.34069	0.970514	-3.44219	0.000577034	0.00724236	-2.58524	down
ENSDARG00000079313	pelp1	1037.96	-1.69355	0.492056	-3.44178	0.0005779	0.00724236	-1.57339	down
ENSDARG00000105382	ENSDARG00000105382|hist1h4l	134.062	1.86569	0.542182	3.44108	0.000579389	0.0072551	1.70357	up
ENSDARG00000024818	rilpl2	999.64	1.4258	0.41462	3.43881	0.000584273	0.0073103	1.35159	up
ENSDARG00000099845	zgc:174275	43.9746	-3.76155	1.09438	-3.43714	0.000587882	0.00734948	-2.74241	down
ENSDARG00000031200	ppp2r5cb	494.021	-1.49581	0.435247	-3.43669	0.000588866	0.0073558	-1.41132	down
ENSDARG00000041974	brk1	489.062	-1.44202	0.419809	-3.43495	0.000592659	0.00739718	-1.36593	down
ENSDARG00000025808	taf5l	595.333	-1.42364	0.414647	-3.43337	0.000596127	0.00742839	-1.35028	down
ENSDARG00000074414	sema4ba	32.3243	3.75968	1.09499	3.43353	0.000595785	0.00742839	2.73274	up
ENSDARG00000069044	agpat4	152.518	-1.93942	0.565083	-3.43209	0.000598942	0.00745743	-1.76221	down
ENSDARG00000060120	glyctk	205.557	1.69968	0.495308	3.43156	0.000600124	0.0074661	1.5752	up
ENSDARG00000088367	si:cabz01069013.3	32.6731	3.97008	1.15706	3.43118	0.000600958	0.00747044	2.78952	up
ENSDARG00000013968	psap	2381.16	-1.32918	0.387431	-3.43077	0.000601875	0.00747579	-1.26892	down
ENSDARG00000019961	znf513a	525.62	1.4803	0.431605	3.42977	0.000604098	0.00749234	1.39697	up
ENSDARG00000041703	rrbp1b	14164.9	1.61944	0.472177	3.42973	0.000604182	0.00749234	1.51153	up
ENSDARG00000056379	si:ch73-86n18.1	11.8961	6.43459	1.87653	3.42898	0.000605863	0.00750713	2.93451	up
ENSDARG00000027016	gbf1	583.708	-1.46378	0.426971	-3.42828	0.000607425	0.00752043	-1.38398	down
ENSDARG00000045298	wipf2a	187.917	-1.66723	0.486394	-3.42773	0.000608656	0.00752961	-1.5516	down
ENSDARG00000086471	pkig	1192.52	2.01987	0.589473	3.42657	0.000611263	0.00755577	1.81676	up
ENSDARG00000105490	rph3ab	12.4506	6.50006	1.89716	3.42621	0.000612064	0.0075596	2.9074	up
ENSDARG00000100965	ep400	302.542	-1.94664	0.568249	-3.42569	0.000613245	0.00756811	-1.76702	down
ENSDARG00000023028	cdv3	2820.73	1.35686	0.396238	3.42436	0.000616256	0.00759579	1.29211	up
ENSDARG00000045755	ccdc59	1363.75	1.65591	0.483586	3.42424	0.000616528	0.00759579	1.54037	up
ENSDARG00000097425	CU638870.1	32.4879	4.18517	1.22229	3.42404	0.000616969	0.00759579	2.83618	up
ENSDARG00000077791	brsk2b	114.685	1.78384	0.521069	3.42343	0.000618357	0.00760678	1.64164	up
ENSDARG00000025375	idh1	441.997	-1.61409	0.471908	-3.42036	0.000625394	0.00767492	-1.508	down
ENSDARG00000051920	nsmaf	278.17	-1.7046	0.498341	-3.42055	0.000624938	0.00767492	-1.5807	down
ENSDARG00000100553	lsm14ab	747.32	-1.37708	0.402571	-3.42071	0.000624579	0.00767492	-1.30991	down
ENSDARG00000014898	ncbp2	460.572	-1.62921	0.476461	-3.4194	0.000627604	0.0076959	-1.52033	down
ENSDARG00000089204	smim13	462.24	-1.54196	0.451293	-3.41677	0.000633685	0.00776428	-1.4487	down
ENSDARG00000099741	mvb12a	269.91	-1.64338	0.48102	-3.41644	0.000634456	0.00776754	-1.53146	down
ENSDARG00000086665	si:dkey-175g6.2	38.2773	3.43545	1.0057	3.41599	0.000635496	0.00777409	2.60627	up
ENSDARG00000071683	zfr2	866.577	-1.43002	0.418705	-3.41534	0.000637033	0.00778188	-1.35489	down
ENSDARG00000113969	supt4h1	120.469	-1.79715	0.526208	-3.41529	0.000637145	0.00778188	-1.65318	down
ENSDARG00000017235	eif5a	966.864	-1.28434	0.376118	-3.41474	0.00063844	0.0077915	-1.2293	down
ENSDARG00000069527	ube2g1b	406.756	-1.45774	0.426944	-3.41435	0.000639344	0.00779635	-1.37834	down
ENSDARG00000013252	tmc5	29.0451	-4.56539	1.33756	-3.41323	0.000641987	0.00782237	-2.92874	down
ENSDARG00000104169	si:ch211-212k18.4	783.532	-2.01923	0.591809	-3.41196	0.000644979	0.0078526	-1.81915	down
ENSDARG00000063419	DHX35	420.423	-1.63099	0.478175	-3.41086	0.000647578	0.00787801	-1.52119	down
ENSDARG00000104516	polr3d	1117.13	1.3811	0.404959	3.41048	0.000648494	0.00788292	1.31247	up
ENSDARG00000007436	avpr2aa	8.63726	-7.10301	2.08322	-3.40964	0.000650497	0.00790102	-2.85196	down
ENSDARG00000075666	tsc22d3	28.5976	3.44238	1.00993	3.40853	0.000653132	0.00792676	2.60612	up
ENSDARG00000043905	rnf14	328.507	1.50965	0.442976	3.40798	0.000654466	0.00793669	1.42086	up
ENSDARG00000100371	eef2b	11192.3	-1.28116	0.376081	-3.40661	0.000657742	0.00797013	-1.22627	down
ENSDARG00000058050	smyd3	990.043	1.72711	0.507039	3.40626	0.000658593	0.00797416	1.59581	up
ENSDARG00000102076	spink2.1	176.701	-2.13813	0.62778	-3.40587	0.000659544	0.00797939	-1.90302	down
ENSDARG00000019304	phactr3b	12.7475	6.53576	1.92017	3.40375	0.00066468	0.0080233	2.86078	up
ENSDARG00000052396	pkz	211.504	2.04521	0.600874	3.40372	0.000664738	0.0080233	1.83236	up
ENSDARG00000078415	lrrc3	84.6991	-2.45487	0.721227	-3.40374	0.000664707	0.0080233	-2.11093	down
ENSDARG00000035167	mrpl48	2121.62	1.32234	0.38862	3.40264	0.000667379	0.00804885	1.26158	up
ENSDARG00000069122	si:ch211-216l23.2	438.722	-1.90757	0.560999	-3.40031	0.000673101	0.00811151	-1.7357	down
ENSDARG00000038012	fam83fa	523.398	1.4652	0.430953	3.3999	0.000674109	0.00811232	1.38337	up
ENSDARG00000073705	rbfa	4048.46	1.44614	0.425355	3.39985	0.000674225	0.00811232	1.36715	up
ENSDARG00000109755	ENSDARG00000109755|hist1h2a3	101.613	1.90669	0.560859	3.39959	0.000674858	0.0081136	1.73063	up
ENSDARG00000036069	ddx39b	62.7333	-2.05237	0.603764	-3.39929	0.000675622	0.00811643	-1.84146	down
ENSDARG00000103054	dnm2b	77.2348	2.07646	0.610949	3.39874	0.000676972	0.0081263	1.85411	up
ENSDARG00000101432	rab11fip2	138.035	1.98261	0.583392	3.39842	0.000677759	0.00812941	1.78941	up
ENSDARG00000045316	map7d2b	46.7796	2.55993	0.753361	3.39801	0.000678768	0.00813516	2.16418	up
ENSDARG00000020482	nono	1113.34	-1.32323	0.389557	-3.39676	0.000681879	0.00816609	-1.2626	down
ENSDARG00000060929	rnf220a	302.559	1.69257	0.498448	3.39568	0.000684572	0.00818915	1.56753	up
ENSDARG00000087015	CU539064.1	15.2472	-6.09095	1.79379	-3.39557	0.00068487	0.00818915	-3.11875	down
ENSDARG00000004889	aga	236.079	-1.63111	0.480488	-3.39469	0.00068706	0.00820895	-1.52031	down
ENSDARG00000103815	BX950855.1	19.1871	4.90171	1.44435	3.3937	0.000689543	0.00823222	3.10357	up
ENSDARG00000089862	si:dkey-16j16.4	459.345	-1.84787	0.544685	-3.39255	0.000692448	0.00826049	-1.69011	down
ENSDARG00000100793	CR450785.1	51.6519	-2.75252	0.811425	-3.39221	0.000693323	0.00826452	-2.28291	down
ENSDARG00000003963	traf4a	264.208	1.60474	0.473232	3.39102	0.000696334	0.00828871	1.49714	up
ENSDARG00000060962	btr04	4764.22	1.27047	0.374663	3.39098	0.000696431	0.00828871	1.21605	up
ENSDARG00000026109	slc48a1b	383.733	-1.44679	0.426943	-3.38873	0.000702167	0.00834043	-1.36805	down
ENSDARG00000069865	grxcr1b	97.1465	-1.97523	0.582899	-3.38864	0.000702404	0.00834043	-1.78516	down
ENSDARG00000117750	BX914197.1	16.9546	5.57731	1.64569	3.38904	0.000701369	0.00834043	3.19471	up
ENSDARG00000052376	b3gnt2a	12.2136	6.47269	1.9105	3.38796	0.000704147	0.00835469	2.86068	up
ENSDARG00000061363	GFOD1	29.1633	-4.24084	1.25282	-3.38505	0.000711661	0.00843732	-2.8542	down
ENSDARG00000052435	spred2a	19.1374	4.89879	1.4473	3.38478	0.00071236	0.0084391	3.09557	up
ENSDARG00000059917	ccnj	467.031	-1.53663	0.454079	-3.38406	0.000714225	0.00845468	-1.4426	down
ENSDARG00000030440	rsrp1	161.018	-1.92619	0.569281	-3.38355	0.000715548	0.00845887	-1.74763	down
ENSDARG00000031246	hbegfb	2070.41	2.01708	0.596173	3.38338	0.000716008	0.00845887	1.80943	up
ENSDARG00000099522	si:ch73-252p3.1	93.2603	1.95286	0.577208	3.38329	0.000716228	0.00845887	1.76493	up
ENSDARG00000040021	ebag9	430.095	-1.46241	0.432287	-3.38296	0.00071709	0.00846254	-1.38086	down
ENSDARG00000076733	bard1	307.588	1.5174	0.448663	3.38205	0.000719472	0.00848414	1.42556	up
ENSDARG00000018936	zcchc17	5927.4	1.36053	0.402348	3.38148	0.000720975	0.00849535	1.29368	up
ENSDARG00000056090	capza1b	9524.07	1.198	0.354368	3.38067	0.000723093	0.00851379	1.15191	up
ENSDARG00000093403	si:ch73-376l24.4	202.022	2.26942	0.671397	3.38015	0.000724475	0.00852352	1.98103	up
ENSDARG00000103505	fbxl3a	257.612	-1.93074	0.571247	-3.37987	0.000725198	0.00852552	-1.75082	down
ENSDARG00000040553	tmem97	50.5775	-2.33	0.689582	-3.37887	0.000727853	0.00855018	-2.02879	down
ENSDARG00000036212	tbc1d5	225.504	-2.22859	0.659666	-3.37836	0.00072919	0.00855936	-1.96107	down
ENSDARG00000101543	washc5	239.343	-1.97851	0.585871	-3.37704	0.000732715	0.00859417	-1.78559	down
ENSDARG00000034855	ccnb3	460.005	2.23152	0.661338	3.37425	0.000740158	0.00866931	1.95575	up
ENSDARG00000055868	rsl1d1	3516.61	1.38097	0.409272	3.37422	0.000740249	0.00866931	1.31085	up
ENSDARG00000104845	mipol1	368.217	-1.59095	0.471672	-3.373	0.000743537	0.00870119	-1.48645	down
ENSDARG00000015538	znf207a	771.208	-1.69078	0.50153	-3.37124	0.000748295	0.00875021	-1.56653	down
ENSDARG00000027887	zfyve21	227.289	-1.85352	0.550066	-3.36963	0.000752703	0.00878869	-1.69214	down
ENSDARG00000112954	ENSDARG00000112954|hist1h4l	109.955	1.89196	0.561476	3.36962	0.000752728	0.00878869	1.71748	up
ENSDARG00000021916	vax1	11.653	6.4043	1.90129	3.3684	0.000756065	0.00879641	2.85649	up
ENSDARG00000029071	creld2	693.726	-1.36787	0.406046	-3.36876	0.000755062	0.00879641	-1.30009	down
ENSDARG00000041332	tmem33	532.424	-1.55972	0.462988	-3.36882	0.000754911	0.00879641	-1.46087	down
ENSDARG00000042214	tmem243a	327.472	-1.7324	0.5143	-3.36846	0.000755884	0.00879641	-1.5992	down
ENSDARG00000043640	cenpn	320.285	-1.52648	0.453187	-3.36833	0.00075625	0.00879641	-1.43351	down
ENSDARG00000025826	gna12a	9.66753	-7.26705	2.15858	-3.36658	0.000761059	0.00884566	-2.73987	down
ENSDARG00000051736	hist1h2a4	125.167	1.78793	0.531353	3.36486	0.000765829	0.00889437	1.63926	up
ENSDARG00000063333	nup210	247.676	-1.6106	0.47886	-3.36341	0.000769849	0.00893431	-1.50209	down
ENSDARG00000003151	skp1	615.282	-1.32542	0.394146	-3.36276	0.000771688	0.00894216	-1.26332	down
ENSDARG00000006300	psmd9	419.309	2.32869	0.692455	3.36296	0.000771128	0.00894216	2.0163	up
ENSDARG00000014041	smarcad1a	1342.89	-1.46282	0.435096	-3.36206	0.000773625	0.00895785	-1.38024	down
ENSDARG00000087752	rfwd3	746.14	-1.39027	0.413635	-3.36111	0.000776297	0.00898203	-1.31897	down
ENSDARG00000008890	ctns	41.4766	2.63386	0.783733	3.36067	0.000777546	0.00898972	2.19551	up
ENSDARG00000041040	piga	236.641	-1.47088	0.438031	-3.35794	0.000785265	0.00907022	-1.38673	down
ENSDARG00000086996	si:ch73-234b20.5	14.3258	-4.57005	1.36105	-3.35774	0.000785832	0.00907022	-2.91928	down
ENSDARG00000093469	znf653	3312.92	1.24176	0.369838	3.35758	0.000786278	0.00907022	1.18987	up
ENSDARG00000041323	csdc2a	10.5828	-6.44657	1.92109	-3.35568	0.000791696	0.00912587	-3.00968	down
ENSDARG00000063731	rbm45	155.256	2.64313	0.787722	3.35541	0.000792483	0.0091281	2.20202	up
ENSDARG00000015829	mov10a	483.247	-1.754	0.522824	-3.35486	0.000794045	0.00913924	-1.61482	down
ENSDARG00000019233	nln	676.764	1.79431	0.534941	3.35422	0.000795894	0.00915367	1.64383	up
ENSDARG00000103980	ets2	218.923	-1.60141	0.477721	-3.35219	0.000801736	0.00921398	-1.49367	down
ENSDARG00000094276	BX005156.2	90.1739	2.92711	0.873326	3.35168	0.000803214	0.00922407	2.3506	up
ENSDARG00000092916	mlnl	13.4681	6.61147	1.97284	3.35125	0.00080447	0.0092316	2.74884	up
ENSDARG00000104557	CR318653.1	35.9498	3.01592	0.900083	3.35071	0.000806039	0.0092427	2.40462	up
ENSDARG00000012432	fam76b	775.089	-1.44327	0.430811	-3.35013	0.000807739	0.00925529	-1.36335	down
ENSDARG00000021442	cdh11	30.7437	-3.66268	1.09362	-3.34914	0.000810622	0.00928141	-2.67269	down
ENSDARG00000006497	rtn1a	348.131	1.51107	0.451322	3.34809	0.000813701	0.00930574	1.41862	up
ENSDARG00000089142	zgc:113119	108.901	1.77428	0.529952	3.348	0.000813957	0.00930574	1.62777	up
ENSDARG00000040485	gsdmeb	63.8764	-2.34412	0.700506	-3.34633	0.000818889	0.00935517	-2.03099	down
ENSDARG00000052856	khdrbs1a	4009.6	-1.43562	0.429058	-3.34598	0.000819937	0.00936019	-1.35669	down
ENSDARG00000089877	C7H4orf48	370.58	-1.8359	0.548823	-3.34515	0.000822383	0.00937795	-1.67702	down
ENSDARG00000096967	CR383662.5	12.5988	6.51574	1.94788	3.34504	0.000822713	0.00937795	2.77911	up
ENSDARG00000052037	trim35-1	327.12	1.78761	0.534484	3.34456	0.000824146	0.00938733	1.63654	up
ENSDARG00000035565	atp6v0a2b	647.906	-1.28501	0.384302	-3.34374	0.000826558	0.00940784	-1.22762	down
ENSDARG00000000567	znf281a	125.823	1.8114	0.541879	3.34281	0.000829335	0.009429	1.65677	up
ENSDARG00000018904	cstf3	4609.76	1.37317	0.410794	3.34271	0.000829644	0.009429	1.30297	up
ENSDARG00000038359	enosf1	16.6032	5.54854	1.66003	3.34243	0.000830489	0.00943163	3.14154	up
ENSDARG00000091905	si:dkey-108k21.21	119.519	2.4861	0.744168	3.34077	0.000835453	0.00948101	2.11247	up
ENSDARG00000015158	slc50a1	28.7098	-3.21941	0.963797	-3.34034	0.000836767	0.00948892	-2.49907	down
ENSDARG00000078041	xpo1a	1339.62	-1.75188	0.524509	-3.34005	0.000837644	0.00949186	-1.61218	down
ENSDARG00000015222	cbll1	164.758	-1.8395	0.550789	-3.33975	0.000838537	0.00949498	-1.67885	down
ENSDARG00000015968	rabgef1l	163.763	-1.57848	0.472772	-3.33878	0.000841482	0.00951101	-1.4744	down
ENSDARG00000053527	snx24	66.2671	-2.02229	0.605715	-3.33868	0.000841768	0.00951101	-1.81346	down
ENSDARG00000054906	ier5l	74.5098	-2.97289	0.890441	-3.33867	0.000841808	0.00951101	-2.38506	down
ENSDARG00000019693	clcn5a	262.579	-1.72679	0.517337	-3.33784	0.000844321	0.0095271	-1.59229	down
ENSDARG00000061688	arvcfb	674.741	1.42032	0.425527	3.33779	0.000844471	0.0095271	1.34282	up
ENSDARG00000020465	ewsr1b	746.294	-1.46714	0.439648	-3.33707	0.000846655	0.00954473	-1.38268	down
ENSDARG00000042147	rbbp5	583.434	-2.06934	0.620172	-3.33671	0.000847754	0.00955012	-1.84652	down
ENSDARG00000004246	slit2	22.8898	-5.28604	1.58524	-3.33454	0.000854404	0.00960646	-2.94446	down
ENSDARG00000005359	sucla2	233.575	-1.5589	0.467526	-3.33435	0.000854995	0.00960646	-1.45817	down
ENSDARG00000040059	gbp	374.87	-1.43991	0.43179	-3.33474	0.000853792	0.00960646	-1.35976	down
ENSDARG00000100468	znf1182	99.9459	2.31429	0.694095	3.33426	0.000855254	0.00960646	2.00682	up
ENSDARG00000020834	si:dkey-230p4.1	7918.42	-2.18516	0.655439	-3.33389	0.000856403	0.00960701	-1.92629	down
ENSDARG00000069109	znrd2	1407.91	1.87923	0.563683	3.33384	0.000856553	0.00960701	1.70494	up
ENSDARG00000055070	borcs7	152.653	-1.82581	0.547837	-3.33277	0.000859859	0.00963005	-1.66827	down
ENSDARG00000062055	rnf38	755.915	-1.51946	0.455898	-3.33289	0.000859497	0.00963005	-1.42583	down
ENSDARG00000015805	cgnl1	959.738	-1.50276	0.450963	-3.33234	0.000861188	0.0096309	-1.41203	down
ENSDARG00000057583	prrc2c	968.769	-1.9946	0.598542	-3.33244	0.000860893	0.0096309	-1.79294	down
ENSDARG00000016484	dkc1	52170.6	1.32706	0.398328	3.33157	0.000863566	0.00965047	1.26311	up
ENSDARG00000015057	ube2d4	1338.89	1.39074	0.417741	3.3292	0.000870956	0.00970097	1.31734	up
ENSDARG00000052348	smarca5	1307.68	-1.3165	0.395476	-3.32891	0.000871869	0.00970097	-1.25442	down
ENSDARG00000054794	plcxd3	25.9849	4.82609	1.44972	3.32897	0.000871677	0.00970097	2.91464	up
ENSDARG00000099375	poldip3	184.519	-1.72822	0.519091	-3.32931	0.000870603	0.00970097	-1.59266	down
ENSDARG00000103015	hist1h2a2	97.1196	1.93744	0.581988	3.32901	0.000871549	0.00970097	1.74805	up
ENSDARG00000104574	pcsk6	220.651	-1.78648	0.536589	-3.32933	0.000870541	0.00970097	-1.63775	down
ENSDARG00000039265	arhgap4a	694.332	1.37997	0.414605	3.32841	0.000873442	0.00971143	1.3083	up
ENSDARG00000002758	dedd1	1698.51	1.61517	0.485401	3.32749	0.00087632	0.00973639	1.502	up
ENSDARG00000015653	tnip1	512.099	1.42705	0.428932	3.32699	0.000877892	0.00974682	1.34792	up
ENSDARG00000009169	mob1ba	772.924	-1.97948	0.595034	-3.32667	0.000878888	0.00974966	-1.7814	down
ENSDARG00000039378	rcn2	345.328	-1.83192	0.550737	-3.32631	0.00088005	0.00974966	-1.67212	down
ENSDARG00000071671	nudt22	280.465	-1.50743	0.453174	-3.32638	0.000879812	0.00974966	-1.4157	down
ENSDARG00000020699	slc9a8	221.515	-1.57562	0.473922	-3.32464	0.000885322	0.00979664	-1.47118	down
ENSDARG00000028533	macf1a	981.301	-4.53121	1.36296	-3.32453	0.000885665	0.00979664	-2.85657	down
ENSDARG00000100513	rps27l	965.434	1.48984	0.448158	3.32436	0.000886202	0.00979664	1.39994	up
ENSDARG00000011583	cry1b	315.718	-1.62192	0.488013	-3.32351	0.000888929	0.00981267	-1.5085	down
ENSDARG00000098544	ncdn	918.278	1.34494	0.404656	3.32367	0.000888401	0.00981267	1.27806	up
ENSDARG00000009315	clgn	353.37	-1.5347	0.461987	-3.32195	0.000893893	0.00984171	-1.43773	down
ENSDARG00000054363	si:zfos-464b6.2	635.325	1.51607	0.456327	3.32234	0.000892672	0.00984171	1.42139	up
ENSDARG00000056672	abcb8	154.379	-1.57688	0.474694	-3.32188	0.000894119	0.00984171	-1.47206	down
ENSDARG00000089525	si:dkeyp-98a7.5	36.4197	4.37703	1.31762	3.32193	0.000893959	0.00984171	2.78042	up
ENSDARG00000076896	si:dkey-188g12.1	51.8856	2.76338	0.831935	3.32163	0.000894929	0.00984358	2.26886	up
ENSDARG00000035887	zgc:91944	44.3298	2.59997	0.782964	3.32067	0.000898015	0.00987047	2.16909	up
ENSDARG00000054980	ebna1bp2	4425.77	1.29599	0.390356	3.32001	0.000900132	0.00988666	1.2359	up
ENSDARG00000033949	fbxo16	125.94	-1.80011	0.542459	-3.31842	0.000905281	0.00993101	-1.64743	down
ENSDARG00000070843	arid3a	66.8346	2.27325	0.685094	3.31817	0.000906107	0.00993101	1.97971	up
ENSDARG00000116937	BX927333.1	11.0099	6.32321	1.90563	3.31818	0.00090606	0.00993101	2.81181	up
ENSDARG00000002589	mylpfb	130.276	1.69839	0.512075	3.31669	0.000910907	0.00996232	1.56654	up
ENSDARG00000012467	spint1b	346.615	-1.86193	0.561362	-3.31681	0.000910519	0.00996232	-1.6943	down
ENSDARG00000104660	si:ch73-132f6.5	26.2562	3.44187	1.03773	3.31675	0.000910718	0.00996232	2.53719	up
ENSDARG00000040401	slc25a20	551.349	-1.57403	0.47465	-3.31618	0.000912565	0.00996697	-1.46949	down
ENSDARG00000098623	si:dkey-23f9.4	223.809	-1.62166	0.489017	-3.31616	0.000912629	0.00996697	-1.50786	down
ENSDARG00000030972	dnaja1	179.957	-2.1993	0.663829	-3.31306	0.000922821	0.0100711	-1.93215	down
ENSDARG00000045228	stub1	386.722	1.69464	0.511905	3.31045	0.000931444	0.010158	1.56403	up
ENSDARG00000030129	si:ch211-87m7.2	181.792	-2.12843	0.643035	-3.30998	0.000933034	0.010161	-1.8838	down
ENSDARG00000063634	hpse	111.625	2.31699	0.699968	3.31014	0.000932495	0.010161	1.99958	up
ENSDARG00000102379	si:zfos-80g12.1	227.415	-2.18076	0.658918	-3.30961	0.000934269	0.0101672	-1.91941	down
ENSDARG00000037556	st3gal5	2167.78	-1.30544	0.394498	-3.30913	0.000935867	0.0101774	-1.24418	down
ENSDARG00000088999	mettl4	285.298	-1.50204	0.45413	-3.30752	0.000941265	0.0102216	-1.41006	down
ENSDARG00000105328	si:dkey-23a13.17	123.764	1.76527	0.533697	3.30762	0.000940921	0.0102216	1.61698	up
ENSDARG00000012397	eya4	97.0929	1.93051	0.583822	3.30667	0.000944131	0.0102455	1.73887	up
ENSDARG00000069796	znf1124	438.924	1.89415	0.573078	3.30522	0.000949025	0.0102914	1.71407	up
ENSDARG00000075795	nol7	3246.61	1.37961	0.417543	3.30412	0.000952753	0.0103245	1.3069	up
ENSDARG00000032985	mrpl27	1532.77	1.57197	0.475851	3.30349	0.000954884	0.0103383	1.46586	up
ENSDARG00000069774	flot2b	214.426	1.57597	0.477083	3.30335	0.000955373	0.0103383	1.46954	up
ENSDARG00000058076	snf8	257.435	1.54069	0.466593	3.30199	0.000960013	0.0103812	1.44071	up
ENSDARG00000016463	trappc6b	121.095	-1.79934	0.544963	-3.30176	0.000960797	0.0103824	-1.64572	down
ENSDARG00000073773	tti2	133.373	-2.08211	0.630748	-3.30102	0.000963331	0.0104025	-1.8506	down
ENSDARG00000070709	wu:fi42e03	74.032	-2.08446	0.631503	-3.3008	0.000964106	0.0104035	-1.85335	down
ENSDARG00000052097	trim35-31	13.1108	6.57527	1.99216	3.30058	0.00096486	0.0104044	2.68573	up
ENSDARG00000098350	mxd3	11465.9	1.2643	0.383266	3.29876	0.000971124	0.0104646	1.20772	up
ENSDARG00000011235	otx2b	20.6818	3.88318	1.17742	3.29804	0.000973611	0.010484	2.70862	up
ENSDARG00000003313	eps8l1b	58.9188	2.21873	0.672907	3.29722	0.000976457	0.0104968	1.93616	up
ENSDARG00000058280	si:dkey-208b23.5	105.906	-2.67691	0.811894	-3.29711	0.000976847	0.0104968	-2.22069	down
ENSDARG00000068919	rad51c	3407.72	1.32057	0.400486	3.29741	0.000975801	0.0104968	1.25629	up
ENSDARG00000038900	acadm	7838.4	1.47672	0.447944	3.29665	0.000978439	0.010501	1.38771	up
ENSDARG00000093420	creb1b	163.054	2.05934	0.624685	3.29661	0.000978603	0.010501	1.83184	up
ENSDARG00000014717	dync1h1	118.091	1.81305	0.550148	3.29556	0.000982262	0.0105329	1.65245	up
ENSDARG00000046133	b3galnt2	127.372	-2.18762	0.664039	-3.29441	0.00098627	0.0105686	-1.92167	down
ENSDARG00000034146	ccnk	117.552	-1.82176	0.553125	-3.29358	0.000989192	0.010588	-1.66214	down
ENSDARG00000063690	nrm	121.769	-2.58941	0.786218	-3.29351	0.000989459	0.010588	-2.1711	down
ENSDARG00000027826	pudp	53.1672	-2.19986	0.668078	-3.29282	0.000991871	0.010599	-1.92947	down
ENSDARG00000104222	inppl1a	155.723	-1.82264	0.553509	-3.29288	0.000991666	0.010599	-1.66223	down
ENSDARG00000015676	nmd3	716.397	-1.47485	0.44808	-3.29149	0.000996589	0.0106411	-1.38689	down
ENSDARG00000032865	pacsin1a	21.6328	3.65135	1.10939	3.29132	0.000997194	0.0106411	2.63579	up
ENSDARG00000063910	mt-atp8	19.8655	-3.95504	1.20197	-3.29046	0.00100025	0.0106663	-2.73248	down
ENSDARG00000103672	cirbpa	1273.58	-1.39344	0.423589	-3.28961	0.00100326	0.010691	-1.31868	down
ENSDARG00000009001	pdia6	4446.77	2.12131	0.645056	3.28857	0.00100697	0.0107232	1.86936	up
ENSDARG00000077653	rabl6b	1519.4	1.38834	0.422361	3.28711	0.00101222	0.0107716	1.31345	up
ENSDARG00000044938	cbx2	405.847	-1.62884	0.495639	-3.28635	0.00101496	0.0107932	-1.51161	down
ENSDARG00000070019	taf15	406.21	-1.62508	0.494878	-3.2838	0.00102417	0.0108762	-1.50873	down
ENSDARG00000099964	BX005073.2	47.7896	2.63175	0.801417	3.28387	0.00102393	0.0108762	2.18887	up
ENSDARG00000098032	si:dkey-7i4.8	109.298	2.07262	0.631227	3.28349	0.00102531	0.0108808	1.83976	up
ENSDARG00000098441	nars2	178.146	1.86026	0.566849	3.28176	0.00103161	0.0109401	1.68772	up
ENSDARG00000028295	mkrn4	2811.4	-1.29939	0.395976	-3.28149	0.00103259	0.0109429	-1.23797	down
ENSDARG00000003132	apip	71.575	2.25175	0.686332	3.28085	0.00103496	0.0109604	1.95668	up
ENSDARG00000093485	BX571701.3	19.6505	4.38475	1.33695	3.27967	0.0010393	0.0109988	2.86598	up
ENSDARG00000075733	zyx	643.009	1.33866	0.408227	3.2792	0.00104102	0.0110095	1.27107	up
ENSDARG00000097746	si:rp71-77l1.1	6.9074	-6.79602	2.0726	-3.27899	0.0010418	0.0110102	-2.78179	down
ENSDARG00000076994	adgra2	24.2189	-4.35785	1.32928	-3.27836	0.00104411	0.011027	-2.81573	down
ENSDARG00000098646	mthfd2	69.7987	-3.43491	1.04784	-3.27809	0.00104512	0.01103	-2.5633	down
ENSDARG00000020449	yipf3	306.383	-1.43174	0.436871	-3.27727	0.00104815	0.0110545	-1.35039	down
ENSDARG00000103977	terf2ip	2172.63	1.59885	0.48789	3.27706	0.00104893	0.0110551	1.48571	up
ENSDARG00000077057	esco1	1567.86	1.25241	0.382295	3.27603	0.00105276	0.0110879	1.19664	up
ENSDARG00000019444	ssr4	1003.41	-1.56658	0.478262	-3.27557	0.00105451	0.0110987	-1.46118	down
ENSDARG00000030335	zc3h10	157.073	1.84733	0.564335	3.27346	0.00106238	0.0111739	1.67769	up
ENSDARG00000011925	spns1	134.567	-1.71884	0.52515	-3.27305	0.00106395	0.0111827	-1.58171	down
ENSDARG00000032631	ltb4r	54.2921	-2.08399	0.636926	-3.27195	0.00106807	0.0112184	-1.84823	down
ENSDARG00000070682	sdf4	1771.02	1.46213	0.446942	3.2714	0.00107018	0.0112329	1.37446	up
ENSDARG00000027978	yy1b	491.745	-1.39514	0.426646	-3.27001	0.00107544	0.0112803	-1.31916	down
ENSDARG00000042856	itpka	34.0352	-3.40785	1.04235	-3.26939	0.00107779	0.0112896	-2.54951	down
ENSDARG00000099280	utp20	247.75	-2.16163	0.661172	-3.2694	0.00107777	0.0112896	-1.90109	down
ENSDARG00000023542	cdh7a	10.6235	6.27093	1.91847	3.26871	0.00108039	0.0113091	2.75799	up
ENSDARG00000097015	FP016018.2	39.788	3.746	1.14617	3.26828	0.00108202	0.0113185	2.57329	up
ENSDARG00000057245	im:7138535	1445.1	1.22936	0.376199	3.26786	0.00108364	0.0113278	1.17627	up
ENSDARG00000087193	prrg2	1076.74	-1.40618	0.430632	-3.26539	0.00109314	0.0114193	-1.32835	down
ENSDARG00000090036	si:dkey-6b12.5	26.4093	-2.91651	0.893315	-3.26482	0.00109534	0.0114345	-2.3358	down
ENSDARG00000102335	ano1	547.133	1.39584	0.42765	3.26397	0.00109862	0.011461	1.3188	up
ENSDARG00000092677	coa6	266.427	1.65448	0.50693	3.26373	0.00109957	0.0114631	1.52898	up
ENSDARG00000114192	BX548011.4	9.84764	-5.41843	1.66071	-3.26271	0.00110351	0.0114963	-3.03119	down
ENSDARG00000029848	zgc:161973	279.787	1.93894	0.594309	3.26251	0.00110428	0.0114967	1.74232	up
ENSDARG00000069037	akip1	337.665	-1.48361	0.454971	-3.26088	0.00111068	0.0115554	-1.39258	down
ENSDARG00000003091	oclnb	542.327	-1.38943	0.426188	-3.26014	0.00111357	0.0115699	-1.31392	down
ENSDARG00000075909	slc35f3a	135.786	1.90871	0.585445	3.26026	0.00111309	0.0115699	1.71868	up
ENSDARG00000023988	dctn4	309.607	-1.74118	0.534212	-3.25935	0.00111667	0.0115786	-1.59739	down
ENSDARG00000031346	rbm17	1783.27	1.2262	0.376204	3.2594	0.00111648	0.0115786	1.17324	up
ENSDARG00000045343	usp46	485.261	1.43188	0.439272	3.25966	0.00111545	0.0115786	1.34897	up
ENSDARG00000043509	rpl11	2368.52	1.28559	0.394548	3.25839	0.00112047	0.0115982	1.22474	up
ENSDARG00000052334	ociad1	1486.66	-1.28023	0.392884	-3.25854	0.00111989	0.0115982	-1.22061	down
ENSDARG00000078814	si:dkey-34m19.3	1388.01	1.26569	0.388452	3.2583	0.00112083	0.0115982	1.20755	up
ENSDARG00000092987	zmat4a	21.8492	3.82317	1.17353	3.25784	0.00112262	0.011609	2.69254	up
ENSDARG00000061993	wdr74	2833.74	1.53738	0.471989	3.25723	0.00112505	0.0116262	1.43507	up
ENSDARG00000100872	otud1	54.2395	-2.44417	0.750591	-3.25633	0.00112861	0.0116553	-2.0799	down
ENSDARG00000098853	ehd1a	165.055	-1.55962	0.479068	-3.25553	0.00113182	0.0116686	-1.4544	down
ENSDARG00000104541	msh6	382.105	-1.5241	0.46817	-3.25544	0.00113218	0.0116686	-1.42534	down
ENSDARG00000114948	zgc:194551	662.868	1.30155	0.399789	3.25558	0.00113161	0.0116686	1.2385	up
ENSDARG00000019208	camsap1a	410.948	-1.51499	0.465437	-3.25498	0.00113399	0.0116794	-1.41792	down
ENSDARG00000088116	gstm.3	18.7139	-4.08748	1.256	-3.25437	0.00113643	0.0116967	-2.74793	down
ENSDARG00000079872	rapgef4	11.661	6.40356	1.96871	3.25266	0.00114329	0.0117516	2.68352	up
ENSDARG00000098355	atp5pd	4569.77	1.42462	0.437984	3.25268	0.00114321	0.0117516	1.34235	up
ENSDARG00000070427	s100v1	11.0887	6.33489	1.94793	3.25211	0.0011455	0.0117664	2.71027	up
ENSDARG00000101215	sgip1b	52.0684	-2.74105	0.843137	-3.25102	0.00114991	0.0118039	-2.24294	down
ENSDARG00000007092	xab2	313.762	-2.18415	0.671953	-3.25045	0.00115224	0.0118199	-1.91352	down
ENSDARG00000042527	unga	537.133	-1.65001	0.507705	-3.24994	0.00115428	0.0118244	-1.52591	down
ENSDARG00000045129	fkbp10b	155.68	-1.7932	0.551792	-3.24977	0.00115499	0.0118244	-1.63642	down
ENSDARG00000077075	fastk	1261.74	-1.42773	0.439301	-3.25001	0.00115402	0.0118244	-1.34564	down
ENSDARG00000054946	mc5rb	15.3684	5.43631	1.67298	3.24948	0.00115616	0.0118286	3.04524	up
ENSDARG00000077249	gmip	46.4853	2.99016	0.920361	3.24889	0.00115855	0.0118451	2.35972	up
ENSDARG00000105335	si:dkey-241l7.2	844.086	2.26413	0.696941	3.24866	0.00115949	0.0118468	1.95417	up
ENSDARG00000086847	irgq1	18.7442	4.31141	1.3276	3.24751	0.00116419	0.011887	2.83524	up
ENSDARG00000074634	keap1b	262.91	-1.90703	0.587596	-3.24549	0.0011725	0.0119639	-1.72009	down
ENSDARG00000099650	CABZ01079663.1	10.3965	6.24016	1.92347	3.24422	0.00117772	0.0120091	2.73326	up
ENSDARG00000057987	uba3	3887	1.28767	0.39698	3.24367	0.00118	0.0120245	1.22606	up
ENSDARG00000009525	tial1	252.966	-1.57973	0.487141	-3.24285	0.0011834	0.0120511	-1.46969	down
ENSDARG00000020077	nol10	964.882	1.34132	0.413686	3.24237	0.00118541	0.0120636	1.27196	up
ENSDARG00000040001	fryl	700.286	-1.89363	0.584106	-3.24193	0.00118725	0.0120743	-1.71023	down
ENSDARG00000076442	zgc:174310	266.164	1.71268	0.528531	3.24045	0.00119343	0.0121211	1.57285	up
ENSDARG00000097025	CR354383.1	21.726	-4.03158	1.24414	-3.24046	0.00119336	0.0121211	-2.72684	down
ENSDARG00000089720	CABZ01077218.1	28.2194	3.11266	0.960631	3.24022	0.00119435	0.0121225	2.41401	up
ENSDARG00000002536	tm9sf4	404.012	-1.5017	0.463552	-3.23955	0.0011972	0.0121433	-1.4063	down
ENSDARG00000103795	zgc:113348	1364.41	1.25176	0.386455	3.23908	0.00119914	0.0121551	1.19481	up
ENSDARG00000017294	gnai2b	305.928	-1.43391	0.44278	-3.23843	0.00120189	0.0121669	-1.35021	down
ENSDARG00000062651	zc3hc1	702.022	-1.31356	0.405604	-3.23852	0.00120151	0.0121669	-1.24859	down
ENSDARG00000102883	sptbn1	548.329	-1.87869	0.580605	-3.23575	0.00121323	0.0122736	-1.69861	down
ENSDARG00000068126	nppc	52.0899	2.8369	0.877011	3.23474	0.00121755	0.0123092	2.28047	up
ENSDARG00000103173	stx8	2448.59	1.41738	0.438214	3.23446	0.00121875	0.0123132	1.33546	up
ENSDARG00000012019	glra1	25.1017	3.5024	1.08311	3.23366	0.00122214	0.0123393	2.53554	up
ENSDARG00000033009	h3f3c	80.3089	-2.22718	0.688975	-3.2326	0.00122669	0.012369	-1.93815	down
ENSDARG00000101236	cep83	3224.96	1.28524	0.397586	3.23261	0.00122666	0.012369	1.22351	up
ENSDARG00000071583	gtf3ab	2223.4	-1.45169	0.449205	-3.23168	0.00123064	0.0124008	-1.36473	down
ENSDARG00000089538	rnf166	55.6538	-2.63163	0.814613	-3.23053	0.0012356	0.0124287	-2.18052	down
ENSDARG00000098739	h2af1al	7169.7	-1.57772	0.48834	-3.23078	0.00123451	0.0124287	-1.46736	down
ENSDARG00000115651	LO017917.1	40.8748	-2.64972	0.820227	-3.23048	0.00123584	0.0124287	-2.18864	down
ENSDARG00000057903	si:ch211-266g18.10	724.958	-2.21562	0.685945	-3.23003	0.00123777	0.01244	-1.93144	down
ENSDARG00000045598	akr1b1.2	61.8271	-2.05905	0.637587	-3.22945	0.0012403	0.012442	-1.82561	down
ENSDARG00000071868	znf711	874.5	1.32145	0.40919	3.22942	0.0012404	0.012442	1.25452	up
ENSDARG00000076250	rasef	16.9348	5.58095	1.72801	3.22969	0.00123925	0.012442	2.9872	up
ENSDARG00000089940	znf1008	40.1495	2.88608	0.893761	3.22914	0.00124165	0.0124464	2.28637	up
ENSDARG00000036064	cnep1r1	957.811	-1.34572	0.416963	-3.22744	0.00124903	0.0125123	-1.27562	down
ENSDARG00000071566	ppp1cab	137.607	-1.59851	0.495336	-3.22713	0.00125041	0.0125179	-1.48381	down
ENSDARG00000090973	si:dkey-264d12.1	44.2887	2.91757	0.904147	3.22688	0.00125149	0.0125206	2.31738	up
ENSDARG00000087832	bcl3	19.8707	4.40913	1.36652	3.22654	0.00125295	0.012527	2.82715	up
ENSDARG00000067859	scospondin	148.873	-2.33584	0.724916	-3.22222	0.00127203	0.0127095	-2.00595	down
ENSDARG00000093924	BX890562.2	50.7132	2.31247	0.717957	3.2209	0.00127788	0.0127597	1.986	up
ENSDARG00000104798	BX510922.2	33.3009	3.12215	0.969477	3.22045	0.0012799	0.0127716	2.40645	up
ENSDARG00000043986	setd6	402.379	1.67723	0.52099	3.21931	0.00128499	0.0128141	1.54361	up
ENSDARG00000004692	nabp1a	1667.6	1.43967	0.447331	3.21836	0.00128925	0.0128483	1.35312	up
ENSDARG00000026799	suv39h1a	461.599	-1.39098	0.432256	-3.21795	0.00129109	0.0128582	-1.31335	down
ENSDARG00000070724	chrna4b	13.9495	6.66594	2.07183	3.21741	0.00129352	0.012872	2.51108	up
ENSDARG00000075263	ankrd1a	154.263	1.78168	0.553784	3.21727	0.00129415	0.012872	1.62098	up
ENSDARG00000117367	FP236457.1	51.8788	2.45228	0.762341	3.21677	0.00129642	0.0128863	2.06469	up
ENSDARG00000017439	eif4ba	3181.6	1.19978	0.373063	3.21603	0.00129976	0.0129111	1.14881	up
ENSDARG00000038955	pimr68	33.3321	-2.59912	0.80829	-3.21558	0.00130183	0.0129205	-2.15946	down
ENSDARG00000055730	trim35-29	4843.22	1.16968	0.363768	3.21545	0.00130238	0.0129205	1.12235	up
ENSDARG00000061520	b4galnt1a	42.8799	-3.9855	1.2396	-3.21515	0.00130376	0.0129258	-2.70085	down
ENSDARG00000104111	mrps30	383.069	-1.4923	0.464525	-3.21253	0.00131573	0.0130361	-1.39707	down
ENSDARG00000018153	nt5c1ba	43.2923	-3.33946	1.03965	-3.2121	0.00131768	0.013047	-2.50101	down
ENSDARG00000011602	CRACD	55.0403	-2.95533	0.920125	-3.21187	0.00131872	0.0130489	-2.33893	down
ENSDARG00000074465	vps13c	377.547	-1.88854	0.588573	-3.20868	0.00133346	0.0131862	-1.703	down
ENSDARG00000008816	glud1a	252.063	-1.41139	0.439966	-3.20796	0.0013368	0.0132108	-1.33004	down
ENSDARG00000035771	MEPCE	1470.75	-1.37544	0.428838	-3.20737	0.00133957	0.0132296	-1.29987	down
ENSDARG00000024109	naa40	796.646	-1.27147	0.396537	-3.20642	0.00134397	0.0132551	-1.21118	down
ENSDARG00000061173	st14a	986.717	-1.48003	0.461594	-3.20636	0.00134428	0.0132551	-1.38678	down
ENSDARG00000096877	CR759918.1	209.976	-1.77496	0.553592	-3.20626	0.00134473	0.0132551	-1.61867	down
ENSDARG00000070289	si:ch211-113a14.22	37.5998	2.68243	0.836781	3.20566	0.00134755	0.0132744	2.18929	up
ENSDARG00000063352	inpp4aa	125.895	-2.08426	0.650637	-3.20341	0.0013581	0.0133528	-1.84005	down
ENSDARG00000076308	pdp1	671.409	-1.28516	0.401177	-3.20348	0.00135776	0.0133528	-1.22292	down
ENSDARG00000086903	gig2o	1649.92	1.37942	0.430635	3.20322	0.00135898	0.0133528	1.30233	up
ENSDARG00000087187	grip2a	586.096	-1.93316	0.603504	-3.20323	0.00135896	0.0133528	-1.73468	down
ENSDARG00000099970	CR383676.2	335.196	-1.36855	0.427276	-3.20296	0.00136023	0.0133565	-1.29382	down
ENSDARG00000005191	ahcy	596.895	-1.27792	0.399167	-3.20146	0.00136732	0.0133818	-1.21657	down
ENSDARG00000026070	cd82b	844.762	-1.48152	0.462723	-3.20174	0.00136601	0.0133818	-1.38774	down
ENSDARG00000044820	cstf1	451.314	-1.45181	0.453478	-3.20149	0.00136717	0.0133818	-1.3633	down
ENSDARG00000059919	zgc:162613	239.014	1.48057	0.462459	3.20151	0.00136709	0.0133818	1.38628	up
ENSDARG00000086956	si:dkey-241l7.3	77.0285	2.40014	0.749535	3.20217	0.00136398	0.0133818	2.02724	up
ENSDARG00000101211	BX537130.1	193.423	2.14478	0.669967	3.20131	0.00136803	0.0133818	1.87554	up
ENSDARG00000012790	tmem161a	394.021	-1.39334	0.435305	-3.20085	0.00137025	0.0133865	-1.31468	down
ENSDARG00000040623	fosl2	12.4864	6.50209	2.03133	3.2009	0.00136999	0.0133865	2.5613	up
ENSDARG00000099116	nagk	210.011	-1.91662	0.598926	-3.2001	0.00137381	0.0134128	-1.72215	down
ENSDARG00000033760	pmelb	8.52704	-7.08511	2.2143	-3.1997	0.00137572	0.0134172	-2.5792	down
ENSDARG00000101130	coq8b	74.0617	2.15637	0.673942	3.19964	0.00137601	0.0134172	1.88542	up
ENSDARG00000069290	bida	1020.62	1.42718	0.44618	3.19866	0.00138066	0.013454	1.34188	up
ENSDARG00000002945	bgnb	34.7831	-2.46158	0.769772	-3.19781	0.00138477	0.0134669	-2.07675	down
ENSDARG00000055276	rel	118.999	2.97019	0.928895	3.19755	0.00138602	0.0134669	2.31053	up
ENSDARG00000078280	nkx3-1	11.202	6.34616	1.98469	3.19756	0.00138595	0.0134669	2.62312	up
ENSDARG00000099123	CU459186.2	253.389	1.79185	0.560393	3.1975	0.00138625	0.0134669	1.62852	up
ENSDARG00000102144	eef1akmt2	425.634	1.42258	0.444908	3.19748	0.00138636	0.0134669	1.33818	up
ENSDARG00000025607	ifnphi1	241.269	2.54988	0.797593	3.19697	0.0013888	0.013482	2.1061	up
ENSDARG00000059125	prkacbb	948.851	-1.26694	0.396333	-3.19665	0.00139032	0.0134883	-1.20695	down
ENSDARG00000101297	tmem266	170.416	1.90469	0.595963	3.19598	0.00139355	0.0135111	1.71087	up
ENSDARG00000117225	BX088649.1	33.216	2.68025	0.838746	3.19554	0.0013957	0.0135234	2.17987	up
ENSDARG00000002190	chmp2bb	474.366	-1.45654	0.455917	-3.19475	0.00139951	0.0135482	-1.36689	down
ENSDARG00000074041	abca5	1292.56	-1.36503	0.427287	-3.19465	0.00140002	0.0135482	-1.29052	down
ENSDARG00000063924	mt-cyb	6199.21	-5.04442	1.57965	-3.19337	0.0014062	0.0135995	-2.76274	down
ENSDARG00000069850	mrpl30	664.825	1.4542	0.455431	3.19302	0.00140794	0.0136077	1.36399	up
ENSDARG00000025397	srsf3a	59.6421	-2.03546	0.637543	-3.19266	0.00140967	0.0136159	-1.80579	down
ENSDARG00000077584	cln6a	163.839	-2.03994	0.638984	-3.19247	0.0014106	0.0136163	-1.80862	down
ENSDARG00000077740	b3glctb	118.583	-1.71242	0.536479	-3.19196	0.00141312	0.0136239	-1.56983	down
ENSDARG00000096312	BX957317.2	39.5881	-3.15795	0.989349	-3.19195	0.00141316	0.0136239	-2.42177	down
ENSDARG00000031836	vps37c	137.678	-1.99301	0.624875	-3.18946	0.00142538	0.0137331	-1.77487	down
ENSDARG00000042057	trmt1l	142.818	-1.99089	0.624286	-3.18907	0.0014273	0.013743	-1.77338	down
ENSDARG00000103521	capsla	36.9871	3.05666	0.958572	3.18876	0.00142883	0.0137492	2.37297	up
ENSDARG00000046107	caskin1	110.516	-1.65901	0.520327	-3.1884	0.00143063	0.0137578	-1.52849	down
ENSDARG00000075422	MRPL49	324.931	2.11647	0.664025	3.18734	0.00143589	0.0137998	1.85365	up
ENSDARG00000089517	zgc:92594	1912.64	1.83408	0.575522	3.18681	0.00143852	0.0138131	1.65734	up
ENSDARG00000099607	si:ch73-160p18.4	114.887	-2.45612	0.770742	-3.1867	0.00143907	0.0138131	-2.07178	down
ENSDARG00000001452	adam8a	153.902	-1.61368	0.506831	-3.18386	0.00145324	0.0139404	-1.49252	down
ENSDARG00000102070	tbc1d10aa	451.097	-1.35518	0.425993	-3.18124	0.00146648	0.0140586	-1.2817	down
ENSDARG00000095086	cfdp1	988.929	1.34598	0.423156	3.18082	0.00146861	0.0140703	1.27311	up
ENSDARG00000013457	mtrex	914.625	-1.29639	0.407621	-3.18037	0.00147087	0.0140712	-1.23163	down
ENSDARG00000090949	dlg5b.1	129.631	1.86145	0.585288	3.1804	0.00147072	0.0140712	1.67513	up
ENSDARG00000105483	ENSDARG00000105483|zgc:112234	15.0668	5.40979	1.70106	3.18026	0.00147145	0.0140712	2.96222	up
ENSDARG00000058865	endog	160.474	-1.57312	0.494962	-3.17827	0.00148159	0.0141593	-1.46017	down
ENSDARG00000020711	rrm2	2041.96	-2.1563	0.678584	-3.17765	0.00148474	0.0141806	-1.88493	down
ENSDARG00000021582	dynlrb1	129.033	-1.91598	0.603077	-3.17701	0.00148803	0.0142019	-1.71969	down
ENSDARG00000078233	ctnnd1	1126.97	-1.41373	0.445059	-3.1765	0.00149066	0.0142019	-1.33048	down
ENSDARG00000089355	si:dkeyp-121d4.3	533.848	-1.614	0.508093	-3.17659	0.00149017	0.0142019	-1.49243	down
ENSDARG00000117523	CR936479.1	39.5201	3.0686	0.966003	3.17659	0.00149017	0.0142019	2.37118	up
ENSDARG00000069807	zdhhc18a	546.777	-1.36129	0.428804	-3.17462	0.00150035	0.0142854	-1.28652	down
ENSDARG00000074850	il12rb2l	208.691	1.53186	0.482709	3.17347	0.0015063	0.0143331	1.42599	up
ENSDARG00000113837	LO018029.2	150.261	1.81357	0.571681	3.17235	0.00151209	0.0143794	1.64266	up
ENSDARG00000062585	brat1	290.811	1.43462	0.452313	3.17174	0.00151531	0.0143922	1.34676	up
ENSDARG00000102761	zbtb42	79.6099	2.16401	0.682277	3.17175	0.00151525	0.0143922	1.88584	up
ENSDARG00000063916	mt-nd4l	25.0516	-3.00885	0.949378	-3.16928	0.00152815	0.0145052	-2.34908	down
ENSDARG00000054218	si:ch73-269m23.5	77.6453	-2.24215	0.707672	-3.16835	0.00153308	0.014543	-1.93746	down
ENSDARG00000007418	chmp4c	1994.28	1.73653	0.548266	3.16732	0.0015385	0.0145854	1.58379	up
ENSDARG00000103935	rab27a	137.151	-1.67511	0.528942	-3.1669	0.00154071	0.0145974	-1.53905	down
ENSDARG00000006672	fam49a	3231.64	1.53556	0.485022	3.16597	0.00154569	0.0146355	1.4281	up
ENSDARG00000031983	six4b	70.4296	2.09552	0.662315	3.16394	0.00155649	0.0147287	1.83292	up
ENSDARG00000051737		17.5507	4.54078	1.43535	3.16353	0.00155871	0.0147406	2.77724	up
ENSDARG00000086034	nectin1b	173.773	1.81813	0.574816	3.16298	0.00156164	0.0147592	1.6446	up
ENSDARG00000105261	nfkb1	16.8839	4.72474	1.49397	3.16255	0.00156395	0.014772	2.89185	up
ENSDARG00000017703	paqr3a	520.617	-1.39944	0.442569	-3.16209	0.00156639	0.014777	-1.3179	down
ENSDARG00000078473	nucks1a	954.697	-1.27587	0.403488	-3.1621	0.00156635	0.014777	-1.21341	down
ENSDARG00000037405	zgc:112083	340.251	-1.47476	0.466564	-3.16089	0.00157289	0.0148291	-1.37982	down
ENSDARG00000059634	thumpd3	2424.17	1.50498	0.476317	3.15963	0.0015797	0.0148842	1.40307	up
ENSDARG00000036232	trpm7	672.168	-1.42134	0.449884	-3.15935	0.0015812	0.0148892	-1.33586	down
ENSDARG00000053205	ppfia4	38.7288	2.77935	0.879828	3.15897	0.00158329	0.0148998	2.23549	up
ENSDARG00000076221	fthl28	990.802	1.69777	0.537551	3.15835	0.00158665	0.0149222	1.55398	up
ENSDARG00000104279	appa	44.0134	-2.93399	0.929146	-3.15773	0.00159002	0.0149448	-2.31319	down
ENSDARG00000062423	zgc:153901	727.636	1.2361	0.391618	3.15638	0.00159742	0.014996	1.17852	up
ENSDARG00000092919	zp3c	4109.7	1.30375	0.413047	3.15643	0.00159713	0.014996	1.23643	up
ENSDARG00000100419	ints1	277.078	-1.58684	0.502806	-3.15597	0.00159966	0.015008	-1.46954	down
ENSDARG00000059083	ppp2r5ca	19.794	4.45495	1.41175	3.15563	0.0016015	0.015016	2.67008	up
ENSDARG00000021555	prkn	18.0084	4.258	1.3496	3.15501	0.00160494	0.0150391	2.7617	up
ENSDARG00000076811	ganab	339.233	-1.31209	0.415926	-3.15462	0.00160706	0.0150498	-1.24401	down
ENSDARG00000040492	mthfd1b	355.315	-1.66647	0.528364	-3.15403	0.00161034	0.0150713	-1.53169	down
ENSDARG00000103476	trpm1b	11.974	6.44626	2.04412	3.15356	0.00161292	0.0150863	2.51278	up
ENSDARG00000027899	sem1	2342.95	1.71378	0.543666	3.15227	0.00162004	0.0151418	1.56529	up
ENSDARG00000104058	si:dkey-31c13.1	403.115	1.50192	0.476476	3.15213	0.00162082	0.0151418	1.39997	up
ENSDARG00000078733	cnnm2b	19.6953	3.99043	1.26614	3.15166	0.00162345	0.0151571	2.68289	up
ENSDARG00000077285	scarf1	23.2476	3.67094	1.16519	3.15051	0.00162984	0.0152076	2.58403	up
ENSDARG00000090971	cc2d2a	210.189	-1.7245	0.547413	-3.15027	0.0016312	0.015211	-1.57551	down
ENSDARG00000031756	mef2aa	69.5147	-2.61906	0.831578	-3.1495	0.00163548	0.0152417	-2.15495	down
ENSDARG00000023672	timm8a	274.784	1.48235	0.470729	3.14906	0.00163796	0.0152555	1.38418	up
ENSDARG00000115282	tsnax	59.8414	-1.99622	0.633996	-3.14863	0.0016404	0.015269	-1.77232	down
ENSDARG00000103200	gpr107	850.412	-1.34858	0.428337	-3.14841	0.00164159	0.0152709	-1.27463	down
ENSDARG00000019917	epb41l3b	72.0568	-2.63359	0.83668	-3.14767	0.0016458	0.0152985	-2.16162	down
ENSDARG00000099865	hnrnpabb	5585.03	-1.17351	0.372836	-3.14753	0.00164656	0.0152985	-1.12404	down
ENSDARG00000117160	CABZ01034596.1	11.9051	6.43692	2.04576	3.14646	0.00165259	0.0153453	2.5057	up
ENSDARG00000038293	zgc:103559	26.0135	3.49046	1.10958	3.14574	0.00165666	0.0153646	2.50532	up
ENSDARG00000061274	lss	34.9208	3.07028	0.975987	3.14582	0.00165623	0.0153646	2.36421	up
ENSDARG00000117724	BX255944.2	11.2518	-5.58961	1.77712	-3.14532	0.00165906	0.0153775	-2.88536	down
ENSDARG00000076480	mcf2lb	19.5839	3.98241	1.26649	3.14444	0.00166403	0.0154143	2.67706	up
ENSDARG00000055613	C16H1orf43	238.147	-1.35533	0.43117	-3.14338	0.0016701	0.0154378	-1.28007	down
ENSDARG00000056519	si:dkey-280e21.3	97.9181	2.36731	0.753008	3.1438	0.00166768	0.0154378	2.00517	up
ENSDARG00000059738	ptprsa	114.121	-1.80247	0.573376	-3.1436	0.00166881	0.0154378	-1.6332	down
ENSDARG00000075560	kmt2cb	94.8665	-2.01405	0.640745	-3.14329	0.00167058	0.0154378	-1.78341	down
ENSDARG00000009273	ppm1da	3745.56	1.16236	0.369832	3.14295	0.00167255	0.0154454	1.11382	up
ENSDARG00000019355	coa7	954.845	2.1684	0.689957	3.1428	0.00167341	0.0154454	1.87767	up
ENSDARG00000093232	CR847566.1	9.70643	6.14122	1.95429	3.14244	0.00167548	0.0154459	2.62029	up
ENSDARG00000102127	NHLRC3	38.0286	2.84704	0.905996	3.14244	0.00167543	0.0154459	2.25677	up
ENSDARG00000006878	phf21aa	29.3665	3.01609	0.959992	3.14179	0.00167921	0.015471	2.31162	up
ENSDARG00000097733	CR932000.1	18.4473	4.29683	1.3679	3.14118	0.00168267	0.0154936	2.7536	up
ENSDARG00000091428		9.86077	6.16285	1.96232	3.1406	0.00168604	0.0155154	2.60942	up
ENSDARG00000105350	si:ch1073-153i20.4	36.7008	2.59022	0.824803	3.14041	0.00168711	0.015516	2.11836	up
ENSDARG00000086753	C5H9orf16	127.547	-1.77591	0.565559	-3.14009	0.00168895	0.0155236	-1.61319	down
ENSDARG00000041203	drap1	765.336	-1.29071	0.411095	-3.13969	0.00169125	0.0155354	-1.2252	down
ENSDARG00000017121	mafba	10.0311	6.18869	1.97139	3.13925	0.00169383	0.0155499	2.59786	up
ENSDARG00000042129	zp3a.1	523.964	-1.7771	0.566186	-3.13871	0.00169692	0.015569	-1.61421	down
ENSDARG00000001676	gpm6bb	164.001	-2.05414	0.654551	-3.13824	0.00169965	0.0155781	-1.8104	down
ENSDARG00000068434	ENSDARG00000068434|h3f3b.1	287.286	-1.48793	0.474137	-3.13819	0.00169995	0.0155781	-1.38926	down
ENSDARG00000105278	wu:fa19b12	448.314	-1.39236	0.443722	-3.13792	0.00170151	0.0155832	-1.31085	down
ENSDARG00000077489	lrfn2b	38.1302	-3.8439	1.22533	-3.13703	0.00170669	0.0156212	-2.62157	down
ENSDARG00000042881	nthl1	286.197	-1.46043	0.465827	-3.13514	0.0017177	0.0157127	-1.36691	down
ENSDARG00000109211	znf979	38.2529	2.84682	0.908456	3.13369	0.00172623	0.0157814	2.25877	up
ENSDARG00000076437	zgc:163143	428.547	-1.43411	0.457847	-3.1323	0.00173445	0.0158471	-1.3451	down
ENSDARG00000019924	cmpk	2958.07	1.26939	0.405322	3.13181	0.00173732	0.0158638	1.20618	up
ENSDARG00000099518	si:ch211-119e14.1	1104.97	1.55021	0.495103	3.13108	0.00174164	0.0158939	1.43717	up
ENSDARG00000060498	tnfrsf9a	10.1048	6.19875	1.9805	3.12989	0.00174873	0.0159491	2.58001	up
ENSDARG00000077870	taf9	891.046	-1.282	0.409681	-3.12927	0.00175242	0.0159699	-1.21739	down
ENSDARG00000086172	ACVR1C	54.5715	2.91913	0.93288	3.12916	0.00175308	0.0159699	2.28509	up
ENSDARG00000102832	baz1b	27703.4	-1.88694	0.603304	-3.12768	0.00176195	0.0160411	-1.69347	down
ENSDARG00000114159	FO904989.1	15.23	-3.77224	1.20633	-3.12704	0.00176573	0.0160661	-2.60448	down
ENSDARG00000105784	LO018029.1	507.086	1.51501	0.484648	3.126	0.001772	0.0161136	1.40928	up
ENSDARG00000051857	tes	420.194	-1.2739	0.407573	-3.12557	0.0017746	0.0161209	-1.2103	down
ENSDARG00000098983	CABZ01112656.1	20.5531	-3.25607	1.04177	-3.12552	0.0017749	0.0161209	-2.4437	down
ENSDARG00000029581	tbc1d7	129.33	-1.71583	0.54912	-3.1247	0.00177988	0.0161562	-1.56663	down
ENSDARG00000097153	CR954963.1	68.5121	2.34764	0.751358	3.12453	0.0017809	0.0161562	1.97928	up
ENSDARG00000117557	BX571772.1	56.8356	2.4154	0.773162	3.12405	0.0017838	0.016173	2.01884	up
ENSDARG00000036541	rhbdf1a	291.971	1.55925	0.499492	3.12167	0.00179826	0.0162945	1.4443	up
ENSDARG00000002609	rnf145a	47.1285	2.46142	0.788853	3.12025	0.00180695	0.0163637	2.04785	up
ENSDARG00000079312	kmt2ca	936.025	-1.69069	0.541929	-3.11976	0.00180997	0.0163717	-1.54753	down
ENSDARG00000088347	sp1	175.496	-1.59185	0.510229	-3.11987	0.0018093	0.0163717	-1.47095	down
ENSDARG00000025302	dixdc1a	11.6781	6.40942	2.05462	3.11952	0.00181147	0.0163756	2.47589	up
ENSDARG00000025576	mkln1	303.929	-1.49189	0.478489	-3.11792	0.00182134	0.0164359	-1.39129	down
ENSDARG00000029497	tfcp2l1	86.7513	-6.1391	1.96894	-3.11796	0.00182106	0.0164359	-2.48724	down
ENSDARG00000069852	lipt2	266.276	1.35213	0.433628	3.11817	0.00181977	0.0164359	1.27551	up
ENSDARG00000053995	gpank1	1422.51	1.38986	0.44583	3.11747	0.00182409	0.016451	1.30692	up
ENSDARG00000015540	psen2	220.256	-2.2431	0.719617	-3.11707	0.00182657	0.0164638	-1.93035	down
ENSDARG00000002174	itfg2	525.73	1.48972	0.477977	3.11672	0.00182878	0.016474	1.38847	up
ENSDARG00000017423	patl1	923.678	-1.38015	0.442859	-3.11647	0.00183033	0.0164778	-1.2996	down
ENSDARG00000022045	map1ab	18.7625	5.53291	1.77547	3.1163	0.00183134	0.0164778	2.67685	up
ENSDARG00000005842	cd9a	36.2353	3.13498	1.0063	3.11535	0.00183725	0.0165213	2.3754	up
ENSDARG00000036481	tcn2	100.857	-1.91168	0.613754	-3.11474	0.00184108	0.016546	-1.70876	down
ENSDARG00000094488	BX510923.1	31.6521	-4.46282	1.43302	-3.11428	0.00184392	0.0165619	-2.71301	down
ENSDARG00000077654	grm8a	9.91556	6.17278	1.98222	3.11408	0.00184521	0.0165638	2.56672	up
ENSDARG00000044433	sned1	42.2823	3.50227	1.12474	3.11385	0.00184662	0.0165668	2.48031	up
ENSDARG00000069082	mrm3b	1281.16	1.228	0.394469	3.11304	0.00185168	0.0166025	1.17	up
ENSDARG00000019222	mrpl24	743.941	1.5387	0.494308	3.11283	0.00185302	0.0166048	1.42721	up
ENSDARG00000092077	si:dkey-147f3.4	9.60893	6.12733	1.96899	3.11191	0.00185881	0.016647	2.58075	up
ENSDARG00000009851	wdr41	119.335	-1.59397	0.512325	-3.11124	0.00186302	0.0166748	-1.47191	down
ENSDARG00000020986	ctu1	1207.07	-1.54229	0.495741	-3.11107	0.00186408	0.0166748	-1.43129	down
ENSDARG00000058985	KCNJ6	13.5919	-5.8664	1.8862	-3.11017	0.0018698	0.0167162	-2.80209	down
ENSDARG00000029660	commd5	107.075	-1.81023	0.582142	-3.10959	0.00187345	0.0167391	-1.63533	down
ENSDARG00000099514	zgc:112234	25.288	3.38468	1.08857	3.10928	0.00187541	0.0167469	2.47329	up
ENSDARG00000015352	lsg1	1169.2	-1.39667	0.449284	-3.10867	0.00187934	0.0167626	-1.31292	down
ENSDARG00000094345	si:dkey-261l7.2	191.555	1.6774	0.539584	3.10868	0.00187923	0.0167626	1.53421	up
ENSDARG00000078802	rnf111	1031.09	-1.36273	0.438417	-3.10831	0.00188164	0.0167733	-1.28468	down
ENSDARG00000011727	b9d1	54.2913	-2.90732	0.935489	-3.10781	0.0018848	0.0167821	-2.28506	down
ENSDARG00000071403	oaz1a	1249.32	-1.20279	0.387014	-3.10786	0.00188449	0.0167821	-1.14836	down
ENSDARG00000044874	zgc:92107	1094.68	1.26087	0.405997	3.10562	0.00189882	0.0168971	1.19791	up
ENSDARG00000057021	vps36	810.229	1.29522	0.417192	3.10462	0.00190522	0.0169442	1.22705	up
ENSDARG00000044282	smc5	4838.01	1.34013	0.431733	3.10406	0.00190884	0.0169568	1.26481	up
ENSDARG00000105209		8049.29	-4.17153	1.34385	-3.10417	0.00190816	0.0169568	-2.66564	down
ENSDARG00000094055	si:dkey-88l16.3	398.616	-1.94612	0.62713	-3.10322	0.00191424	0.0169852	-1.73217	down
ENSDARG00000104806	fbxw11a	870.75	-1.83701	0.591944	-3.10335	0.00191344	0.0169852	-1.65476	down
ENSDARG00000042344	trmt6	7743.59	1.54019	0.496561	3.10171	0.00192407	0.0170625	1.42744	up
ENSDARG00000079191	zgc:172122	13.7772	-5.24901	1.69264	-3.10108	0.00192818	0.0170891	-2.77744	down
ENSDARG00000019113	mob3a	1178.93	-1.13725	0.367001	-3.09877	0.00194327	0.0172129	-1.09073	down
ENSDARG00000100560	zfpm2b	556.158	1.36034	0.439116	3.0979	0.00194894	0.0172433	1.28136	up
ENSDARG00000109717	SLC35E2B	35.9177	-2.92499	0.944151	-3.09801	0.00194825	0.0172433	-2.28939	down
ENSDARG00000028721	mapk14b	292.15	-1.61185	0.520632	-3.09594	0.00196188	0.0173478	-1.48486	down
ENSDARG00000062206	skiv2l	1655.33	1.26695	0.409372	3.09487	0.00196897	0.0174005	1.2026	up
ENSDARG00000117130	BX936439.1	168.64	1.4777	0.4775	3.09466	0.0019704	0.0174031	1.37723	up
ENSDARG00000020898	cyb5r4	956.372	1.28987	0.416901	3.09395	0.00197512	0.0174148	1.22214	up
ENSDARG00000100908	lcor	182.416	1.44352	0.466544	3.09406	0.00197437	0.0174148	1.34987	up
ENSDARG00000116781	ENSDARG00000116781|hist1h4l	17.5052	4.0107	1.29628	3.094	0.00197475	0.0174148	2.62605	up
ENSDARG00000013078	ywhaba	1080.24	-1.26036	0.407492	-3.09298	0.0019816	0.0174584	-1.19744	down
ENSDARG00000069497	sumf2	106.645	1.807	0.584248	3.09287	0.00198233	0.0174584	1.62843	up
ENSDARG00000026084	si:dkey-43k4.5	17.5298	-3.96179	1.28146	-3.09162	0.00199067	0.0175217	-2.63488	down
ENSDARG00000035741	slc25a11	194.099	-1.53529	0.496635	-3.09138	0.0019923	0.0175261	-1.42459	down
ENSDARG00000056764	hydin	106.791	-2.09175	0.676969	-3.08988	0.00200236	0.0175944	-1.82859	down
ENSDARG00000061228	pfdn4	787.791	1.3812	0.446987	3.09002	0.00200144	0.0175944	1.29832	up
ENSDARG00000101522	FO907089.1	21.383	3.59053	1.16263	3.08828	0.00201321	0.0176797	2.46103	up
ENSDARG00000093597	oip5	2205.45	1.53437	0.496891	3.08794	0.00201552	0.0176899	1.42201	up
ENSDARG00000035598	coro1ca	577.075	-1.29295	0.418739	-3.08772	0.00201697	0.0176925	-1.22497	down
ENSDARG00000052775	opn3	23.1225	3.99442	1.29383	3.08728	0.00202	0.0177089	2.51684	up
ENSDARG00000031637	pan3	536.573	-1.22556	0.397149	-3.08589	0.00202946	0.0177716	-1.16727	down
ENSDARG00000070621	FAM72B	876.523	1.21494	0.393689	3.08603	0.00202849	0.0177716	1.15777	up
ENSDARG00000013561	pgm1	565.271	-1.33049	0.431254	-3.08515	0.00203449	0.0178056	-1.25654	down
ENSDARG00000058480	chtf18	4718.35	1.29624	0.420216	3.08469	0.00203763	0.0178228	1.22705	up
ENSDARG00000098923	zgc:173577	737.46	1.47769	0.479104	3.08427	0.00204052	0.0178381	1.37671	up
ENSDARG00000022659	snx4	3403.18	1.14183	0.370279	3.0837	0.00204445	0.0178622	1.09401	up
ENSDARG00000045542	lamtor4	753.36	-1.39316	0.451903	-3.08287	0.00205018	0.0178919	-1.30868	down
ENSDARG00000087647	sept7a	440.915	-1.47941	0.479878	-3.0829	0.00204994	0.0178919	-1.37905	down
ENSDARG00000019195	vps9d1	6576.35	1.2472	0.404692	3.08185	0.0020572	0.0179431	1.18526	up
ENSDARG00000007720	sub1b	802.221	-1.39908	0.454041	-3.0814	0.00206031	0.0179599	-1.31352	down
ENSDARG00000075245	wdr11	162.823	-1.69089	0.548947	-3.08024	0.00206831	0.0180195	-1.54413	down
ENSDARG00000039208	nasp	193567	1.61833	0.525591	3.07906	0.00207653	0.0180809	1.4866	up
ENSDARG00000037261	mtap	4178.54	1.29098	0.419673	3.07616	0.00209684	0.018237	1.22227	up
ENSDARG00000070512	cnpy3	5111.41	1.21046	0.393477	3.07633	0.00209566	0.018237	1.15349	up
ENSDARG00000045562	pus1	530.19	-1.29465	0.420901	-3.0759	0.00209871	0.018243	-1.22598	down
ENSDARG00000022690	chic2	459.6	-1.42086	0.46198	-3.07559	0.00210088	0.0182516	-1.33103	down
ENSDARG00000056690	mtmr1a	83.7348	3.09193	1.0063	3.07256	0.0021223	0.0184272	2.2926	up
ENSDARG00000057272	slc30a9	656.548	1.28097	0.416949	3.07226	0.00212447	0.0184356	1.21366	up
ENSDARG00000019709	rhoua	57.18	2.4195	0.787775	3.07131	0.00213123	0.0184735	2.02014	up
ENSDARG00000061963	vrtn	923.941	-1.35744	0.44196	-3.07142	0.00213045	0.0184735	-1.27847	down
ENSDARG00000013434	hira	712.983	1.28824	0.419494	3.07093	0.00213391	0.0184863	1.21975	up
ENSDARG00000062267	kdm3b	409.608	-1.3378	0.435882	-3.06918	0.0021465	0.0185847	-1.26204	down
ENSDARG00000068624	sptbn4a	27.47	-3.54519	1.15516	-3.06901	0.00214768	0.0185847	-2.50923	down
ENSDARG00000015722	kctd5a	1317.86	1.19791	0.390419	3.06828	0.00215296	0.0186093	1.14242	up
ENSDARG00000078917	zgc:195245	26481.2	1.47793	0.481667	3.06837	0.00215233	0.0186093	1.37578	up
ENSDARG00000103235	mfsd8	180.893	-1.92353	0.626949	-3.06808	0.00215438	0.0186112	-1.71259	down
ENSDARG00000008765	tmed5	699.346	-1.39834	0.455977	-3.06669	0.0021644	0.0186873	-1.31221	down
ENSDARG00000024904	stil	402.621	-1.26777	0.413463	-3.06622	0.00216784	0.0186959	-1.20273	down
ENSDARG00000025309	dpf3	9.43661	6.10127	1.98979	3.06628	0.00216739	0.0186959	2.52331	up
ENSDARG00000007885	fancl	102.25	-2.74173	0.894267	-3.0659	0.00217019	0.0187057	-2.19588	down
ENSDARG00000099499	ndufa4l	267.063	-1.51449	0.494021	-3.06564	0.00217205	0.0187113	-1.40639	down
ENSDARG00000002872	zgc:113210	134.265	1.73261	0.56539	3.06446	0.00218065	0.0187574	1.57269	up
ENSDARG00000043555	tmem30ab	229.1	-2.00273	0.653547	-3.0644	0.00218106	0.0187574	-1.76678	down
ENSDARG00000061845	pld7	55.1986	2.60348	0.849576	3.06444	0.00218077	0.0187574	2.11514	up
ENSDARG00000007289	metrnlb	44.7674	-2.45655	0.801738	-3.06403	0.00218376	0.0187701	-2.04546	down
ENSDARG00000027087	tgfb2	25.4804	-2.65525	0.86685	-3.0631	0.00219055	0.0188179	-2.1509	down
ENSDARG00000100192	znf1155	83.4693	1.93405	0.631521	3.06253	0.00219478	0.0188437	1.71712	up
ENSDARG00000101249	zgc:165555	19.069	3.94677	1.28888	3.06216	0.00219742	0.0188559	2.6169	up
ENSDARG00000098883	stac3	15.7127	5.28848	1.72727	3.06176	0.00220038	0.0188707	2.67464	up
ENSDARG00000089066	nhsl2	143.325	-2.10305	0.686978	-3.06131	0.00220374	0.018889	-1.83182	down
ENSDARG00000077581	zzz3	865.203	1.23516	0.403511	3.06102	0.00220585	0.0188966	1.17422	up
ENSDARG00000006125	csnk1db	701.824	-1.40956	0.460544	-3.06065	0.00220859	0.0189095	-1.32101	down
ENSDARG00000063895	mt-nd1	1173.82	-3.90617	1.27651	-3.06004	0.00221305	0.0189372	-2.59417	down
ENSDARG00000014333	ormdl1	364.749	-1.34346	0.439159	-3.05917	0.00221951	0.0189819	-1.26621	down
ENSDARG00000037071	rps26	457.611	-1.5676	0.512519	-3.05862	0.00222361	0.0189853	-1.44767	down
ENSDARG00000046002	necap2	237.889	-1.45927	0.477073	-3.0588	0.00222227	0.0189853	-1.36129	down
ENSDARG00000105744	ptprr	161.063	2.08124	0.680443	3.05866	0.00222331	0.0189853	1.80684	up
ENSDARG00000010415	sirt4	86.595	2.56188	0.837722	3.05815	0.0022271	0.0190045	2.09177	up
ENSDARG00000007711	rab3il1	234.714	-1.4585	0.476989	-3.05771	0.00223034	0.0190199	-1.36067	down
ENSDARG00000035990	cited4a	221.648	1.81055	0.592153	3.05757	0.00223137	0.0190199	1.62723	up
ENSDARG00000032431	mpv17	31.1949	-2.51305	0.822113	-3.05682	0.00223701	0.0190518	-2.07539	down
ENSDARG00000055991	hmbsb	386.731	-1.89085	0.618585	-3.05674	0.0022376	0.0190518	-1.68791	down
ENSDARG00000104901	ostc	315.604	-1.32298	0.432866	-3.05633	0.00224063	0.019067	-1.24901	down
ENSDARG00000077536	snrnp200	232.366	-1.43269	0.468815	-3.05599	0.00224316	0.019078	-1.3398	down
ENSDARG00000089578	xrra1	9.61594	6.12823	2.00548	3.05574	0.00224504	0.0190835	2.49714	up
ENSDARG00000016867	rnf128a	699.732	-1.35845	0.444686	-3.05486	0.00225165	0.019129	-1.27862	down
ENSDARG00000042187	smek1	2106.96	-1.33057	0.435592	-3.05462	0.0022535	0.0191342	-1.25527	down
ENSDARG00000003750	pfas	258.963	-1.78725	0.585223	-3.05397	0.00225834	0.0191349	-1.61326	down
ENSDARG00000034105	mtus1b	266.179	-1.69242	0.554127	-3.0542	0.00225659	0.0191349	-1.54298	down
ENSDARG00000098105	tmem106c	751.601	-1.3857	0.45374	-3.05394	0.00225856	0.0191349	-1.30103	down
ENSDARG00000102741	sumo2b	375.219	-1.27432	0.41724	-3.05417	0.00225683	0.0191349	-1.20782	down
ENSDARG00000100842	si:ch211-223a21.4	19.9781	3.69857	1.21124	3.05354	0.00226162	0.0191503	2.54905	up
ENSDARG00000017230	fbxw11b	6378.32	1.19722	0.392216	3.05244	0.00226986	0.0192095	1.14124	up
ENSDARG00000087327	cbx8a	200.108	1.8383	0.602645	3.05038	0.00228554	0.0193316	1.64736	up
ENSDARG00000070261	crlf3	1047.47	-1.65146	0.541582	-3.04933	0.00229351	0.0193883	-1.51177	down
ENSDARG00000007065	mrps18b	342.41	-1.44892	0.475289	-3.0485	0.00229989	0.0194209	-1.35248	down
ENSDARG00000097598	BX088688.3	58.743	-2.52276	0.827524	-3.04856	0.00229939	0.0194209	-2.07871	down
ENSDARG00000018814	esrp2	204.974	-1.61339	0.529271	-3.04832	0.00230124	0.0194216	-1.48268	down
ENSDARG00000015649	rap2c	778.391	-1.23829	0.406515	-3.04612	0.00231819	0.0195539	-1.17675	down
ENSDARG00000109458	hist1h2a1	173.334	1.8076	0.593446	3.04594	0.00231958	0.0195549	1.62188	up
ENSDARG00000077782	acer2	50.3696	-2.64182	0.867425	-3.04559	0.00232226	0.0195668	-2.1399	down
ENSDARG00000092610	lamp1b	999.899	-1.47453	0.484191	-3.04534	0.00232415	0.019572	-1.373	down
ENSDARG00000016543	mrm3a	102.165	2.1128	0.693825	3.04515	0.00232563	0.0195738	1.83246	up
ENSDARG00000021987	plecb	220.45	-1.8997	0.623992	-3.04443	0.0023312	0.0195884	-1.69244	down
ENSDARG00000063905	mt-co1	12748.9	-4.59014	1.50771	-3.04444	0.00233112	0.0195884	-2.65252	down
ENSDARG00000095799	cntrob	154.387	-1.57842	0.518431	-3.04461	0.00232985	0.0195884	-1.45511	down
ENSDARG00000004173	copa	626.25	-1.25863	0.413842	-3.04132	0.00235545	0.0197598	-1.19394	down
ENSDARG00000108649	GALNT3	133.434	1.94001	0.637849	3.04148	0.00235417	0.0197598	1.71805	up
ENSDARG00000117081	CABZ01004903.3	9.55211	6.11679	2.01112	3.04149	0.00235408	0.0197598	2.4801	up
ENSDARG00000038694	zgc:101744	1323.9	-1.21091	0.39825	-3.04057	0.00236132	0.0197767	-1.15303	down
ENSDARG00000088923	si:ch211-12h2.8	302.046	-2.25673	0.742199	-3.0406	0.00236103	0.0197767	-1.92541	down
ENSDARG00000099642	dcun1d1	906.645	-1.27219	0.418383	-3.04072	0.00236015	0.0197767	-1.20542	down
ENSDARG00000054172	pgrmc1	382.42	-1.36878	0.450227	-3.0402	0.00236419	0.0197824	-1.28644	down
ENSDARG00000074695	mertka	397.063	1.38402	0.455246	3.04015	0.00236457	0.0197824	1.29809	up
ENSDARG00000036043	znf408	482.474	1.35576	0.446016	3.03972	0.00236799	0.0198002	1.27455	up
ENSDARG00000101873	dtwd2	146.15	-2.29587	0.755572	-3.03858	0.00237695	0.0198643	-1.94816	down
ENSDARG00000095376	FP016012.1	268.516	1.72394	0.567466	3.03797	0.00238178	0.0198939	1.56121	up
ENSDARG00000012234	psme3	706.934	-1.2214	0.402302	-3.03602	0.00239725	0.0200014	-1.16188	down
ENSDARG00000057672	plpp5	705.833	-1.40388	0.462402	-3.03607	0.00239684	0.0200014	-1.31505	down
ENSDARG00000026476	tia1l	1442.6	-1.19057	0.392534	-3.03304	0.00242102	0.0201835	-1.13521	down
ENSDARG00000058730	rdh10a	158.553	2.31145	0.762111	3.03296	0.00242171	0.0201835	1.94788	up
ENSDARG00000008454	cpeb1b	826.335	-1.35981	0.448475	-3.03208	0.00242874	0.0202272	-1.2785	down
ENSDARG00000071872	zdhhc15b	139.521	-1.53851	0.507428	-3.03198	0.00242958	0.0202272	-1.42309	down
ENSDARG00000068640	rsf1b.1	10438.7	-1.88078	0.620693	-3.03012	0.00244455	0.0203408	-1.67797	down
ENSDARG00000097269	si:ch211-222n22.1	18.7918	-3.7393	1.23457	-3.02882	0.00245508	0.0204174	-2.54468	down
ENSDARG00000003382	cwc25	8909.88	1.19141	0.393433	3.02825	0.00245974	0.020434	1.13536	up
ENSDARG00000005320	nipsnap1	423.673	1.61566	0.533503	3.02841	0.00245848	0.020434	1.48106	up
ENSDARG00000017772	mdh1aa	1427.75	-1.56488	0.516875	-3.02758	0.0024652	0.0204627	-1.44335	down
ENSDARG00000060626	dgkaa	41.0151	2.46983	0.815881	3.02719	0.0024684	0.0204627	2.03396	up
ENSDARG00000090634	smim29	761.609	1.2065	0.398555	3.02717	0.00246851	0.0204627	1.14827	up
ENSDARG00000096996	BX005392.2	21.4079	3.81431	1.2599	3.02747	0.00246613	0.0204627	2.55072	up
ENSDARG00000004074	bach2b	29.5717	2.67234	0.883103	3.02608	0.00247747	0.0205175	2.13247	up
ENSDARG00000009557	wrap73	301.414	-1.82546	0.603252	-3.02604	0.00247779	0.0205175	-1.63791	down
ENSDARG00000006508	pip5k1bb	227.964	-1.67799	0.554593	-3.02563	0.00248116	0.0205233	-1.52956	down
ENSDARG00000078328	sec22a	136.904	-1.55998	0.515569	-3.02575	0.00248021	0.0205233	-1.43908	down
ENSDARG00000004034	arhgdig	4084.44	1.4322	0.473425	3.02519	0.00248476	0.020542	1.33637	up
ENSDARG00000015889	zc3h15	6723.02	1.18548	0.391995	3.02422	0.00249278	0.0205972	1.1301	up
ENSDARG00000044597	ncbp3	3229.98	1.13173	0.374315	3.02346	0.00249902	0.0206267	1.08334	up
ENSDARG00000101024	nufip1	533.869	-1.21077	0.400437	-3.02362	0.00249769	0.0206267	-1.15231	down
ENSDARG00000074686	oga	457.67	1.51503	0.501397	3.02161	0.00251434	0.0207308	1.40234	up
ENSDARG00000099385	lsp1b	641.535	-1.36846	0.452884	-3.02167	0.00251387	0.0207308	-1.28512	down
ENSDARG00000098017	pet100	339.11	1.70952	0.565912	3.02082	0.00252095	0.0207678	1.55095	up
ENSDARG00000101816	col5a3b	15.4684	-4.16093	1.37745	-3.02075	0.00252153	0.0207678	-2.6201	down
ENSDARG00000036629	rps14	2634.57	-1.38416	0.458283	-3.02032	0.00252511	0.0207751	-1.29804	down
ENSDARG00000096232	BX548046.1	12.9766	5.1916	1.71888	3.02034	0.0025249	0.0207751	2.80241	up
ENSDARG00000106724	CU655961.3	638.406	1.33775	0.443096	3.01909	0.00253534	0.0208481	1.25902	up
ENSDARG00000005481	nfkbiaa	308.377	1.67947	0.556396	3.01848	0.00254046	0.020879	1.52703	up
ENSDARG00000077850	lgals3a	636.788	-1.44069	0.477348	-3.01811	0.00254356	0.0208933	-1.34402	down
ENSDARG00000023303	zgc:66427	5457.79	1.19959	0.397651	3.0167	0.00255539	0.0209793	1.142	up
ENSDARG00000092525	si:dkey-88l16.4	75.332	2.7228	0.903006	3.01526	0.00256758	0.0210681	2.15742	up
ENSDARG00000099746	rgs3a	47.0245	-3.03665	1.00727	-3.01472	0.00257213	0.0210942	-2.30915	down
ENSDARG00000005690	slc25a23a	178.54	1.42747	0.473598	3.0141	0.00257742	0.0211186	1.33237	up
ENSDARG00000062532	washc2c	1151.22	1.32554	0.439788	3.01405	0.00257785	0.0211186	1.24839	up
ENSDARG00000061121	adgrl3.1	58.7502	-2.04377	0.678295	-3.0131	0.00258591	0.0211733	-1.7851	down
ENSDARG00000071636	BX511034.2	83.1821	2.56063	0.849976	3.01259	0.00259026	0.0211864	2.0792	up
ENSDARG00000101393	si:dkey-31g6.6	28.6569	2.88773	0.958527	3.01268	0.00258956	0.0211864	2.24006	up
ENSDARG00000079393	tmprss15	94.6542	9.42628	3.12919	3.01237	0.00259213	0.0211904	0.976023	up
ENSDARG00000018953	gclm	687.712	-1.34354	0.446063	-3.012	0.00259535	0.0212055	-1.26404	down
ENSDARG00000011196	dnajc11a	659.923	-1.19255	0.395977	-3.01166	0.00259826	0.0212114	-1.13614	down
ENSDARG00000020079	neil3	651.246	-1.27711	0.424066	-3.01159	0.00259884	0.0212114	-1.20834	down
ENSDARG00000075549	cdh5	8.43534	-6.0737	2.01701	-3.01124	0.00260181	0.0212131	-2.64185	down
ENSDARG00000102207	zgc:86738	6.30305	-6.64961	2.20826	-3.01125	0.00260179	0.0212131	-2.47923	down
ENSDARG00000003910	med13b	1306.1	-1.31465	0.43661	-3.01105	0.00260346	0.0212154	-1.23992	down
ENSDARG00000091640	si:ch73-352p4.5	937.835	1.46963	0.488228	3.01012	0.00261143	0.0212691	1.36567	up
ENSDARG00000043627	tbc1d9	288.128	-1.77125	0.58857	-3.00942	0.0026175	0.0212836	-1.59704	down
ENSDARG00000086259	CU469420.1	369.886	1.50461	0.499964	3.00943	0.00261742	0.0212836	1.39281	up
ENSDARG00000100262	BX936382.1	104.852	1.81116	0.60185	3.00933	0.00261828	0.0212836	1.62396	up
ENSDARG00000104296	zgc:165508	334.973	1.644	0.546312	3.00927	0.00261876	0.0212836	1.50114	up
ENSDARG00000038743	copb2	657.881	-1.22189	0.406073	-3.00905	0.00262069	0.0212881	-1.16126	down
ENSDARG00000060900	znf362a	15.6807	-3.38024	1.12364	-3.0083	0.00262713	0.0213292	-2.43711	down
ENSDARG00000015901	ptbp2b	50.4188	-2.31766	0.770552	-3.00779	0.00263153	0.0213362	-1.95508	down
ENSDARG00000028327	gmfb	424.717	-1.37091	0.455755	-3.00799	0.00262982	0.0213362	-1.28639	down
ENSDARG00000045493	slc35e3	47.442	-2.13933	0.711281	-3.00772	0.00263217	0.0213362	-1.84622	down
ENSDARG00000034063	unm_sa911	16.7714	-3.41021	1.13406	-3.00709	0.00263762	0.0213692	-2.44015	down
ENSDARG00000089974	SLC15A5	8.92386	6.0208	2.00283	3.00614	0.00264584	0.0214071	2.46532	up
ENSDARG00000102891	ppp1r26	3701.49	1.10476	0.36751	3.00607	0.00264648	0.0214071	1.05917	up
ENSDARG00000105418	CU457819.4	8.9885	6.03073	2.00604	3.00629	0.00264455	0.0214071	2.46166	up
ENSDARG00000053446	sub1a	121.474	-1.98349	0.660253	-3.00414	0.00266332	0.0215275	-1.74513	down
ENSDARG00000100515	dusp1	651.435	-1.40884	0.468981	-3.00404	0.00266416	0.0215275	-1.31726	down
ENSDARG00000093316	adgrf8	8.75647	5.99219	1.99526	3.00322	0.0026714	0.0215747	2.47165	up
ENSDARG00000062310	wdr26a	206.728	-1.95411	0.650916	-3.00209	0.0026813	0.0216432	-1.72454	down
ENSDARG00000095214	CU469584.1	8.79136	5.99762	1.99815	3.00159	0.00268578	0.021668	2.46717	up
ENSDARG00000097878	CU694532.1	236.901	1.41155	0.470544	2.99981	0.00270145	0.021783	1.3184	up
ENSDARG00000030844	klf11a	67.3569	-1.91889	0.640354	-2.99661	0.00272997	0.0220015	-1.69919	down
ENSDARG00000006553	rras	854.602	-1.34249	0.448595	-2.99266	0.00276559	0.0222652	-1.26223	down
ENSDARG00000075851	oafa	253.345	-1.50961	0.50442	-2.99277	0.00276458	0.0222652	-1.39728	down
ENSDARG00000005772	tsr2	2440.53	1.48305	0.495653	2.99211	0.00277059	0.0222828	1.375	up
ENSDARG00000015460	racgap1	1061.88	1.2595	0.42098	2.99182	0.00277317	0.0222828	1.19201	up
ENSDARG00000053453	mpp2a	174.478	1.47532	0.493104	2.9919	0.00277248	0.0222828	1.36922	up
ENSDARG00000092471	si:dkey-7j22.1	60.0071	-2.56446	0.857169	-2.99178	0.00277358	0.0222828	-2.08574	down
ENSDARG00000073961	si:ch211-160j14.2	890.537	-1.39116	0.465096	-2.99113	0.00277947	0.0223185	-1.30224	down
ENSDARG00000055360	llph	632.899	1.25393	0.419316	2.99043	0.00278587	0.0223582	1.18724	up
ENSDARG00000102684	lrrc1	325.953	-1.62327	0.542956	-2.9897	0.00279253	0.0224	-1.48515	down
ENSDARG00000078163	hpse2	89.6778	-2.47596	0.828268	-2.98933	0.00279593	0.0224155	-2.03923	down
ENSDARG00000023958	rnf181	1192.84	1.18895	0.397982	2.98744	0.00281328	0.0225429	1.13174	up
ENSDARG00000062165	tub	13.8686	5.2902	1.77172	2.98591	0.00282736	0.0226439	2.7333	up
ENSDARG00000097017	ENSDARG00000097017|mical3a	460.465	-1.81017	0.606398	-2.98512	0.00283471	0.0226831	-1.62255	down
ENSDARG00000103959	pak1	308.668	-1.60936	0.539139	-2.98506	0.0028352	0.0226831	-1.47426	down
ENSDARG00000104945	sncb	158.747	2.6138	0.875909	2.98411	0.00284408	0.0227423	2.08947	up
ENSDARG00000007901	crnkl1	799.429	-1.66824	0.559077	-2.98392	0.00284578	0.0227441	-1.51874	down
ENSDARG00000037633	leng1	3239.51	1.21723	0.408239	2.98167	0.00286683	0.0229004	1.15576	up
ENSDARG00000021669	sec61a1	1071.92	-1.1305	0.379295	-2.98054	0.00287743	0.0229731	-1.08127	down
ENSDARG00000097217	si:dkey-229e3.2	310.979	1.51635	0.508827	2.98008	0.00288174	0.0229956	1.40088	up
ENSDARG00000109055	ftr81	677.383	1.33622	0.448719	2.97786	0.00290268	0.0231507	1.25564	up
ENSDARG00000023815	uvrag	1530.42	1.10855	0.372292	2.97763	0.00290482	0.0231557	1.06165	up
ENSDARG00000086911	si:dkey-100n23.5	409.749	-1.24955	0.419689	-2.97733	0.00290767	0.0231665	-1.1836	down
ENSDARG00000042876	abracl	909.212	-1.46725	0.493042	-2.9759	0.00292129	0.0232464	-1.36271	down
ENSDARG00000088255	smoc1	67.1237	2.79949	0.940739	2.97584	0.00292183	0.0232464	2.14941	up
ENSDARG00000094010	swt1	1459.6	1.27443	0.428265	2.9758	0.00292224	0.0232464	1.20392	up
ENSDARG00000018602	rab5aa	421.74	-1.27485	0.428468	-2.97537	0.0029264	0.0232581	-1.20497	down
ENSDARG00000105782	CABZ01081777.1	432.962	-1.39902	0.470205	-2.97533	0.00292674	0.0232581	-1.30762	down
ENSDARG00000101341	si:ch211-262i1.6	340.279	-1.42835	0.480131	-2.97491	0.00293075	0.023278	-1.33156	down
ENSDARG00000007221	pbk	295.897	-1.36579	0.459254	-2.97394	0.00294003	0.0233396	-1.28033	down
ENSDARG00000079241	wdr90	67.7747	-1.93779	0.651757	-2.97319	0.00294726	0.023385	-1.70931	down
ENSDARG00000002732	spon2b	12.0364	6.44925	2.16991	2.97213	0.00295739	0.023417	2.22238	up
ENSDARG00000012553	rap1aa	438.115	-1.21958	0.410296	-2.97244	0.00295442	0.023417	-1.1579	down
ENSDARG00000060785	pcnx4	181.149	-1.45557	0.489672	-2.97255	0.00295341	0.023417	-1.3531	down
ENSDARG00000094332	vgll4a	36.5224	-2.1973	0.739283	-2.97221	0.00295666	0.023417	-1.87678	down
ENSDARG00000055569	ghdc	247.042	1.53559	0.516723	2.97179	0.00296067	0.0234309	1.41523	up
ENSDARG00000036791	dnmt3bb.1	1058.96	1.54841	0.52109	2.97148	0.00296372	0.023443	1.42425	up
ENSDARG00000044373	atg4c	61.8341	1.87811	0.632088	2.97129	0.00296556	0.0234455	1.66556	up
ENSDARG00000019420	etnk1	14.6674	-4.3586	1.46789	-2.96929	0.00298492	0.0235864	-2.61518	down
ENSDARG00000004525	C2H1orf35	5117.83	1.10133	0.37099	2.96863	0.0029913	0.0236246	1.05505	up
ENSDARG00000043236	ccna1	23610.9	-1.37912	0.464645	-2.96811	0.00299637	0.0236526	-1.29109	down
ENSDARG00000068208	def8	77.8511	1.75939	0.592918	2.96735	0.00300382	0.0236871	1.58216	up
ENSDARG00000076082	CABZ01041962.1	19.496	3.94858	1.33063	2.96746	0.00300268	0.0236871	2.47118	up
ENSDARG00000017741	g3bp1	2730.47	-1.08013	0.364054	-2.96696	0.00300764	0.023705	-1.03661	down
ENSDARG00000010721	sept6	876.415	-1.25394	0.422767	-2.96603	0.00301674	0.0237646	-1.18682	down
ENSDARG00000070097	selenos	604.254	-1.15154	0.388293	-2.96566	0.00302036	0.0237687	-1.09907	down
ENSDARG00000105374	CU457819.2	129.013	1.769	0.596475	2.96575	0.00301942	0.0237687	1.58748	up
ENSDARG00000076362	tmem260	66.4286	-2.36127	0.796427	-2.96482	0.00302859	0.0238213	-1.97171	down
ENSDARG00000053956	sptbn2	747.94	-1.81461	0.612216	-2.96401	0.00303658	0.0238719	-1.62344	down
ENSDARG00000071629	BX511034.1	109.754	-2.32868	0.785812	-2.96341	0.0030425	0.0239063	-1.95189	down
ENSDARG00000103595	sfxn5a	14.4673	5.35782	1.80866	2.96231	0.00305339	0.0239795	2.68232	up
ENSDARG00000038446	nrp2b	13.1838	5.21897	1.76259	2.96096	0.00306678	0.0240724	2.71869	up
ENSDARG00000069099	tmco1	1183.98	-1.16894	0.394826	-2.96066	0.00306982	0.024084	-1.11397	down
ENSDARG00000009178	zfand1	629.622	1.35174	0.456691	2.95984	0.00307794	0.0241354	1.26743	up
ENSDARG00000061417	nub1	90.4609	-1.97832	0.668562	-2.95906	0.00308576	0.0241843	-1.73432	down
ENSDARG00000062469	hipk3a	449.888	-1.42025	0.480016	-2.95876	0.0030888	0.0241921	-1.32387	down
ENSDARG00000111509	dtwd1	200.557	-1.48992	0.503581	-2.95865	0.0030899	0.0241921	-1.37945	down
ENSDARG00000063899	mt-nd2	1129.03	-3.90837	1.32108	-2.95846	0.00309185	0.0241951	-2.53313	down
ENSDARG00000018693	cdh2	93.082	-1.72106	0.581831	-2.958	0.00309639	0.0242183	-1.55481	down
ENSDARG00000030614	syt1a	71.8302	1.96158	0.663457	2.95661	0.0031104	0.0243055	1.72127	up
ENSDARG00000093563	si:ch211-225b11.4	143.447	-1.84692	0.624683	-2.95658	0.00311074	0.0243055	-1.64499	down
ENSDARG00000104315	fhl3b	8.48868	5.9482	2.01196	2.95643	0.00311227	0.0243055	2.41981	up
ENSDARG00000077040	RIN2	32.1058	2.94605	0.996661	2.95592	0.0031174	0.0243331	2.20136	up
ENSDARG00000060207	traf7	129.355	-2.00228	0.677572	-2.95508	0.00312584	0.0243867	-1.74991	down
ENSDARG00000101560	psma1	1463.35	1.28392	0.434527	2.95474	0.00312928	0.0244011	1.2109	up
ENSDARG00000042128	pacsin1b	262.561	1.3403	0.453746	2.95385	0.00313837	0.0244595	1.25768	up
ENSDARG00000009046	nphp1	453.486	1.75121	0.593007	2.9531	0.00314601	0.0245067	1.57404	up
ENSDARG00000088590	pxna	412.446	-1.35794	0.459926	-2.95253	0.00315182	0.0245395	-1.27281	down
ENSDARG00000058471	plk1	3812.1	-1.12645	0.381634	-2.95164	0.00316088	0.0245976	-1.0768	down
ENSDARG00000075325	mrpl16	608.506	1.3614	0.461336	2.95099	0.00316759	0.0246373	1.27492	up
ENSDARG00000003061	cd276	76.5401	1.85663	0.629308	2.95028	0.00317491	0.0246818	1.64939	up
ENSDARG00000012915	ech1	953.111	1.10108	0.373284	2.94972	0.00318067	0.0247016	1.05427	up
ENSDARG00000037532	mcm3l	9770.19	1.11076	0.37656	2.94976	0.00318022	0.0247016	1.06273	up
ENSDARG00000078924	tmco4	211.214	1.5806	0.535895	2.94945	0.00318338	0.0247101	1.44783	up
ENSDARG00000033735	ncf1	74.4166	-2.56229	0.868797	-2.94923	0.00318563	0.0247151	-2.07488	down
ENSDARG00000043510	vamp4	203.535	-1.59029	0.539342	-2.94858	0.00319238	0.0247551	-1.45705	down
ENSDARG00000092493	si:dkeyp-44a8.2	117.412	-1.65823	0.562458	-2.94819	0.00319645	0.0247741	-1.50817	down
ENSDARG00000004405	snx10a	3748.87	1.21174	0.411042	2.94798	0.00319859	0.0247782	1.14976	up
ENSDARG00000005254	kdelr2a	1256.93	-1.21944	0.414068	-2.94503	0.00322921	0.0250028	-1.15673	down
ENSDARG00000016811	ints3	979.332	1.20714	0.409928	2.94477	0.003232	0.0250118	1.14573	up
ENSDARG00000070151	nfyc	203.057	-1.377	0.467864	-2.94316	0.00324877	0.025129	-1.28801	down
ENSDARG00000012113	c19h1orf109	168.641	1.71012	0.581312	2.94183	0.00326284	0.0252251	1.54298	up
ENSDARG00000114719	CABZ01068246.1	74.9865	-1.85418	0.630386	-2.94134	0.00326795	0.0252519	-1.64817	down
ENSDARG00000055307	sypl2a	984.603	-1.18096	0.401773	-2.93938	0.0032887	0.0253994	-1.12354	down
ENSDARG00000007786	tmx2b	1527.87	-1.2834	0.436806	-2.93814	0.00330191	0.025468	-1.21037	down
ENSDARG00000099654	marveld3	153.094	-1.49723	0.509543	-2.93838	0.00329929	0.025468	-1.38405	down
ENSDARG00000104031	mrpl33	799.181	1.2939	0.440391	2.93808	0.00330254	0.025468	1.21838	up
ENSDARG00000045006	ptprga	170.797	-2.32493	0.791429	-2.93764	0.0033072	0.025482	-1.94476	down
ENSDARG00000098184	BX663612.2	29.3364	-2.40726	0.819466	-2.9376	0.00330768	0.025482	-1.98923	down
ENSDARG00000097410	BX548045.1	38.5079	2.48324	0.845446	2.9372	0.00331193	0.025502	2.02608	up
ENSDARG00000091090	xirp2b	619.487	-4.33122	1.47501	-2.9364	0.00332049	0.0255551	-2.56201	down
[truncated: 30,522 more rows]

## Sheet: B
B Differential expression gene (DEG) analysis of mRNAs isolated from 8-cell transgenic embryos expressing 3xflag-GFP-eIF4E1b (UP) versus mRNAs isolated from 3xflag-GFP-eIF4E1c expressing embryos (DOWN) (p-value < 0.005).
gene_id	gene_name	baseMean	log2FoldChange	lfcSE	stat	pvalue	padj	log2FoldChange.shrunk	sign		baseMean = the average of the normalized counts taken over all samples
ENSDARG00000061804	si:ch211-194e15.5	263.137	5.28483	0.359047	14.719	4.86581e-49	7.65002e-45	3.7964	up		log2FoldChange = log2 fold change between the groups. E.g. value 2 means that the expression has increased 4-fold
ENSDARG00000059083	ppp2r5ca	146.164	6.6842	0.604397	11.0593	1.97652e-28	1.55374e-24	3.69943	up		lfcSE = standard error of the log2FoldChange estimate
ENSDARG00000004874	spata6l	90.9807	4.57728	0.437626	10.4593	1.32787e-25	6.95892e-22	2.9552	up		stat = Wald statistic
ENSDARG00000006990	creld1b	114.876	6.76485	0.67344	10.0452	9.64311e-24	3.79022e-20	3.58623	up		pvalue = Wald test p-value
ENSDARG00000099522	si:ch73-252p3.1	635.036	2.01138	0.207068	9.71362	2.63787e-22	8.29452e-19	1.76687	up		padj = Benjamini-Hochberg adjusted p-value
ENSDARG00000030723	cldn11b	94.0708	3.55252	0.37677	9.42888	4.14481e-21	1.08608e-17	2.46272	up
ENSDARG00000014565	eif4e1b	480.981	1.87481	0.204307	9.17641	4.4569e-20	8.02688e-17	1.65228	up
ENSDARG00000024865	dscama	107.668	-3.79905	0.412997	-9.19874	3.62158e-20	8.02688e-17	-2.44558	down
ENSDARG00000067859	scospondin	341.471	-2.66642	0.290678	-9.17313	4.59496e-20	8.02688e-17	-2.09043	down
ENSDARG00000103186	si:ch73-389k6.1	257.624	2.02217	0.222672	9.0814	1.07184e-19	1.68515e-16	1.74243	up
ENSDARG00000060609	cd109	120.229	-8.03462	0.894604	-8.98121	2.67817e-19	3.82783e-16	-3.81616	down
ENSDARG00000099650	CABZ01079663.1	131.237	3.62132	0.412313	8.78292	1.59278e-18	2.08681e-15	2.3194	up
ENSDARG00000027992	hao2	58.9337	-5.09142	0.595516	-8.5496	1.23511e-17	1.49373e-14	-2.55921	down
ENSDARG00000103490	dpysl4	90.3182	-3.34618	0.39302	-8.51403	1.67986e-17	1.88649e-14	-2.23372	down
ENSDARG00000003820	nr1d2a	98.2034	-4.45775	0.526753	-8.46269	2.6127e-17	2.73846e-14	-2.31185	down
ENSDARG00000076230	atp10b	54.8143	4.30835	0.515352	8.36003	6.27045e-17	6.1615e-14	2.45406	up
ENSDARG00000000796	nr4a1	105.771	-3.3879	0.410289	-8.25736	1.48928e-16	1.37732e-13	-2.18367	down
ENSDARG00000074490	casc4	1654.08	-1.53411	0.189065	-8.11416	4.89156e-16	4.27251e-13	-1.37521	down
ENSDARG00000075158	igdcc3	734.63	-2.16655	0.267595	-8.09639	5.66155e-16	4.68478e-13	-1.75771	down
ENSDARG00000098435	BX005003.1	161.974	-2.43367	0.306218	-7.94751	1.90302e-15	1.49596e-12	-1.86557	down
ENSDARG00000079611	sema4c	93.2528	-3.58936	0.452099	-7.93933	2.03278e-15	1.51414e-12	-2.146	down
ENSDARG00000101756	im:7141269	199.029	-1.90266	0.239805	-7.93419	2.11876e-15	1.51414e-12	-1.60432	down
ENSDARG00000005544	btbd3a	238.549	-2.2284	0.282359	-7.89208	2.9718e-15	2.03142e-12	-1.7703	down
ENSDARG00000045485	rassf8b	104.297	-2.82558	0.362012	-7.80522	5.94e-15	3.8912e-12	-1.98318	down
ENSDARG00000113971	LO018181.1	62.155	-9.53039	1.22596	-7.77382	7.61556e-15	4.78927e-12	-3.36827	down
ENSDARG00000103933	fancm	687.078	-1.30829	0.169858	-7.70225	1.33686e-14	8.08392e-12	-1.19675	down
ENSDARG00000090551	FP102786.1	102.417	2.708	0.353597	7.65843	1.88218e-14	1.09599e-11	1.92655	up
ENSDARG00000011163	sema3fa	80.4461	-3.37984	0.444535	-7.6031	2.89117e-14	1.62339e-11	-2.05349	down
ENSDARG00000005754	ptprfb	162.824	-1.83153	0.255898	-7.15729	8.22856e-13	4.46102e-10	-1.51147	down
ENSDARG00000102976	uncx	53.4007	-3.89177	0.545766	-7.13083	9.97634e-13	5.22827e-10	-1.98646	down
ENSDARG00000089331	urahb	50.5062	3.95266	0.555452	7.11611	1.11013e-12	5.63013e-10	2.0168	up
ENSDARG00000063670	gtf2a1l	312.634	-1.40693	0.19853	-7.08673	1.37319e-12	6.74667e-10	-1.24789	down
ENSDARG00000060282	rnf121	54.6962	-3.73864	0.531032	-7.04032	1.91798e-12	9.13773e-10	-1.95485	down
ENSDARG00000104276	EIF2AK4	533.66	-1.1067	0.157483	-7.02739	2.10437e-12	9.73086e-10	-1.02463	down
ENSDARG00000078954	rxrba	1154.86	-1.2736	0.182045	-6.99608	2.63224e-12	1.1824e-09	-1.15037	down
ENSDARG00000001950	ak1	69.6018	-7.82353	1.12237	-6.97057	3.15668e-12	1.37859e-09	-2.69931	down
ENSDARG00000112751	BX511129.3	348.929	1.56276	0.224372	6.96503	3.28328e-12	1.39513e-09	1.3441	up
ENSDARG00000099930	col27a1b	81.6115	-2.54434	0.36592	-6.95327	3.56905e-12	1.47665e-09	-1.77446	down
ENSDARG00000007823	atf3	198.607	2.19572	0.316514	6.93719	3.99969e-12	1.61239e-09	1.65797	up
ENSDARG00000045544	hgfa	87.2324	-2.55359	0.368867	-6.92279	4.42843e-12	1.74059e-09	-1.77166	down
ENSDARG00000044433	sned1	173.928	6.72604	0.977062	6.88394	5.82209e-12	2.23256e-09	1.15369	up
ENSDARG00000032079	acsl3a	207.019	-1.80002	0.263478	-6.83175	8.38829e-12	3.14002e-09	-1.46946	down
ENSDARG00000069111	ikzf2	294.775	-1.80708	0.268235	-6.73693	1.61763e-11	5.91451e-09	-1.46534	down
ENSDARG00000076867	mrtfbb	346.476	-1.25782	0.18795	-6.69231	2.19673e-11	7.8493e-09	-1.12899	down
ENSDARG00000095288	rusc2	128.92	-2.41621	0.364995	-6.61985	3.59569e-11	1.25625e-08	-1.68461	down
ENSDARG00000087094	foxa	462.873	-1.17996	0.178345	-6.61616	3.6864e-11	1.25995e-08	-1.07005	down
ENSDARG00000053260	zgc:113090	30.1428	-8.48067	1.29052	-6.57154	4.97991e-11	1.66583e-08	-2.11013	down
ENSDARG00000061948	amotl2b	1067.21	-1.7007	0.260794	-6.52124	6.97296e-11	2.28393e-08	-1.39344	down
ENSDARG00000078238	nacc1b	29.2866	-4.52548	0.698239	-6.48128	9.09487e-11	2.91815e-08	-1.92222	down
ENSDARG00000117432	BX927219.1	32.2259	5.15628	0.796834	6.47096	9.73839e-11	3.06214e-08	2.05418	up
ENSDARG00000075482	zgc:173587	311.573	-1.47747	0.228668	-6.46119	1.03879e-10	3.17769e-08	-1.264	down
ENSDARG00000076189	ccdc88b	398.065	4.98324	0.771467	6.45943	1.05101e-10	3.17769e-08	1.33289	up
ENSDARG00000042851	srp9	226.095	2.24695	0.349373	6.43137	1.2646e-10	3.75134e-08	1.60682	up
ENSDARG00000021193	coro1cb	159.646	-1.59721	0.249455	-6.40278	1.52576e-10	4.44222e-08	-1.32974	down
ENSDARG00000055543	appb	223.69	-2.18457	0.342932	-6.37027	1.88695e-10	5.30823e-08	-1.57889	down
ENSDARG00000104501	FP236812.1	236.79	1.65593	0.259959	6.36996	1.89073e-10	5.30823e-08	1.35961	up
ENSDARG00000096382	neu3.1	238.101	1.26786	0.199424	6.35761	2.0491e-10	5.59807e-08	1.12367	up
ENSDARG00000096971	si:dkey-206p8.1	66.9984	-3.27016	0.514466	-6.35641	2.06518e-10	5.59807e-08	-1.73716	down
ENSDARG00000061140	colec12	43.7651	7.82455	1.24165	6.30174	2.94326e-10	7.84303e-08	2.71421	up
ENSDARG00000093313	ubb	177.859	1.92708	0.306151	6.29454	3.08321e-10	8.07904e-08	1.47793	up
ENSDARG00000039424	snrpb2	914.471	1.03701	0.166488	6.22878	4.70091e-10	1.2116e-07	0.95179	up
ENSDARG00000052011	rrad	47.7614	-3.40019	0.549661	-6.18597	6.17213e-10	1.56513e-07	-1.70733	down
ENSDARG00000003973	chordc1a	1054.61	1.31807	0.21324	6.18113	6.36444e-10	1.58828e-07	1.14927	up
ENSDARG00000070603	hspa12a	251.4	-1.38579	0.22549	-6.14568	7.96234e-10	1.956e-07	-1.19003	down
ENSDARG00000005842	cd9a	38.5461	4.44617	0.726807	6.11741	9.51102e-10	2.3005e-07	1.66736	up
ENSDARG00000019498	cry5	262.191	1.17796	0.195891	6.01336	1.81718e-09	4.27285e-07	1.04813	up
ENSDARG00000098868	XPO5	208.035	1.44436	0.240204	6.01303	1.82089e-09	4.27285e-07	1.21768	up
ENSDARG00000079453	atp8b4	33.4733	-3.39529	0.56882	-5.969	2.38708e-09	5.51907e-07	-1.67747	down
ENSDARG00000060176	trmt10b	436.301	-1.28269	0.215551	-5.95076	2.66902e-09	6.08149e-07	-1.11516	down
ENSDARG00000086034	nectin1b	592.465	1.69365	0.28487	5.94534	2.75882e-09	6.19631e-07	1.34078	up
ENSDARG00000099078	FO905040.1	216.481	-1.86174	0.315688	-5.89742	3.69237e-09	8.17625e-07	-1.40606	down
ENSDARG00000105490	rph3ab	42.0927	2.74819	0.472557	5.81557	6.04272e-09	1.31949e-06	1.60229	up
ENSDARG00000003421	igf2bp2a	262.745	-1.50273	0.259062	-5.80067	6.60519e-09	1.42256e-06	-1.23454	down
ENSDARG00000076250	rasef	34.1209	6.59852	1.13841	5.79625	6.78146e-09	1.44078e-06	2.13736	up
ENSDARG00000112136	CABZ01079748.1	191.817	-1.36043	0.235112	-5.78631	7.19511e-09	1.50829e-06	-1.15417	down
ENSDARG00000027112	ephb4b	651.978	-1.16898	0.203485	-5.74481	9.20254e-09	1.90371e-06	-1.03097	down
ENSDARG00000068515	chs1	22.3836	-4.55839	0.795447	-5.7306	1.00076e-08	2.04336e-06	-1.67114	down
ENSDARG00000071084	wipf1b	182.327	-1.53595	0.26874	-5.71537	1.09463e-08	2.20639e-06	-1.24487	down
ENSDARG00000068683	chmp2ba	56.4385	2.40374	0.423308	5.67847	1.35908e-08	2.70473e-06	1.52167	up
ENSDARG00000098650	iqgap3	5165.55	-0.891373	0.157126	-5.67299	1.40325e-08	2.75774e-06	-0.825531	down
ENSDARG00000036967	smox	39.9401	-3.25013	0.573314	-5.66902	1.43615e-08	2.78755e-06	-1.56503	down
ENSDARG00000036489	MAF1	1730.5	0.745823	0.131695	5.66325	1.48534e-08	2.84787e-06	0.706264	up
ENSDARG00000011573	abcb11a	595.011	-1.67085	0.295968	-5.64538	1.64813e-08	3.12192e-06	-1.30105	down
ENSDARG00000009390	npl	24.8793	4.80008	0.851573	5.63673	1.73312e-08	3.24382e-06	1.66365	up
ENSDARG00000110361	FQ976913.1	265.019	1.3267	0.235621	5.63068	1.79503e-08	3.32017e-06	1.12533	up
ENSDARG00000102611	stmnd1	22.2749	-5.57473	0.994906	-5.60327	2.10345e-08	3.8454e-06	-1.77137	down
ENSDARG00000069850	mrpl30	241.031	1.7273	0.308497	5.5991	2.1547e-08	3.89381e-06	1.32097	up
ENSDARG00000077928	ccdc173	73.0245	2.3868	0.427933	5.5775	2.43997e-08	4.35922e-06	1.49967	up
ENSDARG00000074498	chd9	583.277	1.03245	0.185602	5.56268	2.65663e-08	4.69298e-06	0.929151	up
ENSDARG00000040610	si:ch73-352p4.8	16.9708	7.42466	1.33935	5.54347	2.96528e-08	5.13542e-06	1.48112	up
ENSDARG00000105313	CU914760.1	87.6772	-1.96604	0.354685	-5.54305	2.97242e-08	5.13542e-06	-1.39659	down
ENSDARG00000021265	mybpc2b	31.6111	-3.40158	0.614663	-5.53406	3.12895e-08	5.34711e-06	-1.53494	down
ENSDARG00000060469	pik3r4	686.831	-1.04143	0.188584	-5.52239	3.34423e-08	5.65354e-06	-0.934037	down
ENSDARG00000005670	ttbk2a	37.2551	-3.50651	0.638009	-5.49603	3.88447e-08	6.36162e-06	-1.4919	down
ENSDARG00000054060	pof1b	56.1752	-3.43932	0.625654	-5.49715	3.85968e-08	6.36162e-06	-1.46009	down
ENSDARG00000075964	plekhg4	94.2386	-1.76785	0.321588	-5.49725	3.85754e-08	6.36162e-06	-1.3247	down
ENSDARG00000053380	fam189a1	149.711	-1.31663	0.240577	-5.47281	4.42963e-08	7.17966e-06	-1.10912	down
ENSDARG00000078603	myo1hb	138.113	-2.18097	0.399532	-5.45882	4.79305e-08	7.68943e-06	-1.43079	down
ENSDARG00000057055	ndufs8b	91.8609	-1.73169	0.31917	-5.42562	5.77544e-08	9.17186e-06	-1.30267	down
ENSDARG00000097406	si:dkey-81e3.2	162.352	1.65075	0.306209	5.39093	7.00931e-08	1.102e-05	1.26709	up
ENSDARG00000105279	si:ch211-108c17.2	351.04	-0.976999	0.182009	-5.36786	7.96742e-08	1.24024e-05	-0.882501	down
ENSDARG00000105572	CU929416.1	196.656	-1.41587	0.264571	-5.35158	8.71879e-08	1.34389e-05	-1.15456	down
ENSDARG00000098391	psmg3	195.687	1.78422	0.333811	5.34499	9.04199e-08	1.38018e-05	1.31044	up
ENSDARG00000038151	zgc:92360	30.361	-4.25216	0.796462	-5.33881	9.356e-08	1.41437e-05	-1.35928	down
ENSDARG00000104555	sh2d3cb	17.4483	-7.70665	1.4489	-5.31895	1.04367e-07	1.56272e-05	-1.06934	down
ENSDARG00000028517	hbp1	268.058	-1.29132	0.243345	-5.30654	1.11726e-07	1.65713e-05	-1.08378	down
ENSDARG00000020647	trpc4apb	1149.61	-0.973334	0.183611	-5.30107	1.15124e-07	1.69157e-05	-0.877718	down
ENSDARG00000108525	CR749167.2	14.1615	7.16409	1.35829	5.27436	1.33218e-07	1.93931e-05	1.33308	up
ENSDARG00000056998	kirrel1b	494.772	-1.28244	0.243764	-5.26098	1.43286e-07	2.06673e-05	-1.07556	down
ENSDARG00000020326	tyk2	269.238	-1.17791	0.224179	-5.25432	1.48574e-07	2.12353e-05	-1.01333	down
ENSDARG00000032631	ltb4r	39.2352	-4.11955	0.784801	-5.24916	1.52792e-07	2.16414e-05	-1.28568	down
ENSDARG00000051957	selenom	236.558	-1.27065	0.242392	-5.24213	1.58737e-07	2.22827e-05	-1.0676	down
ENSDARG00000068918	map2k2b	57.3258	-2.14789	0.411425	-5.22061	1.78336e-07	2.48124e-05	-1.38663	down
ENSDARG00000067824	cntnap3	117.313	-1.55791	0.298886	-5.21239	1.8642e-07	2.57097e-05	-1.20867	down
ENSDARG00000104756		39.1993	-4.60997	0.887411	-5.19485	2.04881e-07	2.80099e-05	-1.16596	down
ENSDARG00000041944	adat2	198.889	1.45491	0.280921	5.17905	2.23013e-07	2.97137e-05	1.15928	up
ENSDARG00000044216	fto	968.136	0.786571	0.151844	5.18013	2.2173e-07	2.97137e-05	0.732086	up
ENSDARG00000091090	xirp2b	145.179	-1.70551	0.329189	-5.18096	2.20746e-07	2.97137e-05	-1.26163	down
ENSDARG00000103750	ENSDARG00000103750|si:ch211-246m6.5	139.755	1.67032	0.322664	5.17665	2.25904e-07	2.98459e-05	1.24752	up
ENSDARG00000016011	gpcpd1	398.608	-1.00445	0.194276	-5.17022	2.33824e-07	3.06349e-05	-0.895329	down
ENSDARG00000077686	aak1b	249.502	-1.06109	0.205963	-5.15186	2.57917e-07	3.35121e-05	-0.933153	down
ENSDARG00000061096	dapk2a	51.5978	-2.13214	0.416944	-5.11373	3.15856e-07	4.0704e-05	-1.36477	down
ENSDARG00000035650	evla	816.231	1.16133	0.227871	5.09645	3.46089e-07	4.42375e-05	0.994569	up
ENSDARG00000089138	si:ch1073-440b2.1	33.828	-3.04895	0.599216	-5.08824	3.61404e-07	4.58225e-05	-1.39978	down
ENSDARG00000075209	p4htm	33.9657	-2.80645	0.552028	-5.08389	3.69785e-07	4.65101e-05	-1.41078	down
ENSDARG00000099439	serp1	444.847	1.54558	0.304251	5.07994	3.77546e-07	4.71094e-05	1.18928	up
ENSDARG00000076563	rarres3l	87.6251	1.60146	0.318069	5.03495	4.77981e-07	5.91717e-05	1.20709	up
ENSDARG00000034598	dicp1.16	31.089	3.71062	0.74337	4.99162	5.98757e-07	7.3496e-05	1.30417	up
ENSDARG00000041904	ankzf1	727.158	-0.769213	0.154143	-4.99024	6.0304e-07	7.3496e-05	-0.7144	down
ENSDARG00000058372	mcph1	1314.78	0.815172	0.163513	4.98538	6.18403e-07	7.38937e-05	0.750376	up
ENSDARG00000087012	BX004816.2	65.2114	8.40031	1.68433	4.98732	6.12211e-07	7.38937e-05	0.597578	up
ENSDARG00000101282	zswim6	42.5035	-2.37796	0.477047	-4.98476	6.20402e-07	7.38937e-05	-1.36746	down
ENSDARG00000060041	lig1	3991.03	-0.727009	0.146277	-4.97008	6.69252e-07	7.91127e-05	-0.68001	down
ENSDARG00000102755	EML6	317.709	1.03878	0.209162	4.96637	6.8218e-07	8.00391e-05	0.91021	up
ENSDARG00000009733	kif21b	1297.49	-1.10328	0.222613	-4.95607	7.19336e-07	8.31574e-05	-0.950948	down
ENSDARG00000075116	sall2	24.1277	-2.96838	0.598851	-4.95678	7.16699e-07	8.31574e-05	-1.38938	down
ENSDARG00000076945	dsg2.1	91.8132	-1.84004	0.372674	-4.93741	7.91676e-07	9.0852e-05	-1.26732	down
ENSDARG00000056233	zgc:110591	262.103	0.978903	0.198875	4.92221	8.55712e-07	9.74892e-05	0.868131	up
ENSDARG00000016775	aqr	649.311	-0.879837	0.17914	-4.91145	9.04062e-07	0.000102257	-0.797214	down
ENSDARG00000021143	rtn1b	46.7185	-2.6571	0.542106	-4.90144	9.51384e-07	0.00010684	-1.34757	down
ENSDARG00000043130	notch2	557.925	1.32118	0.270401	4.88601	1.02899e-06	0.000114736	1.06858	up
ENSDARG00000020982	prickle2a	1211.12	-0.664073	0.136341	-4.87068	1.11213e-06	0.000123133	-0.626462	down
ENSDARG00000090624	ADGRL3	107.598	-4.91091	1.00934	-4.86548	1.14177e-06	0.000125531	-0.840484	down
ENSDARG00000103714	rab6a	1052.24	-1.00356	0.206595	-4.85762	1.18807e-06	0.000129714	-0.881962	down
ENSDARG00000041729	sntb1	134.169	-1.40425	0.289172	-4.85612	1.19708e-06	0.000129796	-1.1053	down
ENSDARG00000023498	gmppab	161.42	1.26748	0.261942	4.8388	1.30629e-06	0.000138627	1.03797	up
ENSDARG00000040707	chchd4b	447.292	0.924927	0.191149	4.83877	1.30648e-06	0.000138627	0.827412	up
ENSDARG00000078866	sdk1a	20.0975	3.52828	0.72884	4.84096	1.29215e-06	0.000138627	1.35415	up
ENSDARG00000099149	hs3st3b1a	65.7863	-1.8056	0.373341	-4.83633	1.32261e-06	0.000138627	-1.24391	down
ENSDARG00000100652	znf1147	15.2399	7.26922	1.50301	4.83645	1.32176e-06	0.000138627	0.872957	up
ENSDARG00000021739	klhl24a	139.219	1.1831	0.244699	4.8349	1.3321e-06	0.000138697	0.991402	up
ENSDARG00000044562	cycsb	1348.37	-0.837533	0.173438	-4.82902	1.37209e-06	0.000140993	-0.763335	down
ENSDARG00000054754	hs6st1a	133.559	-1.23086	0.254831	-4.83009	1.36469e-06	0.000140993	-1.01743	down
ENSDARG00000112767	LO017951.1	53.2207	-1.84528	0.383043	-4.81744	1.45412e-06	0.000148453	-1.25171	down
ENSDARG00000060101	trappc12	811.226	-0.80693	0.167902	-4.80597	1.54003e-06	0.000156208	-0.739599	down
ENSDARG00000032010	slc15a2	76.5299	-1.87862	0.39111	-4.80332	1.56058e-06	0.000157278	-1.25574	down
ENSDARG00000075685	ENSDARG00000075685|tlr7	721.898	-0.769914	0.160529	-4.7961	1.61786e-06	0.000162012	-0.710759	down
ENSDARG00000097528	si:dkey-7j14.5	13.9258	7.13863	1.48998	4.79109	1.65877e-06	0.000165058	0.893278	up
ENSDARG00000068124	opn7d	14.8056	7.22738	1.50896	4.78965	1.67074e-06	0.000165204	0.855876	up
ENSDARG00000043923	sox9b	392.323	-1.17055	0.244473	-4.78805	1.68414e-06	0.000165488	-0.980898	down
ENSDARG00000058419	gcn1	2111.8	-0.813781	0.17008	-4.7847	1.71247e-06	0.000166194	-0.744227	down
ENSDARG00000091131	cry3b	1024.71	0.834185	0.174344	4.78471	1.71234e-06	0.000166194	0.759574	up
ENSDARG00000070743	tmem45a	107.845	-2.30857	0.483414	-4.77557	1.79203e-06	0.000172848	-1.29966	down
ENSDARG00000012274	eif4e1c	835.55	-0.694475	0.145498	-4.77309	1.81419e-06	0.000172923	-0.65002	down
ENSDARG00000056651	gfra4a	29.3872	4.68787	0.982159	4.77302	1.8148e-06	0.000172923	1.06583	up
ENSDARG00000105744	ptprr	50.2539	2.09725	0.439669	4.77007	1.84159e-06	0.000174419	1.29186	up
ENSDARG00000117326	BX511111.3	18.6584	5.63264	1.18237	4.76384	1.8994e-06	0.000178817	1.42359	up
ENSDARG00000062972	hip1	2283.81	-0.597289	0.125469	-4.76046	1.93156e-06	0.000180762	-0.568388	down
ENSDARG00000114180	FP236812.2	298.667	-2.85952	0.601402	-4.75476	1.98686e-06	0.000184837	-1.25607	down
ENSDARG00000014825	si:dkeyp-69b9.6	226.554	1.08415	0.228353	4.7477	2.05739e-06	0.000190272	0.92773	up
ENSDARG00000088967	wnk4b	522.933	-0.897381	0.189371	-4.73874	2.15052e-06	0.000197722	-0.804133	down
ENSDARG00000034268	slit3	29.4928	2.71093	0.5758	4.70811	2.50019e-06	0.000228534	1.31235	up
ENSDARG00000078317	si:dkey-175m17.7	24.9335	-4.29512	0.912574	-4.7066	2.51877e-06	0.000228902	-1.10249	down
ENSDARG00000040048	GALNTL6	225.569	-1.13448	0.241776	-4.69229	2.7016e-06	0.000244106	-0.95421	down
ENSDARG00000102948	crb3a	31.9694	3.06995	0.654636	4.68955	2.73811e-06	0.000245991	1.26384	up
ENSDARG00000102473	zgc:171673	381.141	1.2587	0.268888	4.68111	2.85323e-06	0.000254878	1.01955	up
ENSDARG00000058342	grhl2a	231.073	-1.11781	0.240135	-4.65493	3.24098e-06	0.000287879	-0.942225	down
ENSDARG00000020834	si:dkey-230p4.1	2433.34	0.899601	0.193367	4.65229	3.28274e-06	0.000289951	0.802663	up
ENSDARG00000016739	lrrc4cb	22.8873	-3.81234	0.821834	-4.63883	3.50396e-06	0.000307761	-1.16953	down
ENSDARG00000103296	nup54	465.218	-0.971263	0.209626	-4.63331	3.59857e-06	0.000314315	-0.850517	down
ENSDARG00000087015	CU539064.1	560.826	-2.97886	0.643305	-4.63055	3.64692e-06	0.000316778	-1.19296	down
ENSDARG00000061398	epb41l4b	161.175	1.50786	0.325864	4.62727	3.70513e-06	0.000320066	1.12306	up
ENSDARG00000078092	limd2	632.636	0.845191	0.182803	4.6235	3.77318e-06	0.000324164	0.762852	up
ENSDARG00000109926	si:ch211-113a14.19	367.077	-0.906734	0.196241	-4.62051	3.82789e-06	0.000327076	-0.806392	down
ENSDARG00000105714	CABZ01083442.1	73.4856	-2.12163	0.459735	-4.6149	3.9329e-06	0.000334233	-1.25366	down
ENSDARG00000075505	si:ch211-132g1.7	27.839	-2.65379	0.576756	-4.60123	4.20004e-06	0.000355016	-1.27624	down
ENSDARG00000117413	CABZ01057364.1	27.8656	-2.93103	0.637848	-4.59519	4.32362e-06	0.000363507	-1.25241	down
ENSDARG00000069745	slc35f2	850.692	0.647407	0.140945	4.59332	4.36246e-06	0.000364823	0.608367	up
ENSDARG00000019743	dctn1a	1937.56	-0.661868	0.144371	-4.58449	4.55088e-06	0.000376573	-0.62012	down
ENSDARG00000074756	tfb2m	121.678	1.31991	0.287856	4.58531	4.53322e-06	0.000376573	1.04086	up
ENSDARG00000032218	acss3	189.076	-1.06833	0.234055	-4.56443	5.00864e-06	0.000412282	-0.907592	down
ENSDARG00000036943	golph3l	124.446	1.43474	0.314773	4.558	5.1642e-06	0.000422873	1.0876	up
ENSDARG00000009473	ppardb	177.447	1.09991	0.241936	4.54628	5.46013e-06	0.000444466	0.924997	up
ENSDARG00000061818	meox2b	9.47366	6.58366	1.44878	4.54427	5.51271e-06	0.000444466	0.934532	up
ENSDARG00000078285	pik3ap1	298.98	4.06962	0.89534	4.54534	5.48468e-06	0.000444466	0.907623	up
ENSDARG00000099060	zgc:111868	2612.53	-0.726304	0.160372	-4.52887	5.92992e-06	0.00047325	-0.6706	down
ENSDARG00000100718	me2	381.042	-0.818655	0.180725	-4.52984	5.90286e-06	0.00047325	-0.74049	down
ENSDARG00000052244	zgc:158564	4260.94	-0.614351	0.13591	-4.52027	6.1762e-06	0.000490415	-0.579755	down
ENSDARG00000115222	MARF1	181.223	-1.2254	0.271511	-4.51326	6.38382e-06	0.000504354	-0.989234	down
ENSDARG00000042515	gpr176	39.7289	-2.4706	0.548772	-4.50206	6.72982e-06	0.000529031	-1.24138	down
ENSDARG00000063701	rreb1a	3522.76	-0.613027	0.13624	-4.49961	6.80795e-06	0.00053251	-0.578349	down
ENSDARG00000117816	CABZ01078767.1	33.5961	2.15377	0.479743	4.48943	7.14149e-06	0.000555834	1.23933	up
ENSDARG00000115830	BX465228.2	22.2726	5.42219	1.21188	4.47421	7.66951e-06	0.00059399	0.96866	up
ENSDARG00000001015	znf384l	365.287	0.937186	0.209997	4.46285	8.08776e-06	0.000622121	0.820257	up
ENSDARG00000027391	ccnd3	105.061	-1.32325	0.296616	-4.46117	8.15144e-06	0.000622121	-1.0301	down
ENSDARG00000075954	serpinh1a	15.3716	-4.26285	0.955474	-4.4615	8.13875e-06	0.000622121	-1.13572	down
ENSDARG00000031709	mllt1b	148.216	-1.13022	0.253541	-4.45773	8.28316e-06	0.00062912	-0.935714	down
ENSDARG00000059368	gria4b	129.061	-1.21231	0.272105	-4.45532	8.37699e-06	0.000633188	-0.978372	down
ENSDARG00000037188	rpa2	460.393	0.742762	0.166859	4.45145	8.52927e-06	0.000641613	0.681463	up
ENSDARG00000005993	prc1b	838.545	0.826964	0.185949	4.44726	8.69706e-06	0.00065112	0.743925	up
ENSDARG00000073845	zgc:110843	217.256	1.06362	0.239979	4.43215	9.32962e-06	0.000695167	0.896774	up
ENSDARG00000098140	ankrd13d	252.838	-1.02105	0.231372	-4.41302	1.0194e-05	0.000755994	-0.870415	down
ENSDARG00000032737	gria3a	44.1801	-2.35887	0.534737	-4.41127	1.02765e-05	0.000758528	-1.21284	down
ENSDARG00000096579	si:dkey-9c18.3	31.0611	2.81433	0.638671	4.40653	1.05038e-05	0.000771686	1.2018	up
ENSDARG00000098206	ptrh1	322.484	0.840121	0.190748	4.40435	1.06101e-05	0.00077587	0.751861	up
ENSDARG00000089715	si:cabz01054394.7	26.3716	-3.02877	0.688754	-4.39746	1.09526e-05	0.000797209	-1.17416	down
ENSDARG00000017661	braf	669.147	-0.715019	0.162956	-4.38782	1.14493e-05	0.000829523	-0.658497	down
ENSDARG00000061454	nrxn2a	751.636	-0.804961	0.18358	-4.38479	1.16095e-05	0.000837271	-0.725889	down
ENSDARG00000031720	clstn1	1956.08	0.580445	0.13243	4.38303	1.1704e-05	0.000840231	0.549329	up
ENSDARG00000103666	dapk2b	17.6302	3.77991	0.864438	4.37268	1.22732e-05	0.00087709	1.14662	up
ENSDARG00000029668	crim1	189.797	-0.979978	0.224243	-4.37015	1.2416e-05	0.000880405	-0.843039	down
ENSDARG00000030743	sptlc3	738.652	-0.642435	0.147046	-4.36893	1.24859e-05	0.000880405	-0.600506	down
ENSDARG00000061363	GFOD1	16.2803	-3.62351	0.829387	-4.3689	1.24876e-05	0.000880405	-1.14416	down
ENSDARG00000031427	calm2a	697.282	0.936117	0.214546	4.36324	1.2815e-05	0.00089945	0.815033	up
ENSDARG00000098766	pcxa	1394.71	-0.598825	0.137327	-4.36057	1.29725e-05	0.000906463	-0.564431	down
ENSDARG00000089225	ro60	127.732	1.46471	0.336208	4.35656	1.32121e-05	0.000919118	1.07278	up
ENSDARG00000062696	dgkg	152.162	1.20662	0.277536	4.34761	1.37628e-05	0.000949029	0.965989	up
ENSDARG00000099730	pkma	2328.43	-0.76051	0.174911	-4.34799	1.3739e-05	0.000949029	-0.692102	down
ENSDARG00000095951	BX890562.3	48.5103	2.06027	0.474214	4.34459	1.39536e-05	0.000957983	1.18954	up
ENSDARG00000011673	si:ch211-246m6.5	90.488	1.88365	0.433691	4.34331	1.40353e-05	0.000959407	1.1642	up
ENSDARG00000098439	nr1h3	938.349	-0.619815	0.142768	-4.34142	1.41562e-05	0.000963482	-0.58153	down
ENSDARG00000074017	usp31	1136.78	-0.816335	0.188385	-4.33333	1.4687e-05	0.000995298	-0.732322	down
ENSDARG00000104024	ccdc137	360.006	1.47208	0.340875	4.31853	1.57071e-05	0.00105986	1.06888	up
ENSDARG00000021611	si:dkey-151g10.3	1109.4	-0.756111	0.175553	-4.30703	1.65462e-05	0.00111171	-0.687623	down
ENSDARG00000042249	FRMD4A	99.1995	-1.46996	0.341755	-4.3012	1.69876e-05	0.00113651	-1.06594	down
ENSDARG00000097055	si:ch211-284f22.3	47.9139	-2.1614	0.503477	-4.29294	1.76325e-05	0.00117465	-1.18121	down
ENSDARG00000079393	tmprss15	124.582	6.98479	1.6293	4.28698	1.81121e-05	0.00120151	0.383452	up
ENSDARG00000040453	wdfy2	177.74	-1.30279	0.304433	-4.27941	1.87392e-05	0.00123101	-1.00184	down
ENSDARG00000105392	si:ch73-22o18.1	10.7315	-6.01404	1.40553	-4.27885	1.87861e-05	0.00123101	-1.07802	down
ENSDARG00000111095	BX000700.9	2473.81	-0.692961	0.161953	-4.27878	1.87917e-05	0.00123101	-0.638833	down
ENSDARG00000059960	plch2a	669.426	-0.897743	0.210264	-4.2696	1.95821e-05	0.00127219	-0.78559	down
ENSDARG00000083738	AL845550.1	269.981	-1.06042	0.248316	-4.27045	1.9508e-05	0.00127219	-0.884029	down
ENSDARG00000075821	plxnb1a	369.12	-1.35108	0.316722	-4.26583	1.9916e-05	0.00128856	-1.0196	down
ENSDARG00000054957	znf1015	334.295	-0.88575	0.207771	-4.26311	2.01605e-05	0.00129903	-0.777362	down
ENSDARG00000034473	ttyh3a	371.885	0.765913	0.179938	4.25655	2.0761e-05	0.00133226	0.693324	up
ENSDARG00000035771	MEPCE	2334.95	-0.727654	0.171084	-4.2532	2.10733e-05	0.00134681	-0.66478	down
ENSDARG00000101457	cdc42ep4a	210.222	-1.01628	0.239097	-4.2505	2.13298e-05	0.00135768	-0.857823	down
ENSDARG00000114086	DOCK9	160.782	-1.25851	0.296165	-4.24934	2.14397e-05	0.00135917	-0.980174	down
ENSDARG00000068256	rwdd	151.895	-1.78484	0.420558	-4.24397	2.19603e-05	0.00138659	-1.13069	down
ENSDARG00000007955	iars1	402.39	-1.06702	0.252	-4.23419	2.29372e-05	0.00144247	-0.885258	down
ENSDARG00000032868	pde4ba	545.064	-0.740837	0.175026	-4.23273	2.30875e-05	0.00144614	-0.674098	down
ENSDARG00000073957	tox3	485.194	0.847407	0.200314	4.2304	2.33278e-05	0.0014554	0.750091	up
ENSDARG00000069250	uacaa	454.281	1.01066	0.239308	4.22325	2.4081e-05	0.00149056	0.853003	up
ENSDARG00000097017	ENSDARG00000097017|mical3a	1127.88	-1.1051	0.261643	-4.22369	2.40333e-05	0.00149056	-0.90472	down
ENSDARG00000034670	ube2e2	21.0387	-2.64808	0.628882	-4.21078	2.54495e-05	0.00156909	-1.16487	down
ENSDARG00000117781	CABZ01073834.1	44.8708	2.06344	0.491194	4.20087	2.65892e-05	0.00163295	1.15389	up
ENSDARG00000102762	pik3r5	548.325	-0.992514	0.236468	-4.19724	2.7019e-05	0.00165289	-0.840591	down
ENSDARG00000090544	CABZ01085658.1	285.968	-0.942986	0.224825	-4.19431	2.73698e-05	0.00166786	-0.810652	down
ENSDARG00000043904	pnrc1	100.279	1.35226	0.3226	4.19176	2.76799e-05	0.00168025	1.01241	up
ENSDARG00000075549	cdh5	22.2963	-2.5699	0.613454	-4.18923	2.79899e-05	0.00169253	-1.15915	down
ENSDARG00000063631	VIT	180.816	-1.2798	0.305621	-4.18754	2.81991e-05	0.00169864	-0.982773	down
ENSDARG00000095376	FP016012.1	32.6501	2.27617	0.543759	4.18598	2.83933e-05	0.00170381	1.16322	up
ENSDARG00000105483	ENSDARG00000105483|zgc:112234	426.354	0.999802	0.239246	4.17897	2.92837e-05	0.00175057	0.843871	up
ENSDARG00000075385	LO017852.1	453.658	-0.667784	0.160045	-4.17246	3.01322e-05	0.00179446	-0.616735	down
ENSDARG00000037593	prickle2b	907.695	-0.915042	0.219402	-4.17062	3.03767e-05	0.0018022	-0.791908	down
ENSDARG00000078322	col12a1a	649.938	-2.40534	0.577838	-4.16265	3.14579e-05	0.00185933	-1.12047	down
ENSDARG00000037079	cfap36	471.673	-0.795316	0.191464	-4.15386	3.26913e-05	0.00192499	-0.711061	down
ENSDARG00000006200	eif4g1a	6644.78	-0.612389	0.147469	-4.15267	3.28612e-05	0.00192778	-0.572193	down
ENSDARG00000058379	otpb	33.0756	-2.41918	0.583244	-4.1478	3.3569e-05	0.00196198	-1.1396	down
ENSDARG00000057392	lrrc31	28.1919	2.24982	0.542962	4.14361	3.41882e-05	0.00199077	1.15167	up
ENSDARG00000070028	tmem41aa	166.121	1.00496	0.242639	4.14179	3.44609e-05	0.00199924	0.844677	up
ENSDARG00000079286	bcr	43.3325	-2.16862	0.526678	-4.11754	3.82943e-05	0.00221347	-1.13577	down
ENSDARG00000037429	tll1	11.8896	-5.25096	1.27568	-4.11622	3.85135e-05	0.00221798	-1.0591	down
ENSDARG00000014499	nutf2l	283.897	1.21625	0.295768	4.11219	3.91924e-05	0.00224884	0.948417	up
ENSDARG00000075245	wdr11	312.765	-0.960113	0.233652	-4.10917	3.97087e-05	0.00226206	-0.815994	down
ENSDARG00000094836	si:ch211-195b15.8	118.027	-1.30158	0.316752	-4.10916	3.97104e-05	0.00226206	-0.982113	down
ENSDARG00000076919	igdcc4	49.3713	-2.10903	0.51469	-4.09768	4.17321e-05	0.00236863	-1.1262	down
ENSDARG00000060123	ca16b	964.819	-0.587324	0.143396	-4.09581	4.20689e-05	0.00237916	-0.550747	down
ENSDARG00000117639	FP102809.1	18.6233	4.24158	1.03601	4.09413	4.23754e-05	0.00238791	0.917737	up
ENSDARG00000003527	mak16	645.11	0.658203	0.160955	4.08935	4.32575e-05	0.00242891	0.607402	up
ENSDARG00000060348	map3k3	576.851	-0.704164	0.172385	-4.08482	4.41102e-05	0.00245985	-0.642475	down
ENSDARG00000067850	jund	135.016	-1.00038	0.244905	-4.08476	4.41215e-05	0.00245985	-0.838121	down
ENSDARG00000024827	rnf150a	66.7767	-1.4534	0.355898	-4.08376	4.43131e-05	0.0024616	-1.03062	down
ENSDARG00000044954	slit1a	63.2043	-1.46847	0.359659	-4.08296	4.4466e-05	0.0024616	-1.03553	down
ENSDARG00000101079	HECTD4	174.788	-3.00759	0.73678	-4.08208	4.46353e-05	0.0024623	-1.00173	down
ENSDARG00000037655	pls3	7.29652	6.20762	1.52114	4.08091	4.48606e-05	0.00246608	0.742053	up
ENSDARG00000098161	cntn4	163.508	-1.08917	0.266967	-4.07979	4.5077e-05	0.00246934	-0.885031	down
ENSDARG00000014692	znf622	1379.85	0.621773	0.152602	4.07448	4.61176e-05	0.00251757	0.578294	up
ENSDARG00000105214	agtpbp1	423.977	0.772715	0.189956	4.06786	4.7446e-05	0.00258113	0.692103	up
ENSDARG00000015050	calm3a	212.339	1.17137	0.288213	4.06425	4.81869e-05	0.00261239	0.923837	up
ENSDARG00000002255	epb41l3a	248.331	-1.36693	0.336726	-4.05946	4.9187e-05	0.00265745	-0.999626	down
ENSDARG00000010767	epha4l	200.933	-1.27365	0.313872	-4.05785	4.95257e-05	0.00266659	-0.965463	down
ENSDARG00000014378	slc12a4	204.556	1.16573	0.287797	4.05053	5.11018e-05	0.00273273	0.918807	up
ENSDARG00000069305	si:ch211-203k16.3	18.0295	3.55235	0.876836	4.05132	5.09286e-05	0.00273273	1.0136	up
ENSDARG00000073926	synrg	1182.07	-0.639126	0.157914	-4.04731	5.18092e-05	0.00276117	-0.591464	down
ENSDARG00000008020	med31	171.446	0.934209	0.231518	4.03515	5.45665e-05	0.00289829	0.796473	up
ENSDARG00000054454	epha4a	73.7144	-1.78838	0.443829	-4.02943	5.59131e-05	0.00295037	-1.08765	down
ENSDARG00000098481	anxa1d	7.02474	-6.37048	1.581	-4.02939	5.59224e-05	0.00295037	-0.665834	down
ENSDARG00000007496	ufl1	444.298	-0.741872	0.184176	-4.02807	5.62358e-05	0.00295699	-0.668598	down
ENSDARG00000079363	lrig3	135.268	-1.06502	0.264625	-4.02465	5.7061e-05	0.00298255	-0.868323	down
ENSDARG00000100149	axin2	1217.9	0.706125	0.175457	4.02448	5.71013e-05	0.00298255	0.642281	up
ENSDARG00000099724	relt	18.8155	-3.08746	0.767769	-4.02133	5.78698e-05	0.00301268	-1.04834	down
ENSDARG00000017665	snrkb	129.949	-1.13778	0.283456	-4.01396	5.97085e-05	0.00309814	-0.903256	down
ENSDARG00000092225	si:dkeyp-13a3.10	176.574	-1.09419	0.273611	-3.99906	6.35937e-05	0.00328888	-0.881025	down
ENSDARG00000104279	appa	72.5252	-2.08194	0.521707	-3.99063	6.58981e-05	0.00339689	-1.09382	down
ENSDARG00000076529	mn1a	15.4324	-3.36898	0.845909	-3.98267	6.81462e-05	0.00350129	-1.01427	down
ENSDARG00000016594	haus4	1464.52	0.513199	0.129075	3.97598	7.00899e-05	0.00357777	0.486998	up
ENSDARG00000087205	akt3b	450.913	-0.667293	0.167817	-3.97631	6.9993e-05	0.00357777	-0.611641	down
ENSDARG00000103394	ENSDARG00000103394|kif5ba	311.27	-0.77262	0.194488	-3.97258	7.1097e-05	0.00361743	-0.688436	down
ENSDARG00000078512	acaca	867.019	-0.665235	0.167492	-3.97173	7.13512e-05	0.00361866	-0.609943	down
ENSDARG00000068992	hspa8	24385.5	-0.495464	0.124778	-3.97076	7.1643e-05	0.00362177	-0.47174	down
ENSDARG00000076870	piezo1	223.637	-1.22239	0.308034	-3.96837	7.23645e-05	0.0036437	-0.93498	down
ENSDARG00000090581	wdr4	460.215	0.778202	0.196129	3.9678	7.25404e-05	0.0036437	0.692166	up
ENSDARG00000080009	bahcc1b	775.342	-0.776491	0.195833	-3.96507	7.33752e-05	0.00366224	-0.690838	down
ENSDARG00000100142	znf1083	31.9468	2.37557	0.599073	3.9654	7.32724e-05	0.00366224	1.0964	up
ENSDARG00000098599	DMXL1	2564.86	-0.530931	0.134025	-3.96144	7.45002e-05	0.00369523	-0.501812	down
ENSDARG00000105366	hist1h2a10	2238.4	-0.690153	0.174219	-3.96142	7.45064e-05	0.00369523	-0.628507	down
ENSDARG00000079241	wdr90	700.776	0.587603	0.148468	3.95777	7.5653e-05	0.0037403	0.548557	up
ENSDARG00000076839	ftr86	1028.8	-0.672731	0.170059	-3.95586	7.62609e-05	0.00375854	-0.615238	down
ENSDARG00000098635	irf2bp2b	103.511	-1.26796	0.320747	-3.95316	7.71271e-05	0.00378935	-0.950877	down
ENSDARG00000086746	prodha	60.3849	-1.70288	0.43104	-3.95063	7.79453e-05	0.00381762	-1.0613	down
ENSDARG00000012222	nup35	426.339	0.795043	0.201706	3.94158	8.09453e-05	0.00391629	0.702728	up
ENSDARG00000033046	ccni2	502.036	0.715885	0.181588	3.94237	8.06813e-05	0.00391629	0.646995	up
ENSDARG00000036893	f13a1b	371.774	-0.999508	0.253477	-3.94319	8.04034e-05	0.00391629	-0.82766	down
ENSDARG00000114352	BX469912.13	8981.69	-0.585759	0.148611	-3.94155	8.09563e-05	0.00391629	-0.546755	down
ENSDARG00000093864	wee1	433.02	0.807645	0.205083	3.93815	8.21132e-05	0.00396007	0.711058	up
ENSDARG00000001220	mycbp2	3086.82	-0.577873	0.146869	-3.93463	8.33258e-05	0.00400627	-0.540228	down
ENSDARG00000032876	trit1	637.213	0.623775	0.158588	3.93331	8.37842e-05	0.00401602	0.576927	up
ENSDARG00000053087	mthfr	230.339	0.891533	0.226719	3.93233	8.41265e-05	0.00402017	0.76439	up
ENSDARG00000016934	ttyh2	105.418	-1.07654	0.274167	-3.9266	8.61543e-05	0.0040922	-0.866327	down
ENSDARG00000033789	ndufb7	275.519	0.869265	0.221352	3.92707	8.59873e-05	0.0040922	0.750669	up
ENSDARG00000039007	eno3	9387.03	-0.732954	0.186856	-3.92255	8.7616e-05	0.00414534	-0.658654	down
ENSDARG00000104293	mhc1zka	19.118	2.95235	0.752757	3.92205	8.78004e-05	0.00414534	1.03683	up
ENSDARG00000018397	hpca	134.668	1.15815	0.295478	3.91959	8.86982e-05	0.00417131	0.902655	up
ENSDARG00000033597	api5	3511.87	0.606128	0.15466	3.9191	8.88811e-05	0.00417131	0.562652	up
ENSDARG00000060687	chd2	2061.8	-0.573694	0.146513	-3.91565	9.01617e-05	0.00421881	-0.536492	down
ENSDARG00000101406	rplp2	549.393	-0.857071	0.219302	-3.90818	9.29925e-05	0.00433836	-0.741712	down
ENSDARG00000033655	stmn1b	12.7914	-3.9995	1.02454	-3.90369	9.47363e-05	0.00439394	-0.922762	down
ENSDARG00000035610	zgc:113208	87.3042	1.39031	0.356154	3.90368	9.47428e-05	0.00439394	0.986768	up
ENSDARG00000040156	grm4	89.5779	1.3057	0.334868	3.89916	9.65254e-05	0.00446345	0.957725	up
ENSDARG00000090912	npc2	1669.28	0.803464	0.206157	3.89734	9.72548e-05	0.00448399	0.706497	up
ENSDARG00000114084	BX324177.19	11710.4	-0.632523	0.162352	-3.89599	9.77969e-05	0.0044958	-0.582892	down
ENSDARG00000027611	cavin2a	32.7694	-2.08118	0.535176	-3.88878	0.000100748	0.00460453	-1.07509	down
ENSDARG00000062695	ccdc126	185.581	1.07015	0.275146	3.88938	0.000100499	0.00460453	0.860101	up
ENSDARG00000069954	kcnq5a	12.9785	-4.34222	1.11681	-3.88806	0.000101047	0.0046048	-0.866469	down
ENSDARG00000036993	erbb3b	99.7923	1.82912	0.470545	3.88724	0.000101391	0.00460713	1.05955	up
ENSDARG00000101998	si:dkey-1b17.2	80.9064	1.25261	0.322346	3.88591	0.000101949	0.00461915	0.938684	up
ENSDARG00000074644	spock1	68.8348	-1.27806	0.32934	-3.88068	0.000104166	0.00470601	-0.946409	down
ENSDARG00000008849	ptprq	18.8856	2.75834	0.712373	3.87205	0.000107926	0.00486191	1.0408	up
ENSDARG00000021113	ptmaa	79.2605	1.52658	0.394567	3.86899	0.000109286	0.00490915	1.01571	up
ENSDARG00000081270	rn7sk	127.172	0.991654	0.256632	3.86411	0.000111494	0.00499403	0.817639	up
ENSDARG00000021849	si:dkey-256h2.1	1290.32	-0.518819	0.134298	-3.86318	0.00011192	0.00499889	-0.490254	down
ENSDARG00000101690	si:ch73-158p21.2	52.8843	-1.44665	0.374682	-3.86099	0.000112928	0.00502962	-0.994943	down
ENSDARG00000074527	chst15	45.4653	-2.09761	0.54338	-3.86029	0.000113253	0.00502984	-1.06356	down
ENSDARG00000006257	vldlr	3793.91	-0.685292	0.177669	-3.85713	0.000114724	0.00508049	-0.621874	down
ENSDARG00000110572	CABZ01090785.1	181.136	-0.898817	0.233068	-3.85646	0.00011504	0.00508049	-0.764481	down
ENSDARG00000021433	asmtl	1153.65	-0.608204	0.157908	-3.85163	0.000117336	0.00515294	-0.562886	down
ENSDARG00000093549	selenop	18.3099	-3.04659	0.790954	-3.85179	0.000117259	0.00515294	-0.98853	down
ENSDARG00000010078	nup133	306.617	-0.868686	0.225868	-3.84599	0.000120065	0.00525813	-0.745861	down
ENSDARG00000004692	nabp1a	1171.35	0.654344	0.17023	3.84388	0.000121103	0.00526143	0.59834	up
ENSDARG00000058160	tnfaip2b	13.6549	-3.16709	0.824094	-3.84312	0.000121479	0.00526143	-1.00113	down
ENSDARG00000093007	mphosph6	1576.75	0.814082	0.21176	3.84436	0.000120867	0.00526143	0.711103	up
ENSDARG00000103193	CR394535.1	6.02998	-6.16321	1.6035	-3.84359	0.000121249	0.00526143	-0.621612	down
ENSDARG00000036375	cyfip2	240.082	-0.985739	0.257291	-3.83122	0.00012751	0.00550745	-0.811959	down
ENSDARG00000015252	st3gal3b	288.606	1.07467	0.280728	3.82815	0.000129112	0.00556137	0.856767	up
ENSDARG00000031150	gba3	30.3107	2.03732	0.532603	3.82521	0.000130659	0.00560632	1.06599	up
ENSDARG00000103614	pemt	122.735	-1.37457	0.359382	-3.82482	0.000130869	0.00560632	-0.968924	down
ENSDARG00000034396	mars1	2110.92	-0.515631	0.13487	-3.82318	0.000131742	0.0056284	-0.487014	down
ENSDARG00000071198	fopnl	203.422	1.03262	0.27062	3.81577	0.000135756	0.00578417	0.835048	up
ENSDARG00000034063	unm_sa911	23.8419	-2.85882	0.749977	-3.81187	0.000137917	0.00586034	-0.984589	down
ENSDARG00000075024	si:ch73-375g18.1	23.4933	-2.45181	0.643349	-3.81102	0.000138396	0.00586486	-1.04041	down
ENSDARG00000075532	slc4a11	28.2813	2.82252	0.741395	3.80704	0.000140639	0.00594389	0.981962	up
ENSDARG00000074680	rims1a	57.2925	-8.44739	2.22104	-3.80334	0.000142757	0.00601722	-0.24894	down
ENSDARG00000075334	arhgap32a	655.503	-0.860636	0.226483	-3.8	0.000144694	0.00606635	-0.73831	down
ENSDARG00000103375	si:ch211-161m3.4	138.721	1.07521	0.282926	3.80034	0.000144496	0.00606635	0.854518	up
ENSDARG00000079857	si:ch211-189k9.2	145.251	-1.09066	0.287115	-3.79867	0.000145474	0.00608285	-0.861046	down
ENSDARG00000099109	CU929444.1	311.276	-0.696952	0.183518	-3.79772	0.000146033	0.00609	-0.628525	down
ENSDARG00000018319	arglu1b	2818.12	0.598314	0.157725	3.7934	0.000148601	0.00614816	0.553824	up
ENSDARG00000036888	zgc:153935	274.15	0.897458	0.236574	3.79356	0.0001485	0.00614816	0.760265	up
ENSDARG00000091138	actr3	485.774	-0.69756	0.183848	-3.79422	0.000148107	0.00614816	-0.628848	down
ENSDARG00000010047	neu3.2	77.6691	-1.52495	0.40233	-3.7903	0.000150466	0.00619273	-0.999508	down
ENSDARG00000062997	hyal2b	165.827	0.95333	0.25151	3.79043	0.000150387	0.00619273	0.791749	up
ENSDARG00000039989	snrnp48	164.778	0.888197	0.234383	3.78951	0.000150945	0.00619623	0.754403	up
ENSDARG00000012600	si:dkey-97a13.6	54.4584	-1.44593	0.381972	-3.78543	0.000153442	0.00628232	-0.982137	down
ENSDARG00000099776	glula	385.518	4.03618	1.06645	3.78468	0.000153904	0.00628489	0.65521	up
ENSDARG00000105806	CABZ01069020.1	102.777	1.15117	0.304328	3.78268	0.00015515	0.00631935	0.886149	up
ENSDARG00000015887	b2ml	48.2452	1.77731	0.470381	3.77846	0.000157804	0.00641083	1.03511	up
ENSDARG00000088367	si:cabz01069013.3	21.8083	2.54018	0.673621	3.77093	0.000162639	0.00659024	1.02531	up
ENSDARG00000098845	lrp12	1017.1	0.614887	0.16312	3.76952	0.000163559	0.00661047	0.566186	up
ENSDARG00000036076	heatr3	1348.04	-0.70764	0.187863	-3.76679	0.000165361	0.00666616	-0.635207	down
ENSDARG00000093659	entpd5b	38.1063	-2.15455	0.572657	-3.76238	0.000168304	0.00676747	-1.03483	down
ENSDARG00000042368	kif26aa	99.3172	-1.554	0.413238	-3.76054	0.000169547	0.00680006	-0.998811	down
ENSDARG00000058366	si:dkey-222f8.3	143.126	0.975557	0.259502	3.75934	0.000170363	0.00681538	0.801454	up
ENSDARG00000052114	crtc3	238.684	-0.774788	0.206195	-3.75756	0.00017158	0.00684665	-0.68118	down
ENSDARG00000056294	SBK1	13.5638	3.14011	0.836617	3.75334	0.000174491	0.0069102	0.99042	up
ENSDARG00000061602	ssx2ipb	41.2065	1.70581	0.454425	3.75378	0.000174186	0.0069102	1.02412	up
ENSDARG00000100075	abcg2a	362.263	-1.06298	0.28312	-3.75454	0.000173663	0.0069102	-0.843922	down
ENSDARG00000077860	ankhd1	7260.06	-0.531611	0.141829	-3.74824	0.000178077	0.00703449	-0.499175	down
ENSDARG00000075962	ENSDARG00000075962|vav3b	23.9949	2.61644	0.698357	3.74656	0.000179276	0.00706409	1.00745	up
ENSDARG00000075397	cipca	165.304	0.858386	0.229762	3.73597	0.000186991	0.00734968	0.733246	up
ENSDARG00000037870	actb2	7213.63	-0.655302	0.175447	-3.73503	0.00018769	0.00735875	-0.596032	down
ENSDARG00000061424	znf646	2031.43	0.47567	0.12742	3.7331	0.000189139	0.00739714	0.451964	up
ENSDARG00000062372	nrd1b	224.138	1.32508	0.355105	3.73152	0.000190331	0.00742529	0.93949	up
ENSDARG00000041776	ndst3	21.1245	-2.48466	0.666063	-3.73037	0.000191202	0.00744079	-1.01196	down
ENSDARG00000062919	tceanc2	223.115	1.13178	0.303452	3.72967	0.00019173	0.00744291	0.872523	up
ENSDARG00000096690	CR376838.1	10.9886	4.88604	1.31104	3.72684	0.000193897	0.0075085	0.889454	up
ENSDARG00000013528	mcm9	1931.35	-0.545111	0.146334	-3.72511	0.000195229	0.00754151	-0.50985	down
ENSDARG00000076747	TMCC1	87.4778	-1.25418	0.336927	-3.7224	0.000197339	0.00758968	-0.917334	down
ENSDARG00000102879	myt1b	297.019	-1.22124	0.32809	-3.72227	0.000197442	0.00758968	-0.905631	down
ENSDARG00000058127	hcfc2	525.524	0.62177	0.167289	3.71674	0.000201813	0.00773877	0.570178	up
ENSDARG00000056112	pikfyve	656.078	-0.601477	0.161864	-3.71594	0.000202452	0.00774439	-0.554543	down
ENSDARG00000102372	cert1b	1117.46	-0.535233	0.14416	-3.71278	0.000204996	0.00782269	-0.501564	down
ENSDARG00000042840	eml1	32.1609	-1.97112	0.531372	-3.7095	0.000207666	0.0079031	-1.02627	down
ENSDARG00000079765	si:ch211-112f3.4	21.9117	2.53576	0.683684	3.70896	0.000208109	0.0079031	1.0021	up
ENSDARG00000077698	rsad1	108.39	-1.14797	0.309701	-3.7067	0.000209974	0.00795474	-0.876186	down
ENSDARG00000059871	shrprbck1r	632.429	-0.644114	0.173922	-3.70347	0.000212666	0.00803736	-0.586743	down
ENSDARG00000022564		869.498	0.593409	0.160326	3.70126	0.000214535	0.00808854	0.547949	up
ENSDARG00000105756	CR788316.3	6.93997	6.13392	1.65767	3.70032	0.000215325	0.0080989	0.551502	up
ENSDARG00000025693	tmem9b	254.131	0.753928	0.204003	3.69567	0.000219304	0.00822886	0.664556	up
ENSDARG00000075830	syt3	12.0563	-3.59647	0.973975	-3.69257	0.000222002	0.00831028	-0.887494	down
ENSDARG00000059252	zpcx	89.7747	1.08828	0.29515	3.6872	0.000226738	0.0084674	0.849425	up
ENSDARG00000015891	ptprea	307.995	-0.745574	0.20226	-3.68621	0.00022762	0.0084802	-0.658555	down
ENSDARG00000075919	ccser1	974.212	-0.500798	0.135886	-3.68542	0.000228326	0.00848638	-0.472602	down
ENSDARG00000071699	ids	252.376	-0.826272	0.224306	-3.68368	0.000229895	0.00852291	-0.710668	down
ENSDARG00000110787	ENSDARG00000110787|znf1102	15.802	3.13045	0.849943	3.68312	0.000230393	0.00852291	0.933294	up
ENSDARG00000076501	asxl2	363.683	0.762711	0.207248	3.68018	0.000233069	0.00860167	0.669892	up
ENSDARG00000029881	kcnh2a	109.77	-1.07853	0.293439	-3.67547	0.000237411	0.00874138	-0.843742	down
ENSDARG00000068140	si:dkey-24l11.2	80.1254	1.29716	0.353097	3.67366	0.000239102	0.00878311	0.92402	up
ENSDARG00000025309	dpf3	24.8366	2.12648	0.579364	3.67037	0.000242197	0.00886741	1.01916	up
ENSDARG00000040698	plekha8	301.89	-0.863245	0.235215	-3.67003	0.000242525	0.00886741	-0.732289	down
ENSDARG00000063718	vps72a	1514.68	0.627842	0.171117	3.66908	0.000243427	0.00887972	0.573613	up
ENSDARG00000044325	zgc:193690	562.777	-0.562797	0.15361	-3.66381	0.00024849	0.00904344	-0.522933	down
ENSDARG00000019658	pou2f2a	83.1401	1.26208	0.344566	3.66281	0.000249459	0.00905771	0.911333	up
ENSDARG00000104605	si:ch73-299h12.4	570.84	0.637305	0.174082	3.66094	0.000251293	0.00908238	0.580495	up
ENSDARG00000106473	KCNH2	28.3253	-1.90622	0.520646	-3.66126	0.000250978	0.00908238	-1.01385	down
ENSDARG00000021442	cdh11	28.0597	-2.36272	0.646017	-3.65737	0.000254821	0.00918553	-0.990108	down
ENSDARG00000104316	CABZ01078055.1	1632.86	-0.636704	0.17414	-3.65628	0.0002559	0.00918553	-0.579881	down
ENSDARG00000117267	LO018644.1	29.7151	1.93103	0.52808	3.6567	0.000255486	0.00918553	1.01783	up
ENSDARG00000022260	si:ch211-57i17.1	2162.04	0.481939	0.132243	3.64434	0.000268079	0.00957895	0.456168	up
ENSDARG00000041724	glipr2	68.8676	-1.35739	0.372433	-3.64464	0.000267762	0.00957895	-0.936653	down
ENSDARG00000002344	tubb4b	8121.17	-0.473368	0.129994	-3.64146	0.000271092	0.00962282	-0.448867	down
ENSDARG00000052242	aff2	62.2427	-1.29431	0.355434	-3.6415	0.000271058	0.00962282	-0.918843	down
ENSDARG00000102773	cacna1da	256.995	-1.2936	0.355246	-3.64142	0.000271143	0.00962282	-0.9176	down
ENSDARG00000075853	sh3kbp1	472.661	-0.662559	0.182136	-3.63771	0.00027507	0.00974019	-0.598384	down
ENSDARG00000095301	BX247868.1	15.7893	-2.91417	0.801323	-3.6367	0.000276158	0.00975675	-0.934003	down
ENSDARG00000086842	dap1b	381.895	0.91972	0.25308	3.63412	0.000278936	0.0098328	0.762191	up
ENSDARG00000042881	nthl1	367.621	-0.77922	0.214892	-3.6261	0.000287737	0.0100981	-0.678148	down
ENSDARG00000075917	cacna1db	13.0848	-3.29252	0.908073	-3.62584	0.000288028	0.0100981	-0.891195	down
ENSDARG00000077717	rpl29	379.506	0.633009	0.174599	3.62551	0.00028839	0.0100981	0.576235	up
ENSDARG00000017748	arhgap29b	369.182	-0.929532	0.257175	-3.61439	0.000301053	0.0105181	-0.765671	down
ENSDARG00000017657	zgc:112163	23.6258	3.0655	0.848857	3.61133	0.000304635	0.0106197	0.881345	up
ENSDARG00000077029	bub1	2599.17	-0.603368	0.167551	-3.6011	0.000316869	0.0110217	-0.553191	down
ENSDARG00000006422	esyt3	496.269	0.759766	0.211318	3.59536	0.000323938	0.0112179	0.664086	up
ENSDARG00000033840	fat3a	806.862	-0.789775	0.219638	-3.59581	0.000323388	0.0112179	-0.683248	down
ENSDARG00000101462	setdb2	364.607	-0.755448	0.210205	-3.59386	0.000325817	0.0112582	-0.661031	down
ENSDARG00000092602	BX546499.1	20.8071	-2.22305	0.619238	-3.58998	0.000330704	0.011402	-0.988897	down
ENSDARG00000042856	itpka	35.8036	-1.78896	0.498694	-3.58729	0.000334128	0.0114949	-0.989142	down
ENSDARG00000030765	hadh	181.643	-0.977883	0.272802	-3.58458	0.000337617	0.0115895	-0.788184	down
ENSDARG00000062423	zgc:153901	213.684	0.945379	0.264103	3.57958	0.000344145	0.0117879	0.771481	up
ENSDARG00000056328	rhot2	187.858	0.924326	0.258458	3.57631	0.000348475	0.0118478	0.760159	up
ENSDARG00000058574	abcg2c	94.0413	-1.23186	0.344612	-3.57463	0.000350724	0.0118478	-0.889319	down
ENSDARG00000059596	clip2	325.105	1.0567	0.295533	3.57558	0.000349451	0.0118478	0.824111	up
ENSDARG00000063573	vps41	405.091	-0.644597	0.180311	-3.57492	0.000350334	0.0118478	-0.583373	down
ENSDARG00000079020	gcfc2	1244.87	0.518083	0.144969	3.57374	0.000351923	0.0118478	0.485159	up
ENSDARG00000099406	lrit1b	42.8549	2.60919	0.729858	3.57492	0.00035033	0.0118478	0.91357	up
ENSDARG00000116946	CABZ01022569.4	11648.5	-0.681996	0.190662	-3.577	0.000347565	0.0118478	-0.610316	down
ENSDARG00000117545	CABZ01066320.1	98.4678	-1.00117	0.28013	-3.57396	0.000351626	0.0118478	-0.798536	down
ENSDARG00000069397	zswim8	2472.97	-0.496136	0.138873	-3.57258	0.000353475	0.0118746	-0.467041	down
ENSDARG00000039065	trpc2a	11.481	-4.14063	1.16032	-3.56851	0.000359016	0.0120351	-0.760763	down
ENSDARG00000074265	dzip1l	17.191	3.3998	0.953298	3.56636	0.000361975	0.0120827	0.823779	up
ENSDARG00000109767	FO904934.1	4490.16	-0.745818	0.209102	-3.56677	0.000361409	0.0120827	-0.653492	down
ENSDARG00000102257	soul3	8.09684	5.35556	1.50227	3.56499	0.000363875	0.0121093	0.736281	up
ENSDARG00000103665	brpf1	2510.19	-0.589052	0.165247	-3.56467	0.000364312	0.0121093	-0.541298	down
ENSDARG00000088689	si:ch211-201o1.1	7.88591	5.32973	1.49541	3.56405	0.000365177	0.0121125	0.757494	up
ENSDARG00000002305	me3	633.402	0.586965	0.165197	3.55313	0.000380683	0.0126002	0.539433	up
ENSDARG00000103285	ENSDARG00000103285|CCDC134	39.8531	1.58482	0.446574	3.54884	0.00038693	0.0127801	0.963172	up
ENSDARG00000037383	pax5	29.504	-2.46285	0.695239	-3.54244	0.000396436	0.013052	-0.937735	down
ENSDARG00000075435	akap11	1408.48	0.630382	0.177964	3.54219	0.000396823	0.013052	0.571905	up
ENSDARG00000051814	ptprz1a	16.4649	2.70951	0.765414	3.53993	0.000400237	0.0131368	0.932007	up
ENSDARG00000053263	zgc:113372	2200.67	0.52112	0.147244	3.53916	0.0004014	0.0131475	0.487026	up
ENSDARG00000054741	prkg2	163.275	-3.27442	0.925356	-3.53856	0.000402318	0.0131502	-0.745125	down
ENSDARG00000056830	si:ch211-107m4.1	2050.99	0.444908	0.125789	3.53692	0.000404819	0.0132045	0.423278	up
ENSDARG00000011490	scube3	43.596	-1.86815	0.528502	-3.53481	0.000408072	0.0132417	-0.973937	down
ENSDARG00000092766	ENSDARG00000092766|si:dkeyp-68b7.7	214.802	-0.907701	0.256809	-3.53454	0.000408487	0.0132417	-0.748327	down
ENSDARG00000102742	bmpr1bb	92.8584	-1.24643	0.35259	-3.53506	0.000407684	0.0132417	-0.888311	down
ENSDARG00000052402	dnmt3ba	807.831	-0.65497	0.185431	-3.53215	0.000412189	0.0133342	-0.589527	down
ENSDARG00000014717	dync1h1	392.603	-0.868353	0.24611	-3.52831	0.000418223	0.0134752	-0.726218	down
ENSDARG00000052748	capn1b	36.8347	-1.66752	0.472688	-3.52774	0.000419117	0.0134752	-0.967434	down
ENSDARG00000098079	rab3gap1	449.884	-0.78497	0.222495	-3.52803	0.000418667	0.0134752	-0.676812	down
ENSDARG00000035132	rgs3b	262.374	-0.822211	0.233564	-3.52028	0.000431094	0.013832	-0.699004	down
ENSDARG00000029936	grtp1a	80.9887	-1.18376	0.336536	-3.51748	0.000435666	0.0139502	-0.866463	down
ENSDARG00000012642	si:ch211-266d19.4	450.237	-0.741628	0.211003	-3.51477	0.000440136	0.0140602	-0.648283	down
ENSDARG00000068886	mrpl14	98.1152	1.10143	0.313411	3.51431	0.00044089	0.0140602	0.83658	up
ENSDARG00000073944	si:ch73-386h18.1	196.788	0.863822	0.245955	3.51212	0.000444547	0.0141211	0.722652	up
ENSDARG00000089271	nexmifa	230.266	-0.879469	0.250412	-3.51209	0.000444598	0.0141211	-0.731185	down
ENSDARG00000025226	znf668	244.483	0.723554	0.206435	3.505	0.000456599	0.0144731	0.63602	up
ENSDARG00000073732	myh14	284.166	-1.11858	0.319534	-3.50066	0.000464102	0.0146518	-0.840792	down
ENSDARG00000100371	eef2b	15992.1	-0.592676	0.169289	-3.50097	0.000463568	0.0146518	-0.542456	down
ENSDARG00000036281	CC2D1A	1082.47	-0.487426	0.139299	-3.49912	0.000466795	0.0146865	-0.458681	down
ENSDARG00000042329	BCR	553.415	-0.593299	0.169593	-3.49837	0.000468104	0.0146865	-0.542858	down
ENSDARG00000042816	mmp9	329.085	-1.12538	0.321773	-3.49742	0.000469781	0.0146865	-0.842558	down
ENSDARG00000062148	si:dkey-100n23.3	1548.18	0.543619	0.155402	3.49815	0.000468494	0.0146865	0.504281	up
ENSDARG00000088820	zgc:174288	229.111	-0.935851	0.267587	-3.49737	0.000469871	0.0146865	-0.760084	down
ENSDARG00000004634	osbp	2211.53	-0.440148	0.125944	-3.49478	0.00047446	0.0148005	-0.418696	down
ENSDARG00000093125		4013.04	-0.471438	0.135038	-3.49115	0.000480943	0.0149435	-0.445212	down
ENSDARG00000102366	micall2a	5296.75	-0.44063	0.126202	-3.49147	0.000480366	0.0149435	-0.419071	down
ENSDARG00000074676	rprd2b	1231	-0.543239	0.155666	-3.48978	0.000483426	0.014991	-0.503805	down
ENSDARG00000092478	sdhaf1	16.7449	2.58736	0.742253	3.48583	0.000490621	0.0151842	0.933621	up
ENSDARG00000026109	slc48a1b	410.7	0.60932	0.174826	3.4853	0.000491593	0.0151843	0.554613	up
ENSDARG00000028784	si:dkey-24p1.6	1809.39	0.753497	0.21627	3.48406	0.000493867	0.0152247	0.6546	up
ENSDARG00000005108	oclna	1005.56	0.519969	0.149291	3.48291	0.000495987	0.0152601	0.48506	up
ENSDARG00000091640	si:ch73-352p4.5	521.343	0.689985	0.198168	3.48181	0.00049804	0.0152933	0.612393	up
ENSDARG00000041592	dcun1d2b	136.013	-1.00491	0.288766	-3.48001	0.000501397	0.0153664	-0.791377	down
ENSDARG00000014954	snx33	210.355	-0.801968	0.230542	-3.47862	0.000504001	0.0154162	-0.68451	down
ENSDARG00000017525	ccnt1	719.205	-0.643878	0.185167	-3.47728	0.000506536	0.0154452	-0.579661	down
ENSDARG00000107441	TANC2	496.864	-0.799831	0.23003	-3.47708	0.000506914	0.0154452	-0.682972	down
ENSDARG00000077567	angel1	506.97	-0.795591	0.22888	-3.47602	0.000508921	0.0154763	-0.680454	down
ENSDARG00000031345	RTKN	138.077	-0.841458	0.242358	-3.47197	0.000516657	0.0156812	-0.707258	down
ENSDARG00000021859	erap1b	510.377	-0.704526	0.20314	-3.46818	0.000523989	0.0157517	-0.621681	down
ENSDARG00000039436	il13ra2	142.127	1.10834	0.319562	3.4683	0.000523768	0.0157517	0.833097	up
ENSDARG00000044182	stau1	807.752	0.521335	0.150301	3.4686	0.000523175	0.0157517	0.48587	up
ENSDARG00000100584	ccdc40	156.518	-0.986807	0.284467	-3.46897	0.000522458	0.0157517	-0.782482	down
ENSDARG00000104227	nop10	511.281	0.854582	0.246276	3.47002	0.000520429	0.0157517	0.714677	up
ENSDARG00000098909	SHC3	56.7825	-1.53185	0.442017	-3.4656	0.000529048	0.0158734	-0.936182	down
ENSDARG00000117238	CU463231.2	7.81638	-5.55752	1.60532	-3.46194	0.000536288	0.01606	-0.610132	down
ENSDARG00000007808	zdhhc16a	75.6335	-1.49115	0.430826	-3.46115	0.000537873	0.0160769	-0.93053	down
ENSDARG00000058644	dnajb2	130.307	1.01883	0.294667	3.45756	0.000545091	0.0162617	0.795833	up
ENSDARG00000051783	rplp0	1065.88	-0.54762	0.158419	-3.45679	0.000546652	0.0162743	-0.506536	down
ENSDARG00000074030	myt1a	2102.9	1.4498	0.419463	3.45633	0.000547582	0.0162743	0.920796	up
ENSDARG00000079610	akap9	2055.62	-0.865919	0.250619	-3.45513	0.000550035	0.0163163	-0.719791	down
ENSDARG00000018765	pknox1.1	488.552	0.625037	0.181167	3.45006	0.000560458	0.0165942	0.565129	up
ENSDARG00000031049	igsf21a	131.297	1.0006	0.290232	3.44759	0.000565604	0.0167151	0.786066	up
ENSDARG00000031015	dtna	26.3873	-2.24131	0.650573	-3.44513	0.000570789	0.0168167	-0.931165	down
ENSDARG00000103730	vgll4b	137.376	-0.970222	0.281637	-3.44494	0.000571182	0.0168167	-0.772292	down
ENSDARG00000062190	pde3b	1201.62	-0.652976	0.189664	-3.44281	0.000575697	0.016918	-0.584983	down
ENSDARG00000074634	keap1b	486.009	-0.844819	0.246082	-3.43307	0.000596779	0.0174779	-0.706455	down
ENSDARG00000102572	si:ch211-260e23.9	55.3152	1.27871	0.372479	3.43298	0.000596976	0.0174779	0.88282	up
ENSDARG00000013505	ube2kb	648.807	0.562439	0.16411	3.4272	0.000609838	0.0178213	0.517447	up
ENSDARG00000026577	cdk2	642.252	0.558427	0.163095	3.42395	0.000617183	0.0180025	0.51421	up
ENSDARG00000070080	nbeaa	867.985	-0.815586	0.238238	-3.42341	0.000618408	0.0180048	-0.689201	down
ENSDARG00000011055	fbxo9	315.403	0.649951	0.189886	3.42285	0.000619687	0.0180087	0.582063	up
ENSDARG00000104815	lmx1ba	29.2272	-1.87445	0.547816	-3.42167	0.000622374	0.0180534	-0.947637	down
ENSDARG00000044167	padi2	260.312	-0.760084	0.222349	-3.41843	0.000629842	0.0181718	-0.655333	down
ENSDARG00000079326	cabin1	970.541	-0.522671	0.152875	-3.41895	0.000628622	0.0181718	-0.485973	down
ENSDARG00000093852	si:dkey-19a16.1	14.2382	2.88327	0.843457	3.41839	0.000629921	0.0181718	0.876625	up
ENSDARG00000059460	sbf2	1123.62	-0.546084	0.159838	-3.41648	0.000634363	0.0182664	-0.504438	down
ENSDARG00000102097	nfkbiz	28.9906	2.69181	0.788509	3.4138	0.000640632	0.0184132	0.859702	up
ENSDARG00000062956	dagla	587.197	-0.52689	0.154633	-3.40736	0.000655939	0.0188187	-0.489104	down
ENSDARG00000117483	BX005308.2	22.5365	2.20857	0.6484	3.40619	0.000658769	0.0188655	0.928629	up
ENSDARG00000101413	dusp7	128.782	-0.910891	0.267624	-3.40362	0.000664994	0.0190092	-0.739622	down
ENSDARG00000042796	yy1a	77.0817	1.20262	0.353488	3.40215	0.000668589	0.0190462	0.856189	up
ENSDARG00000059303	hnrnpl2	623.986	0.654901	0.192499	3.4021	0.000668712	0.0190462	0.584964	up
ENSDARG00000062976	iffo1a	113.68	1.29812	0.381666	3.40121	0.000670886	0.0190735	0.8827	up
ENSDARG00000079534	ENSDARG00000079534|zgc:175135	17.8515	2.50351	0.736617	3.39866	0.000677174	0.0191484	0.902894	up
ENSDARG00000086484	fbxw10	305.288	0.677498	0.199308	3.39925	0.000675705	0.0191484	0.600378	up
ENSDARG00000097693	si:ch211-248a14.8	17.7306	2.35032	0.691472	3.399	0.000676323	0.0191484	0.92077	up
ENSDARG00000038870	slu7	4478.33	0.466817	0.13745	3.39627	0.000683115	0.0192817	0.439971	up
ENSDARG00000095705	CDPF1	194.224	0.753296	0.221865	3.39529	0.000685556	0.019316	0.649935	up
ENSDARG00000117523	CR936479.1	12.4557	3.08661	0.909221	3.39478	0.000686826	0.0193171	0.839515	up
ENSDARG00000007289	metrnlb	52.0579	-1.68173	0.495676	-3.3928	0.000691818	0.0193655	-0.93386	down
ENSDARG00000023272	tfap2d	54.2595	-1.91242	0.563697	-3.39263	0.00069224	0.0193655	-0.933055	down
ENSDARG00000115875	ENSDARG00000115875|si:ch211-113a14.19	1070.93	0.498999	0.147043	3.39355	0.000689934	0.0193655	0.466421	up
ENSDARG00000003091	oclnb	661.309	0.621638	0.18335	3.39044	0.000697811	0.0194506	0.560796	up
ENSDARG00000054984	zbtb41	201.446	0.804687	0.237306	3.39092	0.000696572	0.0194506	0.680907	up
ENSDARG00000100031	TADA1	1004.66	-0.634289	0.187108	-3.38997	0.000698994	0.0194506	-0.569821	down
ENSDARG00000009830	hdlbpa	16401.6	-0.486835	0.143688	-3.38814	0.000703686	0.0195121	-0.456397	down
ENSDARG00000036687	bcl9	5556.34	-0.472812	0.139533	-3.38852	0.000702697	0.0195121	-0.444834	down
ENSDARG00000075269	si:dkey-20i10.7	535.359	0.963915	0.284617	3.38671	0.000707368	0.0195707	0.763733	up
ENSDARG00000090061	CR394546.2	10.8699	4.20264	1.24134	3.38557	0.000710294	0.0195707	0.707862	up
ENSDARG00000098378	CU694197.1	105.205	1.10127	0.325302	3.38539	0.00071078	0.0195707	0.821051	up
ENSDARG00000099283	epb41a	367.933	0.569371	0.168164	3.38581	0.000709675	0.0195707	0.521703	up
ENSDARG00000061445	adcy6a	276.299	-0.868654	0.256707	-3.38383	0.000714825	0.0196477	-0.716117	down
ENSDARG00000086345	cux2b	857.716	-0.485484	0.143494	-3.38332	0.000716154	0.0196499	-0.45521	down
ENSDARG00000015502	adam10b	243.755	-0.816513	0.241527	-3.38063	0.000723192	0.0198084	-0.686897	down
ENSDARG00000031968	cpped1	73.7317	-1.047	0.30993	-3.3782	0.000729611	0.0199495	-0.79914	down
ENSDARG00000043249	irf1b	36.4947	-1.62051	0.480145	-3.37505	0.00073803	0.0201446	-0.927617	down
ENSDARG00000002659	mapre1b	1432.85	0.476868	0.14142	3.372	0.000746258	0.0202987	0.447931	up
ENSDARG00000019231	sptan1	5869.19	-0.509385	0.151056	-3.37216	0.000745824	0.0202987	-0.474415	down
ENSDARG00000073870	gdpd2	56.262	-1.40202	0.416022	-3.37006	0.000751512	0.0204063	-0.898696	down
ENSDARG00000063544	pip4k2ab	72.2878	-1.34213	0.398329	-3.3694	0.000753312	0.0204199	-0.885479	down
ENSDARG00000060849	dlgap4a	1741.56	-0.547988	0.162738	-3.36731	0.000759051	0.0205401	-0.504794	down
ENSDARG00000036994	tbc1d16	880.473	-0.601822	0.178815	-3.36561	0.000763756	0.0206319	-0.545448	down
ENSDARG00000091897	BX323884.1	21.5471	-8.00302	2.38032	-3.36216	0.000773367	0.0208557	-0.206366	down
ENSDARG00000036774	rgs12b	295.714	-0.688362	0.204771	-3.36162	0.000774857	0.0208601	-0.606261	down
ENSDARG00000012972	cfl1l	964.807	0.66654	0.198372	3.36005	0.000779297	0.0209326	0.591399	up
ENSDARG00000088984	cep131	1023.05	-0.753662	0.224323	-3.35972	0.000780212	0.0209326	-0.648304	down
ENSDARG00000045372	ngdn	681.998	0.549773	0.163753	3.35734	0.000786971	0.0210421	0.505916	up
ENSDARG00000079089	fbxw8	176.339	-0.915629	0.272721	-3.35739	0.00078683	0.0210421	-0.737966	down
ENSDARG00000013475	cct4	1634.72	-0.609915	0.181999	-3.3512	0.000804616	0.0214773	-0.550953	down
ENSDARG00000017023	ak7b	49.6588	2.18463	0.652078	3.35026	0.000807345	0.0214773	0.894864	up
ENSDARG00000093570	si:dkey-25o1.7	13.5914	2.6097	0.778908	3.35046	0.000806786	0.0214773	0.89113	up
ENSDARG00000116334	tmem17	30.5586	1.76793	0.527952	3.34865	0.000812063	0.0215663	0.926288	up
ENSDARG00000075470	znf989	450.414	0.819525	0.244798	3.34776	0.000814664	0.0215989	0.68675	up
ENSDARG00000004173	copa	2250.32	-0.483498	0.144519	-3.34556	0.000821168	0.0217347	-0.452937	down
ENSDARG00000014239	esyt1b	470.728	0.937134	0.280515	3.34076	0.000835481	0.0220393	0.747268	up
ENSDARG00000025106	ppp3cb	33.7788	1.54772	0.46325	3.34101	0.000834745	0.0220393	0.914668	up
ENSDARG00000097755	CR626882.3	55.8755	-1.49256	0.446909	-3.33973	0.000838597	0.0220845	-0.905594	down
ENSDARG00000036161	hnrnpa0l	3475.66	0.493876	0.147935	3.33846	0.000842434	0.0221114	0.461274	up
ENSDARG00000053179	cttnbp2nla	213.231	-0.955476	0.286175	-3.33879	0.000841452	0.0221114	-0.755325	down
ENSDARG00000045687	pdzrn4	106.35	1.08708	0.32589	3.33572	0.000850798	0.0222487	0.809397	up
ENSDARG00000070626	cacng8b	45.1111	-1.58139	0.474129	-3.33535	0.000851909	0.0222487	-0.913705	down
ENSDARG00000095126	si:dkey-82i20.2	29.4662	1.94925	0.584275	3.33618	0.00084938	0.0222487	0.925401	up
ENSDARG00000006757	klhl41b	6.05862	5.93751	1.78052	3.3347	0.000853914	0.0222641	0.434374	up
ENSDARG00000060785	pcnx4	336.779	-0.599915	0.179932	-3.33412	0.000855686	0.0222733	-0.543093	down
ENSDARG00000062363	phex	2797.44	-0.507713	0.152325	-3.33308	0.000858889	0.0223011	-0.472317	down
ENSDARG00000077126	snrnp70	860.339	0.489975	0.147013	3.33286	0.000859591	0.0223011	0.458016	up
ENSDARG00000099767	fhdc2	1465.46	-0.60784	0.182406	-3.33235	0.000861164	0.0223051	-0.548847	down
ENSDARG00000053165	zgc:113377	321.496	0.76728	0.230436	3.32969	0.000869438	0.0224824	0.654982	up
ENSDARG00000076755	ap5s1	65.0013	1.58881	0.478768	3.31853	0.000904912	0.0233613	0.909323	up
ENSDARG00000078186	tex2	1180.37	0.488833	0.147347	3.31756	0.000908073	0.0234045	0.456799	up
ENSDARG00000076486	acp1	412.52	-0.806326	0.243261	-3.31465	0.000917575	0.0236107	-0.676971	down
ENSDARG00000093704	si:dkeyp-46h3.8	90.0757	1.28049	0.386386	3.31403	0.000919619	0.0236246	0.864353	up
ENSDARG00000077114	arhgef16	966.541	0.491674	0.148406	3.31304	0.000922869	0.0236309	0.459032	up
ENSDARG00000117311	CABZ01071326.1	14.2945	2.75048	0.830182	3.31311	0.000922654	0.0236309	0.843978	up
ENSDARG00000097753	slirp	211.152	0.921897	0.278321	3.31235	0.00092515	0.0236411	0.737593	up
ENSDARG00000101073	si:zfos-1011f11.2	42.3964	-1.49251	0.450692	-3.31159	0.000927678	0.0236411	-0.899478	down
ENSDARG00000112909	ZNF462	364.131	-0.898082	0.271196	-3.31156	0.000927781	0.0236411	-0.725587	down
ENSDARG00000058486	caps2	9.45304	4.14812	1.25323	3.30994	0.000933159	0.0237397	0.722981	up
ENSDARG00000020749	caprin2	4138.76	-0.590339	0.178436	-3.30841	0.000938272	0.0238312	-0.535283	down
ENSDARG00000101644	ARHGEF17	711.581	-0.701973	0.212238	-3.30748	0.000941385	0.0238717	-0.612759	down
ENSDARG00000091902	b3gnt2b	973.437	0.526371	0.159218	3.30597	0.000946476	0.0239621	0.486538	up
ENSDARG00000026784	robo1	436.91	-0.805853	0.244054	-3.30194	0.000960175	0.0242309	-0.675647	down
ENSDARG00000101497	ENSDARG00000101497|znf1047	41.3963	1.76725	0.535184	3.30213	0.000959543	0.0242309	0.916552	up
ENSDARG00000042440	p2rx7	45.4815	1.5054	0.456343	3.29883	0.000970887	0.0244265	0.900737	up
ENSDARG00000102583	il4r.1	7.45217	-4.53599	1.37505	-3.29879	0.000971034	0.0244265	-0.726841	down
ENSDARG00000077639	intu	815.633	-0.573127	0.173853	-3.29662	0.000978546	0.0245762	-0.522122	down
ENSDARG00000091821	smc6	311.497	0.685658	0.208093	3.29496	0.000984365	0.0246829	0.601572	up
ENSDARG00000098338	si:ch73-340n8.4	198.17	0.745008	0.226258	3.29274	0.000992163	0.0248388	0.639307	up
ENSDARG00000096566	zgc:165656	306.265	0.650728	0.197718	3.29119	0.000997658	0.0249367	0.577846	up
ENSDARG00000021787	abcb5	1027.36	0.541101	0.164631	3.28674	0.00101353	0.0252693	0.497514	up
ENSDARG00000061205	stag1a	224.493	0.970747	0.295408	3.28612	0.00101578	0.0252693	0.75699	up
ENSDARG00000088831	si:dkey-81j8.6	32.0535	2.42659	0.738437	3.28612	0.00101579	0.0252693	0.851514	up
ENSDARG00000071197	usp40	578.835	-0.538173	0.163911	-3.28332	0.00102592	0.0254811	-0.49517	down
ENSDARG00000079378	phldb1b	77.4816	-1.45614	0.443659	-3.28212	0.0010303	0.0255179	-0.888112	down
ENSDARG00000103462	dvl3b	41.9829	-1.86675	0.56878	-3.28202	0.00103065	0.0255179	-0.904302	down
ENSDARG00000068995	h2ax1	230.189	1.15524	0.352114	3.28086	0.00103492	0.0255419	0.824372	up
ENSDARG00000075492	ccdc160	304.224	0.803928	0.245104	3.27995	0.00103824	0.0255419	0.673358	up
ENSDARG00000096578	cul4a	900.19	-0.716522	0.218482	-3.27955	0.00103974	0.0255419	-0.620777	down
ENSDARG00000103415	ppp4r3b	1208.13	-0.603004	0.18384	-3.28005	0.00103789	0.0255419	-0.543626	down
ENSDARG00000103494	usp43a	33.5237	-1.51356	0.461462	-3.27992	0.00103838	0.0255419	-0.895679	down
ENSDARG00000110909	ENSDARG00000110909|zgc:173552	418.366	-1.04712	0.320335	-3.26883	0.00107993	0.0264878	-0.786137	down
ENSDARG00000055540	pfkfb4a	292.917	0.758708	0.232227	3.26709	0.00108658	0.0265564	0.646301	up
ENSDARG00000062558	rspry1	337.67	0.588725	0.180216	3.26678	0.0010878	0.0265564	0.532788	up
ENSDARG00000098834	sox4b	259.44	-0.94382	0.288855	-3.26745	0.00108522	0.0265564	-0.743317	down
ENSDARG00000003655	tmem59l	352.946	-0.680975	0.208621	-3.26418	0.00109782	0.0267036	-0.59704	down
ENSDARG00000060494	eprs1	3113.83	-0.543869	0.166622	-3.26409	0.00109818	0.0267036	-0.499106	down
ENSDARG00000104436	zgc:153426	14.705	3.09828	0.949258	3.26389	0.00109892	0.0267036	0.760523	up
ENSDARG00000103667	gga3a	507.967	-0.702134	0.215172	-3.26312	0.00110192	0.0267352	-0.610807	down
ENSDARG00000073893	dnase2	305.586	0.75455	0.231332	3.26176	0.00110724	0.026823	0.643351	up
ENSDARG00000075570	ide	2253.54	0.414581	0.127187	3.25961	0.00111565	0.0269851	0.393999	up
ENSDARG00000098768	BX005124.1	82.8654	-1.13816	0.349527	-3.25629	0.00112877	0.0272603	-0.8157	down
ENSDARG00000045936	pax6b	147.408	-1.30114	0.399796	-3.25451	0.0011359	0.0273333	-0.856454	down
ENSDARG00000063050	rc3h2	100.425	-1.08202	0.332496	-3.25423	0.001137	0.0273333	-0.796725	down
ENSDARG00000111877	bcl7ba	1601.39	0.464835	0.142807	3.25499	0.00113397	0.0273333	0.436118	up
ENSDARG00000040087	epb41l4a	80.0793	-1.14039	0.350728	-3.25148	0.00114806	0.0274233	-0.815424	down
ENSDARG00000068893	mettl5	255.915	0.642067	0.197489	3.25115	0.0011494	0.0274233	0.570246	up
ENSDARG00000087131	ifnlr1	243.314	-0.725253	0.223077	-3.25113	0.00114947	0.0274233	-0.624718	down
ENSDARG00000100842	si:ch211-223a21.4	10.3328	3.16753	0.97378	3.25281	0.00114268	0.0274233	0.798102	up
ENSDARG00000104848	cdkal1	245.236	-0.820428	0.252287	-3.25197	0.00114608	0.0274233	-0.68028	down
ENSDARG00000027234	ift88	582.56	-0.810446	0.249621	-3.24671	0.00116749	0.0278109	-0.674655	down
ENSDARG00000060813	plekha7a	61.5168	1.41774	0.437264	3.24228	0.00118576	0.0282035	0.875076	up
ENSDARG00000021589	tmem60	188.344	-0.783595	0.241867	-3.23978	0.00119623	0.0284097	-0.659048	down
ENSDARG00000071097	si:ch73-367f21.4	365.219	0.741663	0.228998	3.23873	0.00120064	0.0284284	0.634371	up
ENSDARG00000114503	ENSDARG00000114503|phtf2	61.9923	-1.35138	0.417237	-3.23888	0.00120002	0.0284284	-0.862686	down
ENSDARG00000054378	pcbp3	45.8137	-1.43336	0.442641	-3.2382	0.00120288	0.0284387	-0.875869	down
ENSDARG00000010563	spopla	700.649	0.555043	0.171727	3.23212	0.00122875	0.0290066	0.506793	up
ENSDARG00000090346	zmp:0000000991	132.962	1.20811	0.373915	3.23098	0.00123368	0.0290793	0.830476	up
ENSDARG00000099812	si:dkey-31f5.11	126.783	-0.822563	0.254643	-3.23026	0.00123677	0.0291085	-0.680084	down
ENSDARG00000087674	si:ch1073-127d16.1	109.951	1.1394	0.352822	3.22939	0.00124057	0.0291542	0.812995	up
ENSDARG00000010945	rapgef6	30.9023	-1.68548	0.5222	-3.22765	0.00124813	0.0291576	-0.892884	down
ENSDARG00000014085	atp6v1e1a	44.9876	1.45048	0.449369	3.22781	0.0012474	0.0291576	0.878028	up
ENSDARG00000092381	ENSDARG00000092381|zgc:153759	6.23568	4.98106	1.5429	3.22838	0.00124496	0.0291576	0.639429	up
ENSDARG00000104114	kmt5ab	3625.53	0.479815	0.148614	3.22861	0.00124394	0.0291576	0.44787	up
ENSDARG00000076014	ERC1	736.143	-0.603251	0.187027	-3.22547	0.00125764	0.0293362	-0.541995	down
ENSDARG00000062661	abca4b	26.7596	-1.80644	0.560259	-3.2243	0.0012628	0.029413	-0.892615	down
ENSDARG00000075555	adamts17	88.3845	1.20563	0.374079	3.22293	0.00126887	0.0295107	0.829638	up
ENSDARG00000010603	kctd9b	189.133	-0.691592	0.214819	-3.21942	0.00128452	0.0298305	-0.601843	down
ENSDARG00000057089	ftsj1	488.83	0.53765	0.167218	3.21527	0.0013032	0.0301752	0.493147	up
ENSDARG00000079348	GRIN2B	101.882	-1.13863	0.354089	-3.21566	0.00130145	0.0301752	-0.809892	down
ENSDARG00000015236	pycr3	343.055	-1.0072	0.313424	-3.21353	0.00131113	0.0303142	-0.764302	down
ENSDARG00000104439	cldnd1a	180.349	-0.878928	0.273596	-3.2125	0.00131583	0.0303781	-0.707505	down
ENSDARG00000102874	immt	1348.97	-0.525646	0.163651	-3.212	0.00131815	0.030387	-0.483786	down
ENSDARG00000006062	akap1b	3412.91	-0.456109	0.142102	-3.20974	0.00132856	0.0304485	-0.428177	down
ENSDARG00000011855	aak1a	537.46	-0.492071	0.153297	-3.20991	0.00132776	0.0304485	-0.457341	down
ENSDARG00000036593	kdm2ba	704.236	0.829805	0.258469	3.21046	0.00132522	0.0304485	0.682574	up
ENSDARG00000039543	mrps6	137.038	0.839233	0.261363	3.21099	0.00132277	0.0304485	0.687703	up
ENSDARG00000074636	cep170b	3016.74	-0.475981	0.148313	-3.20931	0.00133054	0.0304494	-0.444403	down
ENSDARG00000007523	kmt2e	886.228	-0.83198	0.259653	-3.2042	0.00135437	0.0309498	-0.683062	down
ENSDARG00000009942	cdc6	1404.1	0.428954	0.134148	3.19761	0.0013857	0.0316197	0.405393	up
ENSDARG00000071037	pex13	1026.73	0.527729	0.165249	3.19354	0.00140539	0.0320224	0.484981	up
ENSDARG00000059020	thap1	386.126	-0.630906	0.197807	-3.18949	0.00142522	0.0324275	-0.560056	down
ENSDARG00000113506	BX469912.12	20640.7	-0.591992	0.185658	-3.18862	0.00142956	0.0324791	-0.532677	down
ENSDARG00000116680	zgc:56235	194.751	-0.87358	0.274015	-3.18807	0.00143224	0.0324929	-0.702929	down
ENSDARG00000071347	aftphb	1627.38	0.554738	0.174138	3.18563	0.00144441	0.0327219	0.50527	up
ENSDARG00000067730	trpc6b	41.878	1.42531	0.447539	3.18478	0.00144864	0.0327706	0.862977	up
ENSDARG00000103476	trpm1b	41.1961	1.44841	0.455057	3.18293	0.00145794	0.0329335	0.866667	up
ENSDARG00000051809	btr12	1271.38	-0.440783	0.138525	-3.18198	0.0014627	0.0329937	-0.415056	down
ENSDARG00000077052	tnrc18	6094.01	-0.432529	0.135961	-3.18127	0.00146629	0.0330273	-0.408156	down
ENSDARG00000097743	si:dkey-276j7.2	14.4255	-3.27809	1.03093	-3.17974	0.00147405	0.0331545	-0.690647	down
ENSDARG00000062080	shc2	64.2766	-1.13002	0.355525	-3.17846	0.00148062	0.0332546	-0.802218	down
ENSDARG00000077549	aifm2	211.549	0.672539	0.211705	3.17678	0.00148921	0.0334	0.587448	up
ENSDARG00000103771	cep128	434.686	-0.531302	0.167346	-3.17487	0.00149904	0.0335726	-0.48721	down
ENSDARG00000117196	CABZ01022569.5	5695.85	-0.761207	0.239814	-3.17416	0.00150269	0.0336064	-0.641892	down
ENSDARG00000061908	mfsd12a	939.425	0.510816	0.16098	3.17316	0.0015079	0.0336749	0.471377	up
ENSDARG00000115987	srp14	370.737	0.670608	0.211381	3.17251	0.00151127	0.0337025	0.586031	up
ENSDARG00000087369	cep162	1869.71	-0.405369	0.12784	-3.1709	0.00151966	0.0338414	-0.385043	down
ENSDARG00000102125	iqsec2a	710.414	-0.537534	0.169613	-3.16917	0.00152875	0.0339958	-0.491809	down
ENSDARG00000059801	pdzd2	227.643	-0.854894	0.269857	-3.16795	0.00153519	0.0340908	-0.691956	down
ENSDARG00000090870	si:ch1073-263o8.2	524.342	-0.706218	0.22308	-3.16576	0.00154678	0.0342997	-0.608412	down
ENSDARG00000117312	CABZ01044746.1	670.684	0.565442	0.178714	3.16395	0.00155644	0.0344654	0.512597	up
ENSDARG00000017010	scamp2l	660.173	0.56663	0.179227	3.16152	0.00156947	0.0347049	0.513409	up
ENSDARG00000037746	actb1	12355.3	-0.520212	0.164776	-3.15708	0.0015936	0.0351889	-0.478264	down
ENSDARG00000018921	lratd1	182.027	-0.857664	0.271999	-3.15319	0.00161496	0.0352212	-0.692381	down
ENSDARG00000019613	ip6k2b	43.6626	-1.35566	0.429909	-3.15336	0.00161403	0.0352212	-0.84729	down
ENSDARG00000025269	pdcd6ip	2010.81	-0.470184	0.14897	-3.15623	0.00159823	0.0352212	-0.43873	down
ENSDARG00000042659	thyn1	59.9304	-1.18075	0.374468	-3.15314	0.00161522	0.0352212	-0.812805	down
ENSDARG00000086471	pkig	740.906	0.492129	0.155974	3.1552	0.00160386	0.0352212	0.456288	up
ENSDARG00000089787	crebzf	50.503	1.66782	0.528793	3.154	0.00161047	0.0352212	0.871661	up
ENSDARG00000100409	camlg	2450.14	-0.401638	0.127298	-3.15509	0.00160448	0.0352212	-0.381663	down
ENSDARG00000101697	si:dkey-30e9.7	12.9677	-2.73479	0.866739	-3.15526	0.00160354	0.0352212	-0.781923	down
ENSDARG00000102960	vps54	2361.28	-0.466587	0.147962	-3.15343	0.00161365	0.0352212	-0.435763	down
ENSDARG00000037069	zdhhc14	10.2254	4.25369	1.34982	3.15129	0.00162549	0.0352247	0.604901	up
ENSDARG00000062106	klf5b	25.0977	1.80044	0.571375	3.15107	0.00162672	0.0352247	0.877759	up
ENSDARG00000062489	march8	415.899	0.705349	0.223871	3.1507	0.00162882	0.0352247	0.606994	up
ENSDARG00000070721	vdrb	169.612	0.819066	0.259867	3.15187	0.00162231	0.0352247	0.672424	up
ENSDARG00000090444	ponzr1	25.7174	1.79199	0.568614	3.15151	0.00162431	0.0352247	0.875443	up
ENSDARG00000098507	lyar	1068.96	0.606755	0.192522	3.15161	0.00162374	0.0352247	0.541916	up
ENSDARG00000030177	uchl3	321.229	0.892653	0.283364	3.1502	0.00163157	0.0352355	0.70896	up
ENSDARG00000033440	metap1	312.351	-0.615686	0.195511	-3.1491	0.00163773	0.0353201	-0.547954	down
ENSDARG00000040332	crfb2	23.9223	1.81987	0.578763	3.14441	0.00166421	0.0357602	0.87562	up
ENSDARG00000042759	cnstb	42.5087	-1.41419	0.44969	-3.14481	0.00166193	0.0357602	-0.854399	down
ENSDARG00000061946	commd4	64.4269	1.11609	0.354959	3.14428	0.00166496	0.0357602	0.792575	up
ENSDARG00000087564	nek11	143.881	-0.805248	0.256371	-3.14095	0.00168402	0.0360711	-0.664312	down
ENSDARG00000103580	CABZ01110379.1	180.764	-0.87333	0.278018	-3.14127	0.00168215	0.0360711	-0.698799	down
ENSDARG00000056252	sort1b	112.143	-1.14223	0.364077	-3.13733	0.00170495	0.0364697	-0.798787	down
ENSDARG00000102626	frem2b	121.78	-1.02505	0.326915	-3.13554	0.00171538	0.0366429	-0.761642	down
ENSDARG00000005834	gatad2b	1460.78	-0.489909	0.156342	-3.13358	0.0017269	0.0367689	-0.454048	down
ENSDARG00000031985	ptpa	472.351	0.514785	0.164307	3.13307	0.00172989	0.0367689	0.473496	up
ENSDARG00000056986	dact2	248.997	2.57273	0.821216	3.13283	0.00173132	0.0367689	0.746252	up
ENSDARG00000078657	FNDC10	14.9597	-2.59187	0.8274	-3.13255	0.00173297	0.0367689	-0.788772	down
ENSDARG00000105781	zgc:171727	5.35961	-4.98656	1.59119	-3.13385	0.00172528	0.0367689	-0.57897	down
ENSDARG00000098374		2056.66	-0.580639	0.185523	-3.12975	0.00174955	0.0370707	-0.522539	down
ENSDARG00000054213	hectd1	6996.34	-0.463131	0.148041	-3.1284	0.00175761	0.0371587	-0.432512	down
ENSDARG00000089092	si:cabz01054394.5	24.2633	-1.92835	0.616427	-3.12826	0.00175843	0.0371587	-0.858973	down
ENSDARG00000014047	cldn7b	418.778	0.687642	0.220216	3.12258	0.00179274	0.0378329	0.594607	up
ENSDARG00000101316	ppp4r1	1730.35	-0.523407	0.167669	-3.12166	0.00179833	0.0379	-0.479823	down
ENSDARG00000106724	CU655961.3	747.353	0.797176	0.255524	3.11977	0.0018099	0.0380926	0.658309	up
ENSDARG00000058322	enc3	442.571	-0.889945	0.285328	-3.11902	0.00181453	0.038139	-0.704491	down
ENSDARG00000101482	hk2	2388.17	-0.389312	0.12487	-3.11774	0.00182242	0.0382537	-0.370644	down
ENSDARG00000034189	oxsr1a	1623.12	0.646435	0.207449	3.11611	0.00183255	0.0383049	0.567541	up
ENSDARG00000079639	PRRC2B	8081.9	-0.450266	0.14448	-3.11646	0.00183037	0.0383049	-0.421822	down
ENSDARG00000086259	CU469420.1	46.8027	1.46718	0.470888	3.11578	0.0018346	0.0383049	0.854633	up
ENSDARG00000094612	si:dkey-262g12.3	24.9582	-1.97782	0.634661	-3.11634	0.00183112	0.0383049	-0.849933	down
ENSDARG00000010721	sept6	2491.74	0.4831	0.155115	3.11446	0.00184284	0.0384259	0.44827	up
ENSDARG00000098036	si:ch211-69l10.4	6.39787	-5.24904	1.68617	-3.113	0.00185196	0.0385649	-0.499483	down
ENSDARG00000075041	fmnl2b	198.284	-2.59824	0.834792	-3.11244	0.0018555	0.0385875	-0.734191	down
ENSDARG00000001870	atp1a1a.4	57.6763	-1.94246	0.624968	-3.1081	0.00188294	0.0390011	-0.842215	down
ENSDARG00000044774	pou5f3	2200.18	0.44574	0.143438	3.10754	0.0018865	0.0390011	0.417958	up
ENSDARG00000096676	AL929237.3	83.7432	1.49904	0.482479	3.10695	0.00189027	0.0390011	0.852053	up
ENSDARG00000097244	zgc:174263	324.635	0.646535	0.208061	3.10744	0.00188717	0.0390011	0.567278	up
ENSDARG00000100185	elovl7b	572.036	-0.549492	0.176854	-3.10703	0.00188976	0.0390011	-0.499047	down
ENSDARG00000101891	arid1ab	6140.23	-0.427869	0.137669	-3.10795	0.00188387	0.0390011	-0.403184	down
ENSDARG00000063244	lix1l	48.2255	1.42228	0.458299	3.10338	0.00191323	0.039423	0.848033	up
ENSDARG00000018891	rnaseh2a	410.303	0.646291	0.208356	3.10186	0.00192307	0.0395739	0.56691	up
ENSDARG00000078139	appl2	325.669	-0.728289	0.234831	-3.10133	0.00192651	0.0395929	-0.618214	down
ENSDARG00000089503	si:ch73-367f21.5	49.8196	-1.75884	0.567635	-3.09855	0.00194472	0.039915	-0.852259	down
ENSDARG00000029150	hsp90ab1	24365.3	-0.627316	0.202514	-3.09764	0.0019507	0.0399854	-0.553923	down
ENSDARG00000074301	cth	35.3955	2.02183	0.65282	3.09706	0.00195449	0.0399979	0.836789	up
ENSDARG00000078618	inpp5kb	160.026	0.748447	0.241686	3.09677	0.00195639	0.0399979	0.629673	up
ENSDARG00000063438	srebf2	1298.67	-0.50404	0.16287	-3.09475	0.00196981	0.04022	-0.464257	down
ENSDARG00000014259	eya1	50.5717	-1.30266	0.421031	-3.09397	0.00197498	0.0402481	-0.827378	down
ENSDARG00000056374	noxo1b	39.9181	-1.42032	0.45909	-3.09377	0.00197631	0.0402481	-0.843187	down
ENSDARG00000098951	BX957297.1	58.5531	1.65009	0.533468	3.09313	0.00198055	0.0402824	0.854569	up
ENSDARG00000097091	si:dkey-7j22.2	10.3805	3.49978	1.13196	3.09179	0.00198952	0.0403852	0.673008	up
ENSDARG00000099618	si:dkey-1b17.6	200.854	0.77623	0.251076	3.09161	0.00199075	0.0403852	0.645072	up
ENSDARG00000103811	agla	241.356	-0.623912	0.201839	-3.09113	0.00199397	0.0403985	-0.551345	down
ENSDARG00000098983	CABZ01112656.1	78.4925	-1.11099	0.359512	-3.09027	0.00199976	0.0404635	-0.782995	down
ENSDARG00000114329	HOOK3	831.516	-0.49408	0.15993	-3.08935	0.00200593	0.0405363	-0.456383	down
ENSDARG00000096959	si:dkey-29h14.10	53.2892	1.42129	0.460436	3.08684	0.00202298	0.0408283	0.843529	up
ENSDARG00000017386	sobpb	1165.24	0.48602	0.157566	3.08455	0.00203858	0.0410905	0.44992	up
ENSDARG00000059672	arhgap36	263.991	0.667349	0.216561	3.08157	0.0020591	0.041451	0.579511	up
ENSDARG00000045515	kin	410.042	0.541252	0.175704	3.08049	0.00206663	0.0415493	0.49221	up
ENSDARG00000030804	fam120b	328.74	-0.714563	0.232001	-3.08	0.00207001	0.0415641	-0.608669	down
ENSDARG00000061517	lrp1bb	139.878	-0.755043	0.245204	-3.07924	0.0020753	0.0416172	-0.632129	down
ENSDARG00000076623	col14a1b	107.838	-0.943373	0.306426	-3.07864	0.0020795	0.0416484	-0.723426	down
ENSDARG00000016782	huwe1	8168.77	-0.471767	0.153269	-3.07803	0.00208373	0.04168	-0.438492	down
ENSDARG00000076001	pip5k1ca	29.4086	-1.59575	0.518505	-3.0776	0.00208675	0.0416872	-0.852453	down
ENSDARG00000103054	dnm2b	922.389	-0.643517	0.209129	-3.07712	0.00209009	0.041701	-0.563852	down
ENSDARG00000103095	tbk1	440.133	-0.526946	0.171294	-3.07627	0.00209605	0.041767	-0.48134	down
ENSDARG00000027154	tpd52l2a	509.998	0.558818	0.181715	3.07525	0.00210327	0.0418577	0.504911	up
ENSDARG00000100150	FQ377903.1	327.249	0.71454	0.232393	3.0747	0.00210713	0.0418815	0.608475	up
ENSDARG00000053685	gtf2a2	1224.12	0.641923	0.208856	3.07352	0.00211548	0.0419944	0.562685	up
ENSDARG00000055719	ino80c	401.692	0.608655	0.198123	3.07211	0.00212551	0.042115	0.540224	up
ENSDARG00000073802	cntnap5l	33.0236	1.70497	0.55502	3.07191	0.00212691	0.042115	0.850823	up
ENSDARG00000039987	hivep2a	10.9314	3.51894	1.14576	3.07128	0.00213146	0.0421307	0.649654	up
ENSDARG00000040623	fosl2	20.156	2.68854	0.875447	3.07105	0.00213306	0.0421307	0.738752	up
ENSDARG00000075725	cep152	4432.2	-0.37443	0.121953	-3.07028	0.00213857	0.0421865	-0.357268	down
ENSDARG00000027602	lrfn1	202.511	-0.981255	0.319695	-3.06935	0.00214524	0.0422021	-0.737431	down
ENSDARG00000037393	slc43a1a	852.589	-0.561965	0.183074	-3.06961	0.00214338	0.0422021	-0.507063	down
ENSDARG00000104256	bco1	214.041	0.821168	0.267568	3.06901	0.0021477	0.0422021	0.666934	up
ENSDARG00000117760	CU929144.1	44.5202	1.83893	0.599257	3.06868	0.0021501	0.0422021	0.841945	up
ENSDARG00000102569	polr3a	1609.23	-0.428524	0.139693	-3.06761	0.00215776	0.0422995	-0.403109	down
ENSDARG00000025335	nek10	33.0497	1.68732	0.550177	3.06687	0.00216311	0.0423402	0.848924	up
ENSDARG00000037432	haus7	745.262	0.531562	0.17334	3.06658	0.00216522	0.0423402	0.48455	up
ENSDARG00000044161	grid1b	27.8706	-1.53048	0.499305	-3.06521	0.00217514	0.0424815	-0.846855	down
ENSDARG00000078433	spc25	349.856	0.592675	0.193381	3.0648	0.00217814	0.0424873	0.528874	up
ENSDARG00000024546	pla2g4aa	29.4362	-1.81848	0.593851	-3.06218	0.00219729	0.0428076	-0.843574	down
ENSDARG00000055360	llph	139.12	0.928174	0.30338	3.05944	0.00221752	0.0431483	0.715347	up
ENSDARG00000105239	ecm1b	19.422	2.16858	0.709274	3.05747	0.00223216	0.0433795	0.822053	up
ENSDARG00000074381	farp1	925.549	-0.478369	0.15666	-3.05355	0.00226151	0.0438957	-0.443217	down
ENSDARG00000117550	LO018168.1	540.043	-0.553425	0.181276	-3.05294	0.00226611	0.0439307	-0.50028	down
ENSDARG00000031681	atp6v0b	337.168	0.579865	0.189966	3.05247	0.00226969	0.0439459	0.519396	up
ENSDARG00000007657	ccnh	487.595	0.682416	0.223772	3.0496	0.00229147	0.0442507	0.587466	up
ENSDARG00000029043	nup42	189.794	-0.780557	0.255978	-3.04932	0.00229363	0.0442507	-0.644061	down
ENSDARG00000054076	tatdn3	46.5284	1.69202	0.55489	3.04928	0.00229388	0.0442507	0.84426	up
ENSDARG00000018773	hivep2b	25.1394	-2.37715	0.780706	-3.04487	0.00232781	0.0448503	-0.772945	down
ENSDARG00000075383	gramd1ba	76.4653	-1.09557	0.360028	-3.043	0.0023423	0.0450192	-0.771494	down
ENSDARG00000078311	dcaf6	567.577	-0.528767	0.173765	-3.04301	0.00234228	0.0450192	-0.481742	down
ENSDARG00000020981	slc35a3b	68.4619	-1.05057	0.345511	-3.04063	0.00236081	0.0452643	-0.757912	down
ENSDARG00000068912	zgc:153012	196.816	-0.759324	0.249722	-3.04068	0.00236048	0.0452643	-0.631976	down
ENSDARG00000060392	ash2l	853.467	0.445242	0.146494	3.03932	0.0023711	0.0453509	0.416363	up
ENSDARG00000061723	tmem64	822.274	-0.480027	0.157937	-3.03935	0.00237086	0.0453509	-0.444237	down
ENSDARG00000104809	ENSDARG00000104809|top1mt	619.752	-0.581069	0.191241	-3.03841	0.0023783	0.0454334	-0.51971	down
ENSDARG00000075682	orc6	883.051	0.521068	0.171551	3.03739	0.00238635	0.0455317	0.47586	up
ENSDARG00000104453	flt4	69.6714	1.05461	0.347265	3.0369	0.00239025	0.0455509	0.759471	up
ENSDARG00000095300	mxra7	125.769	0.910962	0.30002	3.03634	0.00239468	0.0455801	0.705933	up
ENSDARG00000001897	man2b1	411.587	-0.739939	0.243874	-3.0341	0.00241253	0.0457955	-0.62064	down
ENSDARG00000060153	h6pd	55.2248	-1.14827	0.37849	-3.03383	0.00241472	0.0457955	-0.784938	down
ENSDARG00000093924	BX890562.2	74.4219	1.20901	0.398517	3.03378	0.00241507	0.0457955	0.797276	up
ENSDARG00000094242	znf1171	111.104	0.961124	0.316841	3.03346	0.00241765	0.0457955	0.726076	up
ENSDARG00000068367	nfkbie	137.568	0.889591	0.293548	3.03048	0.00244165	0.0461945	0.695969	up
ENSDARG00000009336	aif1l	2201.65	0.53404	0.176248	3.03005	0.00244512	0.0462045	0.485343	up
ENSDARG00000043963	si:ch211-241j12.3	8740.85	-0.601913	0.198903	-3.02617	0.00247674	0.0466898	-0.533702	down
ENSDARG00000090871	si:dkey-210j14.4	42.7314	1.39425	0.46073	3.02618	0.00247664	0.0466898	0.827562	up
ENSDARG00000070145	magi1a	54.6773	1.27097	0.4204	3.02323	0.00250094	0.0470895	0.808127	up
ENSDARG00000015851	pnn	2162.99	0.591178	0.195864	3.01831	0.0025419	0.0478035	0.525988	up
ENSDARG00000006924	fbxo38	1951.13	-0.4979	0.165005	-3.01748	0.00254889	0.0478776	-0.457643	down
ENSDARG00000076297	nfatc3a	377.435	-0.545183	0.18075	-3.01622	0.00255948	0.0480192	-0.493145	down
ENSDARG00000078095	cipcb	939.793	-0.45878	0.152124	-3.01582	0.00256283	0.0480248	-0.426882	down
ENSDARG00000004151	rab23	253.303	0.702874	0.23315	3.01468	0.00257248	0.048091	0.597953	up
ENSDARG00000070826	bpgm	113.959	0.819161	0.271702	3.01492	0.00257046	0.048091	0.661674	up
ENSDARG00000079542	stard13a	50.6974	-1.18894	0.394543	-3.01345	0.00258294	0.0482292	-0.791272	down
ENSDARG00000037559	uba1	4225.03	-0.45316	0.150593	-3.00916	0.00261968	0.0487541	-0.422228	down
ENSDARG00000055255	pitpnm3	144.698	-0.838373	0.278647	-3.00873	0.00262346	0.0487541	-0.669974	down
ENSDARG00000097496	si:dkey-6e2.2	894.807	-0.444134	0.147608	-3.00887	0.00262224	0.0487541	-0.414936	down
ENSDARG00000103774	limch1b	573.324	-0.652808	0.216929	-3.00932	0.00261837	0.0487541	-0.566717	down
ENSDARG00000044142	acss1	356.394	0.559926	0.186195	3.0072	0.0026367	0.0489423	0.503513	up
ENSDARG00000001414	mctp2a	15.2766	2.87215	0.955289	3.00658	0.00264207	0.0489843	0.700579	up
ENSDARG00000000551	slc1a4	38.3338	-2.05568	0.683957	-3.00557	0.00265088	0.0490897	-0.800085	down
ENSDARG00000010149	atp5fa1	5409.52	-0.473475	0.157573	-3.0048	0.00265758	0.0490981	-0.438318	down
ENSDARG00000089159	acot14	92.6489	-1.02766	0.341994	-3.00491	0.00265662	0.0490981	-0.745795	down
ENSDARG00000060004	fzd7a	24.1153	-1.99456	0.664198	-3.00296	0.00267369	0.0493377	-0.812878	down
ENSDARG00000012196	fer	1714.57	-0.494188	0.164654	-3.00137	0.00268765	0.0493611	-0.454397	down
ENSDARG00000027087	tgfb2	72.3958	-1.12002	0.373163	-3.00144	0.00268709	0.0493611	-0.772018	down
ENSDARG00000030789	ddx18	3519.96	-0.633819	0.2112	-3.00103	0.00269065	0.0493611	-0.553994	down
ENSDARG00000097425	CU638870.1	7.42062	3.6847	1.22777	3.00114	0.00268969	0.0493611	0.665638	up
ENSDARG00000099479	SYDE2	68.346	-1.03491	0.344694	-3.00241	0.00267856	0.0493611	-0.74741	down
ENSDARG00000008542	yod1	399.705	0.603361	0.201089	3.00047	0.00269563	0.0493947	0.533704	up
ENSDARG00000059680	fscn1a	2496.09	-0.453581	0.151192	-3.00003	0.00269954	0.0494088	-0.422388	down
ENSDARG00000117245	CABZ01010098.1	342.885	-0.81988	0.273346	-2.99943	0.00270488	0.049449	-0.660384	down
ENSDARG00000112045	AXL	46.7575	-1.33873	0.44649	-2.99834	0.00271455	0.0495681	-0.812568	down
ENSDARG00000103900	sept9b	10.8551	2.84676	0.949828	2.99713	0.00272531	0.0497069	0.730505	up
ENSDARG00000098949	mslna	11.311	-2.67	0.89122	-2.9959	0.0027364	0.0498512	-0.7373	down
ENSDARG00000098604	si:dkey-14o6.4	11.7209	3.71961	1.24211	2.9946	0.00274807	0.050006	0.579814	-
ENSDARG00000015686	bmp6	24.0124	1.98583	0.663735	2.9919	0.00277249	0.0503452	0.814984	-
ENSDARG00000037363	dennd2b	67.4694	-1.16129	0.388236	-2.99119	0.00277893	0.0503452	-0.780005	-
ENSDARG00000060885	znf592	647.783	-0.514302	0.171938	-2.9912	0.00277885	0.0503452	-0.469446	-
ENSDARG00000116871	BX284638.2	24.0228	-1.65186	0.552253	-2.99112	0.00277952	0.0503452	-0.829771	-
ENSDARG00000001976	fkbp16	24.2911	2.11434	0.707168	2.98987	0.00279093	0.0504937	0.800508	-
ENSDARG00000069917	ska3	2055.75	-0.395241	0.132209	-2.98951	0.00279424	0.0504955	-0.374122	-
ENSDARG00000018342	ggt1b	9.93213	-3.04849	1.02135	-2.98476	0.00283797	0.0511094	-0.681039	-
ENSDARG00000018907	kat6a	6796.23	-0.398218	0.13339	-2.98537	0.00283235	0.0511094	-0.376574	-
ENSDARG00000099670	znf1074	5.09182	-4.91458	1.64638	-2.98509	0.00283498	0.0511094	-0.514643	-
ENSDARG00000019160	sh3bp5la	2121.1	0.381158	0.127745	2.98374	0.00284751	0.0512225	0.362074	-
ENSDARG00000070601	RASSF5	249.078	-0.829727	0.278154	-2.98298	0.0028546	0.0512915	-0.663615	-
ENSDARG00000057738	hells	5321.17	0.363976	0.122036	2.98252	0.00285882	0.0513086	0.347273	-
ENSDARG00000061304	ppp1r9a	48.5109	-1.21192	0.406461	-2.98164	0.00286706	0.0513979	-0.789474	-
ENSDARG00000075737	zgc:165518	623.231	-0.600758	0.201537	-2.98088	0.00287417	0.0514081	-0.531091	-
ENSDARG00000102081	mprip	3336.63	-0.376427	0.126276	-2.98098	0.00287329	0.0514081	-0.357986	-
ENSDARG00000078593	vwa8	374.127	0.601265	0.201762	2.98007	0.00288186	0.051487	0.531463	-
ENSDARG00000020084	tg	131.037	-0.963871	0.323573	-2.97883	0.00289348	0.051636	-0.720048	-
ENSDARG00000019181	rpsa	2133.51	-0.510097	0.171261	-2.97848	0.0028968	0.0516367	-0.46594	-
ENSDARG00000029856	cnn3b	1098.89	0.487997	0.163867	2.978	0.00290132	0.0516451	0.449057	-
ENSDARG00000116132	BX324177.23	11175.6	-0.53918	0.18107	-2.97774	0.00290385	0.0516451	-0.487543	-
ENSDARG00000074071	mrnip	655.82	0.526076	0.176715	2.97697	0.0029111	0.0517155	0.477878	-
ENSDARG00000073786	cmbl	36.8248	1.49612	0.502664	2.97637	0.00291679	0.0517582	0.821331	-
ENSDARG00000074146	zgc:113452	179.522	-0.720838	0.242219	-2.97598	0.00292055	0.0517665	-0.605953	-
ENSDARG00000061345	wwp2	2056.3	0.438938	0.147517	2.97551	0.00292498	0.0517867	0.4101	-
ENSDARG00000018600	retsat	358.749	0.702714	0.236283	2.97403	0.00293916	0.0519792	0.595417	-
ENSDARG00000037267	zgc:158263	43.1578	1.62936	0.548436	2.97093	0.00296903	0.0524485	0.821307	-
ENSDARG00000071029	si:dkey-147f3.8	24.5567	1.83947	0.619255	2.97046	0.00297356	0.0524695	0.81374	-
ENSDARG00000040864	si:dkey-286j15.1	23.6928	1.86404	0.627718	2.96955	0.00298236	0.0525466	0.815536	-
ENSDARG00000104392	eri2	1815.98	-0.468398	0.157746	-2.96932	0.00298462	0.0525466	-0.43354	-
ENSDARG00000012840	alg9	256.561	0.632389	0.213015	2.96875	0.00299014	0.0525851	0.551522	-
ENSDARG00000013274	eif4eb	367.532	0.722904	0.243683	2.96657	0.00301138	0.0528075	0.606648	-
ENSDARG00000029952	ampd2b	86.7854	-1.14076	0.384556	-2.96642	0.00301287	0.0528075	-0.770569	-
ENSDARG00000104889	kpnb1	3267.11	-0.484649	0.163355	-2.96684	0.00300874	0.0528075	-0.446186	-
ENSDARG00000071021	papss2a	563.86	-0.58754	0.198093	-2.96598	0.00301717	0.0528241	-0.521457	-
ENSDARG00000031890	tcp11l1	336.262	0.539572	0.182017	2.9644	0.00303277	0.053038	0.487414	-
ENSDARG00000070151	nfyc	805.454	0.559336	0.188868	2.96152	0.00306128	0.0534771	0.501567	-
ENSDARG00000063180	dock3	67.3203	-1.09365	0.369421	-2.96043	0.00307213	0.0535894	-0.758266	-
ENSDARG00000087352	dnah2	423.935	-0.495348	0.167337	-2.96019	0.00307452	0.0535894	-0.454244	-
ENSDARG00000005651	hrasb	743.345	-0.507357	0.171606	-2.95653	0.00311121	0.0539894	-0.463276	-
ENSDARG00000044267	sumo1	139.587	0.787692	0.266407	2.95673	0.00310925	0.0539894	0.641106	-
ENSDARG00000045129	fkbp10b	357.995	-0.710592	0.240326	-2.95678	0.00310871	0.0539894	-0.598918	-
ENSDARG00000102643	chmp1a	595.304	-0.507286	0.171568	-2.95676	0.00310894	0.0539894	-0.463252	-
ENSDARG00000117515	CABZ01062796.1	91.5294	-0.974302	0.329726	-2.95489	0.00312782	0.0542178	-0.720668	-
ENSDARG00000030641	letmd1	238.542	0.581211	0.196966	2.95082	0.00316936	0.0548774	0.516446	-
ENSDARG00000004078	acsl4a	1040.33	0.451321	0.15308	2.94827	0.00319553	0.0552089	0.419558	-
ENSDARG00000092693	tpt1	2768.82	-0.481744	0.163391	-2.9484	0.00319421	0.0552089	-0.443499	-
ENSDARG00000052288	zmp:0000000634	10.6011	4.21466	1.43008	2.94716	0.00320709	0.0552265	0.505178	-
ENSDARG00000057151	prep	632.092	0.434641	0.147463	2.94745	0.00320407	0.0552265	0.406127	-
ENSDARG00000099850	iqsec3a	129.96	1.16732	0.396002	2.94777	0.00320071	0.0552265	0.772522	-
ENSDARG00000013763	rrbp1a	4106.5	-0.473119	0.160651	-2.945	0.00322952	0.055552	-0.436714	-
ENSDARG00000059936	herc4	694.084	-0.511286	0.173657	-2.94423	0.0032376	0.0555694	-0.465886	-
ENSDARG00000075017	myzap	24.7657	-1.79559	0.609837	-2.94438	0.00323608	0.0555694	-0.808723	-
ENSDARG00000053509	kazald3	7.21647	3.65412	1.24129	2.9438	0.00324208	0.0555855	0.645841	-
ENSDARG00000079872	rapgef4	16.8097	2.31176	0.785828	2.94181	0.00326301	0.0558834	0.765246	-
ENSDARG00000003706	ryr2b	56.7139	-1.16585	0.396399	-2.9411	0.00327052	0.0558903	-0.77211	-
ENSDARG00000074075	antxr1b	5.88514	-4.19753	1.4271	-2.94129	0.00326848	0.0558903	-0.613279	-
ENSDARG00000079625	atr	1226.83	-0.483967	0.164597	-2.94031	0.00327883	0.0559716	-0.445007	-
ENSDARG00000055591	pipox	25.9443	-2.11147	0.718399	-2.93913	0.00329135	0.0561242	-0.774738	-
ENSDARG00000061794	jam3b	59.0693	1.04408	0.355323	2.9384	0.00329909	0.0561954	0.741572	-
ENSDARG00000103187	syce2	370.554	0.620657	0.211254	2.93796	0.00330377	0.0562142	0.542493	-
ENSDARG00000004702	irf2bp2a	495.047	-0.520543	0.17728	-2.93628	0.00332176	0.0564592	-0.472555	-
ENSDARG00000038639	elovl6l	1266.59	0.466369	0.158851	2.93588	0.00332599	0.05647	0.431226	-
ENSDARG00000078822	ccdc18	2510.17	0.4853	0.165361	2.93479	0.0033377	0.0566077	0.445924	-
ENSDARG00000000540	asdurf	366.235	0.547795	0.18684	2.9319	0.00336897	0.0567969	0.49222	-
ENSDARG00000017809	stard3	677.893	0.711805	0.242687	2.93302	0.00335685	0.0567969	0.598067	-
ENSDARG00000069106	fam89b	29.0132	1.90226	0.648552	2.93308	0.00335613	0.0567969	0.797543	-
ENSDARG00000101522	FO907089.1	15.3697	2.4926	0.850286	2.93149	0.00337345	0.0567969	0.736268	-
ENSDARG00000112070	ENSDARG00000112070|znf1121	13.3037	2.78923	0.951337	2.9319	0.00336895	0.0567969	0.693946	-
ENSDARG00000113525	fgf12b	52.4213	-1.2142	0.4142	-2.93142	0.00337415	0.0567969	-0.78087	-
ENSDARG00000117211	CR936462.1	4368.87	-0.369789	0.126139	-2.93159	0.00337232	0.0567969	-0.351712	-
ENSDARG00000003699	atp7a	1399.8	-0.438941	0.149852	-2.92917	0.00339867	0.0571349	-0.40925	-
ENSDARG00000060120	glyctk	64.2462	1.10282	0.376546	2.92879	0.00340287	0.0571349	0.756786	-
ENSDARG00000069472	chsy3	14.4524	-2.29236	0.782753	-2.92858	0.00340513	0.0571349	-0.758589	-
ENSDARG00000063159	si:dkey-32e23.4	46.82	1.27626	0.436156	2.92616	0.00343174	0.057403	0.7912	-
ENSDARG00000074690	ppm1j	49.5251	-1.32774	0.453753	-2.92613	0.00343206	0.057403	-0.794797	-
ENSDARG00000091801	serpinb14	33.418	-1.86126	0.636052	-2.92628	0.00343045	0.057403	-0.796645	-
ENSDARG00000010437	tent5c	2752.2	-0.466745	0.159637	-2.92378	0.00345804	0.0577761	-0.431247	-
ENSDARG00000090872	si:dkey-276j7.1	180.743	-0.847113	0.289771	-2.92338	0.00346249	0.0577891	-0.666242	-
ENSDARG00000060922	ess2	746.008	0.497957	0.170464	2.92118	0.00348707	0.0581376	0.455219	-
ENSDARG00000098465	si:ch73-366l1.5	300.022	-1.01939	0.349064	-2.92036	0.00349625	0.0582289	-0.730848	-
ENSDARG00000098822	tcerg1a	2988.25	-0.448847	0.153756	-2.91923	0.00350901	0.0583178	-0.417002	-
ENSDARG00000117699	CABZ01074708.1	373.805	-0.61553	0.210845	-2.91935	0.00350757	0.0583178	-0.538146	-
ENSDARG00000033436	mboat7	246.169	0.689659	0.236338	2.9181	0.00352166	0.0584663	0.584391	-
ENSDARG00000073909	ppip5k1b	926.085	0.458354	0.157103	2.91754	0.00352804	0.0585104	0.424533	-
ENSDARG00000035715	marcksl1b	201.716	-0.993193	0.340462	-2.91719	0.00353197	0.0585138	-0.722469	-
ENSDARG00000013976	anxa13	85.7695	1.3815	0.473868	2.91537	0.00355269	0.0587951	0.799115	-
ENSDARG00000019302	mid1ip1b	11.7317	-2.72455	0.935223	-2.91326	0.00357678	0.0589444	-0.691129	-
ENSDARG00000058467	prpf40a	6619.87	-0.31156	0.106957	-2.91295	0.00358026	0.0589444	-0.300458	-
ENSDARG00000103845	zgc:55733	2364.94	0.52582	0.180512	2.91294	0.00358045	0.0589444	0.475763	-
ENSDARG00000104118	antxr2a	44.0794	1.32596	0.455018	2.91409	0.0035673	0.0589444	0.793449	-
ENSDARG00000105696	CABZ01021433.1	524.13	-0.609586	0.209234	-2.91342	0.00357495	0.0589444	-0.534093	-
ENSDARG00000016280	eif1ad	360.558	-0.730191	0.250706	-2.91254	0.003585	0.0589575	-0.607022	-
ENSDARG00000036428	EMP3	30.4194	1.70114	0.584177	2.91204	0.0035908	0.0589912	0.807831	-
ENSDARG00000075340	med1	274.791	-0.868491	0.29841	-2.91039	0.00360978	0.0592412	-0.67438	-
ENSDARG00000055655	birc5b	412.624	0.525077	0.18061	2.90724	0.00364636	0.0597182	0.475067	-
ENSDARG00000103380	si:ch73-21k16.1	12.0392	3.59771	1.2375	2.90723	0.00364645	0.0597182	0.552735	-
ENSDARG00000103024	zgc:175136	99.0616	-0.848287	0.291916	-2.90593	0.00366162	0.0599042	-0.665217	-
ENSDARG00000006487	anp32a	894.92	0.556924	0.191739	2.9046	0.00367728	0.0600354	0.497845	-
ENSDARG00000079854	scyl1	2564.88	-0.346897	0.119444	-2.90427	0.00368109	0.0600354	-0.331617	-
ENSDARG00000110744	CYTL1	26.417	-1.55855	0.536569	-2.90466	0.00367658	0.0600354	-0.806203	-
ENSDARG00000095504	si:ch211-167j6.3	56.2327	1.26771	0.436555	2.9039	0.00368548	0.0600446	0.785165	-
ENSDARG00000068397	tns2b	48.0062	1.75532	0.604648	2.90305	0.00369544	0.0601447	0.798324	-
ENSDARG00000017047	slc27a4	209.513	-0.749112	0.2581	-2.90241	0.00370303	0.0601649	-0.616383	-
ENSDARG00000077492	atp8a2	324.865	-0.635299	0.218895	-2.9023	0.00370434	0.0601649	-0.550154	-
ENSDARG00000045132	vdac1	1333.48	-0.390469	0.134604	-2.90087	0.00372124	0.0603381	-0.368881	-
ENSDARG00000060637	clstn2	110.735	0.773444	0.266636	2.90075	0.00372268	0.0603381	0.629037	-
ENSDARG00000029500	rpl34	268.36	0.583127	0.201078	2.90001	0.00373153	0.0604193	0.515813	-
ENSDARG00000103479	ptprfa	289.622	-0.653763	0.225484	-2.89938	0.00373907	0.0604791	-0.561531	-
ENSDARG00000006124	kdm5c	5576.4	-0.38514	0.132917	-2.89761	0.00376021	0.0607248	-0.364348	-
ENSDARG00000043283	prrg1	10.7836	2.71866	0.938395	2.89714	0.00376585	0.0607248	0.702593	-
ENSDARG00000099803	pik3c2g	553.011	-0.550177	0.189888	-2.89738	0.00376296	0.0607248	-0.492757	-
ENSDARG00000059556	recql5	1378.09	-0.430397	0.148607	-2.89621	0.00377705	0.0608431	-0.401736	-
ENSDARG00000031075	cadm1a	137.301	-1.03913	0.358876	-2.89551	0.00378547	0.0609163	-0.732973	-
ENSDARG00000102490	asb2b	7.79068	-3.56857	1.23286	-2.89455	0.00379705	0.0610402	-0.591379	-
ENSDARG00000092181	im:7140055	903.315	0.418913	0.144748	2.89408	0.00380272	0.0610688	0.392352	-
ENSDARG00000024204	mcm3	76.7372	1.56157	0.53968	2.89352	0.00380951	0.0611154	0.79724	-
ENSDARG00000087206	cct2	269.742	-0.72991	0.252429	-2.89155	0.00383351	0.0614377	-0.605209	-
ENSDARG00000036791	dnmt3bb.1	396.9	0.702591	0.24306	2.8906	0.00384502	0.0615595	0.589924	-
ENSDARG00000030832	otofa	181.648	-0.835998	0.289459	-2.88814	0.00387533	0.0619816	-0.657946	-
ENSDARG00000011370	fyna	652.734	0.465899	0.161347	2.88756	0.00388248	0.0620329	0.429762	-
ENSDARG00000011141	dpysl5a	41.7928	1.56412	0.542181	2.88487	0.00391578	0.0625013	0.801032	-
ENSDARG00000018782	kdm4aa	1535.5	-0.421036	0.146018	-2.88345	0.00393344	0.062656	-0.393906	-
ENSDARG00000061168	dhx34	776.956	-0.587352	0.203678	-2.88373	0.00392998	0.062656	-0.517897	-
ENSDARG00000035652	sat1a.1	12.3641	-2.25476	0.7822	-2.88259	0.00394416	0.0627478	-0.752504	-
ENSDARG00000077295	akap6	58.7109	-1.15433	0.400519	-2.88208	0.00395053	0.0627478	-0.759236	-
ENSDARG00000105154	creg1	166.563	-0.757437	0.262813	-2.88203	0.00395117	0.0627478	-0.619054	-
ENSDARG00000101818	BX294178.1	16.0912	-2.00506	0.696211	-2.87996	0.00397727	0.0630986	-0.77617	-
ENSDARG00000071662	si:rp71-36a1.3	109.731	1.43851	0.499577	2.87945	0.00398363	0.0631131	0.793403	-
ENSDARG00000071872	zdhhc15b	317.409	0.609405	0.211654	2.87925	0.00398622	0.0631131	0.53248	-
ENSDARG00000023852	lsm4	382.253	0.642807	0.223382	2.87762	0.00400691	0.0633132	0.553702	-
ENSDARG00000110357	txndc15	91.9084	-0.990633	0.344249	-2.87766	0.00400634	0.0633132	-0.715843	-
ENSDARG00000007080	rhcgl1	24.3076	-1.84669	0.641844	-2.87717	0.0040126	0.0633394	-0.785821	-
ENSDARG00000004721	mpp5b	114.405	-0.989914	0.344245	-2.87561	0.00403245	0.0635889	-0.715459	-
ENSDARG00000070818	pax7b	55.658	-1.11703	0.388776	-2.8732	0.00406336	0.0640121	-0.749629	-
ENSDARG00000074308	lrrc75ba	528.754	3.03752	1.05746	2.87246	0.00407283	0.0640972	0.557912	-
ENSDARG00000077372	tfr1b	806.578	-0.569207	0.198269	-2.87088	0.00409336	0.0642914	-0.505042	-
ENSDARG00000096497	si:dkey-22h13.3	14.3696	2.62168	0.91317	2.87097	0.00409216	0.0642914	0.6932	-
ENSDARG00000028322	pex14	531.835	-0.820916	0.286034	-2.86999	0.00410483	0.0644073	-0.649164	-
ENSDARG00000025826	gna12a	5.70394	-4.15069	1.44672	-2.86903	0.00411728	0.0644174	-0.582162	-
ENSDARG00000031886	ift140	722.167	0.480938	0.167612	2.86935	0.00411317	0.0644174	0.44095	-
ENSDARG00000109470	CR450764.6	88.3185	-1.55252	0.541136	-2.869	0.00411777	0.0644174	-0.789924	-
ENSDARG00000058244	il17ra1a	6.96572	4.26122	1.48567	2.86821	0.00412798	0.064513	0.558987	-
ENSDARG00000035329	capns1a	183.672	0.736476	0.256932	2.86642	0.0041514	0.0648146	0.607156	-
ENSDARG00000091337	BX000700.2	27.2375	-1.87443	0.654014	-2.86604	0.00415647	0.0648293	-0.774665	-
ENSDARG00000014181	foxp1b	160.063	0.740402	0.258389	2.86546	0.00416406	0.0648833	0.609186	-
ENSDARG00000024694	myo1b	1190.64	-0.418784	0.146277	-2.86296	0.00419703	0.0653105	-0.391716	-
ENSDARG00000035751	ipo7	4469.09	-0.348596	0.121795	-2.86216	0.00420765	0.0653105	-0.332656	-
ENSDARG00000057974	parp12b	200.664	0.608017	0.212435	2.86213	0.00420809	0.0653105	0.53072	-
ENSDARG00000067549	adamts12	301.893	-0.659788	0.230477	-2.86271	0.00420035	0.0653105	-0.563203	-
ENSDARG00000003017	ube2al	666.289	0.594464	0.207803	2.86071	0.00422692	0.065538	0.521753	-
ENSDARG00000003961	parp3	108.969	-0.836458	0.292519	-2.8595	0.00424306	0.065646	-0.655032	-
ENSDARG00000025859	lmf2b	391.953	-0.79438	0.277978	-2.8577	0.00426721	0.065646	-0.635552	-
ENSDARG00000029353	serpine2	375.189	-0.565346	0.197762	-2.85872	0.00425358	0.065646	-0.501975	-
ENSDARG00000040249	tlr18	88.7456	1.16505	0.407617	2.8582	0.00426057	0.065646	0.75826	-
ENSDARG00000058730	rdh10a	120.049	0.888076	0.310714	2.85818	0.0042608	0.065646	0.676858	-
ENSDARG00000076733	bard1	628.456	0.50203	0.175676	2.8577	0.00426728	0.065646	0.45649	-
ENSDARG00000100979	CABZ01075618.1	73.2306	1.24039	0.433779	2.8595	0.00424314	0.065646	0.770235	-
ENSDARG00000114099	trim35-30	18.63	2.3872	0.835117	2.85852	0.00425622	0.065646	0.708959	-
ENSDARG00000020960	hgs	3327.83	-0.427967	0.149844	-2.85608	0.00428914	0.0659177	-0.39903	-
ENSDARG00000113323	BX324177.16	1737.5	-1.68728	0.591213	-2.85394	0.00431814	0.0662986	-0.779115	-
ENSDARG00000017986	vps13d	1706.18	-0.480263	0.168488	-2.85042	0.00436611	0.0669698	-0.439925	-
ENSDARG00000074675	pan2	1268.88	-0.420773	0.147657	-2.84967	0.00437648	0.0670634	-0.393086	-
ENSDARG00000075639	si:ch211-89o9.6	934.078	0.441805	0.155066	2.84914	0.00438381	0.0671104	0.409956	-
ENSDARG00000104277	BX942846.1	55.7669	-1.15835	0.406612	-2.84878	0.00438868	0.0671195	-0.75427	-
ENSDARG00000008377	epn2	264.024	0.993769	0.34909	2.84674	0.00441696	0.0674556	0.712557	-
ENSDARG00000101726	ces2b	76.9947	-1.0796	0.379263	-2.84657	0.00441924	0.0674556	-0.736667	-
ENSDARG00000007597	bloc1s4	137.616	0.811045	0.285069	2.84508	0.00444	0.0676169	0.642344	-
ENSDARG00000058780	slc9a2	320.879	-0.57651	0.202648	-2.84489	0.00444271	0.0676169	-0.508948	-
ENSDARG00000088091	pfn1	346.328	0.770621	0.270865	2.84504	0.00444056	0.0676169	0.62312	-
ENSDARG00000040445	si:ch211-219a4.3	477.046	-0.733586	0.258098	-2.84227	0.00447929	0.0681077	-0.603551	-
ENSDARG00000062562	egln2	106.837	-1.03143	0.363008	-2.84134	0.00449244	0.0682417	-0.723427	-
ENSDARG00000017425	crocc2	78.2534	-0.910678	0.320745	-2.83926	0.00452181	0.0685553	-0.683156	-
ENSDARG00000096934	CR589875.1	47.8697	1.24755	0.43936	2.83947	0.00451892	0.0685553	0.767569	-
ENSDARG00000104423	BX950868.2	8.76914	3.10123	1.09276	2.83798	0.00454003	0.0687653	0.634308	-
ENSDARG00000020008	vcp	3113.76	-0.391703	0.138057	-2.83725	0.00455043	0.0688549	-0.368984	-
ENSDARG00000061520	b4galnt1a	53.9904	-1.24973	0.44052	-2.83695	0.00455471	0.0688549	-0.767138	-
ENSDARG00000097596	tac3b	5.89844	-4.18489	1.47566	-2.83594	0.00456912	0.0690065	-0.551309	-
ENSDARG00000019636	yif1a	152.69	0.794829	0.280351	2.83512	0.00458078	0.0690664	0.633919	-
ENSDARG00000021046	rhbdd1	265.344	-0.625204	0.220527	-2.83505	0.00458187	0.0690664	-0.540322	-
ENSDARG00000099619	CABZ01083166.1	532.932	-0.596228	0.210577	-2.83141	0.00463439	0.069791	-0.521581	-
ENSDARG00000004307	lypd6	10.5063	-2.73507	0.96619	-2.83078	0.00464353	0.0698619	-0.664437	-
ENSDARG00000043493	cltca	2951.64	-0.492733	0.174279	-2.82726	0.00469475	0.0704302	-0.448701	-
ENSDARG00000103362	zgc:158376	755.927	-0.539525	0.190825	-2.82732	0.00469391	0.0704302	-0.482707	-
ENSDARG00000115022	BX000700.22	1038.17	-0.776315	0.27453	-2.82779	0.00468699	0.0704302	-0.624174	-
ENSDARG00000062601	piwil2	1105.28	-0.491046	0.173722	-2.82661	0.00470434	0.0705068	-0.447407	-
ENSDARG00000097489	si:ch73-390p7.2	60.5766	1.0063	0.356095	2.82595	0.00471412	0.0705861	0.714384	-
ENSDARG00000000423	si:ch73-314g15.3	298.36	-0.5567	0.197063	-2.82498	0.00472833	0.0707315	-0.494672	-
ENSDARG00000000853	dstyk	2755.43	-0.473928	0.167791	-2.82452	0.00473519	0.0707668	-0.434413	-
ENSDARG00000037057	gcdha	717.694	0.471724	0.167042	2.82398	0.0047431	0.0708178	0.432755	-
ENSDARG00000035699	srp19	557.416	0.653792	0.231547	2.82358	0.00474907	0.0708396	0.557381	-
ENSDARG00000013076	bmi1b	1159.77	0.531414	0.188246	2.82298	0.0047579	0.0709015	0.476855	-
ENSDARG00000089564	MDFI	336.979	0.601097	0.212952	2.82269	0.00476224	0.0709015	0.524294	-
ENSDARG00000039934	hlcs	206.561	-0.796689	0.282308	-2.82206	0.00477165	0.0709744	-0.63326	-
ENSDARG00000021895	disc1	438.177	-0.455224	0.161402	-2.82044	0.00479577	0.0711401	-0.419879	-
ENSDARG00000054799	rfc1	2239.29	-0.353186	0.125213	-2.82067	0.00479236	0.0711401	-0.336164	-
ENSDARG00000059933	plpp3	273.042	0.564134	0.200019	2.8204	0.00479637	0.0711401	0.499604	-
ENSDARG00000033901	msi2a	485.704	0.510135	0.180894	2.82007	0.00480125	0.0711453	0.461412	-
ENSDARG00000005191	ahcy	1526.82	-0.568057	0.201482	-2.81939	0.00481146	0.0711626	-0.502184	-
ENSDARG00000099966	polr2a	3351.54	-0.368039	0.13053	-2.81957	0.00480881	0.0711626	-0.348838	-
ENSDARG00000020953	dnajb6b	770.003	0.455122	0.161459	2.81881	0.00482021	0.071225	0.419778	-
ENSDARG00000052480	pdcd11	2574.87	-0.384938	0.136582	-2.81837	0.00482685	0.071256	-0.363058	-
ENSDARG00000075673	arhgap21b	3510	-0.420846	0.149344	-2.81797	0.00483282	0.0712773	-0.392559	-
ENSDARG00000058821	sema5a	82.2552	1.48968	0.528931	2.81639	0.00485667	0.0715618	0.775363	-
ENSDARG00000102200	man2a1	308.147	-0.664765	0.236078	-2.81587	0.00486446	0.0716096	-0.563237	-
ENSDARG00000025108	magixa	379.434	-0.58403	0.207641	-2.81269	0.00491291	0.0722551	-0.512556	-
ENSDARG00000044056	ahi1	524.371	-0.495264	0.176185	-2.81105	0.00493801	0.0723854	-0.450145	-
ENSDARG00000058207	abi2a	224.971	-0.590986	0.210247	-2.81091	0.00494018	0.0723854	-0.517099	-
ENSDARG00000069435	cfap58	20.9494	-2.02244	0.719368	-2.81141	0.00493244	0.0723854	-0.744449	-
ENSDARG00000098272	nipbla	8764.22	-0.36013	0.128104	-2.81123	0.00493518	0.0723854	-0.342001	-
ENSDARG00000096867	clmn	229.075	0.711742	0.253391	2.80887	0.00497154	0.0727771	0.589551	-
ENSDARG00000086269	ndst2a	1565.58	-0.674283	0.240088	-2.80849	0.00497751	0.0727967	-0.568413	-
ENSDARG00000033171	trappc6bl	200.553	0.652838	0.232518	2.80768	0.00498993	0.0728427	0.555841	-
ENSDARG00000041217	xpo6	2700.63	0.330284	0.117627	2.80789	0.00498668	0.0728427	0.316154	-
ENSDARG00000003127	zgc:123105	517.791	0.462895	0.16497	2.80594	0.00501698	0.0730342	0.425466	-
ENSDARG00000027590	sept2	605.944	0.428161	0.152571	2.8063	0.00501139	0.0730342	0.398222	-
ENSDARG00000112374	CR854846.1	16650.2	-0.623595	0.222218	-2.80623	0.00501254	0.0730342	-0.537789	-
ENSDARG00000030335	zc3h10	104.44	0.824525	0.293929	2.80518	0.00502877	0.0731382	0.644721	-
ENSDARG00000093058	STMP1	204.075	0.77559	0.27654	2.80462	0.00503757	0.0731984	0.622163	-
ENSDARG00000005679	trip10a	1299.11	-0.424571	0.151469	-2.80302	0.00506259	0.0734682	-0.395271	-
ENSDARG00000070164	ubr2	2105.46	-0.409413	0.146071	-2.80284	0.00506549	0.0734682	-0.383013	-
ENSDARG00000042961	zgc:100920	17.4663	2.21853	0.792003	2.80117	0.0050918	0.0737818	0.725503	-
ENSDARG00000104793	dgke	271.568	0.589575	0.210547	2.8002	0.00510709	0.0739352	0.515687	-
ENSDARG00000020482	nono	2865.14	0.393959	0.140709	2.79981	0.0051132	0.0739556	0.370278	-
ENSDARG00000045518	tmem110l	139.843	0.75354	0.269242	2.79874	0.00513017	0.0741039	0.610318	-
ENSDARG00000061956	sytl2a	9.26477	-2.53179	0.904671	-2.79857	0.00513288	0.0741039	-0.693499	-
ENSDARG00000102761	zbtb42	61.8336	-1.07473	0.384208	-2.79727	0.00515369	0.0743361	-0.727524	-
ENSDARG00000038476	si:dkeyp-68b7.7	1385.59	0.421904	0.150889	2.79613	0.00517192	0.0745019	0.392995	-
ENSDARG00000117606	CABZ01084382.1	53.5748	-1.11221	0.397794	-2.79595	0.00517467	0.0745019	-0.735148	-
ENSDARG00000100503	sos1	839.583	-0.549171	0.196484	-2.79499	0.00519019	0.074657	-0.488254	-
ENSDARG00000000760	znf511	495.732	0.632734	0.226438	2.79429	0.00520141	0.0747501	0.542904	-
ENSDARG00000019924	cmpk	2769.73	0.423096	0.151434	2.79393	0.00520724	0.0747656	0.393926	-
ENSDARG00000021220	hmgcl	191.33	-0.738494	0.264406	-2.79303	0.00522173	0.0748368	-0.602193	-
ENSDARG00000074791	aldh3a1	86.2899	1.09312	0.391342	2.79326	0.00521805	0.0748368	0.729242	-
ENSDARG00000055784	ptpn3	539.977	-0.474716	0.170004	-2.79239	0.00523206	0.0749166	-0.434199	-
ENSDARG00000009494	xrcc1	3441.64	-0.322303	0.115471	-2.79121	0.00525121	0.0750541	-0.308996	-
ENSDARG00000060316	cish	450.955	0.618965	0.22174	2.7914	0.00524804	0.0750541	0.534209	-
ENSDARG00000102147	fem1c	508.347	-0.577464	0.206931	-2.79061	0.00526081	0.075123	-0.507231	-
ENSDARG00000019205	fam120c	2141.63	-0.407297	0.146078	-2.7882	0.0053001	0.0756154	-0.381029	-
ENSDARG00000018890	snrpa	590.216	0.461995	0.165813	2.78624	0.00533242	0.0758699	0.424337	-
ENSDARG00000033949	fbxo16	469.381	-0.517918	0.185873	-2.78641	0.00532947	0.0758699	-0.465877	-
ENSDARG00000104674	ENSDARG00000104674|cct2	1354.83	-0.618998	0.222138	-2.78655	0.00532724	0.0758699	-0.533877	-
ENSDARG00000037488	canx	5690.09	-0.383735	0.137742	-2.78589	0.00533806	0.0758816	-0.361577	-
ENSDARG00000045006	ptprga	317.925	-0.64778	0.232581	-2.78518	0.00534979	0.0759796	-0.551355	-
ENSDARG00000061222	uba7	14.8245	-2.21374	0.795036	-2.78445	0.00536178	0.0760811	-0.713358	-
ENSDARG00000117661	CABZ01062797.1	407.376	-0.484487	0.174095	-2.78288	0.00538788	0.0763826	-0.441302	-
ENSDARG00000068874	ENSDARG00000068874|PTCHD3	6.84525	3.54372	1.2738	2.782	0.00540244	0.0764778	0.586144	-
ENSDARG00000104263	CABZ01055365.1	28.0495	1.69476	0.609212	2.78189	0.00540433	0.0764778	0.769216	-
ENSDARG00000011925	spns1	612.216	0.45482	0.163543	2.78105	0.00541839	0.0766079	0.418667	-
ENSDARG00000056160	hspd1	2686.35	-0.402208	0.144674	-2.78009	0.00543434	0.0766492	-0.376736	-
ENSDARG00000062812	glsa	105.432	0.775319	0.278892	2.78	0.00543594	0.0766492	0.619644	-
ENSDARG00000070083	atp5f1b	4563.42	-0.46882	0.16862	-2.78033	0.0054304	0.0766492	-0.429382	-
ENSDARG00000086805	itprid1	156.14	-0.779085	0.28031	-2.77937	0.00544641	0.076728	-0.621091	-
ENSDARG00000006420	atrnl1b	878.953	-0.546662	0.196736	-2.77865	0.00545849	0.0768294	-0.48588	-
ENSDARG00000004305	vangl1	32.3834	-1.31165	0.472152	-2.77803	0.00546899	0.0769083	-0.761555	-
ENSDARG00000004377	ppp1r13ba	172.455	-0.756363	0.27232	-2.77748	0.00547827	0.0769604	-0.610165	-
ENSDARG00000028976	pus3	2510.11	-0.336614	0.121205	-2.77723	0.00548249	0.0769604	-0.321363	-
ENSDARG00000098820	ftr67	390.16	-1.51589	0.545904	-2.77685	0.00548889	0.0769816	-0.764426	-
ENSDARG00000104472	si:ch211-39i2.2	2119.06	-0.472791	0.170356	-2.77531	0.00551495	0.0772782	-0.432275	-
ENSDARG00000002949	ppp6c	591.864	0.434431	0.156608	2.77401	0.00553706	0.0775188	0.402546	-
ENSDARG00000045289	gpr137c	1061.19	0.422604	0.152364	2.77365	0.00554308	0.077534	0.393142	-
ENSDARG00000092885	zgc:171977	277.149	-0.54961	0.198177	-2.77333	0.00554859	0.0775421	-0.487749	-
ENSDARG00000076005	piezo2a.2	274.564	-0.543846	0.19612	-2.77302	0.00555379	0.0775459	-0.483698	-
ENSDARG00000096422	BX324146.1	118.248	-0.754699	0.272279	-2.77178	0.00557504	0.0777735	-0.60877	-
ENSDARG00000020080	ek1	603.459	-0.563616	0.203444	-2.77037	0.00559927	0.077956	-0.497106	-
ENSDARG00000078802	rnf111	2050.11	-0.41267	0.14897	-2.77015	0.005603	0.077956	-0.385061	-
ENSDARG00000111876	CABZ01048392.1	341.238	-0.485019	0.175073	-2.77038	0.00559908	0.077956	-0.441339	-
ENSDARG00000112394	BX324177.12	401.167	-1.76806	0.638523	-2.76899	0.00562306	0.0781659	-0.746192	-
ENSDARG00000000175	hoxb2a	73.3791	-1.54729	0.558943	-2.76824	0.00563605	0.0782083	-0.763341	-
ENSDARG00000116769	ZNF521	178.329	-0.610935	0.220691	-2.76829	0.0056352	0.0782083	-0.527873	-
ENSDARG00000037943	cpt1cb	177.331	-0.63222	0.228535	-2.7664	0.00566793	0.0785813	-0.540874	-
ENSDARG00000055753	suv39h1b	2040.58	0.38148	0.137966	2.76503	0.00569183	0.0788098	0.359382	-
ENSDARG00000099445	cc2d1b	831.797	-0.670441	0.24251	-2.76459	0.00569945	0.0788098	-0.563377	-
ENSDARG00000114019	CABZ01088149.1	64.0028	-1.0544	0.381374	-2.76473	0.00569693	0.0788098	-0.716416	-
ENSDARG00000099527	nkiras1	307.676	0.670909	0.242734	2.76397	0.00571023	0.0788895	0.563736	-
ENSDARG00000007264	nipsnap2	219.834	-0.592171	0.214395	-2.76205	0.00574391	0.0792156	-0.515594	-
ENSDARG00000028118	dscamb	243.52	-0.672004	0.243283	-2.76223	0.0057408	0.0792156	-0.564076	-
ENSDARG00000039400	polr1c	259.565	0.714282	0.259096	2.75682	0.00583665	0.080424	0.587036	-
ENSDARG00000106873	LO018188.1	48.3357	1.44153	0.523257	2.75492	0.00587065	0.0808217	0.761582	-
ENSDARG00000098175	dgkab	268.639	-0.669502	0.243071	-2.75435	0.00588097	0.0808929	-0.562231	-
ENSDARG00000095640	si:ch1073-15f19.2	14.9313	-2.57684	0.935751	-2.75377	0.00589132	0.0809644	-0.642221	-
ENSDARG00000074757	arv1	339.421	0.687737	0.249818	2.75295	0.00590611	0.0810969	0.572516	-
ENSDARG00000088505	fam217b	177.556	0.604201	0.219564	2.75182	0.00592646	0.0813052	0.522773	-
ENSDARG00000037059	slc44a2	35.42	1.45199	0.527729	2.7514	0.00593414	0.0813396	0.763896	-
ENSDARG00000042530	nup205	1797.7	-0.496551	0.180508	-2.75086	0.00594397	0.0814035	-0.449256	-
ENSDARG00000018257	ncoa1	644.895	-0.508149	0.184803	-2.74968	0.00596531	0.0816246	-0.457624	-
ENSDARG00000097996	CR848784.1	10.6378	2.68109	0.975569	2.74824	0.00599165	0.0819136	0.646064	-
ENSDARG00000009753	sf3b6	439.322	0.611124	0.222403	2.74783	0.00599918	0.0819454	0.527031	-
ENSDARG00000002632	anxa11b	215.322	-0.686515	0.250067	-2.74532	0.00604512	0.0821446	-0.571	-
ENSDARG00000004956	zmat2	1293.01	0.424266	0.154536	2.74542	0.0060433	0.0821446	0.393894	-
ENSDARG00000030224	ppp2ca	156.846	0.813213	0.29616	2.74586	0.00603526	0.0821446	0.633619	-
ENSDARG00000043474	atp2b3a	84.8426	-0.900088	0.327716	-2.74655	0.00602263	0.0821446	-0.668175	-
ENSDARG00000071005	ppp1r3ca	232.051	0.76521	0.278646	2.74617	0.00602949	0.0821446	0.612005	-
ENSDARG00000101859	mnta	566.506	-0.50543	0.184094	-2.74549	0.00604198	0.0821446	-0.455549	-
ENSDARG00000006816	gtf2f2b	122.204	0.879285	0.32043	2.74408	0.00606805	0.0823851	0.660628	-
ENSDARG00000018411	mknk1	1377.51	0.454446	0.165656	2.74331	0.00608238	0.0825083	0.417436	-
ENSDARG00000038576	ube2d1b	114.349	0.874503	0.318829	2.74286	0.0060907	0.08255	0.658087	-
ENSDARG00000093008	adgrf3b	354.113	-0.651771	0.237771	-2.74117	0.00612211	0.0829043	-0.551158	-
ENSDARG00000026862	aktip	1170.64	0.544499	0.198705	2.74025	0.00613933	0.0829232	0.482941	-
ENSDARG00000095283	ENSDARG00000095283|si:dkeyp-2e4.3	368.806	0.534094	0.194883	2.74059	0.00613293	0.0829232	0.475795	-
ENSDARG00000098609	ENSDARG00000098609|si:dkey-4c15.8	74.234	1.08522	0.396025	2.74027	0.00613882	0.0829232	0.720152	-
ENSDARG00000029406	h2ax	2049.99	-0.440875	0.160916	-2.73979	0.00614785	0.0829336	-0.406841	-
ENSDARG00000113364	CABZ01074307.2	130.395	-0.871996	0.318288	-2.73964	0.00615065	0.0829336	-0.656811	-
ENSDARG00000003189	psmd1	1666.67	-0.404632	0.147772	-2.73821	0.00617742	0.0829797	-0.377977	-
ENSDARG00000003904	sycp1	849.241	2.0714	0.756511	2.7381	0.00617949	0.0829797	0.694	-
ENSDARG00000006019	tktb	2480.74	-0.475939	0.173815	-2.73819	0.00617786	0.0829797	-0.433618	-
ENSDARG00000075126	TMEM8B	96.1096	0.887353	0.323983	2.73888	0.00616484	0.0829797	0.663053	-
ENSDARG00000088238	kansl1b	1185.12	-0.491387	0.179485	-2.73777	0.00618574	0.0829797	-0.445078	-
ENSDARG00000105083	chd5	30.8978	-1.31385	0.479887	-2.73784	0.00618442	0.0829797	-0.752292	-
ENSDARG00000059340	dlgap2a	219.633	-0.609689	0.222958	-2.73455	0.00624655	0.083724	-0.525233	-
ENSDARG00000028793	nlk2	75.4929	1.13185	0.414355	2.73159	0.00630302	0.0837874	0.728402	-
ENSDARG00000040265	mpdu1b	45.2961	-1.1259	0.412084	-2.73222	0.00629094	0.0837874	-0.726306	-
ENSDARG00000054446	ccdc43	1307.15	-0.511838	0.187252	-2.73341	0.00626819	0.0837874	-0.459775	-
ENSDARG00000074581	add2	14.6007	-2.40777	0.881005	-2.73298	0.00627641	0.0837874	-0.663469	-
ENSDARG00000078145	si:ch211-218g4.2	7.35672	3.25559	1.19172	2.73183	0.00629835	0.0837874	0.589897	-
ENSDARG00000089586	ncam3	247.009	-0.681837	0.249619	-2.73151	0.00630458	0.0837874	-0.567446	-
ENSDARG00000099596	btd	49.0968	1.06825	0.390944	2.73249	0.00628573	0.0837874	0.715552	-
ENSDARG00000099967	CU929143.1	137.576	-0.850939	0.311445	-2.73223	0.0062907	0.0837874	-0.647425	-
ENSDARG00000101019	ext1b	1487.84	0.414022	0.151538	2.73213	0.00629262	0.0837874	0.38543	-
ENSDARG00000117446	CABZ01089980.1	63.8504	-1.11344	0.407382	-2.73316	0.00627304	0.0837874	-0.724326	-
ENSDARG00000003313	eps8l1b	30.4196	1.85202	0.679056	2.72734	0.00638466	0.0845658	0.726742	-
ENSDARG00000075864	igsf9a	94.0633	0.786431	0.288273	2.72808	0.00637049	0.0845658	0.619723	-
ENSDARG00000091342	adcy5	2675.44	-0.399033	0.146298	-2.72754	0.00638093	0.0845658	-0.373225	-
ENSDARG00000098311	si:zfos-932h1.3	383.007	-0.698187	0.255961	-2.72771	0.00637765	0.0845658	-0.576086	-
ENSDARG00000013784	zgc:77158	122.196	0.732426	0.268686	2.72596	0.00641151	0.08485	0.594153	-
ENSDARG00000061651	marveld2b	357.791	0.571628	0.209817	2.72442	0.00644153	0.0851163	0.500475	-
ENSDARG00000074902	nol4la	123.418	0.896406	0.329032	2.72437	0.00644246	0.0851163	0.663975	-
ENSDARG00000117342	CU570781.3	329.855	-0.526676	0.193352	-2.72392	0.00645121	0.0851604	-0.469904	-
ENSDARG00000075504	si:dkey-40c23.2	487.173	0.811334	0.297998	2.72261	0.00647681	0.0852938	0.630143	-
ENSDARG00000105131	cog1	1561.35	0.42051	0.154432	2.72295	0.00647013	0.0852938	0.390432	-
ENSDARG00000109500	BX000700.5	2097.88	-1.3613	0.500006	-2.72257	0.00647759	0.0852938	-0.748146	-
ENSDARG00000032617	fgfrl1a	20.5392	-1.85272	0.680879	-2.72107	0.0065071	0.0855297	-0.733142	-
ENSDARG00000102640	pdia3	2448.82	-0.591121	0.21728	-2.72055	0.00651728	0.0855297	-0.512903	-
ENSDARG00000104287	lto1	136.859	0.784657	0.288402	2.72071	0.00651422	0.0855297	0.618765	-
ENSDARG00000110727		90.6494	-1.14569	0.421022	-2.72121	0.00650443	0.0855297	-0.726688	-
ENSDARG00000088590	pxna	1237.5	0.413456	0.15201	2.71993	0.00652964	0.0856205	0.384753	-
ENSDARG00000102765	lonp1	1984.39	-0.323417	0.118926	-2.71949	0.00653829	0.0856625	-0.309287	-
ENSDARG00000037091	asah1a	1200.23	0.445207	0.163741	2.71897	0.00654856	0.0856999	0.409741	-
ENSDARG00000042285	atp8b3	56.7157	-0.982425	0.361346	-2.71879	0.00655204	0.0856999	-0.690768	-
ENSDARG00000057782	baz2ba	3343.47	-0.318371	0.117142	-2.71782	0.00657137	0.0858099	-0.304858	-
ENSDARG00000062272	afg3l2	692.114	-0.513242	0.188834	-2.71795	0.00656877	0.0858099	-0.460214	-
ENSDARG00000014956	diablob	172.468	0.698314	0.257073	2.7164	0.00659952	0.0861059	0.575541	-
ENSDARG00000071573	lsm5	213.861	0.576643	0.212304	2.71611	0.00660532	0.0861102	0.503437	-
ENSDARG00000010145	tor4aa	38.1558	1.47649	0.543755	2.71536	0.00662045	0.0862359	0.753295	-
ENSDARG00000069723	zbbx	34.056	-1.4474	0.533392	-2.71358	0.00665613	0.0866289	-0.750745	-
ENSDARG00000096587	itgam	43.1697	1.96762	0.726269	2.70922	0.00674414	0.0877018	0.70463	-
ENSDARG00000016963	slc16a1a	77.7611	0.972802	0.359318	2.70736	0.00678211	0.0880498	0.686586	-
ENSDARG00000067601	arfgap2	5838.88	-0.332458	0.122788	-2.70758	0.00677763	0.0880498	-0.317019	-
ENSDARG00000037192	zgc:113364	49.7249	1.05158	0.388753	2.705	0.00683042	0.0885412	0.707415	-
ENSDARG00000055043	depdc7a	28.8511	-1.53735	0.568346	-2.70496	0.00683122	0.0885412	-0.747174	-
ENSDARG00000000018	nrf1	1796.85	-0.34433	0.12732	-2.70444	0.00684206	0.0886086	-0.327194	-
ENSDARG00000042824	nfe2l2a	20.4481	-1.80916	0.669447	-2.70248	0.00688251	0.0889859	-0.733038	-
ENSDARG00000078991	si:ch211-195e19.1	103.479	0.771922	0.285622	2.7026	0.00687999	0.0889859	0.61112	-
ENSDARG00000054804	anp32e	2707.05	0.404216	0.149605	2.70189	0.00689463	0.0890693	0.376971	-
ENSDARG00000038964	traf4b	100.035	0.857116	0.317313	2.70117	0.0069097	0.0891907	0.647222	-
ENSDARG00000005828	faima	97.6696	-1.0126	0.375081	-2.69969	0.00694041	0.0895137	-0.695282	-
ENSDARG00000117492	BX294444.1	9.87367	2.44545	0.905995	2.69919	0.00695095	0.0895761	0.673505	-
ENSDARG00000087911	psme4a	120.891	-0.711499	0.263659	-2.69856	0.00696408	0.0896717	-0.580951	-
ENSDARG00000018494	smn1	1051.12	0.404908	0.150146	2.69675	0.00700191	0.0900851	0.377437	-
ENSDARG00000010408	igsf9b	342.787	-0.695632	0.258064	-2.69558	0.00702661	0.090329	-0.572316	-
ENSDARG00000012248	rgma	10.1183	3.47293	1.28886	2.69458	0.00704772	0.0905264	0.506887	-
ENSDARG00000060210	d2hgdh	150.856	-0.718686	0.266778	-2.69394	0.0070612	0.0906254	-0.584127	-
ENSDARG00000008372	spred2b	149.869	0.687296	0.255207	2.69309	0.00707923	0.0907827	0.567817	-
ENSDARG00000004302	slc45a1	13.4948	2.29791	0.853893	2.6911	0.00712169	0.0912528	0.674605	-
ENSDARG00000063126	gusb	73.2853	-0.95883	0.356425	-2.69013	0.00714239	0.0914435	-0.679756	-
ENSDARG00000020656	prkg1a	516.794	0.833531	0.310186	2.6872	0.00720533	0.0921743	0.635446	-
ENSDARG00000054087	irs1	1143.49	0.354082	0.131781	2.6869	0.00721196	0.0921841	0.335281	-
ENSDARG00000059311	dpysl5b	58.8779	1.05457	0.392604	2.6861	0.00722911	0.0923282	0.703377	-
ENSDARG00000074033	adamtsl2	5.89641	4.89624	1.82327	2.68542	0.00724386	0.0924415	0.376843	-
ENSDARG00000117373	CABZ01100278.1	46.6558	-1.36246	0.507541	-2.68443	0.00726534	0.0926405	-0.740248	-
ENSDARG00000039881	cemip	79.9807	-0.837732	0.312208	-2.68325	0.00729099	0.0928921	-0.637269	-
ENSDARG00000003487	nup93	553.642	-0.636079	0.237143	-2.68226	0.00731276	0.0929436	-0.538239	-
ENSDARG00000039969	akirin1	1001.95	0.545413	0.203329	2.68242	0.00730918	0.0929436	0.481192	-
ENSDARG00000102877	bphl	115.624	0.813111	0.303117	2.6825	0.00730737	0.0929436	0.627225	-
ENSDARG00000021681	asrgl1	213.801	-0.669738	0.249762	-2.68151	0.00732912	0.0930011	-0.557516	-
ENSDARG00000099579	aldh18a1	3406.58	-0.473895	0.176725	-2.68154	0.00732841	0.0930011	-0.430463	-
ENSDARG00000014366	luc7l3	977.131	0.383375	0.143019	2.68059	0.00734917	0.0931803	0.359625	-
ENSDARG00000055080	rbm4.2	918.834	0.450777	0.168236	2.67943	0.0073748	0.09343	0.413024	-
ENSDARG00000076221	fthl28	194.717	0.71853	0.268259	2.6785	0.00739533	0.0936146	0.583154	-
ENSDARG00000061207	ttc7b	520.115	-0.448958	0.167662	-2.67776	0.00741157	0.0937447	-0.41156	-
ENSDARG00000060723	stim1a	1781.87	-0.376929	0.140794	-2.67717	0.00742466	0.0938348	-0.35424	-
ENSDARG00000097410	BX548045.1	12.1458	2.20061	0.822101	2.67682	0.00743253	0.0938588	0.686214	-
ENSDARG00000019304	phactr3b	19.8902	1.83613	0.686121	2.67611	0.00744831	0.0938716	0.72081	-
ENSDARG00000040245	kpnb3	6472.22	-0.561964	0.210061	-2.67524	0.00746768	0.0938716	-0.491848	-
ENSDARG00000062003	myo5b	515.369	-0.590424	0.220664	-2.67567	0.00745796	0.0938716	-0.510224	-
ENSDARG00000077180	slc37a4b	45.3029	-1.09377	0.408806	-2.67553	0.00746123	0.0938716	-0.710347	-
ENSDARG00000077760	ascc1	391.472	0.799492	0.298849	2.67524	0.00746759	0.0938716	0.620166	-
ENSDARG00000089913	cacna1g	192.589	-2.12496	0.794331	-2.67516	0.00746937	0.0938716	-0.663824	-
ENSDARG00000102883	sptbn1	5706.59	-0.392525	0.146769	-2.67445	0.00748521	0.0939956	-0.36699	-
ENSDARG00000079415	dnajc30b	95.7484	-0.810205	0.30322	-2.672	0.00753999	0.094608	-0.624481	-
ENSDARG00000068432	si:dkey-56m19.5	31.5574	1.53119	0.573195	2.67133	0.00755511	0.0947221	0.742314	-
ENSDARG00000102645	usp47	1613.3	-0.393033	0.147153	-2.67092	0.0075644	0.094763	-0.367334	-
ENSDARG00000043465	atp6v1b2	55.0926	1.0276	0.384995	2.66912	0.00760498	0.0951678	0.694802	-
ENSDARG00000115978	AL935186.10	53.3685	-1.15576	0.43304	-2.66895	0.00760882	0.0951678	-0.71794	-
ENSDARG00000005128	rnaseh2b	127.733	0.907555	0.34014	2.66818	0.00762642	0.0952129	0.660654	-
ENSDARG00000016319	c9	29.3026	-2.10657	0.789493	-2.66826	0.00762455	0.0952129	-0.673417	-
ENSDARG00000040290	pon3.2	13.4874	2.00957	0.753307	2.66767	0.00763799	0.0952129	0.706719	-
ENSDARG00000045360	flj11011l	112.68	0.769172	0.288346	2.66753	0.00764107	0.0952129	0.60658	-
ENSDARG00000074303	phf12a	437.61	-0.471643	0.176813	-2.66746	0.00764271	0.0952129	-0.428361	-
ENSDARG00000044191	gxylt2	774.388	-0.499565	0.187318	-2.66693	0.00765475	0.0952873	-0.448694	-
ENSDARG00000041895	cad	7170.76	-0.4353	0.163239	-2.66664	0.00766128	0.0952932	-0.400799	-
ENSDARG00000038012	fam83fa	499.932	0.533918	0.200291	2.66571	0.0076825	0.0954817	0.472682	-
ENSDARG00000029609	macrod1	378.388	-0.519894	0.195065	-2.66524	0.00769339	0.0955415	-0.462959	-
ENSDARG00000079012	cbfa2t3	6.62926	-2.94271	1.10559	-2.66167	0.00777543	0.096484	-0.598512	-
ENSDARG00000071683	zfr2	1194.82	-0.429756	0.161511	-2.66084	0.00779451	0.0966445	-0.396357	-
ENSDARG00000034210	si:dkey-240h12.4	22.006	-1.79225	0.673843	-2.65975	0.00781991	0.0967878	-0.71692	-
ENSDARG00000075892	bag6	1385.24	-0.421052	0.15829	-2.66	0.00781403	0.0967878	-0.389516	-
ENSDARG00000093841	zgc:152936	34.9924	1.20651	0.453653	2.65955	0.00782453	0.0967878	0.724695	-
ENSDARG00000011171	TENM2	43.6492	-1.67281	0.629262	-2.65837	0.007852	0.0968503	-0.723932	-
ENSDARG00000019706	zar1	372.779	-0.492028	0.185082	-2.65843	0.0078505	0.0968503	-0.442984	-
ENSDARG00000037008	bscl2	609.556	0.568923	0.214084	2.65748	0.00787271	0.0968503	0.49555	-
ENSDARG00000038876	zgc:101569	87.4775	-0.801883	0.301581	-2.65894	0.0078388	0.0968503	-0.619572	-
ENSDARG00000062449	xpr1a	242.212	-1.74324	0.655858	-2.65796	0.00786155	0.0968503	-0.713075	-
ENSDARG00000075730	dnph1	39.747	-1.22731	0.461785	-2.65774	0.0078666	0.0968503	-0.725484	-
ENSDARG00000096774	BX088686.1	73.2632	-1.0058	0.378475	-2.6575	0.00787234	0.0968503	-0.68766	-
ENSDARG00000020053	nkd1	42.6028	1.28664	0.484587	2.65512	0.00792793	0.0974534	0.730783	-
ENSDARG00000035152	ap2b1	643.737	-0.641716	0.241736	-2.65461	0.0079399	0.0975243	-0.539774	-
ENSDARG00000074271	get1	81.0728	1.04642	0.394364	2.65344	0.00796753	0.0977872	0.695628	-
ENSDARG00000010933	cacna1fa	22.1943	1.67103	0.630009	2.65239	0.00799232	0.0978624	0.730739	-
ENSDARG00000057114	hpf1	1807.35	0.50921	0.191974	2.65249	0.00799	0.0978624	0.455061	-
ENSDARG00000088847	znf1089	6.61913	3.98271	1.50129	2.65287	0.00798115	0.0978624	0.477165	-
ENSDARG00000075936	sugp1	476.828	-0.446367	0.168319	-2.65191	0.00800386	0.0979274	-0.408959	-
ENSDARG00000098680	si:zfos-2326c3.2	234.265	0.639047	0.241001	2.65164	0.00801027	0.0979296	0.538232	-
ENSDARG00000012563	pdss2	402.401	0.450491	0.170077	2.64875	0.00807901	0.0984899	0.412003	-
ENSDARG00000040492	mthfd1b	1051.59	-0.677405	0.2557	-2.64922	0.00806785	0.0984899	-0.559233	-
ENSDARG00000042508	ubr3	5090.26	-0.330765	0.124859	-2.64911	0.00807043	0.0984899	-0.314906	-
ENSDARG00000061752	ripor2	757.431	0.404469	0.152752	2.64787	0.00809995	0.0984899	0.376127	-
ENSDARG00000078535	lrrcc1	2627.75	0.357782	0.135086	2.64854	0.00808392	0.0984899	0.337871	-
ENSDARG00000087016	micall1b.2	112.691	0.90009	0.339898	2.64812	0.00809415	0.0984899	0.654805	-
ENSDARG00000099654	marveld3	916.998	0.540303	0.204046	2.64795	0.00809812	0.0984899	0.476299	-
ENSDARG00000018272	wdr33	2112.4	-0.342074	0.129233	-2.64695	0.00812207	0.0986498	-0.324564	-
ENSDARG00000092895	si:dkey-188i13.11	84.6888	0.935131	0.353306	2.6468	0.00812565	0.0986498	0.667069	-
ENSDARG00000006892	myo3b	21.0816	-2.02307	0.764862	-2.64501	0.00816877	0.0989288	-0.682232	-
ENSDARG00000026616	zgc:113425	87.7317	-1.24281	0.469981	-2.64438	0.00818413	0.0989288	-0.723304	-
ENSDARG00000027249	btg1	194.625	0.60171	0.227551	2.64428	0.00818639	0.0989288	0.515595	-
ENSDARG00000058102	sardh	574.81	-0.42691	0.161428	-2.64458	0.00817931	0.0989288	-0.393749	-
ENSDARG00000079264	baiap3	20.4327	-1.90994	0.722235	-2.64449	0.0081815	0.0989288	-0.698402	-
ENSDARG00000088709	tnfaip8l3	6.73101	3.51742	1.32959	2.64548	0.00815748	0.0989288	0.526283	-
ENSDARG00000098574	srsf11	3393.87	0.436074	0.164951	2.64366	0.00820155	0.0989747	0.400852	-
ENSDARG00000099799	si:dkey-11f4.16	55.4297	-1.52928	0.578481	-2.64361	0.00820277	0.0989747	-0.728378	-
ENSDARG00000074544	znf1007	2613.99	-0.359346	0.135954	-2.64315	0.00821381	0.0990318	-0.3391	-
ENSDARG00000022832	bnip4	338.019	0.656997	0.248646	2.6423	0.0082345	0.0992052	0.54774	-
ENSDARG00000003931	cndp2	411.698	0.528453	0.200051	2.6416	0.0082516	0.0993351	0.467939	-
ENSDARG00000075422	MRPL49	190.84	0.641108	0.242763	2.64088	0.00826913	0.099423	0.538701	-
ENSDARG00000103144	ppp1r21	1326.96	-0.41484	0.15709	-2.64078	0.00827154	0.099423	-0.384214	-
ENSDARG00000038787	tmub1	594.79	-0.481302	0.182275	-2.64052	0.00827789	0.0994232	-0.434621	-
ENSDARG00000007369	tcf7l1b	874.798	-0.430329	0.163075	-2.63884	0.00831892	0.0998262	-0.396285	-
ENSDARG00000019213	CTBP1	308.806	-0.566114	0.21459	-2.63811	0.00833684	0.0998262	-0.492813	-
ENSDARG00000079302	and2	23.753	-2.06666	0.783366	-2.63818	0.00833531	0.0998262	-0.671784	-
ENSDARG00000090696	si:dkey-15b23.3	171.201	-0.681935	0.258475	-2.6383	0.00833233	0.0998262	-0.560739	-
ENSDARG00000104592	zgc:171601	5.49424	-4.10253	1.55542	-2.63756	0.00835036	0.099912	-0.472337	-
ENSDARG00000010407	ppp4r4	262.093	-0.887562	0.336643	-2.63651	0.00837642	0.100071	-0.649421	-
ENSDARG00000056783	raraa	92.1029	-0.942149	0.357332	-2.63662	0.00837366	0.100071	-0.666897	-
ENSDARG00000006300	psmd9	159.688	0.679982	0.257945	2.63616	0.00838514	0.100072	0.559855	-
ENSDARG00000032990	plxnb3	764.676	-0.4672	0.177239	-2.63599	0.00838915	0.100072	-0.424131	-
ENSDARG00000043404	rpp21	195.007	0.630607	0.239295	2.63526	0.00840718	0.100211	0.532138	-
ENSDARG00000016141	slc6a2	7.79152	3.03883	1.15347	2.63452	0.00842569	0.100279	0.572708	-
ENSDARG00000025788	chp2	335.632	0.4576	0.173683	2.63469	0.00842131	0.100279	0.416964	-
ENSDARG00000004937	skp2	719.609	0.453407	0.172148	2.63382	0.00844302	0.100312	0.413757	-
ENSDARG00000089598	si:cabz01054396.2	196.715	-0.58142	0.220745	-2.6339	0.00844101	0.100312	-0.502407	-
ENSDARG00000091947	znf106b	509.444	-0.711112	0.270011	-2.63364	0.00844755	0.100312	-0.575498	-
ENSDARG00000000324	dcaf8	1384.7	-0.358302	0.136156	-2.63155	0.00849972	0.100331	-0.338064	-
ENSDARG00000009252	napepld	104.498	0.817903	0.310895	2.6308	0.00851834	0.100331	0.623665	-
ENSDARG00000019693	clcn5a	434.424	-0.521875	0.198378	-2.63071	0.00852077	0.100331	-0.462958	-
ENSDARG00000038585	eif4e2	508.346	-0.478173	0.18171	-2.63152	0.00850048	0.100331	-0.432096	-
ENSDARG00000039943	tent5ba	94.9744	0.949741	0.360932	2.63135	0.00850457	0.100331	0.668655	-
ENSDARG00000040695	fkbp14	291.495	0.492264	0.186964	2.63294	0.00846496	0.100331	0.44232	-
ENSDARG00000041699	piwil1	604.559	-0.517848	0.196871	-2.63039	0.00852872	0.100331	-0.460261	-
ENSDARG00000061688	arvcfb	701.13	-0.425704	0.161737	-2.63207	0.00848654	0.100331	-0.392516	-
ENSDARG00000074149	itpr1b	1187.25	-0.421828	0.160255	-2.63223	0.00848269	0.100331	-0.389502	-
ENSDARG00000097583	arfgap3	1534.31	-0.39033	0.1484	-2.63026	0.00853198	0.100331	-0.364408	-
ENSDARG00000102252	USP34	2425.43	-0.40374	0.153434	-2.63136	0.00850448	0.100331	-0.375202	-
ENSDARG00000103934	ENSDARG00000103934|megf8	31.243	1.51867	0.577387	2.63025	0.00853218	0.100331	0.728773	-
ENSDARG00000105295	LO017784.1	1284.4	-0.529716	0.201203	-2.63274	0.00846993	0.100331	-0.468479	-
ENSDARG00000012306	syt13	290.799	-0.489566	0.186234	-2.62876	0.0085697	0.100472	-0.440242	-
ENSDARG00000077022	fam131a	18.061	-1.68547	0.641155	-2.6288	0.00856868	0.100472	-0.719934	-
ENSDARG00000096954	si:dkeyp-67f1.1	140.104	0.880214	0.334814	2.62896	0.00856458	0.100472	0.646541	-
ENSDARG00000103101	si:ch211-235e9.6	70.1037	-1.12323	0.427221	-2.62916	0.00855958	0.100472	-0.706132	-
ENSDARG00000025554	wdr83os	153.867	0.633895	0.241162	2.6285	0.00857628	0.100474	0.533651	-
ENSDARG00000112907	CR450764.9	561.461	-4.8107	1.83042	-2.6282	0.00858377	0.100487	-0.246068	-
ENSDARG00000003320	fam91a1	845.472	-0.39206	0.149243	-2.62699	0.0086143	0.100694	-0.365735	-
ENSDARG00000030839	tescb	189.17	1.00258	0.381621	2.62717	0.00860988	0.100694	0.681167	-
ENSDARG00000105335	si:dkey-241l7.2	48.4816	1.52687	0.581657	2.62503	0.00866401	0.1012	0.719872	-
ENSDARG00000102587	mios	1008.13	-0.667492	0.254325	-2.62457	0.00867588	0.101264	-0.55209	-
ENSDARG00000036675	hnrnpa1b	1316.1	0.344162	0.131159	2.62401	0.00869011	0.101355	0.326045	-
ENSDARG00000037998	flot1b	333.649	0.596324	0.227293	2.62359	0.00870073	0.101403	0.511141	-
ENSDARG00000044357	tbc1d23	1161.55	0.359449	0.137103	2.62173	0.00874835	0.101883	0.338874	-
ENSDARG00000061690	nxpe3	625.854	-0.483432	0.184459	-2.62081	0.00877222	0.101896	-0.435533	-
ENSDARG00000101569	ppargc1b	350.819	-0.692638	0.264246	-2.62118	0.00876254	0.101896	-0.565097	-
ENSDARG00000103840	lrrc8db	105.431	0.744184	0.283957	2.62077	0.00877327	0.101896	0.590264	-
ENSDARG00000116781	ENSDARG00000116781|hist1h4l	81.2016	0.848154	0.323639	2.62068	0.00877544	0.101896	0.633916	-
ENSDARG00000000887	zgc:56699	1842.95	0.384263	0.146647	2.62033	0.00878457	0.101927	0.359312	-
ENSDARG00000062370	bcl2l13	1509.99	-0.485434	0.185383	-2.61854	0.0088307	0.102387	-0.436919	-
ENSDARG00000099008	EGFLAM	12.1711	-2.21847	0.847325	-2.61821	0.00883924	0.10241	-0.656859	-
ENSDARG00000063253	hecw2b	48.0619	-1.02671	0.392279	-2.6173	0.00886284	0.102608	-0.685493	-
ENSDARG00000055124	ccnl1a	631.103	0.525564	0.200855	2.61663	0.00888033	0.102735	0.464972	-
ENSDARG00000042054	zgc:171971	520.746	0.455838	0.174285	2.61547	0.00891037	0.102931	0.415134	-
ENSDARG00000063371	rasa3	14.94	-2.14996	0.821979	-2.61559	0.00890727	0.102931	-0.659973	-
ENSDARG00000117589	BX537276.1	10.9626	2.48972	0.952233	2.61461	0.00893288	0.103115	0.626855	-
ENSDARG00000007370	dysf	21.9716	-1.49037	0.570202	-2.61377	0.00895504	0.103295	-0.725851	-
ENSDARG00000102825	olfm2b	26.5434	-7.33338	2.80643	-2.61307	0.00897335	0.10343	-0.13518	-
ENSDARG00000000966	ncor2	6086.94	-0.372917	0.142795	-2.61155	0.00901317	0.103489	-0.349874	-
ENSDARG00000003229	gdf9	230.459	0.635992	0.243503	2.61184	0.00900558	0.103489	0.533783	-
ENSDARG00000055903	luc7l	1209.63	0.354232	0.13565	2.61137	0.00901794	0.103489	0.334363	-
ENSDARG00000056587	cyp2r1	436.669	0.478566	0.183207	2.61216	0.00899714	0.103489	0.43174	-
ENSDARG00000086075	ttc3	5346.65	-0.41642	0.159421	-2.61208	0.00899941	0.103489	-0.384827	-
ENSDARG00000097580	BX663519.1	285.384	-0.570509	0.218391	-2.61232	0.00899288	0.103489	-0.494277	-
ENSDARG00000041623	mt2	785.816	0.559451	0.214368	2.60977	0.00906036	0.103824	0.4872	-
ENSDARG00000091317	hunk	47.2973	-1.38501	0.530668	-2.60993	0.00905607	0.103824	-0.722389	-
ENSDARG00000062289	edaradd	18.7746	-1.8125	0.694874	-2.60838	0.00909706	0.104169	-0.699267	-
ENSDARG00000102398	cnn1b	79.6662	-0.9304	0.356766	-2.60787	0.00911077	0.104174	-0.659265	-
ENSDARG00000109270	CU570797.3	11.6639	-7.11273	2.72722	-2.60805	0.00910592	0.104174	-0.145518	-
ENSDARG00000104649	ENSDARG00000104649|si:dkey-40c23.2	128.54	-0.698721	0.267976	-2.6074	0.00912323	0.104241	-0.567277	-
ENSDARG00000031929	stard14	808.999	0.364119	0.139696	2.60651	0.00914703	0.104361	0.342533	-
ENSDARG00000106684	AL929192.1	189.072	0.611509	0.234591	2.6067	0.0091419	0.104361	0.519092	-
ENSDARG00000060089	btaf1	5857.49	-0.354717	0.136113	-2.60606	0.0091591	0.104423	-0.334687	-
ENSDARG00000077545	si:dkey-16p21.7	49.2967	1.14878	0.441261	2.6034	0.00923051	0.105161	0.70273	-
ENSDARG00000088378	znf1000	31.5903	-1.86639	0.717194	-2.60235	0.00925873	0.105406	-0.685965	-
ENSDARG00000075215	vezt	686.954	-0.487184	0.187237	-2.60197	0.00926906	0.105447	-0.437589	-
ENSDARG00000058985	KCNJ6	15.9092	-1.9192	0.737705	-2.60159	0.0092794	0.105489	-0.688747	-
ENSDARG00000096817	CR854832.1	14.165	1.95958	0.753643	2.60015	0.00931834	0.105847	0.690584	-
ENSDARG00000104170	si:dkey-208k4.2	717.744	-0.486477	0.187112	-2.59993	0.00932435	0.105847	-0.437059	-
ENSDARG00000101089	gart	1030.64	-0.500933	0.192699	-2.59956	0.0093343	0.105883	-0.447263	-
ENSDARG00000099397	cfap410	195.722	-0.577106	0.222075	-2.5987	0.00935777	0.106073	-0.497865	-
ENSDARG00000041085	arpin	59.6429	1.08663	0.418231	2.59815	0.00937275	0.106089	0.694628	-
ENSDARG00000101616	arfgap1	1416.61	-0.353515	0.136058	-2.59827	0.00936955	0.106089	-0.33357	-
ENSDARG00000090039	reck	84.8577	-0.808775	0.311494	-2.59644	0.00941964	0.106544	-0.61549	-
ENSDARG00000103027	clns1a	1046.46	0.362284	0.139607	2.59502	0.00945851	0.106906	0.340834	-
ENSDARG00000068601	atmin	94.8284	-0.88112	0.339587	-2.59468	0.00946791	0.106936	-0.641852	-
ENSDARG00000038414	b3galt6	477.471	0.439793	0.169567	2.59363	0.00949692	0.107186	0.402415	-
ENSDARG00000022101	obscnb	7.98998	-2.93126	1.13038	-2.59316	0.00950985	0.107216	-0.552578	-
ENSDARG00000032206	cthl	11.0478	2.98076	1.14952	2.59304	0.00951319	0.107216	0.531478	-
ENSDARG00000014655	itpr1a	133.597	-0.950367	0.366608	-2.59233	0.0095329	0.107361	-0.662298	-
ENSDARG00000006396	nrcama	163.966	-0.775009	0.299039	-2.59167	0.00955127	0.107491	-0.601096	-
ENSDARG00000000086	itsn1	2692.44	-0.335773	0.129603	-2.59079	0.00957569	0.107654	-0.31849	-
ENSDARG00000023479	lrp13	2320.92	-0.381629	0.14731	-2.59065	0.00957946	0.107654	-0.356633	-
ENSDARG00000103834	rbm14b	432.137	-0.645874	0.249381	-2.5899	0.0096003	0.107811	-0.537699	-
ENSDARG00000104230	sec23a	1304.07	-0.443873	0.171472	-2.5886	0.00963656	0.108141	-0.405382	-
ENSDARG00000015536	sox6	71.9634	-0.873778	0.337654	-2.58779	0.0096594	0.10832	-0.638116	-
ENSDARG00000077473	mych	267.289	0.642619	0.248419	2.58684	0.00968619	0.108543	0.535623	-
ENSDARG00000045968	spg11	638.324	-0.539328	0.208533	-2.58629	0.00970145	0.108637	-0.472902	-
ENSDARG00000056656	tspan18a	59.651	2.8529	1.10343	2.58548	0.00972449	0.108817	0.503467	-
ENSDARG00000001929	pink1	288.2	0.582283	0.225393	2.58341	0.00978294	0.109083	0.500095	-
ENSDARG00000020693	sesn1	424.168	0.486226	0.188197	2.5836	0.00977757	0.109083	0.436262	-
ENSDARG00000045669	si:dkey-39a18.1	5.12278	-4.00667	1.55063	-2.58389	0.00976929	0.109083	-0.470184	-
ENSDARG00000078113	atp5mea	117.944	0.763976	0.295622	2.5843	0.00975776	0.109083	0.596187	-
ENSDARG00000098862	plpp4	5.50092	-3.48548	1.34905	-2.58365	0.00977619	0.109083	-0.51276	-
ENSDARG00000104177	cpne3	240.831	0.625293	0.242097	2.58282	0.00979956	0.109191	0.525778	-
ENSDARG00000071355	si:ch211-197g15.7	5.26668	3.74076	1.44911	2.58141	0.00983972	0.109561	0.516986	-
ENSDARG00000009031	tnikb	6068.16	-0.304255	0.117879	-2.58108	0.00984918	0.109589	-0.291185	-
ENSDARG00000105241	btr26	349.151	0.772886	0.299578	2.57991	0.00988254	0.109882	0.598973	-
ENSDARG00000114920	TTC28	327.819	-0.637339	0.247099	-2.57929	0.00990031	0.110002	-0.532201	-
ENSDARG00000103525	YTHDC2	1335.79	-0.362403	0.14053	-2.57883	0.00991347	0.11007	-0.340669	-
ENSDARG00000042032	pou3f3a	82.2667	-0.803281	0.311604	-2.57789	0.0099405	0.110293	-0.611546	-
ENSDARG00000040851	plekhh2	216.326	0.546371	0.211969	2.5776	0.00994882	0.110307	0.477062	-
ENSDARG00000024561	nolc1	5312.84	-0.304094	0.118044	-2.57609	0.00999236	0.110478	-0.290996	-
ENSDARG00000035781	ctdnep1b	1050.99	0.478691	0.185814	2.57619	0.00998965	0.110478	0.430691	-
ENSDARG00000036055	thap11	1195.62	-0.3363	0.130545	-2.57613	0.00999132	0.110478	-0.318752	-
ENSDARG00000059610	gpr146	11.6228	-2.03518	0.789909	-2.57647	0.00998153	0.110478	-0.670948	-
ENSDARG00000043631	bcas2	592.543	0.484434	0.188109	2.57528	0.0100159	0.11066	0.434774	-
ENSDARG00000094616	zgc:113984	115.111	0.789769	0.306823	2.57403	0.0100523	0.110985	0.605931	-
ENSDARG00000056078	rftn2	575.838	0.385638	0.149881	2.57297	0.010083	0.111246	0.359555	-
ENSDARG00000102258	si:dkey-1b17.1	26.7714	1.35642	0.527601	2.57091	0.010143	0.111777	0.715329	-
ENSDARG00000112522	CABZ01087629.1	161.131	0.800385	0.311333	2.57083	0.0101454	0.111777	0.60945	-
ENSDARG00000062397	ndst1a	79.8681	-0.85873	0.334081	-2.57042	0.0101575	0.111832	-0.63114	-
ENSDARG00000024311	nsmce4a	1244.65	0.354163	0.1378	2.57013	0.010166	0.111847	0.333694	-
ENSDARG00000058352	acot9.1	343.912	0.471335	0.183514	2.56838	0.0102174	0.11225	0.425117	-
ENSDARG00000077120	arid5a	184.008	-1.08129	0.420986	-2.56847	0.0102147	0.11225	-0.686446	-
ENSDARG00000088825	citb	47.1856	1.55045	0.60372	2.56816	0.010224	0.11225	0.707786	-
ENSDARG00000101710	arid1aa	5668.51	-0.38815	0.151162	-2.56777	0.0102354	0.112297	-0.361469	-
ENSDARG00000061282	glg1a	3265.42	-0.34708	0.135183	-2.56749	0.0102438	0.112311	-0.327733	-
ENSDARG00000101120	kif3b	2804.22	0.329441	0.128341	2.56692	0.0102606	0.112416	0.312801	-
ENSDARG00000069422	nhp2	538.354	0.521272	0.203116	2.56638	0.0102767	0.112515	0.460026	-
ENSDARG00000102067	grm5b	37.3089	-1.15467	0.450014	-2.56585	0.0102922	0.112605	-0.697293	-
ENSDARG00000063713	syngap1a	54.411	-1.27939	0.498795	-2.56496	0.0103189	0.112819	-0.70581	-
ENSDARG00000001014	myh9b	3706.12	-0.504947	0.196925	-2.56416	0.0103425	0.112945	-0.448734	-
ENSDARG00000006399	ywhae1	2119.06	0.363176	0.141653	2.56385	0.0103519	0.112945	0.341077	-
ENSDARG00000079623	ubtd1b	297.717	0.560445	0.218589	2.56392	0.0103497	0.112945	0.485575	-
ENSDARG00000019976	idi1	449.06	0.510109	0.199027	2.56301	0.0103769	0.113061	0.452301	-
ENSDARG00000032161	srgap2	128.654	-0.838709	0.327214	-2.56318	0.0103718	0.113061	-0.623246	-
ENSDARG00000039937	ccdc172	216.08	0.731975	0.285621	2.56275	0.0103847	0.113067	0.579055	-
ENSDARG00000039616	cenpk	573.26	0.429892	0.167771	2.56237	0.010396	0.113111	0.394093	-
ENSDARG00000063686	atp23	362.623	0.452042	0.176462	2.5617	0.0104162	0.113253	0.41075	-
ENSDARG00000046133	b3galnt2	29.3205	-1.39957	0.546537	-2.56079	0.0104434	0.113439	-0.70963	-
ENSDARG00000075301	gsdf	18.5437	-1.93697	0.756442	-2.56063	0.0104482	0.113439	-0.666269	-
ENSDARG00000092722	unc5da	28.9034	-1.31948	0.515341	-2.56041	0.0104549	0.113439	-0.708268	-
ENSDARG00000091521	MAP3K11	589.809	-0.529304	0.206765	-2.55993	0.0104694	0.113518	-0.465022	-
ENSDARG00000043536	si:dkey-86e18.1	120.215	0.690111	0.269657	2.55921	0.0104909	0.113672	0.558861	-
ENSDARG00000077115	si:ch73-44m9.1	88.9867	1.26665	0.495055	2.55859	0.0105096	0.113729	0.705678	-
ENSDARG00000098273	zbtb14	3299.06	-0.311259	0.121654	-2.55856	0.0105107	0.113729	-0.29706	-
ENSDARG00000059774	dub	7.56801	-2.61847	1.024	-2.5571	0.0105548	0.114128	-0.592661	-
ENSDARG00000062915	polr3b	804.301	-0.425462	0.16642	-2.55656	0.0105712	0.114148	-0.390523	-
ENSDARG00000096045	si:ch73-263o4.4	17.3206	2.10245	0.822299	2.55679	0.0105643	0.114148	0.643837	-
ENSDARG00000103390	cacna2d2a	72.4577	-0.876611	0.343078	-2.55514	0.0106146	0.114538	-0.634602	-
ENSDARG00000015422	ppil1	99.9516	0.750618	0.293881	2.55416	0.0106445	0.114782	0.586883	-
ENSDARG00000016783	srsf6b	446.582	0.461764	0.180823	2.55368	0.0106591	0.114829	0.417686	-
ENSDARG00000069101	napbb	20.3964	-1.56704	0.613687	-2.55348	0.0106653	0.114829	-0.705054	-
ENSDARG00000105144	znf1130	13.5672	-2.07175	0.811401	-2.5533	0.0106707	0.114829	-0.651444	-
ENSDARG00000055757	tmem9	63.3673	1.08863	0.426482	2.55257	0.010693	0.11499	0.686117	-
ENSDARG00000100769	CABZ01085201.1	219.526	-0.732043	0.287033	-2.55038	0.0107605	0.115637	-0.578038	-
ENSDARG00000016163	usp33	1972.86	-0.335999	0.131836	-2.54862	0.0108151	0.116003	-0.318135	-
ENSDARG00000031698	mylk2	24.5546	-1.3275	0.520881	-2.54857	0.0108167	0.116003	-0.706891	-
ENSDARG00000040538	spsb4b	930.872	0.423664	0.166217	2.54886	0.0108077	0.116003	0.388954	-
ENSDARG00000061375	sgpl1	865.106	0.37693	0.147939	2.54787	0.0108383	0.116155	0.352044	-
ENSDARG00000003681	eif5	3891.18	-0.370284	0.145399	-2.54667	0.0108755	0.116475	-0.346616	-
ENSDARG00000016513	setd3	676.854	0.439121	0.172649	2.54343	0.0109769	0.117082	0.400543	-
ENSDARG00000035692	rps3a	1526.42	-0.507452	0.199491	-2.54374	0.0109673	0.117082	-0.449641	-
ENSDARG00000044492	ublcp1	407.228	0.460258	0.180946	2.54362	0.010971	0.117082	0.416231	-
ENSDARG00000057626	josd2	684.88	-0.383829	0.150858	-2.5443	0.0109497	0.117082	-0.357555	-
ENSDARG00000078533	poc1a	44.2667	-1.05263	0.413679	-2.54457	0.0109412	0.117082	-0.676979	-
ENSDARG00000104566	foxi1	28.2948	-1.98047	0.778499	-2.54396	0.0109603	0.117082	-0.648159	-
ENSDARG00000042120		597.825	0.440298	0.173168	2.5426	0.0110032	0.117203	0.401437	-
ENSDARG00000100823	selenok	285.74	-0.59315	0.23327	-2.54276	0.0109979	0.117203	-0.504559	-
ENSDARG00000035325	srsf7a	672.113	0.396539	0.156062	2.5409	0.0110567	0.117397	0.367622	-
ENSDARG00000052826	runx3	40.8979	-1.10119	0.433326	-2.54125	0.0110456	0.117397	-0.684552	-
ENSDARG00000060594	hadhab	1756.48	-0.365266	0.143755	-2.5409	0.0110568	0.117397	-0.342412	-
ENSDARG00000070675	fam3a	345.934	0.544133	0.214084	2.54167	0.0110323	0.117397	0.474026	-
ENSDARG00000117218	CABZ01118004.1	98.5787	0.874319	0.344107	2.54084	0.0110587	0.117397	0.632773	-
ENSDARG00000014068	pgam1b	1082.6	-0.409443	0.161238	-2.53937	0.0111051	0.11781	-0.377732	-
ENSDARG00000030108	sec22ba	366.853	0.573544	0.226008	2.53771	0.011158	0.118196	0.492431	-
ENSDARG00000036462	rab11fip1b	87.1003	-0.835966	0.329439	-2.53754	0.0111633	0.118196	-0.618835	-
ENSDARG00000055436	ftr97	41.9883	-1.32133	0.520716	-2.53752	0.0111641	0.118196	-0.700906	-
ENSDARG00000026634	ehmt1b	3190.52	0.369741	0.145752	2.53678	0.0111878	0.118368	0.346001	-
ENSDARG00000042904	foxo3b	136.573	-0.691041	0.272492	-2.536	0.0112126	0.118497	-0.557223	-
ENSDARG00000054003	rargb	12.8934	2.02565	0.798782	2.53593	0.0112151	0.118497	0.655489	-
ENSDARG00000000103	myh10	4033.2	-0.402319	0.158709	-2.53494	0.0112466	0.11875	-0.37205	-
ENSDARG00000010610	sarm1	163.481	-0.695695	0.274483	-2.53457	0.0112586	0.118797	-0.559273	-
ENSDARG00000069696	si:ch211-261n11.5	354.836	2.31511	0.913706	2.53376	0.0112846	0.118992	0.577443	-
ENSDARG00000010035	engase	158.797	0.713136	0.281546	2.53293	0.0113113	0.119034	0.567884	-
ENSDARG00000069194	mycbpap	106.938	-1.20239	0.474703	-2.53294	0.0113111	0.119034	-0.694057	-
ENSDARG00000101256	CABZ01085052.1	1049.43	-0.397827	0.157059	-2.53298	0.0113099	0.119034	-0.368458	-
ENSDARG00000033973	mrps23	309.766	0.498631	0.196906	2.53233	0.0113308	0.119079	0.443124	-
ENSDARG00000097339	slc9a1b	35.4097	-1.2138	0.479279	-2.53254	0.0113238	0.119079	-0.695529	-
ENSDARG00000057000	camkvl	149.752	0.839554	0.331629	2.53161	0.011354	0.119207	0.619488	-
ENSDARG00000115528	FO082780.1	14.9254	1.90141	0.751104	2.53148	0.0113581	0.119207	0.665668	-
ENSDARG00000098955	ssh2b	338.447	-0.484493	0.191443	-2.53074	0.0113821	0.11938	-0.433185	-
ENSDARG00000043154	ucp2	967.319	-0.407786	0.161177	-2.53006	0.0114044	0.119491	-0.376223	-
ENSDARG00000078130	CR391986.1	452.303	0.425157	0.16805	2.52995	0.011408	0.119491	0.389632	-
ENSDARG00000036816	ENSDARG00000036816|pou2f2a	576.247	-0.380246	0.15032	-2.52958	0.0114199	0.119529	-0.354371	-
ENSDARG00000057879	p3h3	44.6811	-1.37305	0.542843	-2.52937	0.0114268	0.119529	-0.700446	-
ENSDARG00000003920	setb	2787.81	0.440593	0.17423	2.5288	0.0114453	0.119643	0.401256	-
ENSDARG00000105306	ENSDARG00000105306|si:dkeyp-44b5.5	25.9528	1.58621	0.627646	2.52724	0.0114963	0.120096	0.69525	-
ENSDARG00000103251	sh3pxd2b	813.992	0.359287	0.142246	2.52582	0.011543	0.12047	0.337252	-
ENSDARG00000109211	znf979	20.0087	2.30664	0.913274	2.52568	0.0115474	0.12047	0.596773	-
ENSDARG00000071694	ndc80	2634.01	0.323086	0.127948	2.52514	0.0115651	0.120575	0.306863	-
ENSDARG00000098386	ctps1b	433.79	0.448698	0.177739	2.52447	0.0115872	0.120725	0.40718	-
ENSDARG00000002298	ankrd22	348.032	0.492544	0.195131	2.52417	0.0115971	0.120749	0.43864	-
ENSDARG00000003860	cbx3a	2093.89	0.514182	0.203779	2.52324	0.011628	0.120917	0.453388	-
ENSDARG00000025346	znf277	477.752	-0.41813	0.165713	-2.52322	0.0116287	0.120917	-0.384072	-
ENSDARG00000014179	pfkma	290.51	-0.833737	0.330569	-2.52212	0.0116648	0.121013	-0.615968	-
ENSDARG00000037172	ddrgk1	432.923	0.455879	0.180761	2.52201	0.0116688	0.121013	0.412399	-
ENSDARG00000039677	dsc2l	127.205	0.829907	0.328978	2.52268	0.0116464	0.121013	0.614924	-
ENSDARG00000076118	cdip1	173.449	0.658389	0.26104	2.52217	0.0116633	0.121013	0.53971	-
ENSDARG00000007755	wdr61	324.315	0.452793	0.179643	2.52052	0.0117183	0.121447	0.410051	-
ENSDARG00000009629	unc119.1	2396.59	0.391654	0.155475	2.51907	0.0117665	0.121563	0.363295	-
ENSDARG00000014402	smc1b	40.4576	-1.21555	0.482683	-2.51832	0.0117917	0.121563	-0.69271	-
ENSDARG00000022372	kng1	73.5317	1.21067	0.480793	2.51808	0.0117998	0.121563	0.690833	-
ENSDARG00000036189	spata4	61.0556	-0.861569	0.34199	-2.51928	0.0117594	0.121563	-0.625079	-
ENSDARG00000036415	glb1	41.7644	-1.04118	0.41328	-2.51932	0.0117583	0.121563	-0.671173	-
ENSDARG00000043339	abraxas1	1699.63	0.316395	0.125638	2.51832	0.0117918	0.121563	0.301045	-
ENSDARG00000052553	lig3	813.731	-0.448197	0.178006	-2.51787	0.0118068	0.121563	-0.406569	-
ENSDARG00000061436	col6a2	18.1144	-1.75465	0.696661	-2.51866	0.0117802	0.121563	-0.676482	-
ENSDARG00000092115	eif4a1a	2047.46	0.306044	0.121498	2.51893	0.0117711	0.121563	0.292118	-
ENSDARG00000099455	ogt.1	716.9	0.434076	0.172305	2.51922	0.0117614	0.121563	0.396059	-
ENSDARG00000089697	nfe2l2b	167.008	1.04508	0.415323	2.51631	0.0118592	0.122023	0.670779	-
ENSDARG00000044356	tp63	111.984	0.745658	0.296482	2.51502	0.0119027	0.12239	0.581103	-
ENSDARG00000059707		658.812	-0.459943	0.182929	-2.51433	0.0119258	0.122548	-0.415091	-
ENSDARG00000069752	ckba	51.6823	1.27817	0.508571	2.51326	0.0119621	0.12276	0.694471	-
ENSDARG00000074059	dlg5a	3495.33	-0.355241	0.141336	-2.51345	0.0119558	0.12276	-0.333707	-
ENSDARG00000060184	pkn1a	84.4995	-1.25991	0.501441	-2.51259	0.011985	0.122914	-0.692176	-
ENSDARG00000063527	elmo2	11.0861	-2.1849	0.870192	-2.51083	0.0120449	0.123368	-0.623043	-
ENSDARG00000078251	TESK1	21.6022	-2.03173	0.809127	-2.51102	0.0120383	0.123368	-0.634305	-
ENSDARG00000045748	stab2	77.7763	0.780022	0.310744	2.51017	0.0120672	0.123473	0.594679	-
ENSDARG00000092881	BX649294.1	19.1256	2.42156	0.964755	2.51002	0.0120724	0.123473	0.569498	-
ENSDARG00000093411	gad1a	109.18	-1.05026	0.418458	-2.50984	0.0120787	0.123473	-0.669377	-
ENSDARG00000041428	yrdc	301.553	-0.606824	0.241844	-2.50916	0.012102	0.123525	-0.510268	-
ENSDARG00000074750	qser1	173.205	-0.679976	0.271012	-2.50903	0.0121064	0.123525	-0.549579	-
ENSDARG00000089139	im:7145024	860.449	0.47221	0.188207	2.509	0.0121074	0.123525	0.423708	-
ENSDARG00000017891	tcp1	1567.4	-0.406563	0.16209	-2.50825	0.0121329	0.123585	-0.374757	-
ENSDARG00000057913	syt11a	174.92	0.5696	0.2271	2.50814	0.0121368	0.123585	0.488351	-
ENSDARG00000059738	ptprsa	897.649	-0.522354	0.208232	-2.50852	0.0121237	0.123585	-0.458153	-
ENSDARG00000068461	aopep	118.343	-0.777436	0.310103	-2.50702	0.0121752	0.123767	-0.592794	-
ENSDARG00000076888	GANAB	1296.56	-0.450067	0.179525	-2.50698	0.0121768	0.123767	-0.407632	-
ENSDARG00000078151	si:ch211-264f5.8	77.7765	0.952593	0.379983	2.50693	0.0121784	0.123767	0.648973	-
ENSDARG00000056141	coq10b	766.032	0.352055	0.140467	2.50631	0.0121998	0.123834	0.330968	-
ENSDARG00000056250	add3b	8.30612	-2.9978	1.19611	-2.50629	0.0122006	0.123834	-0.503657	-
ENSDARG00000003680	runx1t1	223.018	-0.696759	0.278123	-2.50521	0.0122378	0.12413	-0.557218	-
ENSDARG00000055875	pag1	65.4489	1.22541	0.489218	2.50483	0.012251	0.124185	0.690343	-
ENSDARG00000069360	ppp3r1b	201.821	-0.557009	0.222511	-2.50329	0.0123046	0.124647	-0.480136	-
ENSDARG00000015902	stat6	113.244	0.655233	0.261774	2.50305	0.0123128	0.124651	0.536582	-
ENSDARG00000036239	gatm	51.4811	1.02983	0.411576	2.50215	0.0123441	0.124887	0.665681	-
ENSDARG00000056862	cep63	1391.32	0.310783	0.124228	2.50173	0.012359	0.124957	0.29603	-
ENSDARG00000060537	atad2b	3305.03	-0.287121	0.11482	-2.50062	0.0123977	0.125268	-0.275394	-
ENSDARG00000022996	setx	8217.24	-0.359491	0.143788	-2.50014	0.0124143	0.125355	-0.336985	-
ENSDARG00000076729	myo9aa	3103.94	-0.33071	0.132367	-2.49843	0.0124745	0.125882	-0.312992	-
ENSDARG00000098652	pcdh11	119.498	-0.661434	0.264841	-2.49747	0.0125082	0.126141	-0.539133	-
ENSDARG00000053574	fancd2	1688.52	-0.423542	0.169689	-2.49599	0.0125607	0.126589	-0.3875	-
ENSDARG00000010816	slc7a14a	343.995	-0.470872	0.188716	-2.49513	0.012591	0.126813	-0.422269	-
ENSDARG00000013729	srsf6a	885.031	0.443524	0.177873	2.49349	0.0126496	0.127159	0.402392	-
ENSDARG00000090632	BX601644.2	20.3179	-2.12994	0.854199	-2.49349	0.0126494	0.127159	-0.612798	-
ENSDARG00000110642	ENSDARG00000110642|cacna1db	60.1294	-0.975886	0.391329	-2.49378	0.0126392	0.127159	-0.652358	-
ENSDARG00000062168	tmem168b	274.458	0.510941	0.204954	2.49296	0.0126685	0.127268	0.449908	-
ENSDARG00000093216	si:ch211-146l10.7	397.031	-0.558313	0.224076	-2.49162	0.0127162	0.127665	-0.480375	-
ENSDARG00000100588	rpl36	388.449	0.477609	0.191739	2.49093	0.0127408	0.127831	0.426973	-
ENSDARG00000005468	irf2bp1	1871.64	-0.313179	0.125784	-2.48981	0.0127812	0.128155	-0.297949	-
ENSDARG00000036915	dolpp1	985.096	0.365313	0.146794	2.4886	0.0128245	0.128315	0.341552	-
ENSDARG00000055445	slc22a15	10.2411	-2.49621	1.00312	-2.48846	0.0128299	0.128315	-0.566155	-
ENSDARG00000101028	ENSDARG00000101028|fnbp1b	82.2465	-0.926281	0.372218	-2.48854	0.0128269	0.128315	-0.63956	-
ENSDARG00000105578	amfrb	6.46648	-3.74402	1.50422	-2.48901	0.01281	0.128315	-0.418928	-
ENSDARG00000102586	zgc:152938	1519.74	0.417756	0.167901	2.4881	0.0128427	0.128362	0.382892	-
ENSDARG00000001129	dicer1	4210.39	-0.367074	0.147556	-2.48768	0.0128578	0.128408	-0.342953	-
ENSDARG00000001953	pfkfb3	15.5189	1.73514	0.697896	2.48625	0.0129098	0.128408	0.674681	-
ENSDARG00000010250	nqo1	100.928	0.740113	0.297596	2.48697	0.0128834	0.128408	0.575617	-
ENSDARG00000013222	slc35a3a	411.18	0.53391	0.214696	2.48682	0.0128889	0.128408	0.464761	-
ENSDARG00000015310	pitpnbl	863.121	0.381472	0.153412	2.48658	0.0128978	0.128408	0.354532	-
ENSDARG00000045846	osgep	34.0439	1.19581	0.480754	2.48736	0.0128696	0.128408	0.685099	-
ENSDARG00000096003	atp5md	12.4955	1.94498	0.782391	2.48594	0.0129209	0.128408	0.647935	-
ENSDARG00000098853	ehd1a	1004.84	-0.420676	0.169217	-2.48602	0.012918	0.128408	-0.385069	-
ENSDARG00000102050	MCOLN3	519.225	0.474216	0.190746	2.48611	0.0129149	0.128408	0.424397	-
ENSDARG00000079110	cluap1	832.32	-0.406092	0.16344	-2.48465	0.0129679	0.128794	-0.373849	-
ENSDARG00000003754	tspan2a	135.162	-0.644216	0.259441	-2.48309	0.0130249	0.128814	-0.529089	-
ENSDARG00000008904	smarca2	3378.08	-0.313241	0.126137	-2.48333	0.013016	0.128814	-0.29793	-
ENSDARG00000022271	trim35-34	10.0033	2.33215	0.939146	2.48327	0.0130184	0.128814	0.59613	-
ENSDARG00000023217	crema	25.8904	-1.2699	0.511524	-2.48257	0.0130437	0.128814	-0.687855	-
ENSDARG00000025436	msrb1a	124.591	0.675228	0.271963	2.48279	0.0130358	0.128814	0.544883	-
ENSDARG00000043281	stap2b	227.821	-0.834692	0.336184	-2.48284	0.0130338	0.128814	-0.611088	-
ENSDARG00000058448	zrsr2	801.269	1.16309	0.468338	2.48344	0.0130119	0.128814	0.678228	-
ENSDARG00000071629	BX511034.1	163.939	-0.571038	0.229977	-2.48302	0.0130273	0.128814	-0.487681	-
ENSDARG00000102249	pepd	427.283	-0.547705	0.220493	-2.48401	0.0129914	0.128814	-0.47333	-
ENSDARG00000029944	parpbp	563.671	0.435378	0.175466	2.48127	0.0130915	0.129043	0.39598	-
ENSDARG00000059347	calml4b	56.5505	-0.878672	0.354116	-2.48131	0.01309	0.129043	-0.625294	-
ENSDARG00000069279	elovl7a	793.086	0.394524	0.158981	2.48158	0.0130801	0.129043	0.364766	-
ENSDARG00000041072	mier1a	1576.77	0.417911	0.168463	2.48073	0.0131113	0.129077	0.382813	-
ENSDARG00000100274		366.944	-0.495308	0.199659	-2.48077	0.0131101	0.129077	-0.438787	-
ENSDARG00000055253	slc12a10.3	23.5004	1.44642	0.58319	2.48019	0.0131314	0.129194	0.689552	-
ENSDARG00000052344	tbl3	2159.56	-0.332325	0.134046	-2.47919	0.013168	0.129473	-0.314095	-
ENSDARG00000003157	nfkbil1	340.904	0.457916	0.184729	2.47885	0.0131805	0.129515	0.412478	-
ENSDARG00000045660	hic1l	1119.94	0.345707	0.139512	2.47798	0.013213	0.129591	0.325266	-
ENSDARG00000057060	tvp23b	36.2117	1.61867	0.653146	2.47826	0.0132024	0.129591	0.673343	-
ENSDARG00000069150	rit1	64.3675	0.872146	0.351957	2.47799	0.0132123	0.129591	0.623258	-
ENSDARG00000079753	kiz	205.277	0.893045	0.360464	2.47749	0.0132312	0.129688	0.628736	-
ENSDARG00000115919	BX324177.22	780.454	-0.628896	0.253895	-2.47699	0.0132496	0.129788	-0.520449	-
ENSDARG00000079328	pgbd4	210.508	0.680138	0.274691	2.47601	0.0132861	0.130004	0.546525	-
ENSDARG00000103612	akt2l	497.722	-0.380899	0.15384	-2.47595	0.0132881	0.130004	-0.35385	-
ENSDARG00000016809	prkacab	213.061	-0.555097	0.224377	-2.47395	0.0133629	0.130608	-0.477428	-
ENSDARG00000111044	CR450764.8	29.4438	-1.75565	0.709681	-2.47385	0.0133665	0.130608	-0.654666	-
ENSDARG00000075795	nol7	1896.52	0.394127	0.1594	2.47256	0.013415	0.131001	0.364242	-
ENSDARG00000077419	nectin4a	5.38776	3.87474	1.56774	2.47155	0.0134529	0.131289	0.447506	-
ENSDARG00000058800	rab25a	10.5652	2.27529	0.920889	2.47076	0.0134827	0.131498	0.605945	-
ENSDARG00000094455	CR293531.1	19.2886	-1.55555	0.629715	-2.47024	0.0135022	0.131606	-0.67819	-
ENSDARG00000071450	tdrd5	1084.05	-0.646322	0.26181	-2.46867	0.0135618	0.132024	-0.529159	-
ENSDARG00000096706	CR388421.1	7.97742	2.43325	0.985609	2.46878	0.0135573	0.132024	0.589456	-
ENSDARG00000011555	spag7	1363.3	0.375574	0.152192	2.46776	0.0135963	0.132278	0.349445	-
ENSDARG00000068940	atp5meb	379.686	0.638508	0.258771	2.46747	0.0136073	0.132303	0.525099	-
ENSDARG00000056453	afap1l1b	221.03	0.858519	0.348163	2.46585	0.0136689	0.13282	0.616977	-
ENSDARG00000045641	usp3	503.477	-0.426856	0.173287	-2.46329	0.0137669	0.133689	-0.389103	-
ENSDARG00000074995	eif2b5	1102.65	-0.416393	0.169125	-2.46204	0.0138148	0.134072	-0.381167	-
ENSDARG00000007377	odc1	847.604	0.390704	0.158716	2.46166	0.0138297	0.134133	0.361325	-
ENSDARG00000099256	pum1	2846.23	-0.332338	0.135018	-2.46143	0.0138384	0.134135	-0.313853	-
ENSDARG00000058794	si:dkey-19a16.2	42.5368	1.04637	0.425181	2.46099	0.0138554	0.13416	0.661471	-
ENSDARG00000074183	si:dkey-172j4.3	104.889	-0.694667	0.282279	-2.46092	0.0138581	0.13416	-0.552289	-
ENSDARG00000014280	dlgap1a	42.3493	-1.10962	0.451152	-2.45953	0.013912	0.134373	-0.668531	-
ENSDARG00000028971	cpsf2	3207.23	0.353575	0.143753	2.45961	0.0139089	0.134373	0.331447	-
ENSDARG00000034173	prkcq	23.0128	5.12301	2.08358	2.45875	0.0139421	0.134373	0.218109	-
ENSDARG00000036613	tab1	389.583	-0.507649	0.206406	-2.45947	0.0139141	0.134373	-0.446218	-
ENSDARG00000062909	furina	688.614	-0.481925	0.195967	-2.45921	0.0139241	0.134373	-0.428742	-
ENSDARG00000074161	tnrc6b	3972	-0.332407	0.135159	-2.45937	0.0139179	0.134373	-0.313884	-
ENSDARG00000074663	zgc:162183	333.309	0.479318	0.194939	2.45881	0.0139397	0.134373	0.426969	-
ENSDARG00000098683	zmiz2	887.358	-0.462356	0.188089	-2.45817	0.0139648	0.134373	-0.414908	-
ENSDARG00000112275	AL935186.7	555.402	-0.544157	0.221368	-2.45815	0.0139655	0.134373	-0.469758	-
ENSDARG00000117011	ENSDARG00000117011|ewsr1b	10.0281	2.81092	1.14345	2.45827	0.0139606	0.134373	0.502799	-
ENSDARG00000018485	cyp2v1	63.8759	0.904224	0.368008	2.45708	0.0140073	0.13461	0.628373	-
ENSDARG00000100115	dnah1	17.138	1.63737	0.666385	2.4571	0.0140064	0.13461	0.669089	-
ENSDARG00000020235	sept9a	2041.59	0.343172	0.139707	2.45638	0.0140346	0.13472	0.322827	-
ENSDARG00000103205	si:ch211-161f7.2	25.3956	1.33963	0.545374	2.45635	0.0140358	0.13472	0.68268	-
ENSDARG00000117729	CABZ01058045.1	958.654	-0.430605	0.17539	-2.45513	0.0140835	0.135095	-0.391666	-
ENSDARG00000058962	txnl4b	165.463	0.621305	0.253143	2.45436	0.0141136	0.135189	0.514899	-
ENSDARG00000062335	nudt14	194.502	0.55884	0.227706	2.45422	0.0141191	0.135189	0.478678	-
ENSDARG00000079688	tnrc6a	5352.02	-0.358782	0.146189	-2.45424	0.0141183	0.135189	-0.335614	-
ENSDARG00000086569	zgc:172051	8.42498	-3.68669	1.503	-2.45289	0.0141715	0.135608	-0.387761	-
ENSDARG00000059308	golt1bb	592.511	0.407273	0.166071	2.45241	0.0141902	0.135705	0.373977	-
ENSDARG00000043361	nck2b	162.285	-0.89781	0.366126	-2.45219	0.0141992	0.135708	-0.625701	-
ENSDARG00000045343	usp46	233.213	0.577551	0.235578	2.45163	0.0142209	0.135807	0.489876	-
ENSDARG00000061471	sema5ba	75.514	-0.907517	0.370224	-2.45127	0.0142355	0.135807	-0.628703	-
ENSDARG00000075559	ppm1g	4508.81	0.371018	0.151345	2.45147	0.0142276	0.135807	0.345462	-
ENSDARG00000038225	nras	1879.32	0.384563	0.156981	2.44974	0.0142959	0.136218	0.356216	-
ENSDARG00000096689	si:dkey-66i24.9	172.64	0.592019	0.241649	2.44991	0.0142891	0.136218	0.498181	-
ENSDARG00000095580	si:ch211-67e16.11	5.87932	4.01471	1.63941	2.44887	0.0143304	0.136464	0.408529	-
ENSDARG00000060029	fam160b2	238.469	0.527405	0.215405	2.44844	0.0143478	0.136547	0.458643	-
ENSDARG00000016470	anxa5b	537.112	-0.55555	0.227006	-2.44729	0.0143934	0.136899	-0.476232	-
ENSDARG00000078935	ttll4	3257.34	-0.319313	0.130542	-2.44606	0.0144428	0.137251	-0.302653	-
ENSDARG00000099175	hmgb1a	825.64	0.504693	0.20634	2.44593	0.0144479	0.137251	0.443678	-
ENSDARG00000099612	zgc:66483	2346.66	0.317769	0.129958	2.44517	0.0144784	0.137457	0.301333	-
ENSDARG00000028213	ttn.2	519.519	-0.43401	0.177677	-2.44268	0.0145785	0.138271	-0.393872	-
ENSDARG00000063295	myh9a	16331.1	-0.510739	0.209096	-2.4426	0.0145817	0.138271	-0.447529	-
ENSDARG00000101696	zgc:158316	154.17	-0.67204	0.275218	-2.44184	0.0146124	0.138479	-0.539709	-
ENSDARG00000059653	kdm2aa	788.065	-0.355525	0.145654	-2.44089	0.014651	0.138755	-0.332724	-
ENSDARG00000100119	caskb	365.314	-0.693204	0.28402	-2.44069	0.0146592	0.138755	-0.549732	-
ENSDARG00000003818	prkag1	119.409	0.82054	0.336537	2.43819	0.0147612	0.138923	0.601106	-
ENSDARG00000005456	katnb1	569	-0.471023	0.193082	-2.43949	0.0147078	0.138923	-0.42037	-
ENSDARG00000010186	myo3a	137.609	0.750726	0.307891	2.43828	0.0147572	0.138923	0.57483	-
ENSDARG00000012553	rap1aa	566.157	0.445648	0.182786	2.43808	0.0147654	0.138923	0.402266	-
ENSDARG00000029157	med23	580.579	-0.496355	0.20353	-2.43873	0.0147391	0.138923	-0.437775	-
ENSDARG00000054458	slmapa	2849.54	-0.347096	0.142311	-2.439	0.0147282	0.138923	-0.325786	-
ENSDARG00000067966	fem1a	494.335	-0.472548	0.193758	-2.43885	0.0147339	0.138923	-0.421459	-
ENSDARG00000086288	scg3	24.7153	1.49562	0.613432	2.43812	0.0147637	0.138923	0.67382	-
ENSDARG00000098235	actr5	2361.39	-0.304731	0.124915	-2.4395	0.0147075	0.138923	-0.290106	-
ENSDARG00000111246	BX324132.3	22.013	-2.40667	0.986941	-2.43852	0.0147477	0.138923	-0.54162	-
ENSDARG00000004870	psen1	469.639	-0.441624	0.181258	-2.43645	0.0148324	0.139387	-0.399239	-
ENSDARG00000053113	ly75	2599.57	0.384324	0.157728	2.43661	0.0148255	0.139387	0.355742	-
ENSDARG00000104567	kdm5a	1030.46	-0.37051	0.152139	-2.43534	0.0148779	0.139731	-0.344725	-
ENSDARG00000101076	irx3a	63.204	0.856131	0.351597	2.43498	0.0148926	0.139786	0.611407	-
ENSDARG00000045095	elac1	535.232	-0.503022	0.2066	-2.43476	0.0149016	0.139787	-0.442044	-
ENSDARG00000006251	ell2	1690.12	-0.337905	0.138882	-2.43303	0.014973	0.140373	-0.318081	-
ENSDARG00000061636	kcnj9	5.24636	3.83399	1.57657	2.43186	0.0150216	0.140744	0.437209	-
ENSDARG00000036482	hexim1	1421.81	0.390211	0.160559	2.43033	0.0150851	0.141255	0.360225	-
ENSDARG00000076041	wwc1	660.042	-0.377578	0.155417	-2.42945	0.0151219	0.141516	-0.350265	-
ENSDARG00000051955	brms1	125.294	-0.726329	0.29905	-2.42878	0.0151496	0.141615	-0.563721	-
ENSDARG00000100697	FQ323156.1	838.733	0.448066	0.184484	2.42876	0.0151506	0.141615	0.403723	-
ENSDARG00000075677	mrpl17	288.198	0.475511	0.195826	2.42823	0.0151725	0.141737	0.423087	-
ENSDARG00000071487	zgc:152948	318.405	-0.44961	0.185177	-2.428	0.0151822	0.141743	-0.404786	-
ENSDARG00000076853	areg	37.756	1.22615	0.505096	2.42756	0.015201	0.141834	0.67154	-
ENSDARG00000016056	mhc1laa	137.16	0.599727	0.24719	2.42618	0.0152586	0.142271	0.500786	-
ENSDARG00000044980	kpna6	1206.04	0.30669	0.126418	2.42601	0.015266	0.142271	0.291635	-
ENSDARG00000117359	BX908756.3	170.226	-0.654574	0.269888	-2.42536	0.0152934	0.142442	-0.529959	-
ENSDARG00000015394	thoc7	1007.71	0.53021	0.218756	2.42375	0.015361	0.142987	0.459262	-
ENSDARG00000011769	cpm	195.13	0.60392	0.249198	2.42345	0.0153737	0.143021	0.502851	-
ENSDARG00000052178	eif2s1b	886.421	-0.365204	0.150751	-2.42256	0.0154117	0.14312	-0.34024	-
ENSDARG00000086215	gpr156	16.6819	1.96518	0.81114	2.42274	0.0154038	0.14312	0.613571	-
ENSDARG00000109597	si:dkey-194g4.1	307.444	0.794697	0.32799	2.42293	0.0153958	0.14312	0.589396	-
ENSDARG00000010553	mmgt1	635.147	0.543683	0.224484	2.42192	0.0154388	0.143287	0.467635	-
ENSDARG00000095904	prpf31	1760.17	0.359389	0.148453	2.42089	0.0154827	0.14361	0.335507	-
ENSDARG00000054160	zgc:113625	101.911	0.808733	0.334117	2.42051	0.0154988	0.143674	0.594451	-
ENSDARG00000039435	rgs17	149.149	0.607081	0.25092	2.41942	0.0155454	0.144022	0.504402	-
ENSDARG00000037838	unkl	237.545	0.534291	0.220887	2.41884	0.01557	0.144165	0.461539	-
ENSDARG00000023309	spryd4	115.865	0.613797	0.253798	2.41844	0.015587	0.144198	0.50812	-
ENSDARG00000061763	spata5l1	252.457	0.475574	0.196654	2.41833	0.015592	0.144198	0.422729	-
ENSDARG00000089976	spcs3	111.015	0.733851	0.303496	2.418	0.0156063	0.144246	0.56563	-
ENSDARG00000098696	rela	203.456	0.613293	0.25374	2.41701	0.0156486	0.144467	0.507572	-
ENSDARG00000105359	FP325123.1	877.243	-0.39189	0.162135	-2.41705	0.0156467	0.144467	-0.361215	-
ENSDARG00000077631	CU459089.1	65.3232	0.927937	0.384113	2.41579	0.015701	0.144866	0.628264	-
ENSDARG00000043470	rsph3	10.2205	2.89072	1.19677	2.41543	0.0157166	0.144925	0.481756	-
ENSDARG00000053956	sptbn2	6633.16	-0.310966	0.128769	-2.41492	0.0157385	0.145041	-0.295157	-
ENSDARG00000004291	hecw1b	170.222	-0.682777	0.282759	-2.41469	0.0157485	0.145048	-0.542592	-
ENSDARG00000039493	naa20	66.9493	0.860481	0.356405	2.41434	0.015764	0.145106	0.60983	-
ENSDARG00000029482	ush2a	350.545	-0.533073	0.220859	-2.41364	0.0157941	0.145214	-0.460481	-
ENSDARG00000062479	vcam1b	12.4342	-2.25759	0.935297	-2.41377	0.0157885	0.145214	-0.569779	-
ENSDARG00000104225	ndel1b	2695.71	-0.337235	0.139815	-2.41201	0.0158649	0.145779	-0.317203	-
ENSDARG00000057691	srsf1a	1445.65	0.362122	0.150149	2.41175	0.0158762	0.145798	0.337553	-
ENSDARG00000038672	tcf7	26.2405	1.33275	0.552788	2.41097	0.0159103	0.146025	0.671498	-
ENSDARG00000043242	si:dkey-222f2.1	20.4677	1.42581	0.591799	2.40928	0.015984	0.146434	0.669291	-
ENSDARG00000054570	smg1	990.951	-0.357297	0.148377	-2.40803	0.0160388	0.146434	-0.333569	-
ENSDARG00000055900	zswim5	2202.09	-0.314413	0.130585	-2.40772	0.0160526	0.146434	-0.297996	-
ENSDARG00000061099	nfasca	87.7802	-0.887378	0.368545	-2.40779	0.0160495	0.146434	-0.616022	-
ENSDARG00000068763	plcg2	1041.76	-0.385081	0.159872	-2.40868	0.0160103	0.146434	-0.355726	-
ENSDARG00000069674	tmem230b	82.345	0.847542	0.351755	2.40946	0.015976	0.146434	0.605928	-
ENSDARG00000075164	mylk5	912.467	-0.379764	0.157685	-2.40838	0.0160235	0.146434	-0.351517	-
ENSDARG00000098076	kcnq1.2	24.8716	1.5784	0.655546	2.40777	0.0160502	0.146434	0.652394	-
ENSDARG00000102274	aaas	475.586	-0.455642	0.18925	-2.40761	0.0160572	0.146434	-0.408361	-
ENSDARG00000103350	trim24	600.007	-0.382329	0.158777	-2.40797	0.0160417	0.146434	-0.353541	-
ENSDARG00000103791	nme2b.1	1738.81	-0.42902	0.178095	-2.40893	0.0159992	0.146434	-0.389147	-
ENSDARG00000038243	e4f1	1246.42	0.31027	0.128926	2.40658	0.0161028	0.146764	0.294463	-
ENSDARG00000104549	arhgap44	93.2428	-0.72383	0.300811	-2.40626	0.0161168	0.146807	-0.559988	-
ENSDARG00000032859	lratd2	592.684	0.358268	0.148916	2.40584	0.0161355	0.146809	0.334327	-
ENSDARG00000044812	ttc17	1436.96	-0.327374	0.136083	-2.40571	0.0161413	0.146809	-0.308891	-
ENSDARG00000114730	CABZ01113192.1	875.855	0.437566	0.181893	2.40562	0.016145	0.146809	0.39533	-
ENSDARG00000024317	trap1	373.641	-0.514256	0.213833	-2.40494	0.0161751	0.146825	-0.448018	-
ENSDARG00000042608	ica1	668.905	-0.645162	0.268234	-2.40522	0.0161626	0.146825	-0.523456	-
ENSDARG00000054746	uggt1	3578.67	-0.305004	0.126835	-2.40474	0.0161841	0.146825	-0.289938	-
ENSDARG00000070108	dek	2873.67	0.395854	0.164597	2.40498	0.0161732	0.146825	0.364003	-
ENSDARG00000015153	wdr91	233.245	-0.592369	0.246382	-2.40428	0.0162045	0.146925	-0.495297	-
ENSDARG00000053447	ppp4r2b	3803.2	0.325501	0.135429	2.40348	0.0162398	0.147	0.307299	-
ENSDARG00000071004	abhd12	449.436	0.389266	0.161961	2.40346	0.0162409	0.147	0.358865	-
ENSDARG00000098176	si:rp71-1h20.5	60.8763	0.829323	0.345011	2.40375	0.0162277	0.147	0.599191	-
ENSDARG00000040584	eef1akmt1	146.741	-0.752365	0.313127	-2.40274	0.0162726	0.147161	-0.57138	-
ENSDARG00000086128	BX324177.1	23.0523	-2.00468	0.834367	-2.40264	0.0162774	0.147161	-0.595065	-
ENSDARG00000070794	greb1	455.903	-0.390995	0.162779	-2.402	0.0163059	0.147249	-0.360166	-
ENSDARG00000106989	ZNF821	97.822	-0.78569	0.32708	-2.40214	0.0162996	0.147249	-0.583556	-
ENSDARG00000018787	efna1b	80.8815	-1.37691	0.573549	-2.40068	0.0163646	0.147695	-0.661613	-
ENSDARG00000045527	nr2c1	52.0322	-0.914202	0.380944	-2.39984	0.0164024	0.147729	-0.622032	-
ENSDARG00000060705	nsd1b	148.303	-0.862274	0.359348	-2.39955	0.0164153	0.147729	-0.607963	-
ENSDARG00000062137	stag1b	2910.52	0.27426	0.114265	2.4002	0.0163861	0.147729	0.263162	-
ENSDARG00000079463	man2b2	664.748	-0.582289	0.242656	-2.39965	0.0164107	0.147729	-0.489226	-
ENSDARG00000102890	clrn1	54.4478	-1.56217	0.650998	-2.39966	0.0164105	0.147729	-0.648609	-
ENSDARG00000036826	ankrd52a	2610.97	-0.34475	0.143692	-2.39922	0.0164301	0.147777	-0.32319	-
ENSDARG00000076960	paqr4a	12.7922	-1.983	0.826966	-2.39792	0.0164884	0.148217	-0.60775	-
ENSDARG00000068404	tbcb	588.54	0.599534	0.250088	2.3973	0.0165165	0.148385	0.498747	-
ENSDARG00000100262	BX936382.1	55.1804	1.42755	0.595543	2.39706	0.016527	0.148394	0.659927	-
ENSDARG00000042004	nfya	119.42	-0.632484	0.263891	-2.39676	0.0165408	0.148433	-0.516207	-
ENSDARG00000075296	fam83c	530.835	0.410971	0.171512	2.39617	0.0165674	0.148587	0.375291	-
ENSDARG00000036678	trmt10a	1276.51	0.406384	0.169731	2.39429	0.0166527	0.1492	0.371794	-
ENSDARG00000044491	kif20a	1493.12	0.33839	0.141338	2.39418	0.0166575	0.1492	0.317886	-
ENSDARG00000055229	ncs1a	6.89936	-2.70169	1.12851	-2.39403	0.0166642	0.1492	-0.517079	-
ENSDARG00000077318	CR376737.1	65.4566	0.841386	0.351608	2.39296	0.0167129	0.149519	0.601728	-
ENSDARG00000100097	mafgb	114.137	-0.660378	0.275982	-2.39283	0.0167189	0.149519	-0.529811	-
ENSDARG00000008575	lyst	1532.79	-0.363675	0.152059	-2.39167	0.0167717	0.149906	-0.338395	-
ENSDARG00000090847	si:ch211-209l18.4	34.694	1.25035	0.522949	2.39096	0.0168042	0.150035	0.662337	-
ENSDARG00000102893	atg7	136.691	-0.579097	0.242205	-2.39094	0.0168052	0.150035	-0.486837	-
ENSDARG00000035559	tp53	1867.56	0.470418	0.196784	2.39053	0.0168243	0.150112	0.418107	-
ENSDARG00000101858	DST	77.6545	-0.779398	0.326062	-2.39034	0.0168329	0.150112	-0.580092	-
ENSDARG00000076564	hspg2	200.134	-0.648655	0.271401	-2.39002	0.0168473	0.150155	-0.523743	-
ENSDARG00000099315	nsdhl	286.659	-0.480391	0.201104	-2.38877	0.0169047	0.150582	-0.424914	-
ENSDARG00000060515	zdhhc9	417.214	0.481206	0.201479	2.38837	0.0169232	0.150661	0.425391	-
ENSDARG00000011079	wdr3	1085.75	-0.487883	0.204321	-2.38782	0.0169485	0.150715	-0.42992	-
ENSDARG00000077946	smarcc2	332.909	0.542376	0.227136	2.38789	0.0169455	0.150715	0.46502	-
ENSDARG00000021112	c1d	1152.64	-0.392714	0.164537	-2.38678	0.0169965	0.150847	-0.361144	-
ENSDARG00000041665	mkrn1	1137.16	-0.373079	0.156318	-2.38666	0.0170024	0.150847	-0.345782	-
ENSDARG00000056835	laynb	7.38219	2.67366	1.12015	2.38689	0.0169917	0.150847	0.527306	-
ENSDARG00000087573	hdac11	161.909	-0.584492	0.244893	-2.38672	0.0169993	0.150847	-0.489593	-
ENSDARG00000092799	camta2	160.506	-0.648485	0.271742	-2.3864	0.0170143	0.150847	-0.523467	-
ENSDARG00000102802	brdt	2513.73	-0.314446	0.131774	-2.38626	0.0170209	0.150847	-0.297748	-
ENSDARG00000093821	si:ch211-110p13.9	74.3441	0.900312	0.377568	2.3845	0.0171023	0.151483	0.617127	-
ENSDARG00000025522	sgk1	348.011	-0.58321	0.244665	-2.38371	0.0171392	0.151639	-0.488716	-
ENSDARG00000076055	rpgrip1	187.71	0.585485	0.245615	2.38375	0.0171374	0.151639	0.490078	-
ENSDARG00000104818	ENSDARG00000104818|ces2b	16.8502	-1.71068	0.717862	-2.38302	0.0171711	0.151836	-0.635656	-
ENSDARG00000045484	dcp1b	211.032	0.696684	0.292431	2.38239	0.0172008	0.152013	0.546126	-
ENSDARG00000056740	tmeff1b	14.9724	-1.79543	0.753806	-2.38182	0.0172272	0.152161	-0.626237	-
ENSDARG00000002745	tdh	526.772	0.38523	0.161776	2.38126	0.0172537	0.152309	0.355208	-
ENSDARG00000104274	tmem200b	52.1617	1.07892	0.45319	2.38072	0.017279	0.152447	0.646982	-
ENSDARG00000025071	brd8	2401.44	-0.41576	0.174732	-2.37942	0.01734	0.152899	-0.378437	-
ENSDARG00000069537	si:dkey-238c7.16	612.699	-0.420091	0.176595	-2.37884	0.0173671	0.153052	-0.381672	-
ENSDARG00000010002	gna11a	1351.3	-0.363466	0.152849	-2.37794	0.0174096	0.153266	-0.337962	-
ENSDARG00000097797	tomm6	39.5995	1.0227	0.430082	2.37792	0.0174108	0.153266	0.639637	-
ENSDARG00000037966	thoc6	181.128	0.573603	0.241368	2.37647	0.0174794	0.153712	0.482717	-
ENSDARG00000059357	sarnp	1183.26	0.365024	0.153628	2.37602	0.0175007	0.153712	0.339182	-
ENSDARG00000075139	hdac5	429.198	-0.438322	0.184465	-2.37618	0.0174929	0.153712	-0.394894	-
ENSDARG00000104831	cep192	2512.65	-0.293115	0.123344	-2.3764	0.0174825	0.153712	-0.279386	-
ENSDARG00000054856	CSKMT	76.5552	0.761666	0.320618	2.37562	0.0175197	0.153794	0.571374	-
ENSDARG00000044751	ddt	42.0518	1.30967	0.551363	2.37534	0.0175328	0.153823	0.657934	-
ENSDARG00000057096	ndr1	36.7821	-1.16404	0.490114	-2.37504	0.0175469	0.153861	-0.654083	-
ENSDARG00000101873	dtwd2	160.256	-0.602583	0.253774	-2.37449	0.0175732	0.154006	-0.49882	-
ENSDARG00000070621	FAM72B	137.299	0.583995	0.245982	2.37414	0.0175899	0.154066	0.488573	-
ENSDARG00000016260	fxr2	3937.78	-0.295231	0.124397	-2.37329	0.0176304	0.154335	-0.281176	-
ENSDARG00000037433	fmr1	2010.55	-0.380661	0.160417	-2.37295	0.0176465	0.15439	-0.351448	-
ENSDARG00000014657	casp23	60.7164	9.26401	3.90743	2.37087	0.0177464	0.15501	0.0642583	-
ENSDARG00000052025	pomgnt1	1743.32	0.29129	0.122865	2.37082	0.0177486	0.15501	0.277745	-
ENSDARG00000078773	tmem70	272.424	0.487649	0.205687	2.37082	0.0177484	0.15501	0.429047	-
ENSDARG00000102099	si:ch211-255f4.11	134.343	0.588257	0.248142	2.37065	0.0177569	0.15501	0.490768	-
ENSDARG00000045064	ablim1b	31.8127	1.46835	0.619449	2.37041	0.0177682	0.155023	0.652536	-
ENSDARG00000087299	armc9	478.613	-0.476271	0.200955	-2.37004	0.0177864	0.155096	-0.421276	-
ENSDARG00000058597	nt5c3a	93.8178	0.757618	0.319717	2.36965	0.0178049	0.155148	0.569677	-
ENSDARG00000095688	ENSDARG00000095688|zgc:162509	14.5858	-1.75436	0.740429	-2.36939	0.0178176	0.155148	-0.628066	-
ENSDARG00000100206	klhdc4	678.725	0.466533	0.196908	2.3693	0.017822	0.155148	0.414653	-
ENSDARG00000108038	CABZ01109481.1	6.63341	-2.91989	1.23251	-2.36907	0.0178329	0.155157	-0.475961	-
ENSDARG00000055570	gpr61	12.5673	1.96891	0.831464	2.36801	0.0178841	0.155259	0.60493	-
ENSDARG00000063414	rxylt1	592.78	0.578929	0.244418	2.3686	0.0178556	0.155259	0.485338	-
ENSDARG00000070430	chtopb	303.977	-0.428807	0.181079	-2.36806	0.0178814	0.155259	-0.387745	-
ENSDARG00000109928	CU570797.4	15.5898	-5.6658	2.39253	-2.36813	0.0178785	0.155259	-0.180388	-
ENSDARG00000075211	chd7	15694	-0.276267	0.116713	-2.36707	0.0179294	0.155408	-0.264624	-
ENSDARG00000092154	tex264a	189.431	0.604597	0.255411	2.36715	0.0179255	0.155408	0.499543	-
ENSDARG00000103467	limk1a	635.134	-0.406502	0.171734	-2.36704	0.017931	0.155408	-0.371121	-
ENSDARG00000078576	setd5	2791.86	-0.305818	0.129221	-2.36662	0.0179515	0.155501	-0.290165	-
ENSDARG00000088713	si:ch211-226h8.14	101.602	-1.21939	0.515298	-2.36638	0.017963	0.155515	-0.653799	-
ENSDARG00000016903	wdr5	1231.08	0.432232	0.182693	2.36589	0.0179866	0.155633	0.390168	-
ENSDARG00000002037	pfkfb2b	60.9667	-0.963372	0.407301	-2.36526	0.0180175	0.155815	-0.627044	-
ENSDARG00000071467	zbtb33	348.887	-0.40706	0.172158	-2.36445	0.0180567	0.155982	-0.371505	-
ENSDARG00000103316	si:ch211-212k18.5	64.6438	0.843694	0.356812	2.36453	0.0180529	0.155982	0.597933	-
ENSDARG00000035187	abl1	850.73	-0.43172	0.182606	-2.36421	0.0180685	0.155998	-0.389712	-
ENSDARG00000058479	zgc:110425	83.0102	-1.06855	0.452132	-2.36335	0.0181106	0.156276	-0.642158	-
ENSDARG00000011312	stk3	1243.06	0.381938	0.161662	2.36257	0.0181488	0.15652	0.352222	-
ENSDARG00000035577	cds2	602.547	0.407865	0.17274	2.36115	0.0182183	0.156942	0.372	-
ENSDARG00000039392	wnk1b	792.843	-0.44837	0.18991	-2.36096	0.0182277	0.156942	-0.401563	-
ENSDARG00000110209	BX000700.8	94.688	-1.01118	0.42828	-2.36104	0.0182239	0.156942	-0.633324	-
ENSDARG00000028469	rps6ka2	6.02862	3.47795	1.4738	2.35985	0.0182822	0.156981	0.423633	-
ENSDARG00000037852	zgc:101663	834.229	-0.540864	0.229129	-2.36052	0.0182491	0.156981	-0.4624	-
ENSDARG00000055885	tex10	970.069	-0.439515	0.186242	-2.35992	0.018279	0.156981	-0.395205	-
ENSDARG00000103125	tsc2	1077.07	-0.475671	0.201531	-2.36029	0.0182605	0.156981	-0.420476	-
ENSDARG00000111247	ENSDARG00000111247|hist1h4l	185.257	0.59671	0.252823	2.36019	0.0182654	0.156981	0.494682	-
ENSDARG00000102828	mfsd11	74.1878	0.745529	0.31601	2.35919	0.0183148	0.157175	0.563813	-
ENSDARG00000034326	ing3	1819.69	0.385379	0.163374	2.35888	0.0183303	0.157222	0.354803	-
ENSDARG00000102734	wdr48a	502.342	0.389621	0.165193	2.35858	0.0183451	0.157263	0.358036	-
ENSDARG00000052455	porcnl	129.38	0.70712	0.299891	2.35792	0.0183777	0.157372	0.54825	-
ENSDARG00000111165	ENSDARG00000111165|hist1h4l	476.903	0.439863	0.186544	2.35796	0.0183757	0.157372	0.39544	-
ENSDARG00000089066	nhsl2	173.026	0.66521	0.282203	2.3572	0.0184132	0.15759	0.529029	-
ENSDARG00000057426	oard1	155.203	0.589679	0.250225	2.35659	0.0184434	0.157762	0.490638	-
ENSDARG00000061757	rabgap1l	1074.64	-1.46882	0.623364	-2.35628	0.0184588	0.157809	-0.641748	-
ENSDARG00000052518	stx4	1576.49	0.320958	0.13625	2.35566	0.0184899	0.157989	0.302803	-
ENSDARG00000070239	knl1	2792.18	0.433557	0.184127	2.35467	0.0185393	0.158324	0.390761	-
ENSDARG00000053488	si:ch73-22a13.3	11.1382	2.06221	0.876008	2.35409	0.0185679	0.158482	0.585484	-
ENSDARG00000055510	ypel3	511.789	0.447327	0.190065	2.35355	0.0185951	0.158543	0.400607	-
ENSDARG00000068833	dclre1b	153.145	-0.695292	0.295421	-2.35357	0.0185942	0.158543	-0.542074	-
ENSDARG00000079884	trim107	540.445	-0.368539	0.156703	-2.35183	0.0186814	0.159192	-0.341466	-
ENSDARG00000104296	zgc:165508	208.011	0.52057	0.22147	2.35052	0.018747	0.159665	0.449431	-
ENSDARG00000060054	epc1b	4227.53	-0.345978	0.147216	-2.35014	0.0187662	0.159742	-0.323343	-
ENSDARG00000044083	peli1b	582.29	0.388049	0.16515	2.34968	0.0187895	0.159853	0.356621	-
ENSDARG00000079067	mms19	556.659	-0.432713	0.184241	-2.34863	0.0188427	0.160219	-0.389934	-
ENSDARG00000038694	zgc:101744	572.134	0.436897	0.186063	2.34811	0.018869	0.160269	0.392995	-
ENSDARG00000063162	cmtm8b	9.27009	2.15977	0.919739	2.34825	0.018862	0.160269	0.578672	-
ENSDARG00000100534	irak4	91.8257	0.958342	0.408177	2.34786	0.0188817	0.160291	0.621776	-
ENSDARG00000019644	ldhba	4527.34	-0.41637	0.177384	-2.34728	0.0189111	0.160454	-0.377954	-
ENSDARG00000000588	grasp	324.605	0.41121	0.1753	2.34574	0.0189892	0.160856	0.374063	-
ENSDARG00000089227	si:ch211-91p5.3	257.259	-0.634069	0.270306	-2.34575	0.018989	0.160856	-0.512816	-
ENSDARG00000099642	dcun1d1	610.611	0.562921	0.239961	2.34589	0.0189818	0.160856	0.474677	-
ENSDARG00000112225	BX469912.9	20036.1	-0.420477	0.179325	-2.34477	0.0190386	0.161188	-0.380909	-
ENSDARG00000044299	lmnb1	5148.67	0.288513	0.123107	2.34361	0.0190983	0.161606	0.275051	-
ENSDARG00000046150	b4galnt4a	12.8121	1.99934	0.853284	2.34312	0.0191233	0.16173	0.585677	-
ENSDARG00000036990	dctd	151.351	0.610623	0.260659	2.34261	0.0191494	0.161777	0.500887	-
ENSDARG00000117093	dipk1b	74.0835	-1.15584	0.493356	-2.3428	0.0191394	0.161777	-0.64431	-
ENSDARG00000013845	ttc14	574.434	-0.38161	0.162941	-2.34202	0.0191798	0.161814	-0.351467	-
ENSDARG00000026482	arhgap12b	934.789	-0.313411	0.133814	-2.34214	0.0191737	0.161814	-0.296274	-
ENSDARG00000087190	si:ch73-105b23.6	15.7381	-1.65633	0.707253	-2.34192	0.0191847	0.161814	-0.628878	-
ENSDARG00000006314	itgav	972.134	0.367273	0.15688	2.34111	0.0192265	0.161859	0.340212	-
ENSDARG00000025074	slc25a10	489.208	-0.453061	0.193532	-2.34102	0.0192312	0.161859	-0.404123	-
ENSDARG00000071652	rrp8	1144.56	0.494522	0.211191	2.34159	0.019202	0.161859	0.432283	-
ENSDARG00000075456	pik3ca	402.208	0.420252	0.17951	2.3411	0.0192269	0.161859	0.380614	-
ENSDARG00000034211	capn2l	59.4915	-1.35463	0.578712	-2.34077	0.0192442	0.161882	-0.64648	-
ENSDARG00000022160	ttc23	65.9868	-0.989331	0.422817	-2.33985	0.0192913	0.162191	-0.626263	-
ENSDARG00000038768	mrpl12	1230.35	0.398354	0.170292	2.33924	0.0193232	0.162373	0.364255	-
ENSDARG00000070100	si:ch211-168d1.3	13.6126	-1.98347	0.848043	-2.33888	0.0193415	0.162439	-0.584853	-
ENSDARG00000013250	tars1	1965.24	-0.335025	0.143258	-2.33861	0.0193556	0.162456	-0.314201	-
ENSDARG00000058232	fbrsl1	82.4428	-0.752529	0.321807	-2.33845	0.0193641	0.162456	-0.563835	-
ENSDARG00000094590	c2cd5	1734.39	-0.317752	0.135907	-2.33802	0.0193864	0.16247	-0.299858	-
ENSDARG00000100834	FP016208.2	10.4632	2.05421	0.878581	2.3381	0.019382	0.16247	0.580496	-
ENSDARG00000002168	tra2b	235.45	0.538279	0.230414	2.33614	0.0194841	0.16258	0.459558	-
ENSDARG00000012271	pacc1	37.8378	-1.24965	0.534946	-2.33602	0.0194901	0.16258	-0.648079	-
ENSDARG00000043899	psma6l	23.7526	-1.62593	0.695682	-2.33718	0.01943	0.16258	-0.624947	-
ENSDARG00000045930	rbpms2a	510.155	-0.39041	0.167088	-2.33655	0.0194627	0.16258	-0.358095	-
ENSDARG00000058319	cep76	93.9427	-0.76334	0.326705	-2.33648	0.0194661	0.16258	-0.567273	-
ENSDARG00000059363	tgfbr2a	7.04348	-2.74508	1.17474	-2.33676	0.0194514	0.16258	-0.485817	-
ENSDARG00000077912	bcorl1	2319.58	-0.274161	0.117322	-2.33684	0.0194477	0.16258	-0.262491	-
ENSDARG00000099079	aclya	1591.5	-0.45776	0.195961	-2.33597	0.0194926	0.16258	-0.407234	-
ENSDARG00000100562	CABZ01080702.1	1114.76	-0.319859	0.136838	-2.3375	0.0194134	0.16258	-0.301611	-
ENSDARG00000110849	BX324177.9	30066.5	-0.460916	0.197483	-2.33395	0.0195981	0.163373	-0.409346	-
ENSDARG00000104488	si:ch73-299h12.9	389.508	0.437068	0.187358	2.3328	0.0196589	0.163793	0.392588	-
ENSDARG00000021346	pdhb	214.596	-0.49003	0.210098	-2.33239	0.0196801	0.163801	-0.428867	-
ENSDARG00000075417	zgc:175107	19.5547	1.43048	0.613356	2.33222	0.0196891	0.163801	0.64474	-
ENSDARG00000099364	BX511034.5	12.0787	-1.99748	0.856485	-2.33218	0.0196911	0.163801	-0.582946	-
ENSDARG00000098749	tbcd	197.099	-0.565051	0.242313	-2.33191	0.0197055	0.163834	-0.474876	-
ENSDARG00000004094	acsbg2	853.599	-0.502858	0.215699	-2.33129	0.0197379	0.163914	-0.437115	-
ENSDARG00000079751	megf8	853.328	-0.477733	0.204936	-2.33113	0.0197465	0.163914	-0.420641	-
ENSDARG00000099653	PSMD2	1546.4	-0.361306	0.15499	-2.33116	0.0197452	0.163914	-0.335291	-
ENSDARG00000013842	tbc1d19	162.899	0.587045	0.251873	2.33072	0.0197681	0.163968	0.487167	-
ENSDARG00000036147	ano5b	824.234	-0.407641	0.174907	-2.33061	0.0197738	0.163968	-0.370959	-
ENSDARG00000029476	ldlra	40.4277	-1.57974	0.678063	-2.32978	0.0198176	0.164245	-0.625366	-
ENSDARG00000099722	zgc:153993	160.933	0.637989	0.273878	2.32946	0.0198345	0.164298	0.513663	-
ENSDARG00000041870	ift172	423.67	-0.411037	0.176707	-2.3261	0.0200135	0.164939	-0.373367	-
ENSDARG00000043395	crip3	8.22569	-2.32969	1.00161	-2.32594	0.0200217	0.164939	-0.539993	-
ENSDARG00000053246	depdc7b	1438.78	0.303834	0.130638	2.32578	0.0200305	0.164939	0.287958	-
ENSDARG00000055565	cacnb2b	401.294	-1.25301	0.53877	-2.32569	0.020035	0.164939	-0.6422	-
ENSDARG00000059925	usp24	2389.61	-0.388554	0.167025	-2.32631	0.0200018	0.164939	-0.356426	-
ENSDARG00000060994	fbxw7	3286.37	-0.318274	0.136791	-2.32672	0.0199801	0.164939	-0.300133	-
ENSDARG00000067729	arid3c	96.8328	-0.887736	0.381449	-2.32727	0.0199507	0.164939	-0.603336	-
ENSDARG00000070122	stk11ip	1258.87	-0.521071	0.224	-2.32621	0.0200072	0.164939	-0.448386	-
ENSDARG00000102878	mapre3b	455.935	-0.464471	0.199668	-2.32622	0.0200069	0.164939	-0.411435	-
ENSDARG00000103846	hspa5	33582.6	-0.284786	0.122455	-2.32564	0.0200378	0.164939	-0.27163	-
ENSDARG00000104314	nrg1	537.659	-0.571742	0.245678	-2.3272	0.0199545	0.164939	-0.478485	-
ENSDARG00000105147	osbpl1a	410.88	0.668511	0.287258	2.32722	0.0199538	0.164939	0.527932	-
ENSDARG00000058050	smyd3	205.968	0.66709	0.286926	2.32496	0.0200742	0.165079	0.527085	-
ENSDARG00000117518	CABZ01067169.1	14.7474	-1.78214	0.766534	-2.32493	0.0200757	0.165079	-0.608989	-
ENSDARG00000002791	atp1a1a.1	3721.72	0.330189	0.142082	2.32394	0.0201289	0.165242	0.309974	-
ENSDARG00000042753	cts12	11.5235	2.11809	0.911402	2.32399	0.0201261	0.165242	0.568656	-
ENSDARG00000053568	pstpip1b	68.8152	0.933564	0.401699	2.32404	0.0201233	0.165242	0.613084	-
ENSDARG00000075526	pwwp2a	1136.6	-0.338629	0.145727	-2.32372	0.0201404	0.165242	-0.316887	-
ENSDARG00000078864	lats2	40.3221	1.18684	0.510782	2.32358	0.0201481	0.165242	0.641266	-
ENSDARG00000061862	myo18ab	6125.13	-0.315319	0.135719	-2.32333	0.0201616	0.165266	-0.297613	-
ENSDARG00000059841	exosc1	1321.22	-0.376454	0.162059	-2.32294	0.0201825	0.165268	-0.347024	-
ENSDARG00000117512	LO018605.3	7.7231	2.57695	1.10935	2.32293	0.0201829	0.165268	0.50579	-
ENSDARG00000004372	fmnl3	12.4839	-1.82494	0.78594	-2.32199	0.0202335	0.165424	-0.603289	-
ENSDARG00000042139	fpgt	12.133	1.91837	0.82605	2.32235	0.0202143	0.165424	0.59631	-
ENSDARG00000076920	ZNF335	2128.92	-0.29257	0.125997	-2.32204	0.0202306	0.165424	-0.278301	-
ENSDARG00000032277	rars2	109.625	-0.813814	0.350523	-2.32172	0.0202483	0.165459	-0.582046	-
ENSDARG00000039266	rbm25a	228.587	0.542229	0.233629	2.3209	0.0202923	0.165561	0.461011	-
ENSDARG00000058162	pcyt1ba	22.0368	1.37743	0.593466	2.32098	0.0202877	0.165561	0.643409	-
ENSDARG00000087363	si:dkeyp-46h3.6	5.51224	3.30322	1.42324	2.32092	0.0202912	0.165561	0.437469	-
ENSDARG00000059323	rpn1	2129.43	-0.302044	0.130162	-2.32052	0.0203128	0.165642	-0.286373	-
ENSDARG00000098992	zgc:114119	466.472	-0.380402	0.163991	-2.31965	0.0203601	0.165942	-0.349994	-
ENSDARG00000044437	cdca5	463.237	0.380087	0.163878	2.31933	0.0203773	0.165996	0.349754	-
ENSDARG00000038537	gga1	537.12	-0.375864	0.162089	-2.31888	0.0204018	0.166109	-0.346449	-
ENSDARG00000022466	clcn5b	2253.97	-0.386566	0.166751	-2.31823	0.020437	0.16631	-0.354697	-
ENSDARG00000073923	adck2	586.409	-0.386822	0.166892	-2.3178	0.0204602	0.166412	-0.354886	-
ENSDARG00000042646	zgc:77784	771.599	-0.38109	0.164508	-2.31655	0.0205285	0.166881	-0.350441	-
ENSDARG00000038898	zgc:113691	177.681	0.56301	0.243091	2.31605	0.0205555	0.167015	0.47292	-
ENSDARG00000025983	l3mbtl3	277.367	-0.54917	0.237157	-2.31564	0.0205781	0.167026	-0.464743	-
ENSDARG00000079637	alpk2	97.5846	0.713333	0.308026	2.31582	0.0205681	0.167026	0.545899	-
ENSDARG00000095497	si:dkeyp-2e4.5	11.3335	1.9126	0.826114	2.31518	0.0206033	0.167144	0.596109	-
ENSDARG00000067838	riox1	186.404	-0.55404	0.239394	-2.31434	0.0206491	0.167429	-0.467531	-
ENSDARG00000055027	pomt2	450.287	0.384411	0.16613	2.31391	0.0206727	0.167534	0.352944	-
ENSDARG00000091851	tsen2	263.697	0.544288	0.235293	2.31323	0.0207098	0.167729	0.461839	-
ENSDARG00000103929	ildr1a	462.091	-0.41894	0.181117	-2.31308	0.0207181	0.167729	-0.378773	-
ENSDARG00000029075	pfkfb4b	439.792	0.46544	0.201239	2.31287	0.0207297	0.167737	0.411626	-
ENSDARG00000002506	C7H16orf87	935.32	0.353768	0.152978	2.31254	0.0207481	0.167746	0.328914	-
ENSDARG00000004581	sel1l	1915.61	-0.33039	0.142885	-2.31227	0.0207629	0.167746	-0.309947	-
ENSDARG00000016173	cct3	4620.4	-0.340299	0.147161	-2.31242	0.0207545	0.167746	-0.318052	-
ENSDARG00000098324	si:cabz01054394.6	16.4216	1.67818	0.725858	2.31199	0.0207782	0.167784	0.616185	-
ENSDARG00000012025	hs6st2	445.178	0.539296	0.23336	2.311	0.0208328	0.1681	0.4585	-
ENSDARG00000020015	mrps33	457.846	0.538661	0.233107	2.31078	0.0208448	0.1681	0.458329	-
ENSDARG00000074111	bcdin3d	31.0046	1.13773	0.492376	2.3107	0.0208494	0.1681	0.636273	-
ENSDARG00000057465	gfpt1	711.993	-0.441772	0.191202	-2.3105	0.0208607	0.168104	-0.395124	-
ENSDARG00000013087	ndrg3a	46.0087	1.26075	0.546063	2.3088	0.0209545	0.168774	0.641657	-
ENSDARG00000039843	znf800b	226.997	0.584656	0.253339	2.3078	0.0210102	0.169136	0.484264	-
ENSDARG00000074094	tgm2b	18.8915	1.61363	0.699327	2.3074	0.0210327	0.169137	0.621987	-
ENSDARG00000097884	CU928013.1	332.265	0.497835	0.215741	2.30755	0.021024	0.169137	0.43286	-
ENSDARG00000114719	CABZ01068246.1	189.6	-0.606999	0.263087	-2.30722	0.0210427	0.169137	-0.496022	-
ENSDARG00000016753	ipo9	1734.25	-0.383677	0.166343	-2.30654	0.0210805	0.169268	-0.352192	-
ENSDARG00000054251	slc66a3	70.2635	0.764713	0.331538	2.30656	0.0210793	0.169268	0.564397	-
ENSDARG00000075806	kirrel3a	490.659	-0.499833	0.216743	-2.30611	0.0211047	0.169376	-0.433963	-
ENSDARG00000040306	otomp	9.51154	2.20875	0.957883	2.30586	0.0211184	0.1694	0.552893	-
ENSDARG00000103999	BX000700.3	228.078	-1.59405	0.691493	-2.30523	0.0211537	0.169596	-0.612756	-
ENSDARG00000013961	slc31a1	1182.75	0.375891	0.163091	2.30479	0.0211781	0.169705	0.346151	-
ENSDARG00000007180	slc30a4	1266.37	-0.339255	0.147225	-2.30433	0.021204	0.16974	-0.317053	-
ENSDARG00000103848	apba1a	295.559	0.48693	0.211305	2.3044	0.0212002	0.16974	0.425637	-
ENSDARG00000024967	fancg	726.242	0.416162	0.180634	2.3039	0.0212281	0.169847	0.376504	-
ENSDARG00000017111	fam8a1a	33.7279	-1.0549	0.458068	-2.30293	0.0212827	0.170136	-0.628239	-
ENSDARG00000036359	riox2	213.975	-0.503194	0.218508	-2.30287	0.0212863	0.170136	-0.435896	-
ENSDARG00000046002	necap2	327.123	0.456543	0.198298	2.30231	0.0213179	0.170136	0.405025	-
ENSDARG00000057719	atl2	1206.73	0.323738	0.140615	2.3023	0.0213184	0.170136	0.304312	-
ENSDARG00000100872	otud1	330.545	-0.505569	0.219573	-2.30251	0.0213066	0.170136	-0.437503	-
ENSDARG00000060002	ogg1	18.5374	1.47871	0.642479	2.30156	0.0213599	0.17038	0.634534	-
ENSDARG00000078676	myrf	5.07257	-3.33041	1.44718	-2.30131	0.0213743	0.170409	-0.417265	-
ENSDARG00000044203	sumf1	248.907	0.493258	0.214363	2.30104	0.0213895	0.170444	0.429501	-
ENSDARG00000105037	snrpf	629.124	0.542715	0.235922	2.3004	0.0214255	0.170644	0.460085	-
ENSDARG00000077710	nlgn1	134.466	-0.647381	0.281453	-2.30014	0.0214403	0.170675	-0.515281	-
ENSDARG00000110206	CABZ01085887.1	510.809	-0.353722	0.15387	-2.29884	0.0215142	0.171177	-0.328601	-
ENSDARG00000057729	ephb6	238.07	-0.622088	0.270653	-2.29848	0.0215347	0.171254	-0.502903	-
ENSDARG00000006040	cyp20a1	350.44	-0.562591	0.244922	-2.29702	0.0216175	0.171498	-0.471207	-
ENSDARG00000043046	fbxl5	1108.53	-0.417308	0.181679	-2.29695	0.0216219	0.171498	-0.377085	-
ENSDARG00000059792	trpm5	10.0457	-1.89735	0.82596	-2.29715	0.0216101	0.171498	-0.589155	-
ENSDARG00000073869	pdzrn3b	517.687	-0.441615	0.192282	-2.29671	0.0216354	0.171498	-0.39452	-
ENSDARG00000079220	wdr20a	1658.46	-0.403972	0.175901	-2.2966	0.0216418	0.171498	-0.367253	-
ENSDARG00000101145	lipeb	140.586	-0.644004	0.280354	-2.29711	0.0216125	0.171498	-0.513521	-
ENSDARG00000113713	znf1103	17.1603	1.68926	0.735234	2.29758	0.0215858	0.171498	0.61199	-
ENSDARG00000041006	st3gal4	23.0885	-1.78251	0.776458	-2.2957	0.021693	0.171645	-0.59007	-
ENSDARG00000099798	mon2	860.006	-0.377919	0.164609	-2.29585	0.0216843	0.171645	-0.347486	-
ENSDARG00000109985	CR388206.5	14.1469	-2.24169	0.976324	-2.29605	0.0216731	0.171645	-0.523617	-
ENSDARG00000040649	prickle1a	358.004	-0.416374	0.18144	-2.29483	0.0217428	0.171952	-0.376356	-
ENSDARG00000017901	tln2a	3284.42	-0.309867	0.135096	-2.29368	0.021809	0.172163	-0.292618	-
ENSDARG00000035551	iqcd	53.8914	0.930924	0.405879	2.2936	0.0218134	0.172163	0.607546	-
ENSDARG00000054973	itsn2b	2270.33	0.315387	0.137488	2.29393	0.0217946	0.172163	0.297238	-
ENSDARG00000113761	DYNC2H1	511.124	-0.413896	0.180449	-2.2937	0.0218076	0.172163	-0.374506	-
ENSDARG00000056532	serinc2	291.717	0.580653	0.25337	2.29172	0.0219218	0.172759	0.480942	-
ENSDARG00000099396	rbpms	147.211	-0.573604	0.250289	-2.29177	0.021919	0.172759	-0.477042	-
ENSDARG00000115856	BX276105.1	75.7021	0.933097	0.407132	2.29188	0.0219128	0.172759	0.60738	-
ENSDARG00000038207	aldh4a1	191.973	0.534445	0.233414	2.28969	0.0220393	0.173188	0.454573	-
ENSDARG00000063435	trpm4b.2	20.5932	-1.55174	0.677777	-2.28945	0.0220533	0.173188	-0.617984	-
ENSDARG00000069142	aars1	2757.42	-0.396711	0.173238	-2.28998	0.0220225	0.173188	-0.361653	-
[truncated: 30,522 more rows]

## Sheet: C
C Genes with a histone or histone-like domain (Interpro) identified in eIF4E1b RIP and/or eIF4E1c RIP from 8-cell embryos (p-value < 0.005). UP: enriched in eIF4E1b RIP. DOWN: enriched in eIF4E1c RIP. -: detected with a similar abundance in both RIPs.
gene_id	gene_name	baseMean	log2FoldChange	lfcSE	stat	pvalue	padj	log2FoldChange.shrunk	sign	external_gene_name	description	gene_biotype	n	interpro
ENSDARG00000115875	ENSDARG00000115875|si:ch211-113a14.19	362855064447149	404776254381864	0.518471	780711947194682	0.585098	8997.05	372391041553715	up	si:ch211-113a14.19	si:ch211-113a14.19 [Source:ZFIN;Acc:ZDB-GENE-121214-198]	protein_coding	5	Histone H2A; Histone H2A conserved site; Histone H2A, C-terminal domain; Histone H2A/H2B/H3; Histone-fold
ENSDARG00000109926	si:ch211-113a14.19	142160888960292	398738784278306	0.60363	660568393398871	3956.86	1.69013e+06	356542112071803	up	si:ch211-113a14.19	si:ch211-113a14.19 [Source:ZFIN;Acc:ZDB-GENE-121214-198]	protein_coding	5	Histone H2A; Histone H2A conserved site; Histone H2A, C-terminal domain; Histone H2A/H2B/H3; Histone-fold
ENSDARG00000105314	CU459186.5	841586481957607	262496386349462	0.400582104983435	655287350792458	56440.3	2.26452e+06	249636602309644	up	CU459186.5	si:dkey-23a13.6 [Source:NCBI gene;Acc:103908687]	protein_coding	5	Histone H2A; Histone H2A conserved site; Histone H2A, C-terminal domain; Histone H2A/H2B/H3; Histone-fold
ENSDARG00000112593	ENSDARG00000112593|hist1h2a3	341457897259491	256676993185255	0.495884178629019	517614806535864	2.26514e+07	1.63526e+09	237787263261923	up	hist1h2a3	histone cluster 1 H2A family member 3 [Source:ZFIN;Acc:ZDB-GENE-070822-28]	protein_coding	5	Histone H2A; Histone H2A conserved site; Histone H2A, C-terminal domain; Histone H2A/H2B/H3; Histone-fold
ENSDARG00000086591	si:ch211-113a14.11	192344111658723	275810341018189	0.553323	498462180177264	6.20831e+07	3.56634e+09	250960967232095	up	si:ch211-113a14.11	si:ch211-113a14.11 [Source:ZFIN;Acc:ZDB-GENE-121214-162]	protein_coding	5	Histone H2A; Histone H2A, C-terminal domain; Histone H2A/H2B/H3; Histone H2B; Histone-fold
ENSDARG00000112840	ENSDARG00000112840|hist1h2a10	434462247512897	213048184089601	0.432708928427314	4923591127734	8.49703e+07	4.54485e+09	200976880611378	up	hist1h2a10	histone cluster 1 H2A family member 10 [Source:ZFIN;Acc:ZDB-GENE-131127-92]	protein_coding	5	Histone H2A; Histone H2A conserved site; Histone H2A, C-terminal domain; Histone H2A/H2B/H3; Histone-fold
ENSDARG00000029406	h2ax	5872010037261	221250591779102	0.458681542057375	482362099827917	1.40975e+07	6.79553e+09	20722664577728	up	h2ax	H2A.X variant histone [Source:NCBI gene;Acc:394048]	protein_coding	5	Histone H2A; Histone H2A conserved site; Histone H2A, C-terminal domain; Histone H2A/H2B/H3; Histone-fold
ENSDARG00000114133	hist1h2a5	253778962158878	256119308225494	0.548998641548094	466520841478361	3.08304e+08	1.21248e+09	233169402148615	up	hist1h2a5	histone cluster 1 H2A family member 5 [Source:ZFIN;Acc:ZDB-GENE-131121-77]	protein_coding	5	Histone H2A; Histone H2A conserved site; Histone H2A, C-terminal domain; Histone H2A/H2B/H3; Histone-fold
ENSDARG00000113399	FP236630.1	463712506077602	250666532006341	0.564953770195928	443693882986937	9.12472e+06	2.94153e+09	227124600600165	up	FP236630.1	histone cluster 1 H2A family member 9 [Source:NCBI gene;Acc:100334621]	protein_coding	5	Histone H2A; Histone H2A conserved site; Histone H2A, C-terminal domain; Histone H2A/H2B/H3; Histone-fold
ENSDARG00000070280	hist1h2a3	389436665137803	189652714534233	0.442140238510555	428942444083169	1.79137e+09	5.03116e+09	178460192001373	up	hist1h2a3	histone cluster 1 H2A family member 3 [Source:ZFIN;Acc:ZDB-GENE-070822-28]	protein_coding	5	Histone H2A; Histone H2A conserved site; Histone H2A, C-terminal domain; Histone H2A/H2B/H3; Histone-fold
ENSDARG00000088686	ENSDARG00000088686|hist1h2a11	153782244044975	223278875137215	0.533686159145343	418371118139504	2.86788e+09	7.10843e+09	204372915998554	up	hist1h2a11	histone cluster 1 H2A family member 11 [Source:ZFIN;Acc:ZDB-GENE-081205-1]	protein_coding	5	Histone H2A; Histone H2A conserved site; Histone H2A, C-terminal domain; Histone H2A/H2B/H3; Histone-fold
ENSDARG00000113481	ENSDARG00000113481|si:ch211-113a14.19	379758307233696	226024023808905	0.565801094815064	399476116041774	6.47595e+09	0.00136225290221362	204764498504126	up	si:ch211-113a14.19	si:ch211-113a14.19 [Source:ZFIN;Acc:ZDB-GENE-121214-198]	protein_coding	5	Histone H2A; Histone H2A conserved site; Histone H2A, C-terminal domain; Histone H2A/H2B/H3; Histone-fold
ENSDARG00000113800	si:dkey-108k21.19	207703536927418	19918660127051	0.511483118349041	389429473084942	9.84848e+09	0.00189063858399538	183671698061085	up	si:dkey-108k21.19	si:dkey-108k21.19 [Source:ZFIN;Acc:ZDB-GENE-131121-75]	protein_coding	5	Histone H2A; Histone H2A conserved site; Histone H2A, C-terminal domain; Histone H2A/H2B/H3; Histone-fold
ENSDARG00000111536	ENSDARG00000111536|si:ch211-113a14.19	106716151567509	205172935005052	0.548003168045177	374401001616359	1.81106e+09	0.0029752922543371	187038542803137	up	si:ch211-113a14.19	si:ch211-113a14.19 [Source:ZFIN;Acc:ZDB-GENE-121214-198]	protein_coding	5	Histone H2A; Histone H2A conserved site; Histone H2A, C-terminal domain; Histone H2A/H2B/H3; Histone-fold
ENSDARG00000100279	CU457819.1	272892173168401	212576963137197	0.601822569938283	353221985607812	4.12087e+09	0.00559775224838362	19025465248884	up	CU457819.1	si:ch73-368j24.13 [Source:NCBI gene;Acc:100000574]	protein_coding	5	Histone H2A; Histone H2A conserved site; Histone H2A, C-terminal domain; Histone H2A/H2B/H3; Histone-fold
ENSDARG00000109755	ENSDARG00000109755|hist1h2a3	101613218008505	190669205898002	0.560858620935795	339959481374949	6.74858e+09	0.00811359501287008	173063155942483	up	hist1h2a3	histone cluster 1 H2A family member 3 [Source:ZFIN;Acc:ZDB-GENE-070822-28]	protein_coding	5	Histone H2A; Histone H2A conserved site; Histone H2A, C-terminal domain; Histone H2A/H2B/H3; Histone-fold
ENSDARG00000051736	hist1h2a4	125166559844309	178792681125424	0.531352733092338	336485859562434	7.65829e+09	0.00889437460104671	163925685763469	up	hist1h2a4	histone cluster 1 H2A family member 4 [Source:ZFIN;Acc:ZDB-GENE-050731-6]	protein_coding	5	Histone H2A; Histone H2A conserved site; Histone H2A, C-terminal domain; Histone H2A/H2B/H3; Histone-fold
ENSDARG00000103015	hist1h2a2	971196167374073	193744456270509	0.581987999735736	332901118852077	8.71549e+09	0.00970096660177391	174804742092933	up	hist1h2a2	histone cluster 1 H2A family member 2 [Source:ZFIN;Acc:ZDB-GENE-050522-93]	protein_coding	5	Histone H2A; Histone H2A conserved site; Histone H2A, C-terminal domain; Histone H2A/H2B/H3; Histone-fold
ENSDARG00000099123	CU459186.2	253389445371473	179185492273243	0.560392559282381	319749949040547	0.00138624656286486	0.0134668860094163	162851532153076	up	CU459186.2	histone cluster 1 H2A family member 7 [Source:NCBI gene;Acc:100006331]	protein_coding	5	Histone H2A; Histone H2A conserved site; Histone H2A, C-terminal domain; Histone H2A/H2B/H3; Histone-fold
ENSDARG00000109458	hist1h2a1	173333861127885	180759971446864	0.593446496304285	30459354393792	0.00231957635596142	0.019554893435098	162187750776319	up	hist1h2a1	histone cluster 1 H2A family member1 [Source:ZFIN;Acc:ZDB-GENE-121214-150]	protein_coding	5	Histone H2A; Histone H2A conserved site; Histone H2A, C-terminal domain; Histone H2A/H2B/H3; Histone-fold
ENSDARG00000086552	hist1h2a11	201190044807794	178143371805924	0.631728452336188	281993586242846	0.00480332490173158	0.0336648710181981	157673733416223	up	hist1h2a11	histone cluster 1 H2A family member 11 [Source:ZFIN;Acc:ZDB-GENE-081205-1]	protein_coding	5	Histone H2A; Histone H2A conserved site; Histone H2A, C-terminal domain; Histone H2A/H2B/H3; Histone-fold
ENSDARG00000105366	hist1h2a10	48358587083158	180881682168134	0.644739331294303	28055009736263	0.00502384296016698	0.0347723593197594	159407675651695	up	hist1h2a10	histone cluster 1 H2A family member 10 [Source:ZFIN;Acc:ZDB-GENE-131127-92]	protein_coding	5	Histone H2A; Histone H2A conserved site; Histone H2A, C-terminal domain; Histone H2A/H2B/H3; Histone-fold
ENSDARG00000110809	ENSDARG00000110809|hist1h2a3	329739457260577	233596562769142	0.83285439811119	280477071741362	0.00503523837073859	0.0347985889558864	190496841881645	up	hist1h2a3	histone cluster 1 H2A family member 3 [Source:ZFIN;Acc:ZDB-GENE-070822-28]	protein_coding	5	Histone H2A; Histone H2A conserved site; Histone H2A, C-terminal domain; Histone H2A/H2B/H3; Histone-fold
ENSDARG00000115281	ENSDARG00000115281|hist1h4l	110475773199634	35823177670256	0.452486356010952	79169630629457	0.0243382	415.832	336121287427625	up	hist1h4l	histone 1, H4, like [Source:ZFIN;Acc:ZDB-GENE-070927-10]	protein_coding	4	CENP-T/Histone H4, histone fold; Histone H4; Histone H4, conserved site; Histone-fold; TATA box binding protein associated factor (TAF)
ENSDARG00000111165	ENSDARG00000111165|hist1h4l	581501594374089	27637813541301	0.468903857966186	589413225584808	376655	5.97096e+07	258088510227553	up	hist1h4l	histone 1, H4, like [Source:ZFIN;Acc:ZDB-GENE-070927-10]	protein_coding	4	CENP-T/Histone H4, histone fold; Histone H4; Histone H4, conserved site; Histone-fold; TATA box binding protein associated factor (TAF)
ENSDARG00000105353	ENSDARG00000105353|hist1h4l	160611564881876	257379184289218	0.507342303372346	507308739244485	3.91413e+07	2.48709e+09	237750381115694	up	hist1h4l	histone 1, H4, like [Source:ZFIN;Acc:ZDB-GENE-070927-10]	protein_coding	4	CENP-T/Histone H4, histone fold; Histone H4; Histone H4, conserved site; Histone-fold; TATA box binding protein associated factor (TAF)
ENSDARG00000114534	ENSDARG00000114534|hist1h4l	164470738039471	263082747748845	0.559325502026181	470357147664135	2.5565e+08	1.07697e+08	23906952751601	up	hist1h4l	histone 1, H4, like [Source:ZFIN;Acc:ZDB-GENE-070927-10]	protein_coding	4	CENP-T/Histone H4, histone fold; Histone H4; Histone H4, conserved site; Histone-fold; TATA box binding protein associated factor (TAF)
ENSDARG00000105409	ENSDARG00000105409|hist1h4l	324304014449915	198463859969599	0.486532153161431	407915198779778	4.52003e+08	0.00102969584967506	184452827093335	up	hist1h4l	histone 1, H4, like [Source:ZFIN;Acc:ZDB-GENE-070927-10]	protein_coding	4	CENP-T/Histone H4, histone fold; Histone H4; Histone H4, conserved site; Histone-fold; TATA box binding protein associated factor (TAF)
ENSDARG00000105355	zgc:154164	545552057575486	30113172355516	0.748282963589379	402430281334598	5.71444e+09	0.00123587719114742	254469058674584	up	zgc:154164	zgc:154164 [Source:ZFIN;Acc:ZDB-GENE-060929-1050]	protein_coding	4	CENP-T/Histone H4, histone fold; Histone H4; Histone H4, conserved site; Histone-fold; TATA box binding protein associated factor (TAF)
ENSDARG00000061547	zgc:153409	402610040324901	220849477482352	0.577745038149598	382261140986497	1.32046e+09	0.00235652578257674	199268170407396	up	zgc:153409	zgc:153409 [Source:ZFIN;Acc:ZDB-GENE-060929-224]	protein_coding	4	CENP-T/Histone H4, histone fold; Histone H4; Histone H4, conserved site; Histone-fold; TATA box binding protein associated factor (TAF)
ENSDARG00000111247	ENSDARG00000111247|hist1h4l	106693679703062	25412395693039	0.666068768944642	381528107575197	1.36028e+09	0.00241536107530309	221632217309213	up	hist1h4l	histone 1, H4, like [Source:ZFIN;Acc:ZDB-GENE-070927-10]	protein_coding	4	CENP-T/Histone H4, histone fold; Histone H4; Histone H4, conserved site; Histone-fold; TATA box binding protein associated factor (TAF)
ENSDARG00000111753	ENSDARG00000111753|hist1h4l	160711224527922	200919115019778	0.535107785360712	375474101697735	1.73521e+09	0.00288145722794381	184025072802058	up	hist1h4l	histone 1, H4, like [Source:ZFIN;Acc:ZDB-GENE-070927-10]	protein_coding	4	CENP-T/Histone H4, histone fold; Histone H4; Histone H4, conserved site; Histone-fold; TATA box binding protein associated factor (TAF)
ENSDARG00000113205	ENSDARG00000113205|zgc:163040	547336531726159	259878853437247	0.713623368625343	364168082020427	2.70864e+09	0.00412792095072533	223043838443525	up	zgc:163040	zgc:163040 [Source:ZFIN;Acc:ZDB-GENE-070424-79]	protein_coding	4	CENP-T/Histone H4, histone fold; Histone H4; Histone H4, conserved site; Histone-fold; TATA box binding protein associated factor (TAF)
ENSDARG00000105382	ENSDARG00000105382|hist1h4l	134062129829002	186569271975785	0.542181687687543	344108398001269	5.79389e+09	0.00725509746031	170356621715032	up	hist1h4l	histone 1, H4, like [Source:ZFIN;Acc:ZDB-GENE-070927-10]	protein_coding	4	CENP-T/Histone H4, histone fold; Histone H4; Histone H4, conserved site; Histone-fold; TATA box binding protein associated factor (TAF)
ENSDARG00000112954	ENSDARG00000112954|hist1h4l	109954683393288	18919572065272	0.561475500141067	336961667259187	7.52728e+09	0.00878868724806057	171748399798834	up	hist1h4l	histone 1, H4, like [Source:ZFIN;Acc:ZDB-GENE-070927-10]	protein_coding	4	CENP-T/Histone H4, histone fold; Histone H4; Histone H4, conserved site; Histone-fold; TATA box binding protein associated factor (TAF)
[truncated: 158 more rows]
