# Supplementary material for: eIF4E1b is a non-canonical eIF4E protecting maternal dormant mRNAs
Source: EMBO Rep. 2023 Dec 14;25(1):23. doi: 10.1038/s44319-023-00006-4 (PMC10883267; doi:10.1038/s44319-023-00006-4)
Supplement: Supplementary file 7 — DataSet EV5 [file 44319_2023_6_MOESM7_ESM.xlsx]

## Sheet: Legend
Dataset EV5. Proteins identified by mass spectrometry in the lysates of eIF4E1c (A-B) or eIF4E1b (C-D) overexpressing embryos, as well as wild-type (WT) embryos, at 5 hours post fertilization.
A Significant hits (p-value < 0.05) identified by mass spectrometry in 5 hpf embryos expressing act2b:3xflag-sfGFP-eIF4E1c. Normalized area is colored based on values (red-green-yellow from high to low values). Log2FC is colored from red (high) to low (blue). Contaminants were removed from the list. Mw: molecular weight, PSM: peptide-spectrum match; FC: fold change.
B Non-significant hits (p-value > 0.05) identified by mass spectrometry in 5 hpf embryos expressing act2b:3xflag-sfGFP-eIF4E1c. Normalized area is colored based on values (red-green-yellow from high to low values). Log2FC is colored from red (high) to low (blue). Contaminants were removed from the list. Mw: molecular weight, PSM: peptide-spectrum match; FC: fold change.
C Significant hits (p-value < 0.05) identified by mass spectrometry in 5 hpf embryos expressing act2b:3xflag-sfGFP-eIF4E1b. Normalized area is colored based on values (red-green-yellow from high to low values). Log2FC is colored from red (high) to low (blue). Contaminants were removed from the list. Mw: molecular weight, PSM: peptide-spectrum match; FC: fold change.
D Non-significant hits (p-value > 0.05) identified by mass spectrometry in 5 hpf embryos expressing act2b:3xflag-sfGFP-eIF4E1b. Normalized area is colored based on values (red-green-yellow from high to low values). Log2FC is colored from red (high) to low (blue). Contaminants were removed from the list. Mw: molecular weight, PSM: peptide-spectrum match; FC: fold change.

## Sheet: A
A Significant hits (p-value < 0.05) identified by mass spectrometry in 5 hpf embryos expressing act2b:3xflag-sfGFP-eIF4E1c. Normalized area is colored based on values (red-green-yellow from high to low values). Log2FC is colored from red (high) to low (blue). Contaminants were removed from the list. Mw: molecular weight, PSM: peptide-spectrum match; FC: fold change.
					Normalized area
Accession	Description	Genes	Quantified peptides	Mw (KDa)	eIF4E1c 1	eIF4E1c 2	eIF4E1c 3	WT 1	WT 2	WT 3	Max Imputed Normalised apQuant Areas	Max apQuant Areas	MaxPSMs	Log2 FC eIF4E1b/WT	P-value
cont_P42212	Green fluorescent protein OS=Aequorea victoria GN=GFP PE=1 SV=1	289Gfp; GFP	8	26.869	2.94126e+07	3.19638e+07	3.30882e+07	85654.2	97527.3	101789	3.30882e+07	4.02794e+07	33	8.3749	5.42361e-11
cont_P00020	3xFLAG-Tag 3xFLAG-Tag		2	2.86	9.93361e+06	1.01851e+07	1.30177e+07	85654.2	97527.3	101789	1.30177e+07	1.53791e+07	8	6.85428	7.43819e-10
ENSDARP00000100542.2	pep chromosome:GRCz11:23:2906031:2913472:1 gene:ENSDARG00000074790.4 transcript:ENSDART00000109304.4 gene_biotype:protein_coding transcript_biotype:protein_coding gene_symbol:rab5if description:RAB5 interacting factor [Source:ZFIN;Acc:ZDB-GENE-030131-5938]	c20orf24	2	14.512	1.01901e+06	1.84267e+06	745116	85654.2	97527.3	101789	2.57632e+06	2.46871e+06	9	3.56141	8.44246e-06
ENSDARP00000124805.1	pep chromosome:GRCz11:5:28848870:28851407:1 gene:ENSDARG00000091136.4 transcript:ENSDART00000149563.2 gene_biotype:protein_coding transcript_biotype:protein_coding gene_symbol:zgc:174259 description:zgc:174259 [Source:ZFIN;Acc:ZDB-GENE-080213-10]	zgc:174259	2	46.691	4.6956e+06	1.16229e+06	1.32567e+06	158107	204683	180336	4.6956e+06	4.41136e+06	73	3.42527	0.000231504
ENSDARP00000136966.1	pep chromosome:GRCz11:3:49074008:49079318:1 gene:ENSDARG00000104829.2 transcript:ENSDART00000168864.2 gene_biotype:protein_coding transcript_biotype:protein_coding gene_symbol:zgc:112146 description:zgc:112146 [Source:ZFIN;Acc:ZDB-GENE-050417-237]		4	27.477	2.10664e+06	1.08302e+06	1.55654e+06	64007	274740	173452	2.10664e+06	1.97912e+06	6	3.39508	0.000314952
ENSDARP00000148604.1_x000D_; ENSDARP00000022528.7	pep chromosome:GRCz11:22:18768251:18779232:-1 gene:ENSDARG00000019404.8 transcript:ENSDART00000186726.1 gene_biotype:protein_coding transcript_biotype:protein_coding gene_symbol:atp5f1d description:ATP synthase F1 subunit delta [Source:ZFIN;Acc:ZDB-GENE-030131-7649]<|>pep chromosome:GRCz11:22:18766061:18778988:-1 gene:ENSDARG00000019404.8 transcript:ENSDART00000019235.8 gene_biotype:protein_codin…		1	16.875	2.18602e+06	2.10983e+06	4.43537e+06	85654.2	2.96048e+06	101789	4.43537e+06	5.23992e+06	11	3.21011	0.0400779
ENSDARP00000096079.4	pep chromosome:GRCz11:22:25184459:25185570:1 gene:ENSDARG00000086221.5 transcript:ENSDART00000105308.5 gene_biotype:protein_coding transcript_biotype:protein_coding gene_symbol:si:ch211-226h8.4 description:si:ch211-226h8.4 [Source:ZFIN;Acc:ZDB-GENE-050208-376]		1	16.968	3.38218e+06	723871	243352	85654.2	97527.3	101789	3.95989e+06	4.13061e+06	115	3.15087	0.00680519
ENSDARP00000138808.1	pep chromosome:GRCz11:17:38738840:38778826:-1 gene:ENSDARG00000005179.12 transcript:ENSDART00000168182.2 gene_biotype:protein_coding transcript_biotype:protein_coding gene_symbol:dglucy description:D-glutamate cyclase [Source:ZFIN;Acc:ZDB-GENE-070725-6]	c17h14orf159	6	67.008	672833	325130	1.49556e+06	85654.2	97527.3	101789	1.49556e+06	1.76684e+06	7	2.8626	0.000631364
ENSDARP00000033545.4	pep chromosome:GRCz11:13:11550454:11570568:1 gene:ENSDARG00000004460.11 transcript:ENSDART00000034935.5 gene_biotype:protein_coding transcript_biotype:protein_coding gene_symbol:desi2 description:desumoylating isopeptidase 2 [Source:NCBI gene;Acc:445138]	desi2	1	21.845	394278	500712	1.01581e+06	85654.2	97527.3	101789	1.01581e+06	1.20007e+06	3	2.62723	9.27183e-05
ENSDARP00000066763.3	pep chromosome:GRCz11:24:17256793:17259643:1 gene:ENSDARG00000045402.5 transcript:ENSDART00000066764.5 gene_biotype:protein_coding transcript_biotype:protein_coding gene_symbol:commd3 description:COMM domain containing 3 [Source:ZFIN;Acc:ZDB-GENE-041219-3]		3	21.288	3.65013e+06	2.22629e+06	3.95238e+06	211727	2.22684e+06	323189	3.95238e+06	4.66932e+06	5	2.5732	0.0157367
ENSDARP00000021565.7	pep chromosome:GRCz11:3:40277704:40284744:-1 gene:ENSDARG00000002967.9 transcript:ENSDART00000018626.8 gene_biotype:protein_coding transcript_biotype:protein_coding gene_symbol:pdap1b description:pdgfa associated protein 1b [Source:ZFIN;Acc:ZDB-GENE-040426-942]		3	19.881	1.16039e+06	2.29747e+06	1.86299e+06	85654.2	431010	651780	2.31396e+06	2.89517e+06	19	2.56312	0.00865201
ENSDARP00000118484.1	pep chromosome:GRCz11:23:19712635:19715557:-1 gene:ENSDARG00000025581.9 transcript:ENSDART00000143764.3 gene_biotype:protein_coding transcript_biotype:protein_coding gene_symbol:rpl10 description:ribosomal protein L10 [Source:NCBI gene;Acc:336712]		1	18.225	5.06858e+06	1.35977e+06	729985	371441	699385	101789	5.06858e+06	4.76177e+06	297	2.52395	0.0235341
ENSDARP00000135662.1	pep chromosome:GRCz11:6:25261339:25266058:1 gene:ENSDARG00000101791.2 transcript:ENSDART00000157790.2 gene_biotype:protein_coding transcript_biotype:protein_coding gene_symbol:kyat3 description:kynurenine aminotransferase 3 [Source:NCBI gene;Acc:393315]		6	50.268	2.35897e+06	3.30818e+06	4.19699e+06	427594	706236	596109	4.19699e+06	4.95831e+06	25	2.50245	3.02672e-05
ENSDARP00000117359.1	pep chromosome:GRCz11:14:35892802:35900420:1 gene:ENSDARG00000087262.4 transcript:ENSDART00000135079.2 gene_biotype:protein_coding transcript_biotype:protein_coding gene_symbol:zgc:63568 description:zgc:63568 [Source:ZFIN;Acc:ZDB-GENE-040426-1165]	zgc:63568	2	40.646	739574	492610	418814	85654.2	97527.3	101789	739574	694806	2	2.4958	9.32802e-06
ENSDARP00000139091.1	pep chromosome:GRCz11:4:286425:287425:-1 gene:ENSDARG00000099787.2 transcript:ENSDART00000159128.2 gene_biotype:protein_coding transcript_biotype:protein_coding gene_symbol:echdc3 description:enoyl CoA hydratase domain containing 3 [Source:NCBI gene;Acc:780842]		2	9.109	727370	853798	2.36896e+06	85654.2	267641	417636	2.36896e+06	2.79867e+06	3	2.42121	0.00771112
ENSDARP00000140203.1	pep chromosome:GRCz11:3:13937426:13946446:-1 gene:ENSDARG00000098831.2 transcript:ENSDART00000171249.2 gene_biotype:protein_coding transcript_biotype:protein_coding gene_symbol:gcdhb description:glutaryl-CoA dehydrogenase b [Source:ZFIN;Acc:ZDB-GENE-041010-117]		2	16.96	1.59754e+07	8.47577e+06	9.51381e+06	2.33305e+06	1.91021e+06	1.98421e+06	1.59754e+07	1.50084e+07	51	2.39554	2.55446e-05
ENSDARP00000119889.1	pep chromosome:GRCz11:5:69278089:69287567:1 gene:ENSDARG00000051957.7 transcript:ENSDART00000136656.2 gene_biotype:protein_coding transcript_biotype:protein_coding gene_symbol:selenom description:selenoprotein M [Source:NCBI gene;Acc:352913]		4	17.195	1.63569e+07	1.10547e+07	1.01352e+07	2.1446e+06	1.69185e+06	3.57874e+06	1.63569e+07	1.53668e+07	14	2.38032	0.000109523
ENSDARP00000151463.1	pep chromosome:GRCz11:23:900955:912817:-1 gene:ENSDARG00000116058.1 transcript:ENSDART00000192851.1 gene_biotype:protein_coding transcript_biotype:protein_coding gene_symbol:rhoac description:ras homolog gene family, member Ac [Source:NCBI gene;Acc:406659]	rhoac	1	21.837	690147	592068	1.72042e+06	85654.2	97527.3	718562	1.72042e+06	2.03249e+06	139	2.29059	0.0284405
ENSDARP00000077786.6	pep chromosome:GRCz11:CHR_ALT_CTG22_1_29:26430899:26458240:1 gene:ENSDARG00000111153.1 transcript:ENSDART00000083351.7 gene_biotype:protein_coding transcript_biotype:protein_coding gene_symbol:capn2l description:calpain 2, (m/II) large subunit, like [Source:ZFIN;Acc:ZDB-GENE-050417-341]		3	79.575	434097	172538	135216	25550.8	87788	50506.5	434097	407821	10	2.16071	0.00589348
ENSDARP00000146476.1	pep chromosome:GRCz11:22:17192771:17202113:1 gene:ENSDARG00000042799.7 transcript:ENSDART00000183006.1 gene_biotype:protein_coding transcript_biotype:protein_coding gene_symbol:atpaf1 description:ATP synthase mitochondrial F1 complex assembly factor 1 [Source:NCBI gene;Acc:550606]		4	37.684	1.64121e+06	1.82321e+06	1.40145e+06	366044	531236	343917	1.82321e+06	2.29753e+06	8	1.99017	2.34011e-05
ENSDARP00000142046.2_x000D_; ENSDARP00000156224.1_x000D_; ENSDARP00000063891.4	pep chromosome:GRCz11:20:15083987:15089738:-1 gene:ENSDARG00000043518.6 transcript:ENSDART00000164552.2 gene_biotype:protein_coding transcript_biotype:protein_coding gene_symbol:si:dkey-239i20.2 description:si:dkey-239i20.2 [Source:ZFIN;Acc:ZDB-GENE-041001-98]<|>pep chromosome:GRCz11:CHR_ALT_CTG20_1_6:15085005:15089738:-1 gene:ENSDARG00000111965.1 transcript:ENSDART00000187560.1 gene_biotype:prot…	si:ch211-191d7.2	1	63.822	1.02991e+06	986380	1.28113e+06	215678	304449	358074	1.28113e+06	1.51352e+06	71	1.9302	4.28207e-05
ENSDARP00000144692.1_x000D_; ENSDARP00000086049.5	pep chromosome:GRCz11:CHR_ALT_CTG7_1_5:13354852:13361421:-1 gene:ENSDARG00000114840.1 transcript:ENSDART00000191904.1 gene_biotype:protein_coding transcript_biotype:protein_coding gene_symbol:sdhaf2 description:succinate dehydrogenase complex assembly factor 2 [Source:NCBI gene;Acc:569482]<|>pep chromosome:GRCz11:7:13353080:13362590:-1 gene:ENSDARG00000062971.8 transcript:ENSDART00000091616.8 gen…	sdhaf2	2	18.464	989508	338114	370051	85654.2	97527.3	279413	989508	929611	8	1.90969	0.0112349
ENSDARP00000056648.3	pep chromosome:GRCz11:2:32846602:32850621:1 gene:ENSDARG00000038789.4 transcript:ENSDART00000056649.4 gene_biotype:protein_coding transcript_biotype:protein_coding gene_symbol:tmem53 description:transmembrane protein 53 [Source:NCBI gene;Acc:436910]	tmem53	2	32.491	990889	612641	1.26912e+06	85654.2	585254	314325	1.26912e+06	1.49934e+06	4	1.87054	0.0256567
ENSDARP00000150515.1_x000D_; ENSDARP00000053413.4	pep chromosome:GRCz11:CHR_ALT_CTG23_1_14:17086901:17097760:1 gene:ENSDARG00000111683.1 transcript:ENSDART00000187344.1 gene_biotype:protein_coding transcript_biotype:protein_coding gene_symbol:commd7 description:COMM domain containing 7 [Source:ZFIN;Acc:ZDB-GENE-040801-96]<|>pep chromosome:GRCz11:23:17102960:17114092:1 gene:ENSDARG00000036784.5 transcript:ENSDART00000053414.5 gene_biotype:protein…		2	22.898	559765	165874	440033	85654.2	97527.3	101789	559765	525881	12	1.86215	0.00302013
ENSDARP00000063949.5	pep chromosome:GRCz11:20:16721933:16740957:1 gene:ENSDARG00000043561.8 transcript:ENSDART00000063950.7 gene_biotype:protein_coding transcript_biotype:protein_coding gene_symbol:psmc1b description:proteasome 26S subunit, ATPase 1b [Source:ZFIN;Acc:ZDB-GENE-040625-69]	wu:fj14c10	2	49.181	1.14704e+06	438179	657673	85654.2	132840	606612	1.14704e+06	1.07761e+06	402	1.86056	0.0355383
ENSDARP00000094574.4	pep chromosome:GRCz11:20:19562383:19575565:1 gene:ENSDARG00000016138.8 transcript:ENSDART00000103798.5 gene_biotype:protein_coding transcript_biotype:protein_coding gene_symbol:nme6 description:NME/NM23 nucleoside diphosphate kinase 6 [Source:NCBI gene;Acc:58120]	nme6	2	20.598	1.13045e+06	536177	409037	565933	97527.3	101789	1.13045e+06	1.06202e+06	9	1.82122	0.0382287
ENSDARP00000063856.5_x000D_; ENSDARP00000131124.1	pep chromosome:GRCz11:20:14635428:14680897:-1 gene:ENSDARG00000043497.9 transcript:ENSDART00000063857.8 gene_biotype:protein_coding transcript_biotype:protein_coding gene_symbol:scrn2 description:secernin 2 [Source:NCBI gene;Acc:558306]<|>pep chromosome:GRCz11:20:14632492:14680917:-1 gene:ENSDARG00000043497.9 transcript:ENSDART00000161314.3 gene_biotype:protein_coding transcript_biotype:protein_c…	scrn2	7	46.011	5.12197e+06	3.58447e+06	5.78665e+06	1.37696e+06	1.36292e+06	1.3583e+06	5.78665e+06	6.83632e+06	37	1.79373	3.28168e-05
ENSDARP00000070003.4	pep chromosome:GRCz11:6:43450221:43474757:1 gene:ENSDARG00000053483.5 transcript:ENSDART00000075521.5 gene_biotype:protein_coding transcript_biotype:protein_coding gene_symbol:zgc:113054 description:zgc:113054 [Source:ZFIN;Acc:ZDB-GENE-050320-9]	wu:fd55e12	7	60.652	2.01494e+06	2.00596e+06	3.08387e+06	526788	811130	723429	3.08387e+06	3.64327e+06	16	1.77785	0.000132167
ENSDARP00000059475.4	pep chromosome:GRCz11:10:206996:210703:-1 gene:ENSDARG00000040620.4 transcript:ENSDART00000059476.4 gene_biotype:protein_coding transcript_biotype:protein_coding gene_symbol:psmg1 description:proteasome (prosome, macropain) assembly chaperone 1 [Source:NCBI gene;Acc:436987]	psmg1	3	30.707	1.3573e+06	1.69979e+06	2.02826e+06	447656	397659	682879	2.02826e+06	2.39618e+06	4	1.75552	0.000177967
ENSDARP00000063056.4_x000D_; ENSDARP00000147933.1	pep chromosome:GRCz11:8:23165749:23179849:1 gene:ENSDARG00000042948.5 transcript:ENSDART00000063057.5 gene_biotype:protein_coding transcript_biotype:protein_coding gene_symbol:dnajc5aa description:DnaJ (Hsp40) homolog, subfamily C, member 5aa [Source:ZFIN;Acc:ZDB-GENE-031113-20]<|>pep chromosome:GRCz11:8:23174137:23179590:1 gene:ENSDARG00000042948.5 transcript:ENSDART00000189470.1 gene_biotype:pr…	cb995	2	22.653	1.9498e+06	1.91807e+06	1.254e+06	455818	403197	707401	2.02046e+06	2.41707e+06	5	1.72428	0.000337409
ENSDARP00000107832.1	pep chromosome:GRCz11:14:46074311:46113404:-1 gene:ENSDARG00000071353.6 transcript:ENSDART00000124925.3 gene_biotype:protein_coding transcript_biotype:protein_coding description:si:ch211-235e9.8 [Source:ZFIN;Acc:ZDB-GENE-141219-2]	si:ch211-235e9.8	1	69.035	536667	520494	673381	163320	141260	229672	673381	795529	13	1.71657	8.11766e-05
ENSDARP00000106349.2	pep chromosome:GRCz11:8:45755648:45759137:-1 gene:ENSDARG00000009212.8 transcript:ENSDART00000123878.3 gene_biotype:protein_coding transcript_biotype:protein_coding gene_symbol:ppiaa description:peptidylprolyl isomerase Aa (cyclophilin A) [Source:ZFIN;Acc:ZDB-GENE-030131-8556]		2	10.812	421064	760789	583190	85654.2	228414	292112	777138	958714	241	1.67691	0.008072
ENSDARP00000049461.4	pep chromosome:GRCz11:20:28782903:28800999:-1 gene:ENSDARG00000026484.6 transcript:ENSDART00000049462.5 gene_biotype:protein_coding transcript_biotype:protein_coding gene_symbol:rab15 description:RAB15, member RAS oncogene family [Source:ZFIN;Acc:ZDB-GENE-040718-2]	zgc:86635	5	24.28	1.85935e+07	1.77847e+07	3.90984e+07	7.36638e+06	6.07422e+06	9.82385e+06	3.90984e+07	4.61906e+07	23	1.62613	0.00179645
ENSDARP00000019829.6	pep chromosome:GRCz11:7:72012397:72029683:1 gene:ENSDARG00000017014.9 transcript:ENSDART00000011303.9 gene_biotype:protein_coding transcript_biotype:protein_coding gene_symbol:ywhae2 description:tyrosine 3-monooxygenase/tryptophan 5-monooxygenase activation protein, epsilon polypeptide 2 [Source:ZFIN;Acc:ZDB-GENE-050306-44]	im:7138781	1	28.898	149422	113813	126150	47707.7	52936.7	30247.1	149422	149034	166	1.6039	0.000234786
ENSDARP00000063137.4	pep chromosome:GRCz11:3:5403848:5413018:-1 gene:ENSDARG00000043002.6 transcript:ENSDART00000063138.6 gene_biotype:protein_coding transcript_biotype:protein_coding gene_symbol:vmo1a description:vitelline membrane outer layer 1 homolog a [Source:ZFIN;Acc:ZDB-GENE-131121-600]	si:ch73-106l15.1	7	22.517	2.52008e+07	8.78996e+06	6.43494e+06	6.46041e+06	3.55988e+06	2.368e+06	3.8341e+07	3.45478e+07	15	1.57002	0.0258316
ENSDARP00000157645.1_x000D_; ENSDARP00000110052.3	pep chromosome:GRCz11:CHR_ALT_CTG19_1_10:40860686:40897098:1 gene:ENSDARG00000112673.1 transcript:ENSDART00000192540.1 gene_biotype:protein_coding transcript_biotype:protein_coding gene_symbol:zgc:85777 description:zgc:85777 [Source:ZFIN;Acc:ZDB-GENE-040426-2210]<|>pep chromosome:GRCz11:19:40861853:40898600:1 gene:ENSDARG00000027009.9 transcript:ENSDART00000126470.4 gene_biotype:protein_coding tr…		5	47.77	935491	738357	674920	199123	587069	154634	1.74473e+06	1.67185e+06	17	1.5629	0.0123603
ENSDARP00000120838.1_x000D_; ENSDARP00000076087.4	pep chromosome:GRCz11:21:11776328:11782093:1 gene:ENSDARG00000028106.11 transcript:ENSDART00000134469.3 gene_biotype:protein_coding transcript_biotype:protein_coding gene_symbol:glrx description:glutaredoxin (thioltransferase) [Source:ZFIN;Acc:ZDB-GENE-041010-11]<|>pep chromosome:GRCz11:21:11776344:11782078:1 gene:ENSDARG00000028106.11 transcript:ENSDART00000081646.6 gene_biotype:protein_coding t…		7	11.399	1.81403e+08	1.50974e+08	2.98874e+08	6.38581e+07	6.95642e+07	7.49078e+07	2.98874e+08	3.53088e+08	52	1.54016	0.000485835
ENSDARP00000014434.9	pep chromosome:GRCz11:15:28188362:28200049:-1 gene:ENSDARG00000010610.12 transcript:ENSDART00000004200.11 gene_biotype:protein_coding transcript_biotype:protein_coding gene_symbol:sarm1 description:sterile alpha and TIR motif containing 1 [Source:ZFIN;Acc:ZDB-GENE-040219-1]	sarm1	4	80.281	688528	671854	464097	146790	229484	259547	688528	846641	5	1.53931	0.000557315
ENSDARP00000023022.7	pep chromosome:GRCz11:23:27553786:27571667:-1 gene:ENSDARG00000014179.8 transcript:ENSDART00000008174.8 gene_biotype:protein_coding transcript_biotype:protein_coding gene_symbol:pfkma description:phosphofructokinase, muscle a [Source:ZFIN;Acc:ZDB-GENE-040912-135]	pfkm	8	85.578	1.75395e+06	1.40939e+06	2.1394e+06	578982	615836	621485	2.1394e+06	2.52748e+06	35	1.52563	5.05925e-05
ENSDARP00000062692.5	pep chromosome:GRCz11:8:28398780:28408410:-1 gene:ENSDARG00000007923.11 transcript:ENSDART00000062693.6 gene_biotype:protein_coding transcript_biotype:protein_coding gene_symbol:ptpn1 description:protein tyrosine phosphatase non-receptor type 1 [Source:ZFIN;Acc:ZDB-GENE-980605-23]		7	39.229	3.04176e+06	2.20544e+06	3.96e+06	1.17227e+06	951897	1.02378e+06	3.96e+06	4.67833e+06	17	1.51313	0.000266404
ENSDARP00000132783.1	pep chromosome:GRCz11:7:1505507:1508912:1 gene:ENSDARG00000104227.3 transcript:ENSDART00000161015.3 gene_biotype:protein_coding transcript_biotype:protein_coding gene_symbol:nop10 description:NOP10 ribonucleoprotein homolog (yeast) [Source:NCBI gene;Acc:445391]	nop10	1	7.441	1.90599e+06	2.07564e+06	1.64133e+06	680308	331820	1.24176e+06	2.07564e+06	2.61563e+06	9	1.51128	0.0101276
ENSDARP00000026065.8	pep chromosome:GRCz11:20:53967350:53981626:-1 gene:ENSDARG00000024746.12 transcript:ENSDART00000023550.11 gene_biotype:protein_coding transcript_biotype:protein_coding gene_symbol:hsp90aa1.2 description:heat shock protein 90, alpha (cytosolic), class A member 1, tandem duplicate 2 [Source:ZFIN;Acc:ZDB-GENE-031001-3]	hsp90a.2	3	84.638	309272	414463	372601	118450	135371	129196	414463	522289	409	1.509	2.27081e-05
ENSDARP00000073460.6_x000D_; ENSDARP00000113177.1	pep chromosome:GRCz11:24:38109814:38113208:-1 gene:ENSDARG00000056498.7 transcript:ENSDART00000079003.6 gene_biotype:protein_coding transcript_biotype:protein_coding gene_symbol:crp2 description:C-reactive protein 2 [Source:ZFIN;Acc:ZDB-GENE-030131-5826]<|>pep chromosome:GRCz11:24:38109799:38110779:-1 gene:ENSDARG00000056498.7 transcript:ENSDART00000147783.2 gene_biotype:protein_coding transcript…		5	25.218	1.10378e+08	7.20407e+07	7.183e+07	3.863e+07	2.79397e+07	2.55815e+07	3.11702e+08	2.98683e+08	131	1.45688	0.000432108
ENSDARP00000123531.1	pep chromosome:GRCz11:10:5234327:5265160:1 gene:ENSDARG00000042995.8 transcript:ENSDART00000133927.3 gene_biotype:protein_coding transcript_biotype:protein_coding gene_symbol:sptlc1 description:serine palmitoyltransferase, long chain base subunit 1 [Source:ZFIN;Acc:ZDB-GENE-050522-61]		2	54.567	1.41322e+06	1.71767e+06	2.25576e+06	649017	574671	729872	2.25576e+06	2.66494e+06	63	1.4434	0.00017104
ENSDARP00000109990.1	pep chromosome:GRCz11:21:26657404:26664825:1 gene:ENSDARG00000055064.6 transcript:ENSDART00000129035.3 gene_biotype:protein_coding transcript_biotype:protein_coding gene_symbol:prdx5 description:peroxiredoxin 5 [Source:ZFIN;Acc:ZDB-GENE-050522-159]		2	20.188	766187	772956	2.1911e+06	498788	284024	458033	2.1911e+06	2.58855e+06	10	1.44059	0.0130518
ENSDARP00000151450.1	pep chromosome:GRCz11:CHR_ALT_CTG5_1_13:22851962:22864041:-1 gene:ENSDARG00000111985.1 transcript:ENSDART00000192846.1 gene_biotype:protein_coding transcript_biotype:protein_coding gene_symbol:apool description:apolipoprotein O-like [Source:ZFIN;Acc:ZDB-GENE-050327-76]		1	47.284	97865.8	583116	294811	85654.2	97527.3	101789	590134	734818	131	1.43546	0.0413178
ENSDARP00000146770.1_x000D_; ENSDARP00000090100.3_x000D_; ENSDARP00000151471.1	pep chromosome:GRCz11:CHR_ALT_CTG7_2_4:29301641:29308473:1 gene:ENSDARG00000111270.1 transcript:ENSDART00000191245.1 gene_biotype:protein_coding transcript_biotype:protein_coding gene_symbol:rab8b description:RAB8B, member RAS oncogene family [Source:ZFIN;Acc:ZDB-GENE-070620-16]<|>pep chromosome:GRCz11:7:29301497:29310861:1 gene:ENSDARG00000068628.6 transcript:ENSDART00000099327.6 gene_biotype:pr…	rab8bb	1	23.715	246476	198650	330595	85268.4	92795	105977	330595	390563	43	1.4236	0.000235053
ENSDARP00000038117.5	pep chromosome:GRCz11:5:24571750:24712405:-1 gene:ENSDARG00000022772.9 transcript:ENSDART00000033630.6 gene_biotype:protein_coding transcript_biotype:protein_coding gene_symbol:OSBP2 description:si:ch211-106a19.1 [Source:ZFIN;Acc:ZDB-GENE-060526-3]	si:ch211-106a19.1	1	91.841	197754	117624	50500.7	32978.9	46718	41361.8	197754	185784	10	1.40141	0.0182215
ENSDARP00000043001.5	pep chromosome:GRCz11:13:24402406:24411961:1 gene:ENSDARG00000029663.7 transcript:ENSDART00000043002.6 gene_biotype:protein_coding transcript_biotype:protein_coding gene_symbol:rab1ab description:RAB1A, member RAS oncogene family b [Source:ZFIN;Acc:ZDB-GENE-030616-564]	rab1a	1	22.274	358976	322476	264608	115612	143996	101789	595841	536892	159	1.39201	0.000132642
ENSDARP00000138083.1	pep chromosome:GRCz11:16:36072329:36093776:-1 gene:ENSDARG00000101888.3 transcript:ENSDART00000159134.3 gene_biotype:protein_coding transcript_biotype:protein_coding gene_symbol:OSCP1 description:organic solute carrier partner 1b [Source:NCBI gene;Acc:100334608]	oscp1b	2	42.868	90713.4	279325	315897	85654.2	51511.4	101789	315897	373199	3	1.38521	0.0266109
ENSDARP00000115662.1_x000D_; ENSDARP00000122778.1	pep chromosome:GRCz11:8:7315625:7317444:1 gene:ENSDARG00000093022.4 transcript:ENSDART00000135655.2 gene_biotype:protein_coding transcript_biotype:protein_coding gene_symbol:selenoh description:selenoprotein H [Source:ZFIN;Acc:ZDB-GENE-030411-2]<|>pep chromosome:GRCz11:8:7316568:7317434:1 gene:ENSDARG00000093022.4 transcript:ENSDART00000140874.2 gene_biotype:protein_coding transcript_biotype:prot…		9	14.432	2.85486e+07	1.7102e+07	1.46204e+07	8.00142e+06	6.87267e+06	7.31675e+06	2.85486e+07	2.68205e+07	42	1.38301	0.000877127
ENSDARP00000147817.1_x000D_; ENSDARP00000017916.8	pep chromosome:GRCz11:CHR_ALT_CTG21_1_13:21797622:21799132:1 gene:ENSDARG00000117176.1 transcript:ENSDART00000191362.1 gene_biotype:protein_coding transcript_biotype:protein_coding gene_symbol:neu3.2 description:sialidase 3 (membrane sialidase), tandem duplicate 2 [Source:ZFIN;Acc:ZDB-GENE-040801-262]<|>pep chromosome:GRCz11:21:21796663:21799292:1 gene:ENSDARG00000010047.9 transcript:ENSDART00000…		18	42.057	1.75619e+07	2.04609e+07	2.59534e+07	7.04536e+06	8.36104e+06	9.1864e+06	2.59534e+07	3.06612e+07	77	1.36906	0.000158815
ENSDARP00000111605.2_x000D_; ENSDARP00000147800.1	pep chromosome:GRCz11:18:1249631:1258815:-1 gene:ENSDARG00000054835.6 transcript:ENSDART00000129065.2 gene_biotype:protein_coding transcript_biotype:protein_coding gene_symbol:ugt5f1 description:UDP glucuronosyltransferase 5 family, polypeptide F1 [Source:ZFIN;Acc:ZDB-GENE-100406-6]<|>pep chromosome:GRCz11:18:1249666:1270220:-1 gene:ENSDARG00000054835.6 transcript:ENSDART00000193754.1 gene_biotyp…		7	63.667	1.20504e+07	1.01301e+07	1.41032e+07	5.34455e+06	4.29094e+06	4.44423e+06	1.41032e+07	1.66614e+07	44	1.35941	9.16154e-05
ENSDARP00000126674.1	pep chromosome:GRCz11:12:17201548:17272732:1 gene:ENSDARG00000012453.10 transcript:ENSDART00000152452.2 gene_biotype:protein_coding transcript_biotype:protein_coding gene_symbol:rnls description:renalase, FAD-dependent amine oxidase [Source:ZFIN;Acc:ZDB-GENE-040718-351]		1	22.433	555956	426225	686111	319796	123051	247978	686111	810568	54	1.3528	0.00712018
ENSDARP00000136011.2	pep chromosome:GRCz11:8:41688:65189:-1 gene:ENSDARG00000101239.3 transcript:ENSDART00000168412.2 gene_biotype:protein_coding transcript_biotype:protein_coding gene_symbol:hsd17b4 description:hydroxysteroid (17-beta) dehydrogenase 4 [Source:ZFIN;Acc:ZDB-GENE-040421-1]	Dbp	13	78.575	2.51634e+06	3.33881e+06	3.87882e+06	1.24216e+06	1.2458e+06	1.29065e+06	3.87882e+06	4.58242e+06	39	1.34275	0.000133804
ENSDARP00000046933.5	pep chromosome:GRCz11:25:14381405:14398281:-1 gene:ENSDARG00000023583.7 transcript:ENSDART00000046934.6 gene_biotype:protein_coding transcript_biotype:protein_coding gene_symbol:coq9 description:coenzyme Q9 homolog (S. cerevisiae) [Source:ZFIN;Acc:ZDB-GENE-061207-37]		6	36.13	1.47669e+07	8.42194e+06	1.0649e+07	5.24518e+06	3.89251e+06	3.98308e+06	1.47669e+07	1.38731e+07	20	1.34184	0.000693515
ENSDARP00000126318.2	pep chromosome:GRCz11:6:21001264:21028431:1 gene:ENSDARG00000034207.7 transcript:ENSDART00000151278.2 gene_biotype:protein_coding transcript_biotype:protein_coding gene_symbol:cx44.2 description:connexin 44.2 [Source:ZFIN;Acc:ZDB-GENE-010619-1]		2	44.513	371866	368046	252372	136681	136964	115169	399005	463796	4	1.33396	0.000199378
ENSDARP00000145193.1	pep chromosome:GRCz11:CHR_ALT_CTG25_1_18:22321975:22334569:1 gene:ENSDARG00000111941.1 transcript:ENSDART00000189855.1 gene_biotype:protein_coding transcript_biotype:protein_coding gene_symbol:cyp11a1 description:cytochrome P450, family 11, subfamily A, polypeptide 1 [Source:ZFIN;Acc:ZDB-GENE-010306-1]		1	58.492	338617	94633.5	237814	85654.2	97527.3	60016.7	338617	318120	16	1.30867	0.0234568
ENSDARP00000154371.1	pep chromosome:GRCz11:20:53169969:53176675:-1 gene:ENSDARG00000110608.1 transcript:ENSDART00000184013.1 gene_biotype:protein_coding transcript_biotype:protein_coding gene_symbol:CABZ01115113.1 description:proteasome (prosome, macropain) assembly chaperone 4 [Source:NCBI gene;Acc:100333944]	psmg4	3	14.465	6.22908e+06	1.04894e+07	8.38123e+06	2.42379e+06	4.19258e+06	3.67315e+06	1.67739e+07	1.51144e+07	16	1.29164	0.0018645
ENSDARP00000064841.5	pep chromosome:GRCz11:6:47846366:47865858:1 gene:ENSDARG00000044167.7 transcript:ENSDART00000064842.6 gene_biotype:protein_coding transcript_biotype:protein_coding gene_symbol:padi2 description:peptidyl arginine deiminase, type II [Source:ZFIN;Acc:ZDB-GENE-031116-67]		33	72.907	4.37658e+07	3.68103e+07	3.8079e+07	1.5305e+07	1.64994e+07	1.67204e+07	4.37658e+07	4.63867e+07	178	1.28696	2.41648e-05
ENSDARP00000037980.7	pep chromosome:GRCz11:6:112579:119859:1 gene:ENSDARG00000096454.3 transcript:ENSDART00000034505.9 gene_biotype:protein_coding transcript_biotype:protein_coding gene_symbol:ap1m2 description:adaptor related protein complex 1 subunit mu 2 [Source:ZFIN;Acc:ZDB-GENE-041114-20]	Ap1m1	1	48.315	251597	236635	271524	98818.4	104651	107780	271524	320777	5	1.28611	1.7849e-05
ENSDARP00000057598.4	pep chromosome:GRCz11:13:24584401:24586483:1 gene:ENSDARG00000039422.6 transcript:ENSDART00000057599.6 gene_biotype:protein_coding transcript_biotype:protein_coding gene_symbol:fuom description:fucose mutarotase [Source:NCBI gene;Acc:447896]	fuom	2	16.666	8.55092e+06	1.0687e+07	8.31376e+06	1.64511e+06	7.85894e+06	4.36318e+06	1.07028e+07	1.34673e+07	13	1.25049	0.0447966
ENSDARP00000134054.1	pep chromosome:GRCz11:3:36685311:36708503:-1 gene:ENSDARG00000100972.2 transcript:ENSDART00000166896.2 gene_biotype:protein_coding transcript_biotype:protein_coding gene_symbol:myh11b description:myosin, heavy chain 11b, smooth muscle [Source:ZFIN;Acc:ZDB-GENE-101124-2]		1	227.346	588398	330878	646365	251321	215458	180711	646365	763612	32	1.22827	0.00279054
ENSDARP00000133796.2	pep chromosome:GRCz11:17:15018517:15029258:-1 gene:ENSDARG00000015228.11 transcript:ENSDART00000168332.3 gene_biotype:protein_coding transcript_biotype:protein_coding gene_symbol:ero1a description:endoplasmic reticulum oxidoreductase alpha [Source:NCBI gene;Acc:393321]	ERO1-L	10	53.116	6.49065e+06	6.33771e+06	1.06319e+07	3.10655e+06	3.08508e+06	3.6197e+06	1.06319e+07	1.25605e+07	40	1.21872	0.000909172
ENSDARP00000156263.1_x000D_; ENSDARP00000149082.1_x000D_; ENSDARP00000072498.3	pep chromosome:GRCz11:CHR_ALT_CTG15_2_4:24756997:24791425:1 gene:ENSDARG00000115395.1 transcript:ENSDART00000182922.1 gene_biotype:protein_coding transcript_biotype:protein_coding gene_symbol:cpda description:carboxypeptidase D, a [Source:ZFIN;Acc:ZDB-GENE-081112-2]<|>pep chromosome:GRCz11:CHR_ALT_CTG15_1_16:24767044:24801472:1 gene:ENSDARG00000110375.1 transcript:ENSDART00000179881.1 gene_biotyp…		18	149.92	2.52245e+06	1.80331e+06	2.2229e+06	911159	931089	997191	2.52245e+06	2.62612e+06	67	1.19307	0.000132365
ENSDARP00000131475.1	pep chromosome:GRCz11:6:19315715:19333947:-1 gene:ENSDARG00000103667.2 transcript:ENSDART00000160887.2 gene_biotype:protein_coding transcript_biotype:protein_coding gene_symbol:gga3a description:golgi associated, gamma adaptin ear containing, ARF binding protein 3a [Source:ZFIN;Acc:ZDB-GENE-041111-218]		2	76.784	256824	232630	250034	85654.2	107677	138960	256824	295389	16	1.18099	0.000460891
ENSDARP00000072446.5	pep chromosome:GRCz11:15:24150090:24178893:-1 gene:ENSDARG00000055591.7 transcript:ENSDART00000077980.6 gene_biotype:protein_coding transcript_biotype:protein_coding gene_symbol:pipox description:pipecolic acid oxidase [Source:ZFIN;Acc:ZDB-GENE-110627-2]		5	45.144	902493	898237	3.016e+06	520950	618047	664037	3.016e+06	3.56309e+06	8	1.17182	0.0371522
ENSDARP00000045548.7	pep chromosome:GRCz11:15:24563557:24569061:1 gene:ENSDARG00000031814.10 transcript:ENSDART00000045549.8 gene_biotype:protein_coding transcript_biotype:protein_coding gene_symbol:dhrs13b.1 description:dehydrogenase/reductase (SDR family) member 13b.1 [Source:ZFIN;Acc:ZDB-GENE-040801-253]	zgc:91936	11	35.012	1.42341e+07	9.48732e+06	1.53623e+07	6.04431e+06	6.04531e+06	5.01716e+06	1.53623e+07	1.8149e+07	44	1.16678	0.000819328
ENSDARP00000009109.7	pep chromosome:GRCz11:8:30425700:30450072:1 gene:ENSDARG00000004318.8 transcript:ENSDART00000012132.8 gene_biotype:protein_coding transcript_biotype:protein_coding gene_symbol:cbwd description:COBW domain containing [Source:ZFIN;Acc:ZDB-GENE-040426-2388]	zng1	4	40.994	471020	641299	795474	223165	297359	334193	795474	939769	5	1.14587	0.0019306
ENSDARP00000148367.1_x000D_; ENSDARP00000106726.1	pep chromosome:GRCz11:CHR_ALT_CTG10_1_36:41939993:41968729:1 gene:ENSDARG00000115087.1 transcript:ENSDART00000182395.1 gene_biotype:protein_coding transcript_biotype:protein_coding gene_symbol:tmem120b description:transmembrane protein 120B [Source:NCBI gene;Acc:798580]<|>pep chromosome:GRCz11:10:41939963:41959794:1 gene:ENSDARG00000042929.8 transcript:ENSDART00000126248.3 gene_biotype:protein_co…	tmem120b	2	40.032	1.37025e+06	1.67484e+06	1.99149e+06	358646	1.09818e+06	1.0871e+06	1.99149e+06	2.35274e+06	12	1.13869	0.0338794
ENSDARP00000024643.7_x000D_; ENSDARP00000147693.1	pep chromosome:GRCz11:13:12653975:12660318:-1 gene:ENSDARG00000091211.3 transcript:ENSDART00000008498.8 gene_biotype:protein_coding transcript_biotype:protein_coding gene_symbol:adh8a description:alcohol dehydrogenase 8a [Source:ZFIN;Acc:ZDB-GENE-030529-3]<|>pep chromosome:GRCz11:CHR_ALT_CTG13_1_11:12654225:12660269:-1 gene:ENSDARG00000113750.1 transcript:ENSDART00000187519.1 gene_biotype:protein…	wu:fb62f02	2	40.545	1.55174e+06	1.52925e+06	1.72726e+06	450739	831748	1.03353e+06	1.72726e+06	2.04057e+06	69	1.13435	0.0062443
ENSDARP00000055323.6_x000D_; ENSDARP00000153669.1	pep chromosome:GRCz11:3:32536919:32541072:-1 gene:ENSDARG00000037961.8 transcript:ENSDART00000055324.7 gene_biotype:protein_coding transcript_biotype:protein_coding gene_symbol:rcn3 description:reticulocalbin 3, EF-hand calcium binding domain [Source:ZFIN;Acc:ZDB-GENE-040625-175]<|>pep chromosome:GRCz11:CHR_ALT_CTG3_1_20:32537465:32540616:-1 gene:ENSDARG00000110075.1 transcript:ENSDART00000184074…		10	37.113	1.14756e+07	1.59194e+07	7.77348e+06	4.51106e+06	4.97486e+06	6.09287e+06	1.59194e+07	2.0061e+07	59	1.12551	0.00407051
ENSDARP00000089565.4	pep chromosome:GRCz11:5:19489581:19494048:-1 gene:ENSDARG00000068344.5 transcript:ENSDART00000098795.5 gene_biotype:protein_coding transcript_biotype:protein_coding gene_symbol:mmab description:metabolism of cobalamin associated B [Source:ZFIN;Acc:ZDB-GENE-060526-232]	si:dkey-189p24.5	4	25.882	2.72701e+06	3.14267e+06	2.74936e+06	1.38222e+06	971367	1.70972e+06	3.14267e+06	3.96026e+06	14	1.11986	0.0013073
ENSDARP00000154315.1	pep chromosome:GRCz11:CHR_ALT_CTG8_1_1:16680262:16688295:1 gene:ENSDARG00000112640.1 transcript:ENSDART00000188832.1 gene_biotype:protein_coding transcript_biotype:protein_coding gene_symbol:si:ch211-198n5.11 description:si:ch211-198n5.11 [Source:ZFIN;Acc:ZDB-GENE-050411-52]		2	66.734	80760.4	93464.3	125890	28044.1	61264.2	54125.2	125890	148726	9	1.1177	0.00984044
ENSDARP00000018179.8	pep chromosome:GRCz11:22:11440705:11493236:-1 gene:ENSDARG00000008407.9 transcript:ENSDART00000002691.9 gene_biotype:protein_coding transcript_biotype:protein_coding gene_symbol:tspan7b description:tetraspanin 7b [Source:ZFIN;Acc:ZDB-GENE-040927-5]	tm4sf2b	2	27.451	6.12906e+06	4.47857e+06	4.28539e+06	3.51202e+06	2.29918e+06	1.42806e+06	6.12906e+06	5.75806e+06	11	1.11688	0.0110851
ENSDARP00000026757.5	pep chromosome:GRCz11:22:11657139:11661724:-1 gene:ENSDARG00000012051.6 transcript:ENSDART00000025198.6 gene_biotype:protein_coding transcript_biotype:protein_coding gene_symbol:mettl21a description:methyltransferase like 21A [Source:NCBI gene;Acc:541441]	mettl21a	2	24.43	1.53492e+06	1.18421e+06	932381	596957	588700	477997	1.53492e+06	1.49228e+06	3	1.11156	0.00106025
ENSDARP00000132009.1	pep chromosome:GRCz11:7:58843700:58851786:1 gene:ENSDARG00000104228.2 transcript:ENSDART00000158436.2 gene_biotype:protein_coding transcript_biotype:protein_coding gene_symbol:lypla1 description:lysophospholipase 1 [Source:ZFIN;Acc:ZDB-GENE-050417-87]		3	24.738	1.1553e+06	603322	1.40623e+06	402285	420582	576345	1.40623e+06	1.66131e+06	4	1.10978	0.0108287
ENSDARP00000111075.1	pep chromosome:GRCz11:11:31236001:31258356:1 gene:ENSDARG00000010978.10 transcript:ENSDART00000129393.3 gene_biotype:protein_coding transcript_biotype:protein_coding gene_symbol:trmt1 description:tRNA methyltransferase 1 [Source:ZFIN;Acc:ZDB-GENE-060810-40]		3	74.466	326506	180426	412922	139198	130441	134681	412922	487824	4	1.10477	0.00662288
ENSDARP00000005265.4_x000D_; ENSDARP00000153675.1	pep chromosome:GRCz11:21:15704556:15708626:1 gene:ENSDARG00000010717.8 transcript:ENSDART00000024858.7 gene_biotype:protein_coding transcript_biotype:protein_coding gene_symbol:chchd10 description:coiled-coil-helix-coiled-coil-helix domain containing 10 [Source:ZFIN;Acc:ZDB-GENE-040426-1753]<|>pep chromosome:GRCz11:CHR_ALT_CTG21_1_5:15704736:15708457:1 gene:ENSDARG00000111874.1 transcript:ENSDART…	chchd2	3	14.184	2.7092e+07	1.00221e+07	1.40349e+07	7.50457e+06	6.53336e+06	7.85713e+06	2.7092e+07	2.54521e+07	13	1.10208	0.0143119
ENSDARP00000001565.5	pep chromosome:GRCz11:13:24579108:24582236:1 gene:ENSDARG00000001578.7 transcript:ENSDART00000001830.7 gene_biotype:protein_coding transcript_biotype:protein_coding gene_symbol:echs1 description:enoyl CoA hydratase, short chain, 1, mitochondrial [Source:ZFIN;Acc:ZDB-GENE-030616-617]	fj55e05	26	31.232	1.18915e+08	1.49524e+08	1.84226e+08	5.89569e+07	7.21056e+07	7.89462e+07	1.84226e+08	2.17643e+08	233	1.09564	0.000945751
ENSDARP00000089834.5	pep chromosome:GRCz11:22:25415980:25417132:-1 gene:ENSDARG00000086247.3 transcript:ENSDART00000099060.5 gene_biotype:protein_coding transcript_biotype:protein_coding gene_symbol:si:ch73-189n23.1 description:si:ch73-189n23.1 [Source:ZFIN;Acc:ZDB-GENE-070705-217]		10	17.399	5.96283e+07	5.3044e+07	2.52981e+07	1.78001e+07	1.99831e+07	2.3796e+07	5.96283e+07	6.68437e+07	90	1.08028	0.0125907
ENSDARP00000142396.1_x000D_; ENSDARP00000138246.1	pep chromosome:GRCz11:7:10502631:10560964:-1 gene:ENSDARG00000104487.3 transcript:ENSDART00000172761.2 gene_biotype:protein_coding transcript_biotype:protein_coding gene_symbol:mthfs description:5,10-methenyltetrahydrofolate synthetase (5-formyltetrahydrofolate cyclo-ligase) [Source:ZFIN;Acc:ZDB-GENE-130103-5]<|>pep chromosome:GRCz11:7:10527959:10560964:-1 gene:ENSDARG00000104487.3 transcript:ENS…		2	22.887	1.47354e+06	575650	1.24809e+06	439586	502068	512992	1.53839e+06	1.47449e+06	5	1.07503	0.0152444
ENSDARP00000045252.6	pep chromosome:GRCz11:7:71463106:71486162:-1 gene:ENSDARG00000026376.11 transcript:ENSDART00000045253.8 gene_biotype:protein_coding transcript_biotype:protein_coding gene_symbol:aco1 description:aconitase 1, soluble [Source:ZFIN;Acc:ZDB-GENE-031118-76]	irp1	30	98.993	1.52571e+07	1.21467e+07	1.47155e+07	6.90439e+06	6.62262e+06	6.38184e+06	1.52571e+07	1.73848e+07	137	1.07476	0.00011706
ENSDARP00000153880.1	pep chromosome:GRCz11:24:9696793:9735126:1 gene:ENSDARG00000059322.8 transcript:ENSDART00000187411.1 gene_biotype:protein_coding transcript_biotype:protein_coding gene_symbol:topbp1 description:DNA topoisomerase II binding protein 1 [Source:ZFIN;Acc:ZDB-GENE-060626-1]		1	168.311	97865.8	38942.3	38852.3	35660.3	25500.5	17502.2	97865.8	49073.4	7	1.07259	0.036382
ENSDARP00000058788.5	pep chromosome:GRCz11:14:46873229:46897067:-1 gene:ENSDARG00000040190.7 transcript:ENSDART00000058789.7 gene_biotype:protein_coding transcript_biotype:protein_coding gene_symbol:qdpra description:quinoid dihydropteridine reductase a [Source:ZFIN;Acc:ZDB-GENE-070705-197]	si:ch211-89f22.2	2	24.618	153258	191245	210335	78423.2	76005.2	111402	210335	248489	3	1.07159	0.00111226
ENSDARP00000094034.3	pep chromosome:GRCz11:16:27215938:27224246:-1 gene:ENSDARG00000070399.6 transcript:ENSDART00000103257.5 gene_biotype:protein_coding transcript_biotype:protein_coding gene_symbol:alg2 description:ALG2 alpha-1,3/1,6-mannosyltransferase [Source:ZFIN;Acc:ZDB-GENE-060502-2]	im:7145131	6	51.726	4.68367e+06	2.36183e+06	4.22817e+06	1.7275e+06	1.77367e+06	1.65574e+06	4.68367e+06	4.99514e+06	27	1.06822	0.00431941
ENSDARP00000113893.1	pep chromosome:GRCz11:20:5074123:5091099:1 gene:ENSDARG00000034146.8 transcript:ENSDART00000142518.2 gene_biotype:protein_coding transcript_biotype:protein_coding gene_symbol:ccnk description:cyclin K [Source:NCBI gene;Acc:569432]		2	58.153	403844	353531	584386	280492	317843	101789	584386	690390	25	1.0669	0.0446774
ENSDARP00000118018.1_x000D_; ENSDARP00000157280.1	pep chromosome:GRCz11:24:14595719:14600134:1 gene:ENSDARG00000063049.6 transcript:ENSDART00000136026.2 gene_biotype:protein_coding transcript_biotype:protein_coding gene_symbol:thtpa description:thiamine triphosphatase [Source:ZFIN;Acc:ZDB-GENE-070502-2]<|>pep chromosome:GRCz11:24:14595460:14601780:1 gene:ENSDARG00000063049.6 transcript:ENSDART00000189201.1 gene_biotype:protein_coding transcript_…		4	27.032	1.29012e+06	1.4751e+06	1.70631e+06	546467	769463	847226	1.70631e+06	2.01582e+06	10	1.06275	0.00120611
ENSDARP00000111142.2	pep chromosome:GRCz11:4:5025625:5092335:-1 gene:ENSDARG00000039343.9 transcript:ENSDART00000130453.4 gene_biotype:protein_coding transcript_biotype:protein_coding gene_symbol:ahcyl2b description:adenosylhomocysteinase like 2b [Source:ZFIN;Acc:ZDB-GENE-040115-5]	ahcyl2	2	65.046	8.77438e+06	1.0612e+07	8.04347e+06	5.05782e+06	3.34239e+06	4.92171e+06	1.0612e+07	1.33728e+07	23	1.05673	0.00128363
ENSDARP00000021126.6	pep chromosome:GRCz11:22:34710036:34732882:1 gene:ENSDARG00000018944.11 transcript:ENSDART00000025820.9 gene_biotype:protein_coding transcript_biotype:protein_coding gene_symbol:hoga1 description:4-hydroxy-2-oxoglutarate aldolase 1 [Source:NCBI gene;Acc:405806]		13	35.284	1.58736e+07	1.21534e+07	1.42753e+07	6.33717e+06	7.15577e+06	6.76229e+06	1.58736e+07	1.68648e+07	81	1.05561	0.000178647
ENSDARP00000072266.4	pep chromosome:GRCz11:9:34950942:34968429:1 gene:ENSDARG00000019293.9 transcript:ENSDART00000077800.6 gene_biotype:protein_coding transcript_biotype:protein_coding gene_symbol:tfdp1a description:transcription factor Dp-1, a [Source:ZFIN;Acc:ZDB-GENE-040426-2883]	tfdp1l	3	45.238	1.42212e+06	1.29031e+06	1.11372e+06	735727	935593	331256	2.14169e+06	2.23402e+06	14	1.05465	0.0235058
ENSDARP00000123898.1_x000D_; ENSDARP00000153253.1_x000D_; ENSDARP00000093311.2_x000D_; ENSDARP00000147730.1	pep chromosome:GRCz11:7:8270774:8344243:-1 gene:ENSDARG00000036893.8 transcript:ENSDART00000149510.2 gene_biotype:protein_coding transcript_biotype:protein_coding gene_symbol:f13a1b description:coagulation factor XIII, A1 polypeptide b [Source:ZFIN;Acc:ZDB-GENE-030131-9634]<|>pep chromosome:GRCz11:7:8271013:8309505:-1 gene:ENSDARG00000036893.8 transcript:ENSDART00000182530.1 gene_biotype:protein_…	f13a1b	13	83.552	2.18575e+06	3.5463e+06	5.38417e+06	1.60534e+06	1.62416e+06	1.8009e+06	5.38417e+06	6.36083e+06	70	1.05063	0.0109277
ENSDARP00000063121.4_x000D_; ENSDARP00000122643.1	pep chromosome:GRCz11:20:25586099:25593516:1 gene:ENSDARG00000042990.7 transcript:ENSDART00000063122.5 gene_biotype:protein_coding transcript_biotype:protein_coding gene_symbol:cyp2p10 description:cytochrome P450, family 2, subfamily P, polypeptide 10 [Source:ZFIN;Acc:ZDB-GENE-040120-1]<|>pep chromosome:GRCz11:20:25586235:25593607:1 gene:ENSDARG00000042990.7 transcript:ENSDART00000134047.3 gene_b…		12	57.161	5.72381e+06	4.58268e+06	1.02103e+07	3.41217e+06	3.02191e+06	2.92593e+06	1.02103e+07	1.20624e+07	49	1.05003	0.00798989
ENSDARP00000136995.1	pep chromosome:GRCz11:3:13941010:13955878:-1 gene:ENSDARG00000098831.2 transcript:ENSDART00000166804.2 gene_biotype:protein_coding transcript_biotype:protein_coding gene_symbol:gcdhb description:glutaryl-CoA dehydrogenase b [Source:ZFIN;Acc:ZDB-GENE-041010-117]		6	43.863	2.34744e+07	1.48657e+07	1.56129e+07	6.92821e+06	7.97219e+06	1.11426e+07	2.34744e+07	2.20535e+07	70	1.04871	0.00373957
ENSDARP00000130414.2_x000D_; ENSDARP00000033788.7	pep chromosome:GRCz11:13:27770424:27782204:1 gene:ENSDARG00000021681.9 transcript:ENSDART00000159281.2 gene_biotype:protein_coding transcript_biotype:protein_coding gene_symbol:asrgl1 description:asparaginase and isoaspartyl peptidase 1 [Source:NCBI gene;Acc:541402]<|>pep chromosome:GRCz11:13:27768898:27782764:1 gene:ENSDARG00000021681.9 transcript:ENSDART00000029521.9 gene_biotype:protein_coding…	asrgl1; zgc:103568	12	32.907	1.08027e+07	1.24535e+07	1.68524e+07	5.5251e+06	6.81002e+06	6.83225e+06	1.68524e+07	1.99094e+07	78	1.04689	0.00110496
ENSDARP00000112865.1_x000D_; ENSDARP00000061652.4	pep chromosome:GRCz11:5:15350954:15357819:1 gene:ENSDARG00000042069.7 transcript:ENSDART00000137287.3 gene_biotype:protein_coding transcript_biotype:protein_coding gene_symbol:pebp1 description:phosphatidylethanolamine binding protein 1 [Source:ZFIN;Acc:ZDB-GENE-040426-2621]<|>pep chromosome:GRCz11:5:15350967:15357813:1 gene:ENSDARG00000042069.7 transcript:ENSDART00000061653.5 gene_biotype:protei…	pbp	12	20.848	3.38251e+07	7.69319e+07	4.13027e+07	2.18911e+07	2.06681e+07	2.72592e+07	7.69319e+07	9.69463e+07	63	1.04114	0.0111233
ENSDARP00000155678.1	pep chromosome:GRCz11:4:18720785:18742106:-1 gene:ENSDARG00000008439.10 transcript:ENSDART00000186518.1 gene_biotype:protein_coding transcript_biotype:protein_coding gene_symbol:atxn10 description:ataxin 10 [Source:ZFIN;Acc:ZDB-GENE-060503-180]		2	60.756	93954.3	94007.1	158388	53746.9	53516.3	55874.9	158388	187119	2	1.04059	0.00214331
ENSDARP00000133397.1	pep chromosome:GRCz11:18:3140682:3153275:1 gene:ENSDARG00000103027.2 transcript:ENSDART00000166382.2 gene_biotype:protein_coding transcript_biotype:protein_coding gene_symbol:clns1a description:chloride channel, nucleotide-sensitive, 1A [Source:ZFIN;Acc:ZDB-GENE-990415-259]		8	27.348	5.09782e+07	4.74805e+07	5.40579e+07	2.72827e+07	2.24551e+07	2.46815e+07	5.40579e+07	6.38637e+07	55	1.03775	0.000121912
ENSDARP00000037864.7	pep chromosome:GRCz11:21:11778823:11782089:1 gene:ENSDARG00000028106.11 transcript:ENSDART00000031786.8 gene_biotype:protein_coding transcript_biotype:protein_coding gene_symbol:glrx description:glutaredoxin (thioltransferase) [Source:ZFIN;Acc:ZDB-GENE-041010-11]		3	11.372	2.33094e+07	1.42009e+07	1.56816e+07	6.22061e+06	1.01191e+07	9.73541e+06	2.33094e+07	2.18985e+07	38	1.02748	0.00562552
ENSDARP00000066306.4_x000D_; ENSDARP00000145664.1	pep chromosome:GRCz11:5:6854345:6864127:1 gene:ENSDARG00000045095.6 transcript:ENSDART00000066307.6 gene_biotype:protein_coding transcript_biotype:protein_coding gene_symbol:elac1 description:elaC ribonuclease Z 1 [Source:NCBI gene;Acc:445109]<|>pep chromosome:GRCz11:CHR_ALT_CTG5_1_2:6886080:6895490:1 gene:ENSDARG00000117014.1 transcript:ENSDART00000193220.1 gene_biotype:protein_coding transcript…		3	40.857	1.38618e+06	1.2719e+06	964002	594468	472100	729171	1.38618e+06	1.60279e+06	15	1.01801	0.00201532
ENSDARP00000135284.2	pep chromosome:GRCz11:15:43604032:43625549:-1 gene:ENSDARG00000101334.3 transcript:ENSDART00000168589.2 gene_biotype:protein_coding transcript_biotype:protein_coding gene_symbol:ctsc description:cathepsin C [Source:ZFIN;Acc:ZDB-GENE-030619-9]		3	50.629	1.47917e+06	1.51742e+06	1.20031e+06	704667	651759	713158	1.51742e+06	1.91218e+06	12	1.01337	0.000196425
ENSDARP00000119224.1_x000D_; ENSDARP00000154686.1	pep chromosome:GRCz11:13:18311498:18323696:1 gene:ENSDARG00000012274.12 transcript:ENSDART00000132073.3 gene_biotype:protein_coding transcript_biotype:protein_coding gene_symbol:eif4e1c description:eukaryotic translation initiation factor 4E family member 1c [Source:ZFIN;Acc:ZDB-GENE-050417-398]<|>pep chromosome:GRCz11:CHR_ALT_CTG13_1_16:18294039:18305925:1 gene:ENSDARG00000116158.1 transcript:EN…	eif4E-1C	14	26.349	5.71332e+07	7.67846e+07	7.2174e+07	3.13282e+07	3.34911e+07	3.67314e+07	7.67846e+07	9.67606e+07	119	1.01279	0.000365561
ENSDARP00000076407.4	pep chromosome:GRCz11:22:4745105:4760187:-1 gene:ENSDARG00000058984.6 transcript:ENSDART00000081969.6 gene_biotype:protein_coding transcript_biotype:protein_coding gene_symbol:rad23ab description:RAD23 homolog A, nucleotide excision repair protein b [Source:ZFIN;Acc:ZDB-GENE-051113-160]		3	43.868	3.09969e+06	2.56731e+06	3.47479e+06	1.54391e+06	1.45609e+06	1.50931e+06	3.47479e+06	4.1051e+06	62	1.00891	0.000271336
ENSDARP00000019792.7	pep chromosome:GRCz11:5:19494198:19509695:1 gene:ENSDARG00000004130.8 transcript:ENSDART00000006673.8 gene_biotype:protein_coding transcript_biotype:protein_coding gene_symbol:mvk description:mevalonate kinase [Source:ZFIN;Acc:ZDB-GENE-041114-37]		2	42.718	205825	149205	225082	85654.2	97527.3	101789	225082	265911	6	1.0077	0.000968913
ENSDARP00000152541.1	pep chromosome:GRCz11:CHR_ALT_CTG11_1_9:16162616:16178254:1 gene:ENSDARG00000111784.1 transcript:ENSDART00000184277.1 gene_biotype:protein_coding transcript_biotype:protein_coding gene_symbol:hmces description:5-hydroxymethylcytosine binding, ES cell specific [Source:ZFIN;Acc:ZDB-GENE-070620-10]		3	42.433	683768	797669	728351	268253	354253	519418	850677	1.00519e+06	12	1.00289	0.00423879
ENSDARP00000112208.1_x000D_; ENSDARP00000156504.1	pep chromosome:GRCz11:14:1170968:1178359:1 gene:ENSDARG00000089368.4 transcript:ENSDART00000125203.3 gene_biotype:protein_coding transcript_biotype:protein_coding gene_symbol:hopx description:HOP homeobox [Source:NCBI gene;Acc:386589]<|>pep chromosome:GRCz11:14:1170981:1177892:1 gene:ENSDARG00000089368.4 transcript:ENSDART00000193575.1 gene_biotype:protein_coding transcript_biotype:protein_coding…	hopx	3	8.513	2.26888e+06	4.6326e+06	2.87541e+06	948071	1.96504e+06	2.02199e+06	4.6326e+06	5.83781e+06	5	1.00139	0.0299933
ENSDARP00000146900.1_x000D_; ENSDARP00000059320.4	pep chromosome:GRCz11:CHR_ALT_CTG13_2_2:8843223:8845242:1 gene:ENSDARG00000110073.1 transcript:ENSDART00000185732.1 gene_biotype:protein_coding transcript_biotype:protein_coding gene_symbol:epcam description:epithelial cell adhesion molecule [Source:ZFIN;Acc:ZDB-GENE-040426-2209]<|>pep chromosome:GRCz11:13:8840772:8843363:1 gene:ENSDARG00000040534.6 transcript:ENSDART00000059321.5 gene_biotype:pr…		14	34.174	5.31142e+07	2.15254e+07	2.15334e+07	1.09062e+07	1.58881e+07	1.77102e+07	5.42062e+07	5.19422e+07	113	1.00135	0.0334324
ENSDARP00000057173.5	pep chromosome:GRCz11:2:20967673:20975677:1 gene:ENSDARG00000039142.7 transcript:ENSDART00000057174.7 gene_biotype:protein_coding transcript_biotype:protein_coding gene_symbol:arpc5a description:actin related protein 2/3 complex, subunit 5A [Source:ZFIN;Acc:ZDB-GENE-030131-8448]	arpc5	2	16.526	2.06361e+06	1.63567e+06	2.39717e+06	1.05724e+06	1.10646e+06	866862	2.77324e+06	2.8928e+06	30	0.998748	0.000991219
ENSDARP00000140222.1	pep chromosome:GRCz11:10:45206711:45230081:-1 gene:ENSDARG00000101719.2 transcript:ENSDART00000169845.2 gene_biotype:protein_coding transcript_biotype:protein_coding gene_symbol:pargl description:poly (ADP-ribose) glycohydrolase, like [Source:ZFIN;Acc:ZDB-GENE-090313-286]		12	68.163	2.10599e+06	3.55488e+06	2.41379e+06	1.11299e+06	1.48537e+06	1.39168e+06	3.55488e+06	4.4797e+06	40	0.991168	0.00313007
ENSDARP00000120311.2	pep chromosome:GRCz11:CHR_ALT_CTG6_1_13:21993855:22013182:1 gene:ENSDARG00000113066.1 transcript:ENSDART00000143378.2 gene_biotype:protein_coding transcript_biotype:protein_coding gene_symbol:thumpd3 description:THUMP domain containing 3 [Source:ZFIN;Acc:ZDB-GENE-030131-9745]		5	53.774	882621	375134	850391	370502	417381	232013	882621	1.00465e+06	9	0.990758	0.0336962
ENSDARP00000148909.1_x000D_; ENSDARP00000124115.1	pep chromosome:GRCz11:CHR_ALT_CTG6_1_44:45921962:45925881:1 gene:ENSDARG00000114064.1 transcript:ENSDART00000182030.1 gene_biotype:protein_coding transcript_biotype:protein_coding gene_symbol:h6pd description:hexose-6-phosphate dehydrogenase (glucose 1-dehydrogenase) [Source:ZFIN;Acc:ZDB-GENE-110408-60]<|>pep chromosome:GRCz11:6:45918981:45929465:1 gene:ENSDARG00000060153.7 transcript:ENSDART0000…		3	89.455	754231	588942	581083	349779	349036	274313	754231	742160	10	0.982078	0.000689121
ENSDARP00000003222.7	pep chromosome:GRCz11:6:9952678:9969458:1 gene:ENSDARG00000006040.9 transcript:ENSDART00000019325.9 gene_biotype:protein_coding transcript_biotype:protein_coding gene_symbol:cyp20a1 description:cytochrome P450, family 20, subfamily A, polypeptide 1 [Source:ZFIN;Acc:ZDB-GENE-040426-2646]	wu:fa10c06	15	51.736	8.94018e+06	1.10049e+07	1.42721e+07	5.34889e+06	5.73128e+06	6.00258e+06	1.42721e+07	1.6861e+07	98	0.977273	0.00129248
ENSDARP00000153138.1_x000D_; ENSDARP00000111940.2	pep chromosome:GRCz11:1:53735652:53750522:-1 gene:ENSDARG00000087205.3 transcript:ENSDART00000190755.1 gene_biotype:protein_coding transcript_biotype:protein_coding gene_symbol:akt3b description:v-akt murine thymoma viral oncogene homolog 3b [Source:ZFIN;Acc:ZDB-GENE-110309-3]<|>pep chromosome:GRCz11:1:53735195:53756851:-1 gene:ENSDARG00000087205.3 transcript:ENSDART00000122445.3 gene_biotype:pro…		1	55.521	154673	132824	220380	93641.1	76160	83593.6	220380	260356	19	0.974982	0.00226413
ENSDARP00000136327.1	pep chromosome:GRCz11:13:216320:226393:-1 gene:ENSDARG00000104347.2 transcript:ENSDART00000172677.2 gene_biotype:protein_coding transcript_biotype:protein_coding gene_symbol:rtn4b description:reticulon 4b [Source:ZFIN;Acc:ZDB-GENE-030710-2]		3	93.578	1.05799e+06	712109	1.39963e+06	554166	423566	597852	1.39963e+06	1.65351e+06	9	0.969878	0.00816759
ENSDARP00000038258.4	pep chromosome:GRCz11:1:53911834:53918839:-1 gene:ENSDARG00000025808.7 transcript:ENSDART00000032552.6 gene_biotype:protein_coding transcript_biotype:protein_coding gene_symbol:taf5l description:TAF5-like RNA polymerase II, p300/CBP-associated factor (PCAF)-associated factor [Source:ZFIN;Acc:ZDB-GENE-030131-5987]		2	66.219	201735	88363.7	183768	85654.2	97527.3	52343.3	201735	217102	3	0.968439	0.0333601
ENSDARP00000156081.1	pep chromosome:GRCz11:17:1360192:1371067:1 gene:ENSDARG00000114552.1 transcript:ENSDART00000184561.1 gene_biotype:protein_coding transcript_biotype:protein_coding gene_symbol:siva1 description:SIVA1, apoptosis-inducing factor [Source:ZFIN;Acc:ZDB-GENE-050506-57]	im:6902407	7	18.944	1.0122e+07	1.48522e+07	2.1919e+07	6.54978e+06	7.59023e+06	8.85591e+06	2.1919e+07	2.5895e+07	45	0.967969	0.0110618
ENSDARP00000040329.5_x000D_; ENSDARP00000107882.2	pep chromosome:GRCz11:8:39674792:39703689:1 gene:ENSDARG00000046143.8 transcript:ENSDART00000040330.7 gene_biotype:protein_coding transcript_biotype:protein_coding gene_symbol:prkab1b description:protein kinase, AMP-activated, beta 1 non-catalytic subunit, b [Source:ZFIN;Acc:ZDB-GENE-030131-7172]<|>pep chromosome:GRCz11:8:39674707:39703290:1 gene:ENSDARG00000046143.8 transcript:ENSDART00000126301…	prkab1	2	29.382	1.49241e+06	1.56512e+06	1.80188e+06	709777	626503	1.29866e+06	1.80188e+06	2.12873e+06	13	0.955185	0.010428
ENSDARP00000088082.3	pep chromosome:GRCz11:3:62196672:62203711:1 gene:ENSDARG00000067593.5 transcript:ENSDART00000097312.5 gene_biotype:protein_coding transcript_biotype:protein_coding gene_symbol:sco1 description:SCO cytochrome c oxidase assembly protein 1 [Source:ZFIN;Acc:ZDB-GENE-140909-1]		4	35.203	6.56371e+06	7.32001e+06	8.06662e+06	3.9048e+06	3.66235e+06	3.75347e+06	8.06662e+06	9.52987e+06	30	0.950693	0.000185913
ENSDARP00000083675.4	pep chromosome:GRCz11:13:23083858:23095006:-1 gene:ENSDARG00000062053.5 transcript:ENSDART00000089242.5 gene_biotype:protein_coding transcript_biotype:protein_coding gene_symbol:kifbp description:kinesin family binding protein [Source:NCBI gene;Acc:100002194]	fc59b03	2	72.783	600669	484395	661908	270422	365066	270836	661908	781975	7	0.94953	0.0013927
ENSDARP00000052239.4	pep chromosome:GRCz11:19:12350069:12360121:1 gene:ENSDARG00000035987.5 transcript:ENSDART00000052240.5 gene_biotype:protein_coding transcript_biotype:protein_coding gene_symbol:psmg2 description:proteasome (prosome, macropain) assembly chaperone 2 [Source:NCBI gene;Acc:573107]	psmg2	5	28.941	2.27386e+06	2.28722e+06	3.18906e+06	1.42165e+06	1.37901e+06	1.20586e+06	3.18906e+06	3.76754e+06	16	0.936868	0.00106216
ENSDARP00000122524.1	pep chromosome:GRCz11:9:23765587:23779497:1 gene:ENSDARG00000040445.8 transcript:ENSDART00000145120.2 gene_biotype:protein_coding transcript_biotype:protein_coding gene_symbol:si:ch211-219a4.3 description:si:ch211-219a4.3 [Source:ZFIN;Acc:ZDB-GENE-070424-157]	si:ch211-219a4.3	5	200.901	114863	184202	180793	77981.1	84561.3	82914.9	184202	232124	8	0.935524	0.00251715
ENSDARP00000122727.1	pep chromosome:GRCz11:11:12719988:12727230:1 gene:ENSDARG00000058504.8 transcript:ENSDART00000144954.3 gene_biotype:protein_coding transcript_biotype:protein_coding gene_symbol:ap1s2 description:adaptor related protein complex 1 subunit sigma 2 [Source:ZFIN;Acc:ZDB-GENE-030131-5448]		4	19.952	5.38039e+06	4.67048e+06	6.15756e+06	3.22496e+06	3.01177e+06	2.27997e+06	6.15756e+06	7.27452e+06	25	0.93491	0.00140156
ENSDARP00000041248.6	pep chromosome:GRCz11:15:43961814:43978141:-1 gene:ENSDARG00000003973.11 transcript:ENSDART00000041249.9 gene_biotype:protein_coding transcript_biotype:protein_coding gene_symbol:chordc1a description:cysteine and histidine-rich domain (CHORD) containing 1a [Source:ZFIN;Acc:ZDB-GENE-050626-79]		9	38.04	4.58061e+06	7.32779e+06	4.04754e+06	2.67255e+06	2.28848e+06	3.18572e+06	7.62522e+06	9.23417e+06	55	0.933914	0.00710896
ENSDARP00000117945.2	pep chromosome:GRCz11:22:9389801:9455759:1 gene:ENSDARG00000077068.6 transcript:ENSDART00000139428.3 gene_biotype:protein_coding transcript_biotype:protein_coding gene_symbol:si:ch211-11p18.6 description:si:ch211-11p18.6 [Source:ZFIN;Acc:ZDB-GENE-070912-24]		2	435.876	47923.8	37787.1	73112	31575.2	26854.3	22622.5	81258.5	86374.1	3	0.929011	0.00896336
ENSDARP00000003829.6	pep chromosome:GRCz11:7:17106254:17223540:1 gene:ENSDARG00000019791.9 transcript:ENSDART00000013409.8 gene_biotype:protein_coding transcript_biotype:protein_coding gene_symbol:prmt3 description:protein arginine methyltransferase 3 [Source:ZFIN;Acc:ZDB-GENE-041105-1]		18	57.352	9.19993e+06	1.28148e+07	1.31143e+07	5.54176e+06	6.00485e+06	6.76594e+06	1.31143e+07	1.61486e+07	80	0.926556	0.00131653
ENSDARP00000147919.1	pep chromosome:GRCz11:9:2560219:2573121:-1 gene:ENSDARG00000016611.9 transcript:ENSDART00000181340.1 gene_biotype:protein_coding transcript_biotype:protein_coding gene_symbol:scrn3 description:secernin 3 [Source:NCBI gene;Acc:326058]		14	49.495	7.82121e+06	7.9546e+06	1.19919e+07	4.43595e+06	4.6954e+06	5.23421e+06	1.19919e+07	1.41672e+07	52	0.924902	0.00218786
ENSDARP00000113843.1	pep chromosome:GRCz11:9:10138200:10145880:-1 gene:ENSDARG00000012796.9 transcript:ENSDART00000143295.2 gene_biotype:protein_coding transcript_biotype:protein_coding gene_symbol:hnmt description:histamine N-methyltransferase [Source:NCBI gene;Acc:445242]		5	38.039	2.35585e+06	2.87339e+06	5.74668e+06	1.54969e+06	1.95459e+06	1.891e+06	5.74668e+06	6.7891e+06	19	0.921245	0.024659
ENSDARP00000137515.1	pep chromosome:GRCz11:8:52713232:52715911:-1 gene:ENSDARG00000098591.2 transcript:ENSDART00000168241.2 gene_biotype:protein_coding transcript_biotype:protein_coding gene_symbol:tubb2b description:tubulin, beta 2b [Source:ZFIN;Acc:ZDB-GENE-030131-722]	LOC108878511; LOC113070987; Nfu_g_1_023491; tubb4b	8	49.757	5.49369e+07	3.73802e+07	4.61767e+07	2.63689e+07	2.34215e+07	2.26711e+07	5.49369e+07	5.45529e+07	2159	0.919896	0.00111162
ENSDARP00000037635.6	pep chromosome:GRCz11:8:21159122:21162762:1 gene:ENSDARG00000023309.7 transcript:ENSDART00000033491.7 gene_biotype:protein_coding transcript_biotype:protein_coding gene_symbol:spryd4 description:SPRY domain containing 4 [Source:ZFIN;Acc:ZDB-GENE-040718-180]		6	24.8	4.84214e+06	3.01353e+06	4.84558e+06	2.06291e+06	2.61017e+06	1.98834e+06	4.84558e+06	5.72455e+06	31	0.907796	0.00499338
ENSDARP00000140921.1	pep chromosome:GRCz11:3:42918846:42920062:1 gene:ENSDARG00000098391.2 transcript:ENSDART00000169820.2 gene_biotype:protein_coding transcript_biotype:protein_coding gene_symbol:psmg3 description:proteasome (prosome, macropain) assembly chaperone 3 [Source:ZFIN;Acc:ZDB-GENE-040718-262]	im:7153112	7	13.446	2.7808e+07	3.96063e+07	3.37748e+07	1.65486e+07	1.74308e+07	1.96837e+07	3.96063e+07	4.99102e+07	57	0.903943	0.00104795
ENSDARP00000138483.1	pep chromosome:GRCz11:22:16097185:16121408:1 gene:ENSDARG00000100242.2 transcript:ENSDART00000165216.2 gene_biotype:protein_coding transcript_biotype:protein_coding gene_symbol:dph5 description:diphthamide biosynthesis 5 [Source:ZFIN;Acc:ZDB-GENE-041114-85]	zgc:101823	5	32.138	3.8701e+06	2.81822e+06	2.87543e+06	1.79037e+06	1.50768e+06	1.77423e+06	3.8701e+06	3.63584e+06	29	0.903719	0.00111666
ENSDARP00000139047.1	pep chromosome:GRCz11:3:12360706:12381272:-1 gene:ENSDARG00000089616.6 transcript:ENSDART00000157475.2 gene_biotype:protein_coding transcript_biotype:protein_coding gene_symbol:coro7 description:coronin 7 [Source:ZFIN;Acc:ZDB-GENE-050706-137]		11	72.199	3.28577e+06	3.60519e+06	3.45231e+06	1.65413e+06	1.84442e+06	2.07409e+06	4.31917e+06	4.54311e+06	60	0.897383	0.00032998
ENSDARP00000090664.3	pep chromosome:GRCz11:5:9070382:9073433:-1 gene:ENSDARG00000068940.4 transcript:ENSDART00000099891.4 gene_biotype:protein_coding transcript_biotype:protein_coding gene_symbol:atp5meb description:ATP synthase membrane subunit eb [Source:NCBI gene;Acc:767750]		8	8.312	1.52514e+08	2.4268e+08	3.08387e+08	9.32629e+07	1.16685e+08	1.63822e+08	3.08387e+08	3.64327e+08	128	0.892871	0.0226917
ENSDARP00000151910.1_x000D_; ENSDARP00000118411.1_x000D_; ENSDARP00000112514.1	pep chromosome:GRCz11:CHR_ALT_CTG17_1_25:31214799:31220053:-1 gene:ENSDARG00000110149.1 transcript:ENSDART00000191025.1 gene_biotype:protein_coding transcript_biotype:protein_coding gene_symbol:pcmtl description:l-isoaspartyl protein carboxyl methyltransferase, like [Source:ZFIN;Acc:ZDB-GENE-040426-1738]<|>pep chromosome:GRCz11:17:31214190:31221774:-1 gene:ENSDARG00000042848.8 transcript:ENSDART0…	zgc:73268	2	26.748	1.49468e+06	881081	1.23389e+06	590590	655767	657095	1.49468e+06	1.45771e+06	5	0.891577	0.00343185
ENSDARP00000124943.1	pep chromosome:GRCz11:3:32228901:32290096:-1 gene:ENSDARG00000037943.11 transcript:ENSDART00000148763.3 gene_biotype:protein_coding transcript_biotype:protein_coding gene_symbol:cpt1cb description:carnitine palmitoyltransferase 1Cb [Source:ZFIN;Acc:ZDB-GENE-050417-155]	cpt1cb	1	89.253	97865.8	76388.7	73440.1	38616.6	32460.7	68729.4	97865.8	96261.8	4	0.89063	0.0172876
ENSDARP00000135201.2	pep chromosome:GRCz11:17:1074503:1174960:-1 gene:ENSDARG00000104959.3 transcript:ENSDART00000161202.2 gene_biotype:protein_coding transcript_biotype:protein_coding gene_symbol:dnajc17 description:DnaJ (Hsp40) homolog, subfamily C, member 17 [Source:ZFIN;Acc:ZDB-GENE-040426-894]		4	35.031	1.73356e+06	768687	1.10781e+06	706224	444588	747126	2.35477e+06	2.25642e+06	10	0.884582	0.0316724
ENSDARP00000103079.1	pep chromosome:GRCz11:18:6706140:6727914:1 gene:ENSDARG00000078094.5 transcript:ENSDART00000111343.2 gene_biotype:protein_coding transcript_biotype:protein_coding gene_symbol:lmf2a description:lipase maturation factor 2a [Source:ZFIN;Acc:ZDB-GENE-080723-47]	zgc:194766	6	85.932	1.85666e+06	1.54475e+06	2.5888e+06	1.23714e+06	809767	1.17952e+06	2.5888e+06	3.0584e+06	27	0.883863	0.008875
ENSDARP00000005251.7	pep chromosome:GRCz11:22:16123090:16154771:-1 gene:ENSDARG00000019998.9 transcript:ENSDART00000009464.9 gene_biotype:protein_coding transcript_biotype:protein_coding gene_symbol:slc30a7 description:solute carrier family 30 member 7 [Source:NCBI gene;Acc:327439]	slc30a7	2	42.54	904168	885987	1.40782e+06	542359	503730	657115	1.40782e+06	1.66319e+06	7	0.883742	0.00472082
ENSDARP00000069904.3	pep chromosome:GRCz11:7:30923283:30926030:-1 gene:ENSDARG00000053405.5 transcript:ENSDART00000075421.5 gene_biotype:protein_coding transcript_biotype:protein_coding gene_symbol:sord description:sorbitol dehydrogenase [Source:ZFIN;Acc:ZDB-GENE-040426-1231]	zgc:63674	24	38.092	6.09982e+07	5.96315e+07	9.15616e+07	3.4174e+07	3.84227e+07	4.08761e+07	9.15616e+07	1.0817e+08	186	0.877825	0.00298146
ENSDARP00000025545.6	pep chromosome:GRCz11:13:3938526:3950673:1 gene:ENSDARG00000020449.7 transcript:ENSDART00000012759.7 gene_biotype:protein_coding transcript_biotype:protein_coding gene_symbol:yipf3 description:Yip1 domain family, member 3 [Source:NCBI gene;Acc:334511]	yipf3	1	37.833	581126	636350	557515	343861	297603	325085	636350	801901	6	0.877217	0.000271916
ENSDARP00000150145.1	pep chromosome:GRCz11:CHR_ALT_CTG7_1_19:24377484:24383222:-1 gene:ENSDARG00000115676.1 transcript:ENSDART00000193169.1 gene_biotype:protein_coding transcript_biotype:protein_coding gene_symbol:ptgr1 description:prostaglandin reductase 1 [Source:ZFIN;Acc:ZDB-GENE-041212-80]		4	35.77	1.03273e+08	1.13364e+08	1.37002e+08	8.274e+07	9.07825e+07	3.4619e+07	1.37002e+08	1.61854e+08	298	0.874949	0.0464111
ENSDARP00000116667.1_x000D_; ENSDARP00000148831.1_x000D_; ENSDARP00000157403.1_x000D_; ENSDARP00000153295.1	pep chromosome:GRCz11:14:23709543:23713491:1 gene:ENSDARG00000037307.5 transcript:ENSDART00000136909.2 gene_biotype:protein_coding transcript_biotype:protein_coding gene_symbol:gnpda1 description:glucosamine-6-phosphate deaminase 1 [Source:ZFIN;Acc:ZDB-GENE-050417-417]<|>pep chromosome:GRCz11:CHR_ALT_CTG14_1_18:23709670:23713491:1 gene:ENSDARG00000109317.1 transcript:ENSDART00000181148.1 gene_bio…		4	31.234	1.03502e+06	1.04062e+06	1.18915e+06	618813	609918	552167	1.18915e+06	1.40486e+06	21	0.873194	0.000282787
ENSDARP00000140965.1	pep chromosome:GRCz11:3:14512670:14537576:1 gene:ENSDARG00000101534.2 transcript:ENSDART00000161403.2 gene_biotype:protein_coding transcript_biotype:protein_coding gene_symbol:rab3db description:RAB3D, member RAS oncogene family, b [Source:ZFIN;Acc:ZDB-GENE-040718-428]	zgc:86892	5	24.79	1.85163e+06	1.3211e+06	3.3485e+06	1.13987e+06	903082	1.29708e+06	3.3485e+06	3.9559e+06	35	0.872328	0.0353399
ENSDARP00000055847.4	pep chromosome:GRCz11:6:27126620:27139396:-1 gene:ENSDARG00000038293.7 transcript:ENSDART00000055848.7 gene_biotype:protein_coding transcript_biotype:protein_coding gene_symbol:zgc:103559 description:zgc:103559 [Source:ZFIN;Acc:ZDB-GENE-041212-22]		6	50.144	934204	566215	512890	323365	296221	462697	2.90108e+06	3.02615e+06	14	0.871277	0.0154544
ENSDARP00000039986.6	pep chromosome:GRCz11:4:5784970:5795309:-1 gene:ENSDARG00000024654.8 transcript:ENSDART00000039987.7 gene_biotype:protein_coding transcript_biotype:protein_coding gene_symbol:pgm3 description:phosphoglucomutase 3 [Source:ZFIN;Acc:ZDB-GENE-041024-13]		41	59.665	6.88701e+07	6.58175e+07	7.99546e+07	3.66931e+07	4.09258e+07	3.98842e+07	7.99546e+07	9.44579e+07	354	0.865731	0.000378515
ENSDARP00000106043.2	pep chromosome:GRCz11:24:29352039:29353521:1 gene:ENSDARG00000069706.5 transcript:ENSDART00000101641.5 gene_biotype:protein_coding transcript_biotype:protein_coding gene_symbol:prmt6 description:protein arginine methyltransferase 6 [Source:NCBI gene;Acc:448867]	hrmt1l6	4	39.886	2.79072e+06	1.95514e+06	4.12547e+06	1.29664e+06	1.59634e+06	1.80061e+06	4.12547e+06	4.87381e+06	19	0.864812	0.0174451
ENSDARP00000059925.4	pep chromosome:GRCz11:16:14002944:14005010:1 gene:ENSDARG00000095688.2 transcript:ENSDART00000059926.4 gene_biotype:protein_coding transcript_biotype:protein_coding gene_symbol:zgc:162509 description:zgc:162509 [Source:ZFIN;Acc:ZDB-GENE-050809-100]	LOC100149015	4	78.075	4.24539e+06	3.22905e+06	1.9723e+06	1.36331e+06	1.73308e+06	1.90198e+06	4.24539e+06	4.06911e+06	185	0.862976	0.0202177
ENSDARP00000013812.10	pep chromosome:GRCz11:15:16939295:17025212:-1 gene:ENSDARG00000062972.7 transcript:ENSDART00000014465.10 gene_biotype:protein_coding transcript_biotype:protein_coding gene_symbol:hip1 description:huntingtin interacting protein 1 [Source:ZFIN;Acc:ZDB-GENE-010328-15]	wu:fb98d04	6	116.221	499346	613852	651385	323117	373489	275226	651385	773550	21	0.862567	0.00156698
ENSDARP00000102708.3_x000D_; ENSDARP00000146966.1	pep chromosome:GRCz11:12:49158368:49165764:-1 gene:ENSDARG00000076780.5 transcript:ENSDART00000112479.5 gene_biotype:protein_coding transcript_biotype:protein_coding gene_symbol:acadsb description:acyl-CoA dehydrogenase short/branched chain [Source:ZFIN;Acc:ZDB-GENE-070410-109]<|>pep chromosome:GRCz11:12:49156997:49166761:-1 gene:ENSDARG00000076780.5 transcript:ENSDART00000189407.1 gene_biotype:p…	LOC110437777	26	46.568	3.99803e+07	3.39398e+07	4.21877e+07	2.13346e+07	2.11844e+07	2.11895e+07	4.21877e+07	4.98403e+07	225	0.859846	0.000375854
ENSDARP00000050686.5	pep chromosome:GRCz11:7:1473929:1495966:1 gene:ENSDARG00000035028.6 transcript:ENSDART00000050687.6 gene_biotype:protein_coding transcript_biotype:protein_coding gene_symbol:lpcat4 description:lysophosphatidylcholine acyltransferase 4 [Source:ZFIN;Acc:ZDB-GENE-030131-5777]	wu:fb10c07	2	56.7	210886	147888	161981	85654.2	97527.3	101789	210886	198121	4	0.856911	0.00158296
ENSDARP00000003571.8	pep chromosome:GRCz11:2:21821683:21847935:-1 gene:ENSDARG00000020261.9 transcript:ENSDART00000003940.9 gene_biotype:protein_coding transcript_biotype:protein_coding gene_symbol:rab2a description:RAB2A, member RAS oncogene family [Source:ZFIN;Acc:ZDB-GENE-011212-2]	cb75; LOC107663548; LOC107722573; LOC113117049; rab2a	17	23.5	2.20357e+07	1.85255e+07	3.24298e+07	1.15981e+07	1.28507e+07	1.49681e+07	3.24298e+07	3.83123e+07	92	0.856345	0.00693724
ENSDARP00000012558.6_x000D_; ENSDARP00000148152.1	pep chromosome:GRCz11:3:35535121:35541381:-1 gene:ENSDARG00000014915.9 transcript:ENSDART00000022147.8 gene_biotype:protein_coding transcript_biotype:protein_coding gene_symbol:ndufab1b description:NADH:ubiquinone oxidoreductase subunit AB1b [Source:ZFIN;Acc:ZDB-GENE-030131-4437]<|>pep chromosome:GRCz11:3:35535980:35541378:-1 gene:ENSDARG00000014915.9 transcript:ENSDART00000183075.1 gene_biotype:…	ndufab1	4	17.233	8.44833e+07	5.96409e+07	7.59015e+07	2.38354e+07	4.32839e+07	6.26601e+07	8.44833e+07	8.96696e+07	45	0.854871	0.0416954
ENSDARP00000014914.7	pep chromosome:GRCz11:22:20388621:20403194:-1 gene:ENSDARG00000006609.10 transcript:ENSDART00000010048.8 gene_biotype:protein_coding transcript_biotype:protein_coding gene_symbol:map2k2a description:mitogen-activated protein kinase kinase 2a [Source:ZFIN;Acc:ZDB-GENE-041027-1]	map2k2	25	44.021	7.4265e+07	7.35353e+07	8.32152e+07	3.9059e+07	4.39034e+07	4.51338e+07	8.32152e+07	9.831e+07	209	0.851257	0.000344527
ENSDARP00000122514.1	pep chromosome:GRCz11:3:15849391:15859397:-1 gene:ENSDARG00000075726.5 transcript:ENSDART00000135924.2 gene_biotype:protein_coding transcript_biotype:protein_coding gene_symbol:dhrs7b description:dehydrogenase/reductase (SDR family) member 7B [Source:NCBI gene;Acc:550454]	zgc:112518	5	34.197	3.73844e+06	2.45003e+06	2.41341e+06	1.14286e+06	1.7494e+06	1.89821e+06	3.73844e+06	3.51215e+06	19	0.847387	0.0131383
ENSDARP00000003519.5	pep chromosome:GRCz11:11:24786378:24799675:1 gene:ENSDARG00000018966.6 transcript:ENSDART00000015374.6 gene_biotype:protein_coding transcript_biotype:protein_coding gene_symbol:cyb5r1 description:cytochrome b5 reductase 1 [Source:ZFIN;Acc:ZDB-GENE-030131-8497]		25	34.14	1.93327e+08	1.29426e+08	1.8887e+08	9.29047e+07	9.60358e+07	9.14822e+07	1.93327e+08	2.2313e+08	234	0.844513	0.00236538
ENSDARP00000089411.4	pep chromosome:GRCz11:14:44777478:44790817:-1 gene:ENSDARG00000068264.6 transcript:ENSDART00000098640.6 gene_biotype:protein_coding transcript_biotype:protein_coding gene_symbol:grhpra description:glyoxylate reductase/hydroxypyruvate reductase a [Source:ZFIN;Acc:ZDB-GENE-040724-230]		9	35.106	9.53879e+06	8.72914e+06	7.77403e+06	4.64957e+06	4.44559e+06	5.43173e+06	9.53879e+06	1.10001e+07	41	0.842475	0.000708212
ENSDARP00000133235.1	pep chromosome:GRCz11:10:44917351:44924289:-1 gene:ENSDARG00000104643.3 transcript:ENSDART00000171267.2 gene_biotype:protein_coding transcript_biotype:protein_coding gene_symbol:tuba7l description:tubulin, alpha 7 like [Source:ZFIN;Acc:ZDB-GENE-040704-78]	zgc:91972	2	49.845	5.2241e+06	5.38584e+06	5.9316e+06	2.75159e+06	4.18812e+06	2.51701e+06	5.9316e+06	7.00756e+06	434	0.8415	0.00499138
ENSDARP00000114345.2	pep chromosome:GRCz11:22:25734180:25735407:1 gene:ENSDARG00000087584.5 transcript:ENSDART00000143367.3 gene_biotype:protein_coding transcript_biotype:protein_coding gene_symbol:si:dkeyp-98a7.9 description:si:dkeyp-98a7.9 [Source:ZFIN;Acc:ZDB-GENE-050208-680]		4	15.58	2.28485e+07	1.52096e+07	9.74631e+06	8.98209e+06	7.68706e+06	8.58785e+06	2.28485e+07	2.2313e+07	106	0.838004	0.0245698
ENSDARP00000044657.4	pep chromosome:GRCz11:23:32087902:32100106:-1 gene:ENSDARG00000030641.6 transcript:ENSDART00000044658.5 gene_biotype:protein_coding transcript_biotype:protein_coding gene_symbol:letmd1 description:LETM1 domain containing 1 [Source:ZFIN;Acc:ZDB-GENE-080723-8]	zgc:194450	4	42.339	1.1447e+06	852541	1.5713e+06	595342	594391	759168	1.5713e+06	1.85632e+06	17	0.837669	0.00995597
ENSDARP00000143382.2	pep chromosome:GRCz11:4:21866851:21957105:1 gene:ENSDARG00000032218.11 transcript:ENSDART00000177640.2 gene_biotype:protein_coding transcript_biotype:protein_coding gene_symbol:acss3 description:acyl-CoA synthetase short chain family member 3 [Source:ZFIN;Acc:ZDB-GENE-060503-816]		6	76.029	1.29624e+06	1.51263e+06	1.44816e+06	711820	809645	865941	1.51263e+06	1.90615e+06	25	0.83611	0.000550081
ENSDARP00000003991.7	pep chromosome:GRCz11:16:3067134:3096745:1 gene:ENSDARG00000020898.10 transcript:ENSDART00000012048.9 gene_biotype:protein_coding transcript_biotype:protein_coding gene_symbol:cyb5r4 description:cytochrome b5 reductase 4 [Source:NCBI gene;Acc:553685]		3	59.335	220706	206681	287021	132082	127060	137378	806257	726491	6	0.835199	0.001212
ENSDARP00000096423.3	pep chromosome:GRCz11:24:39620491:39633224:-1 gene:ENSDARG00000071449.7 transcript:ENSDART00000105646.6 gene_biotype:protein_coding transcript_biotype:protein_coding gene_symbol:fam234a description:family with sequence similarity 234 member A [Source:ZFIN;Acc:ZDB-GENE-091204-17]		2	59.887	97865.8	266658	185001	85654.2	97527.3	101789	497992	519461	3	0.835113	0.0442461
ENSDARP00000106394.2	pep chromosome:GRCz11:17:53438795:53440284:-1 gene:ENSDARG00000091001.4 transcript:ENSDART00000126976.3 gene_biotype:protein_coding transcript_biotype:protein_coding gene_symbol:mycbp description:MYC binding protein [Source:ZFIN;Acc:ZDB-GENE-060331-97]		2	14.015	1.55336e+06	2.28664e+06	2.17278e+06	955590	965261	1.47405e+06	2.28664e+06	2.88152e+06	9	0.834974	0.0088509
ENSDARP00000139018.1	pep chromosome:GRCz11:21:5882300:5885723:1 gene:ENSDARG00000104517.3 transcript:ENSDART00000165065.3 gene_biotype:protein_coding transcript_biotype:protein_coding gene_symbol:uqcr10 description:ubiquinol-cytochrome c reductase, complex III subunit X [Source:ZFIN;Acc:ZDB-GENE-170406-3]		4	7.218	3.87407e+07	2.76379e+07	4.05759e+07	1.94308e+07	1.92568e+07	2.04855e+07	4.05759e+07	4.79362e+07	22	0.834266	0.00205051
ENSDARP00000066896.3	pep chromosome:GRCz11:4:21324004:21466825:-1 gene:ENSDARG00000045486.7 transcript:ENSDART00000066897.6 gene_biotype:protein_coding transcript_biotype:protein_coding gene_symbol:pawr description:PRKC, apoptosis, WT1, regulator [Source:ZFIN;Acc:ZDB-GENE-041010-108]	pawrl	3	33.92	2.38361e+06	1.94181e+06	1.68971e+06	928404	1.12536e+06	1.33532e+06	3.36626e+06	3.0974e+06	9	0.82898	0.0036889
ENSDARP00000102385.2	pep chromosome:GRCz11:3:66842:79366:-1 gene:ENSDARG00000075737.5 transcript:ENSDART00000114289.4 gene_biotype:protein_coding transcript_biotype:protein_coding gene_symbol:zgc:165518 description:zgc:165518 [Source:ZFIN;Acc:ZDB-GENE-070720-15]		24	158.099	1.09986e+07	8.25523e+06	7.4365e+06	5.40018e+06	4.87461e+06	4.59324e+06	1.10199e+07	1.05596e+07	266	0.827124	0.00235952
ENSDARP00000155335.1	pep chromosome:GRCz11:CHR_ALT_CTG12_1_18:26618244:26626852:-1 gene:ENSDARG00000116903.1 transcript:ENSDART00000192341.1 gene_biotype:protein_coding transcript_biotype:protein_coding gene_symbol:hexdc description:hexosaminidase (glycosyl hydrolase family 20, catalytic domain) containing [Source:ZFIN;Acc:ZDB-GENE-060929-448]		3	54.815	690082	567631	949554	384794	354588	491427	949554	1.1218e+06	6	0.823922	0.00803286
ENSDARP00000108490.2	pep chromosome:GRCz11:12:15148618:15196223:1 gene:ENSDARG00000040712.7 transcript:ENSDART00000125552.3 gene_biotype:protein_coding transcript_biotype:protein_coding gene_symbol:adprh description:ADP-ribosylarginine hydrolase [Source:ZFIN;Acc:ZDB-GENE-040801-190]	zgc:91926	10	38.747	1.47869e+07	1.29262e+07	1.60851e+07	8.51406e+06	8.21165e+06	8.03337e+06	1.60851e+07	1.90028e+07	51	0.817534	0.000516897
ENSDARP00000050728.6	pep chromosome:GRCz11:20:39685572:39689791:1 gene:ENSDARG00000034957.9 transcript:ENSDART00000050729.8 gene_biotype:protein_coding transcript_biotype:protein_coding gene_symbol:hddc2 description:HD domain containing 2 [Source:NCBI gene;Acc:554129]	hddc2	6	22.905	7.28273e+06	6.97565e+06	8.78268e+06	3.72194e+06	4.58638e+06	4.77517e+06	8.78268e+06	1.03758e+07	35	0.817501	0.0014413
ENSDARP00000102961.1	pep chromosome:GRCz11:7:65121743:65174007:1 gene:ENSDARG00000035751.8 transcript:ENSDART00000108471.3 gene_biotype:protein_coding transcript_biotype:protein_coding gene_symbol:ipo7 description:importin 7 [Source:ZFIN;Acc:ZDB-GENE-030131-458]	fb33d09	41	119.367	3.53397e+07	2.63946e+07	4.7463e+07	2.04954e+07	1.81374e+07	2.19144e+07	4.7463e+07	5.60726e+07	250	0.814062	0.00835787
ENSDARP00000018978.8	pep chromosome:GRCz11:14:41469478:41478392:-1 gene:ENSDARG00000015759.11 transcript:ENSDART00000016002.11 gene_biotype:protein_coding transcript_biotype:protein_coding gene_symbol:tspan7 description:tetraspanin 7 [Source:ZFIN;Acc:ZDB-GENE-030131-5435]	wu:fl39g07	3	27.744	9.28814e+06	7.86032e+06	8.8978e+06	5.94711e+06	4.0844e+06	4.94597e+06	9.28814e+06	1.05118e+07	29	0.81162	0.00220711
ENSDARP00000147750.1_x000D_; ENSDARP00000021357.7_x000D_; ENSDARP00000118753.1	pep chromosome:GRCz11:2:11100613:11120220:-1 gene:ENSDARG00000016074.11 transcript:ENSDART00000184793.1 gene_biotype:protein_coding transcript_biotype:protein_coding gene_symbol:cryz description:crystallin, zeta (quinone reductase) [Source:ZFIN;Acc:ZDB-GENE-050306-24]<|>pep chromosome:GRCz11:2:11104645:11119096:-1 gene:ENSDARG00000016074.11 transcript:ENSDART00000024418.9 gene_biotype:protein_cod…	wu:fq09a05	12	34.547	1.50845e+07	1.62421e+07	1.85439e+07	7.99838e+06	9.87715e+06	1.06432e+07	1.85439e+07	2.19077e+07	48	0.811292	0.00150581
ENSDARP00000109699.3	pep chromosome:GRCz11:5:26884676:26893310:-1 gene:ENSDARG00000088663.3 transcript:ENSDART00000126669.3 gene_biotype:protein_coding transcript_biotype:protein_coding gene_symbol:lman2lb description:lectin, mannose-binding 2-like b [Source:ZFIN;Acc:ZDB-GENE-060929-256]		12	40.371	3.37856e+07	2.95116e+07	4.55372e+07	2.09756e+07	2.15834e+07	1.86467e+07	4.55372e+07	5.37974e+07	88	0.809059	0.00336921
ENSDARP00000040925.4	pep chromosome:GRCz11:13:30163515:30168897:1 gene:ENSDARG00000031819.5 transcript:ENSDART00000040926.5 gene_biotype:protein_coding transcript_biotype:protein_coding gene_symbol:eif4ebp2 description:eukaryotic translation initiation factor 4E binding protein 2 [Source:ZFIN;Acc:ZDB-GENE-031118-83]	fa55e11	3	12.433	6.08576e+06	1.01704e+07	1.25603e+07	4.11415e+06	4.89125e+06	7.24084e+06	1.25603e+07	1.48387e+07	13	0.805196	0.0381903
ENSDARP00000144757.1	pep chromosome:GRCz11:23:18558209:18567088:-1 gene:ENSDARG00000017659.8 transcript:ENSDART00000192371.1 gene_biotype:protein_coding transcript_biotype:protein_coding gene_symbol:sephs2 description:selenophosphate synthetase 2 [Source:ZFIN;Acc:ZDB-GENE-030327-5]		9	38.613	1.44522e+07	1.60296e+07	1.64852e+07	8.70082e+06	8.26705e+06	9.98728e+06	1.64852e+07	2.01998e+07	58	0.803454	0.000624134
ENSDARP00000120984.1	pep chromosome:GRCz11:9:8289863:8296723:-1 gene:ENSDARG00000042063.9 transcript:ENSDART00000139867.3 gene_biotype:protein_coding transcript_biotype:protein_coding gene_symbol:si:ch211-145c1.1 description:si:ch211-145c1.1 [Source:ZFIN;Acc:ZDB-GENE-070912-81]		4	24.946	4.99278e+06	3.92884e+06	2.45822e+06	2.21186e+06	1.96135e+06	2.10429e+06	4.99278e+06	4.95096e+06	24	0.800376	0.0164426
ENSDARP00000014732.5	pep chromosome:GRCz11:4:11804675:11810799:-1 gene:ENSDARG00000005891.8 transcript:ENSDART00000014153.6 gene_biotype:protein_coding transcript_biotype:protein_coding gene_symbol:cyb5r3 description:cytochrome b5 reductase 3 [Source:ZFIN;Acc:ZDB-GENE-030131-3281]	fc32h03	20	33.747	7.54645e+07	5.74238e+07	8.19098e+07	3.92689e+07	3.77114e+07	4.55631e+07	8.19098e+07	9.67679e+07	242	0.79841	0.00256395
ENSDARP00000109870.2	pep chromosome:GRCz11:25:5015019:5033064:1 gene:ENSDARG00000086458.4 transcript:ENSDART00000127600.4 gene_biotype:protein_coding transcript_biotype:protein_coding gene_symbol:hdac10 description:histone deacetylase 10 [Source:NCBI gene;Acc:327253]	hdac10	13	74.496	3.94953e+06	3.19231e+06	3.28275e+06	2.12154e+06	1.99687e+06	1.85727e+06	3.94953e+06	4.02281e+06	56	0.798383	0.000793667
ENSDARP00000149580.1_x000D_; ENSDARP00000066387.3	pep chromosome:GRCz11:CHR_ALT_CTG12_2_1:19373717:19378114:1 gene:ENSDARG00000109761.1 transcript:ENSDART00000186585.1 gene_biotype:protein_coding transcript_biotype:protein_coding gene_symbol:tomm22 description:translocase of outer mitochondrial membrane 22 homolog (yeast) [Source:ZFIN;Acc:ZDB-GENE-030131-9810]<|>pep chromosome:GRCz11:12:19348538:19353771:1 gene:ENSDARG00000045146.6 transcript:EN…	cb381	4	14.775	3.50344e+06	3.29626e+06	5.10612e+06	1.84138e+06	1.79473e+06	3.42062e+06	5.10612e+06	6.03235e+06	15	0.79434	0.030879
ENSDARP00000133424.1	pep chromosome:GRCz11:18:2228737:2266585:1 gene:ENSDARG00000103935.2 transcript:ENSDART00000165301.2 gene_biotype:protein_coding transcript_biotype:protein_coding gene_symbol:rab27a description:RAB27A, member RAS oncogene family [Source:ZFIN;Acc:ZDB-GENE-050913-46]	zgc:114135	2	25.066	956210	966345	1.04891e+06	653118	534031	538482	1.05485e+06	1.23917e+06	6	0.789171	0.000745471
ENSDARP00000133033.1	pep chromosome:GRCz11:3:36671585:36684388:1 gene:ENSDARG00000103902.2 transcript:ENSDART00000159033.2 gene_biotype:protein_coding transcript_biotype:protein_coding gene_symbol:nde1 description:nudE neurodevelopment protein 1 [Source:ZFIN;Acc:ZDB-GENE-050913-61]		2	38.13	472690	676411	471779	195899	423898	354990	676411	852384	5	0.7851	0.0371449
ENSDARP00000156717.1_x000D_; ENSDARP00000139379.1	pep chromosome:GRCz11:CHR_ALT_CTG7_1_39:46006706:46107640:-1 gene:ENSDARG00000114809.1 transcript:ENSDART00000184980.1 gene_biotype:protein_coding transcript_biotype:protein_coding gene_symbol:zgc:162297 description:zgc:162297 [Source:ZFIN;Acc:ZDB-GENE-070410-62]<|>pep chromosome:GRCz11:7:46009862:46019756:-1 gene:ENSDARG00000100912.2 transcript:ENSDART00000162583.2 gene_biotype:protein_coding tr…		6	29.061	2.29283e+06	2.46e+06	4.63255e+06	1.6422e+06	1.62478e+06	1.92155e+06	4.63255e+06	5.47287e+06	22	0.783149	0.0243235
ENSDARP00000145450.1	pep chromosome:GRCz11:22:76469:80533:-1 gene:ENSDARG00000115428.1 transcript:ENSDART00000183124.1 gene_biotype:protein_coding transcript_biotype:protein_coding gene_symbol:CABZ01101813.1 description:transmembrane protein 43-like [Source:NCBI gene;Acc:101882355]	LOC101882355	5	17.93	4.56993e+06	7.21122e+06	6.77866e+06	3.82946e+06	3.18623e+06	3.59793e+06	7.21122e+06	9.08727e+06	30	0.782419	0.00594724
ENSDARP00000110209.3	pep chromosome:GRCz11:15:47386939:47411807:1 gene:ENSDARG00000088463.3 transcript:ENSDART00000128224.3 gene_biotype:protein_coding transcript_biotype:protein_coding gene_symbol:CLPB description:ClpB homolog, mitochondrial AAA ATPase chaperonin [Source:NCBI gene;Acc:100331587]		5	34.869	2.13418e+06	2.24623e+06	2.50275e+06	1.12104e+06	1.48037e+06	1.4214e+06	2.50275e+06	2.95673e+06	15	0.782199	0.00157737
ENSDARP00000089980.4	pep chromosome:GRCz11:2:26656290:26682182:1 gene:ENSDARG00000055945.8 transcript:ENSDART00000099208.5 gene_biotype:protein_coding transcript_biotype:protein_coding gene_symbol:asph description:aspartate beta-hydroxylase [Source:ZFIN;Acc:ZDB-GENE-031112-5]	cb971	2	52.698	3.64364e+06	3.83531e+06	4.67769e+06	2.12406e+06	2.56645e+06	2.36408e+06	4.67769e+06	5.5262e+06	8	0.780882	0.00140436
ENSDARP00000015862.8	pep chromosome:GRCz11:1:50968908:50990889:1 gene:ENSDARG00000017772.12 transcript:ENSDART00000012842.9 gene_biotype:protein_coding transcript_biotype:protein_coding gene_symbol:mdh1aa description:malate dehydrogenase 1Aa, NAD (soluble) [Source:ZFIN;Acc:ZDB-GENE-040204-1]	MDH1	26	38.053	1.91765e+08	2.4403e+08	2.47223e+08	1.18682e+08	1.24966e+08	1.54411e+08	2.47223e+08	3.07516e+08	263	0.778938	0.00249259
ENSDARP00000073666.3	pep chromosome:GRCz11:24:33767771:33780387:-1 gene:ENSDARG00000056683.8 transcript:ENSDART00000079210.5 gene_biotype:protein_coding transcript_biotype:protein_coding gene_symbol:cdk5 description:cyclin-dependent kinase 5 [Source:ZFIN;Acc:ZDB-GENE-010131-2]	cdk5; LOC107732074; LOC113042631; zgc:101604	3	33.378	2.24751e+06	1.51509e+06	1.7136e+06	975498	1.06509e+06	1.11641e+06	2.24751e+06	2.11146e+06	10	0.776902	0.00306636
ENSDARP00000146703.1	pep chromosome:GRCz11:CHR_ALT_CTG13_1_8:9804653:9813350:1 gene:ENSDARG00000115900.1 transcript:ENSDART00000183534.1 gene_biotype:protein_coding transcript_biotype:protein_coding gene_symbol:dennd10 description:DENN domain containing 10 [Source:NCBI gene;Acc:556203]		4	39.707	1.40984e+06	1.2607e+06	1.28784e+06	619282	793824	928381	1.40984e+06	1.58868e+06	17	0.775457	0.00307777
ENSDARP00000149735.1	pep chromosome:GRCz11:CHR_ALT_CTG5_2_15:69858332:69864802:1 gene:ENSDARG00000116508.1 transcript:ENSDART00000189258.1 gene_biotype:protein_coding transcript_biotype:protein_coding gene_symbol:ugt2a5 description:UDP glucuronosyltransferase 2 family, polypeptide A5 [Source:ZFIN;Acc:ZDB-GENE-060929-796]		8	60.335	5.43992e+06	4.99342e+06	4.06936e+06	2.58091e+06	2.79892e+06	3.06107e+06	5.5903e+06	6.2925e+06	31	0.773877	0.00170293
ENSDARP00000086911.3	pep chromosome:GRCz11:2:6042048:6051836:-1 gene:ENSDARG00000063341.7 transcript:ENSDART00000092479.5 gene_biotype:protein_coding transcript_biotype:protein_coding gene_symbol:czib description:CXXC motif containing zinc binding protein [Source:ZFIN;Acc:ZDB-GENE-061207-34]	si:ch211-284b7.3	10	18.104	4.91328e+07	4.42663e+07	4.2791e+07	2.26653e+07	2.63792e+07	3.13012e+07	4.91328e+07	5.57826e+07	78	0.771367	0.00187014
ENSDARP00000104899.3	pep chromosome:GRCz11:20:22799641:23021279:1 gene:ENSDARG00000040005.7 transcript:ENSDART00000131132.3 gene_biotype:protein_coding transcript_biotype:protein_coding gene_symbol:scfd2 description:sec1 family domain containing 2 [Source:ZFIN;Acc:ZDB-GENE-050320-143]		3	75.131	689436	611529	888498	422163	453473	393665	888498	1.04967e+06	12	0.771141	0.00277746
ENSDARP00000003850.6	pep chromosome:GRCz11:11:41838801:41846060:1 gene:ENSDARG00000016649.7 transcript:ENSDART00000014871.7 gene_biotype:protein_coding transcript_biotype:protein_coding gene_symbol:akr7a3 description:aldo-keto reductase family 7, member A3 (aflatoxin aldehyde reductase) [Source:ZFIN;Acc:ZDB-GENE-040718-62]	zgc:92502	12	36.457	6.17491e+06	1.25553e+07	7.08248e+06	3.88208e+06	5.65239e+06	5.07332e+06	1.63036e+07	1.58217e+07	70	0.767425	0.0321855
ENSDARP00000157500.1	pep chromosome:GRCz11:CHR_ALT_CTG2_1_3:38289497:38289944:1 gene:ENSDARG00000115848.1 transcript:ENSDART00000190828.1 gene_biotype:protein_coding transcript_biotype:protein_coding gene_symbol:nedd8l description:NEDD8 ubiquitin like modifier, like [Source:ZFIN;Acc:ZDB-GENE-040718-295]		5	11.03	1.4396e+08	1.13013e+08	7.78126e+07	6.08196e+07	5.60466e+07	7.61241e+07	1.4396e+08	1.42414e+08	47	0.762169	0.0172429
ENSDARP00000117880.1_x000D_; ENSDARP00000152171.1	pep chromosome:GRCz11:2:30910144:30912922:-1 gene:ENSDARG00000025326.8 transcript:ENSDART00000141669.2 gene_biotype:protein_coding transcript_biotype:protein_coding gene_symbol:myl12.2 description:myosin, light chain 12, genome duplicate 2 [Source:ZFIN;Acc:ZDB-GENE-030131-9028]<|>pep chromosome:GRCz11:2:30910134:30912307:-1 gene:ENSDARG00000025326.8 transcript:ENSDART00000188653.1 gene_biotype:pr…	LOC107556619; LOC107686044; LOC109110091; LOC113118023; si:dkey-216e9.5	19	19.797	1.33628e+08	1.0973e+08	1.57384e+08	7.10022e+07	8.2573e+07	8.09354e+07	1.57384e+08	1.85932e+08	121	0.760648	0.0027786
ENSDARP00000009432.5_x000D_; ENSDARP00000133952.2	pep chromosome:GRCz11:2:29986255:29996036:-1 gene:ENSDARG00000003757.8 transcript:ENSDART00000020792.6 gene_biotype:protein_coding transcript_biotype:protein_coding gene_symbol:cnpy1 description:canopy FGF signaling regulator 1 [Source:NCBI gene;Acc:402819]<|>pep chromosome:GRCz11:2:29985664:29994726:-1 gene:ENSDARG00000003757.8 transcript:ENSDART00000163350.2 gene_biotype:protein_coding transcri…	cnpy1	7	20.959	2.45613e+07	2.77049e+07	3.51449e+07	1.48538e+07	1.80639e+07	1.8473e+07	3.51449e+07	4.152e+07	52	0.756829	0.0037962
ENSDARP00000114512.2	pep chromosome:GRCz11:19:5418006:5421610:1 gene:ENSDARG00000012688.10 transcript:ENSDART00000132874.3 gene_biotype:protein_coding transcript_biotype:protein_coding gene_symbol:eif1 description:eukaryotic translation initiation factor 1 [Source:ZFIN;Acc:ZDB-GENE-030131-956]	eif1b; LOC109111336; LOC113062419; LOC113581158	2	12.875	9.81792e+06	8.57399e+06	8.05187e+06	3.19316e+06	5.95105e+06	7.46491e+06	9.81792e+06	1.08046e+07	71	0.752152	0.0425782
ENSDARP00000108272.1_x000D_; ENSDARP00000015195.7	pep chromosome:GRCz11:11:6051287:6068425:-1 gene:ENSDARG00000077526.4 transcript:ENSDART00000122262.3 gene_biotype:protein_coding transcript_biotype:protein_coding gene_symbol:babam1 description:BRISC and BRCA1 A complex member 1 [Source:NCBI gene;Acc:445296]<|>pep chromosome:GRCz11:11:6052031:6069081:-1 gene:ENSDARG00000077526.4 transcript:ENSDART00000008980.8 gene_biotype:protein_coding transcr…	babam1	5	40.875	1.65658e+06	1.72329e+06	1.99772e+06	1.04642e+06	982533	1.1625e+06	1.99772e+06	2.36009e+06	14	0.751487	0.00107943
ENSDARP00000126941.1	pep chromosome:GRCz11:12:2804505:2848288:1 gene:ENSDARG00000079067.7 transcript:ENSDART00000152193.3 gene_biotype:protein_coding transcript_biotype:protein_coding gene_symbol:mms19 description:MMS19 homolog, cytosolic iron-sulfur assembly component [Source:NCBI gene;Acc:563643]		4	110.553	387899	288332	473705	227238	216333	225976	473705	559633	18	0.751256	0.00615624
ENSDARP00000153264.1_x000D_; ENSDARP00000061298.5	pep chromosome:GRCz11:CHR_ALT_CTG9_2_4:22924667:22932827:1 gene:ENSDARG00000111147.1 transcript:ENSDART00000190357.1 gene_biotype:protein_coding transcript_biotype:protein_coding gene_symbol:tsn description:translin [Source:ZFIN;Acc:ZDB-GENE-030131-6039]<|>pep chromosome:GRCz11:9:22929675:22939510:1 gene:ENSDARG00000041830.6 transcript:ENSDART00000061299.6 gene_biotype:protein_coding transcript_b…	id:ibd2900	8	26.151	2.70032e+07	3.00896e+07	4.7748e+07	1.74169e+07	2.19549e+07	2.13493e+07	4.7748e+07	5.64093e+07	87	0.749539	0.015176
ENSDARP00000154296.1_x000D_; ENSDARP00000126680.1	pep chromosome:GRCz11:15:23468820:23482088:-1 gene:ENSDARG00000073724.5 transcript:ENSDART00000185523.1 gene_biotype:protein_coding transcript_biotype:protein_coding gene_symbol:nlrx1 description:NLR family member X1 [Source:ZFIN;Acc:ZDB-GENE-071119-3]<|>pep chromosome:GRCz11:15:23468025:23485752:-1 gene:ENSDARG00000073724.5 transcript:ENSDART00000152706.3 gene_biotype:protein_coding transcript_b…		17	114.414	8.43036e+06	7.48731e+06	7.66438e+06	4.69318e+06	4.71196e+06	4.61842e+06	8.43036e+06	9.43519e+06	74	0.747972	0.000471794
ENSDARP00000023925.6	pep chromosome:GRCz11:20:37760493:37769303:1 gene:ENSDARG00000013973.9 transcript:ENSDART00000012826.7 gene_biotype:protein_coding transcript_biotype:protein_coding gene_symbol:pex3 description:peroxisomal biogenesis factor 3 [Source:ZFIN;Acc:ZDB-GENE-040426-979]		2	41.532	263822	273967	463034	212306	213953	156277	463034	547026	3	0.745716	0.0215777
ENSDARP00000150867.1_x000D_; ENSDARP00000100474.3_x000D_; ENSDARP00000157577.1	pep chromosome:GRCz11:CHR_ALT_CTG15_2_2:17146677:17167891:-1 gene:ENSDARG00000112542.1 transcript:ENSDART00000188296.1 gene_biotype:protein_coding transcript_biotype:protein_coding gene_symbol:cul5a description:cullin 5a [Source:ZFIN;Acc:ZDB-GENE-030131-5426]<|>pep chromosome:GRCz11:15:17147002:17169935:-1 gene:ENSDARG00000069742.6 transcript:ENSDART00000110111.4 gene_biotype:protein_coding trans…	cul5	21	90.955	6.66153e+06	6.10434e+06	7.58956e+06	3.73505e+06	4.48173e+06	3.92801e+06	7.58956e+06	8.96627e+06	111	0.743575	0.00141589
ENSDARP00000077647.4	pep chromosome:GRCz11:3:40576447:40589489:1 gene:ENSDARG00000059680.5 transcript:ENSDART00000083212.5 gene_biotype:protein_coding transcript_biotype:protein_coding gene_symbol:fscn1a description:fascin actin-bundling protein 1a [Source:ZFIN;Acc:ZDB-GENE-031009-1]		50	54.663	7.81506e+07	8.82057e+07	9.67382e+07	4.76118e+07	5.32737e+07	5.61144e+07	9.67382e+07	1.14286e+08	367	0.7427	0.00125822
ENSDARP00000040752.5	pep chromosome:GRCz11:3:42121166:42125655:-1 gene:ENSDARG00000030573.6 transcript:ENSDART00000040753.6 gene_biotype:protein_coding transcript_biotype:protein_coding gene_symbol:nudt1 description:nudix (nucleoside diphosphate linked moiety X)-type motif 1 [Source:ZFIN;Acc:ZDB-GENE-040426-2757]	nudt1	3	18.01	2.66584e+06	1.29785e+06	2.261e+06	1.21239e+06	1.45294e+06	948073	2.66584e+06	2.67114e+06	6	0.742594	0.0394492
ENSDARP00000060989.3	pep chromosome:GRCz11:14:6972868:6987649:-1 gene:ENSDARG00000041607.5 transcript:ENSDART00000060990.5 gene_biotype:protein_coding transcript_biotype:protein_coding gene_symbol:eif4ebp3l description:eukaryotic translation initiation factor 4E binding protein 3, like [Source:NCBI gene;Acc:324490]	eif4ebp3l	5	12.523	4.87183e+07	6.39768e+07	5.26868e+07	2.64089e+07	3.29343e+07	4.03799e+07	6.39768e+07	8.06208e+07	41	0.741733	0.00684318
ENSDARP00000028381.6	pep chromosome:GRCz11:23:33987382:34005296:1 gene:ENSDARG00000024895.9 transcript:ENSDART00000037501.8 gene_biotype:protein_coding transcript_biotype:protein_coding gene_symbol:fam50a description:family with sequence similarity 50 member A [Source:NCBI gene;Acc:550329]		8	40.259	4.10329e+06	4.5205e+06	4.90295e+06	2.174e+06	2.74499e+06	3.26134e+06	4.90295e+06	5.79232e+06	38	0.741432	0.00446773
ENSDARP00000089298.4	pep chromosome:GRCz11:5:26234653:26247973:-1 gene:ENSDARG00000021859.9 transcript:ENSDART00000098527.6 gene_biotype:protein_coding transcript_biotype:protein_coding gene_symbol:erap1b description:endoplasmic reticulum aminopeptidase 1b [Source:ZFIN;Acc:ZDB-GENE-040426-934]	ARTS-1	26	107.887	1.20652e+07	9.4411e+06	1.72458e+07	7.57857e+06	7.85299e+06	7.15879e+06	1.72458e+07	2.03741e+07	163	0.735009	0.0132068
ENSDARP00000149889.1_x000D_; ENSDARP00000038651.5_x000D_; ENSDARP00000147416.1	pep chromosome:GRCz11:20:15093651:15099579:-1 gene:ENSDARG00000016357.8 transcript:ENSDART00000127213.3 gene_biotype:protein_coding transcript_biotype:protein_coding gene_symbol:fmo5 description:flavin containing dimethylaniline monoxygenase 5 [Source:ZFIN;Acc:ZDB-GENE-030131-6606]<|>pep chromosome:GRCz11:20:15093609:15104709:-1 gene:ENSDARG00000016357.8 transcript:ENSDART00000034011.6 gene_bioty…	sb:cb1007	16	63.777	1.67448e+07	1.64114e+07	2.23459e+07	1.01233e+07	1.07669e+07	1.22203e+07	2.23459e+07	2.63994e+07	75	0.734954	0.00330867
ENSDARP00000062670.4	pep chromosome:GRCz11:8:28345352:28349859:-1 gene:ENSDARG00000042708.6 transcript:ENSDART00000062671.6 gene_biotype:protein_coding transcript_biotype:protein_coding gene_symbol:tuba8l description:tubulin, alpha 8 like [Source:ZFIN;Acc:ZDB-GENE-030131-9167]		19	50.002	5.47128e+07	9.03546e+07	8.66409e+07	3.97245e+07	4.52418e+07	5.19635e+07	9.03546e+07	1.13861e+08	589	0.732446	0.0137805
ENSDARP00000011444.5	pep chromosome:GRCz11:3:39600590:39613226:1 gene:ENSDARG00000019326.7 transcript:ENSDART00000007170.6 gene_biotype:protein_coding transcript_biotype:protein_coding gene_symbol:prpsap2 description:phosphoribosyl pyrophosphate synthetase-associated protein 2 [Source:ZFIN;Acc:ZDB-GENE-040426-2077]	zgc:85610	18	39.504	2.98309e+07	2.75266e+07	3.58252e+07	1.88662e+07	1.82995e+07	1.86056e+07	3.58252e+07	4.23237e+07	157	0.731756	0.00136783
ENSDARP00000024129.5	pep chromosome:GRCz11:18:45645357:45658076:1 gene:ENSDARG00000013931.6 transcript:ENSDART00000010256.6 gene_biotype:protein_coding transcript_biotype:protein_coding gene_symbol:eif3m description:eukaryotic translation initiation factor 3, subunit M [Source:NCBI gene;Acc:334626]	eif3m	21	42.672	2.68411e+07	1.68012e+07	3.69622e+07	1.586e+07	1.42028e+07	1.6188e+07	3.69622e+07	4.3667e+07	93	0.730855	0.0331522
ENSDARP00000092719.3	pep chromosome:GRCz11:9:22056172:22057658:-1 gene:ENSDARG00000018797.8 transcript:ENSDART00000101944.4 gene_biotype:protein_coding transcript_biotype:protein_coding gene_symbol:crygmxl1 description:crystallin, gamma MX, like 1 [Source:ZFIN;Acc:ZDB-GENE-050522-392]	zgc:110028	1	20.741	899730	835256	1.06145e+06	555683	491091	641391	1.06145e+06	1.25399e+06	9	0.729407	0.00272632
ENSDARP00000097166.4	pep chromosome:GRCz11:24:8244085:8261786:-1 gene:ENSDARG00000071774.5 transcript:ENSDART00000106388.5 gene_biotype:protein_coding transcript_biotype:protein_coding gene_symbol:eef1e1 description:eukaryotic translation elongation factor 1 epsilon 1 [Source:ZFIN;Acc:ZDB-GENE-030131-4949]		4	19.912	8.28142e+06	5.77449e+06	8.99998e+06	4.06965e+06	4.81089e+06	4.83823e+06	8.99998e+06	1.06325e+07	25	0.727935	0.00760731
ENSDARP00000059892.7	pep chromosome:GRCz11:18:31117323:31206658:1 gene:ENSDARG00000040861.8 transcript:ENSDART00000059893.7 gene_biotype:protein_coding transcript_biotype:protein_coding gene_symbol:tcf25 description:transcription factor 25 (basic helix-loop-helix) [Source:ZFIN;Acc:ZDB-GENE-040905-2]		11	75.421	2.82005e+06	2.17165e+06	2.18846e+06	1.39159e+06	1.43874e+06	1.47535e+06	2.82005e+06	2.73662e+06	49	0.727274	0.00178339
ENSDARP00000037801.5	pep chromosome:GRCz11:10:25214270:25217347:-1 gene:ENSDARG00000027169.5 transcript:ENSDART00000036906.5 gene_biotype:protein_coding transcript_biotype:protein_coding gene_symbol:kpna7 description:karyopherin alpha 7 (importin alpha 8) [Source:ZFIN;Acc:ZDB-GENE-040426-2023]		16	57.19	6.28954e+07	5.63675e+07	7.78465e+07	4.01743e+07	3.46495e+07	4.39763e+07	7.78465e+07	9.19675e+07	141	0.724207	0.00389624
ENSDARP00000149519.1_x000D_; ENSDARP00000075223.3	pep chromosome:GRCz11:CHR_ALT_CTG15_1_12:17124241:17130749:-1 gene:ENSDARG00000109307.1 transcript:ENSDART00000186468.1 gene_biotype:protein_coding transcript_biotype:protein_coding gene_symbol:mrpl28 description:mitochondrial ribosomal protein L28 [Source:ZFIN;Acc:ZDB-GENE-050522-113]<|>pep chromosome:GRCz11:15:17128282:17138640:-1 gene:ENSDARG00000057805.5 transcript:ENSDART00000080777.4 gene_b…		9	29.747	5.64334e+06	7.40987e+06	5.74185e+06	3.07941e+06	4.03154e+06	4.29921e+06	7.40987e+06	9.3376e+06	24	0.723153	0.00592772
ENSDARP00000152555.1_x000D_; ENSDARP00000079456.4_x000D_; ENSDARP00000145964.1	pep chromosome:GRCz11:CHR_ALT_CTG1_2_13:35964531:35975205:1 gene:ENSDARG00000110058.1 transcript:ENSDART00000189151.1 gene_biotype:protein_coding transcript_biotype:protein_coding gene_symbol:mmaa description:metabolism of cobalamin associated A [Source:ZFIN;Acc:ZDB-GENE-070928-15]<|>pep chromosome:GRCz11:1:35956435:35970259:1 gene:ENSDARG00000060383.8 transcript:ENSDART00000085021.6 gene_biotype…	zgc:171657	2	44.154	120378	110686	233596	100195	94240.4	74292.5	233596	275969	4	0.716516	0.0464799
ENSDARP00000076102.3	pep chromosome:GRCz11:21:11834880:11840092:1 gene:ENSDARG00000058728.4 transcript:ENSDART00000081661.4 gene_biotype:protein_coding transcript_biotype:protein_coding gene_symbol:nudt2 description:nudix (nucleoside diphosphate linked moiety X)-type motif 2 [Source:ZFIN;Acc:ZDB-GENE-040718-7]	zgc:91915	8	17.073	2.86322e+07	2.44038e+07	3.38401e+07	1.63062e+07	1.89649e+07	1.7299e+07	3.38401e+07	3.99785e+07	65	0.714682	0.00299802
ENSDARP00000008646.8_x000D_; ENSDARP00000139005.2	pep chromosome:GRCz11:13:22679084:22699024:-1 gene:ENSDARG00000008816.10 transcript:ENSDART00000016946.10 gene_biotype:protein_coding transcript_biotype:protein_coding gene_symbol:glud1a description:glutamate dehydrogenase 1a [Source:ZFIN;Acc:ZDB-GENE-030114-2]<|>pep chromosome:GRCz11:CHR_ALT_CTG13_1_25:22679819:22698912:-1 gene:ENSDARG00000114252.1 transcript:ENSDART00000165617.2 gene_biotype:pr…		9	60.104	4.17078e+06	4.25751e+06	4.74938e+06	2.49909e+06	2.62566e+06	2.92202e+06	4.74938e+06	5.6109e+06	249	0.71234	0.00104876
ENSDARP00000137497.1	pep chromosome:GRCz11:11:24851671:24876621:1 gene:ENSDARG00000016753.10 transcript:ENSDART00000167659.2 gene_biotype:protein_coding transcript_biotype:protein_coding gene_symbol:ipo9 description:importin 9 [Source:ZFIN;Acc:ZDB-GENE-040426-2953]		24	115.488	7.99118e+06	6.49532e+06	1.05082e+07	4.77934e+06	4.50884e+06	5.77112e+06	1.05082e+07	1.24144e+07	114	0.710944	0.0106186
ENSDARP00000055227.5	pep chromosome:GRCz11:3:37112693:37135569:1 gene:ENSDARG00000037892.7 transcript:ENSDART00000055228.7 gene_biotype:protein_coding transcript_biotype:protein_coding gene_symbol:psmc3ip description:PSMC3 interacting protein [Source:ZFIN;Acc:ZDB-GENE-040625-125]		3	24.424	1.71849e+06	1.86865e+06	1.20597e+06	645459	1.01006e+06	1.35599e+06	1.86865e+06	2.3548e+06	11	0.710384	0.0484381
ENSDARP00000106096.2	pep chromosome:GRCz11:18:12839126:12858016:-1 gene:ENSDARG00000042496.7 transcript:ENSDART00000130343.3 gene_biotype:protein_coding transcript_biotype:protein_coding gene_symbol:parp12a description:poly (ADP-ribose) polymerase family, member 12a [Source:ZFIN;Acc:ZDB-GENE-050419-6]	si:ch211-227d19.2	10	75.522	7.70483e+06	5.79201e+06	7.56312e+06	3.82801e+06	4.43676e+06	4.53995e+06	7.70483e+06	8.93503e+06	40	0.710011	0.00330175
ENSDARP00000146386.1	pep chromosome:GRCz11:4:20085114:20101972:1 gene:ENSDARG00000045540.6 transcript:ENSDART00000186698.1 gene_biotype:protein_coding transcript_biotype:protein_coding gene_symbol:ppp6r2a description:protein phosphatase 6, regulatory subunit 2a [Source:ZFIN;Acc:ZDB-GENE-030131-5428]		4	102.138	733339	437449	388773	258529	385131	287140	733339	688949	8	0.708365	0.0353642
ENSDARP00000053749.5	pep chromosome:GRCz11:8:50840565:50888806:-1 gene:ENSDARG00000078399.5 transcript:ENSDART00000053750.8 gene_biotype:protein_coding transcript_biotype:protein_coding gene_symbol:acsl2 description:acyl-CoA synthetase long chain family member 2 [Source:ZFIN;Acc:ZDB-GENE-130530-851]		6	75.874	761077	1.15748e+06	1.01683e+06	631374	536042	606855	1.21958e+06	1.45861e+06	11	0.708258	0.00635898
ENSDARP00000125076.1_x000D_; ENSDARP00000100305.2_x000D_; ENSDARP00000157221.1	pep chromosome:GRCz11:10:8947228:8956742:-1 gene:ENSDARG00000077202.5 transcript:ENSDART00000150192.2 gene_biotype:protein_coding transcript_biotype:protein_coding gene_symbol:mocs2 description:molybdenum cofactor synthesis 2 [Source:ZFIN;Acc:ZDB-GENE-110411-53]<|>pep chromosome:GRCz11:10:8947348:8955413:-1 gene:ENSDARG00000077202.5 transcript:ENSDART00000110628.4 gene_biotype:protein_coding tran…	LOC103911725	3	17.711	4.26001e+06	4.82924e+06	5.09869e+06	2.11992e+06	2.82259e+06	4.04096e+06	5.09869e+06	6.0856e+06	11	0.705684	0.0213662
ENSDARP00000021492.7	pep chromosome:GRCz11:2:58513535:58581663:-1 gene:ENSDARG00000019917.9 transcript:ENSDART00000004431.9 gene_biotype:protein_coding transcript_biotype:protein_coding gene_symbol:epb41l3b description:erythrocyte membrane protein band 4.1-like 3b [Source:ZFIN;Acc:ZDB-GENE-021106-1]		3	94.237	285811	289529	334741	159764	197970	201940	334741	395462	13	0.705557	0.00228098
ENSDARP00000066557.4	pep chromosome:GRCz11:24:37709191:37721739:1 gene:ENSDARG00000045257.6 transcript:ENSDART00000066558.5 gene_biotype:protein_coding transcript_biotype:protein_coding gene_symbol:decr2 description:2,4-dienoyl CoA reductase 2, peroxisomal [Source:NCBI gene;Acc:406623]	decr2	5	31.979	2.0144e+06	1.50946e+06	1.8373e+06	1.15557e+06	919854	1.21208e+06	2.0144e+06	2.17058e+06	19	0.705467	0.00478704
ENSDARP00000027310.10	pep chromosome:GRCz11:4:8213063:8515824:1 gene:ENSDARG00000076014.6 transcript:ENSDART00000027829.10 gene_biotype:protein_coding transcript_biotype:protein_coding gene_symbol:ERC1 description:si:dkey-222l13.1 [Source:ZFIN;Acc:ZDB-GENE-110411-39]	erc1b	4	124.65	631506	483261	377745	223896	336891	353759	633824	608985	16	0.703711	0.0267845
ENSDARP00000093302.3	pep chromosome:GRCz11:3:40164129:40168482:1 gene:ENSDARG00000070061.4 transcript:ENSDART00000102526.4 gene_biotype:protein_coding transcript_biotype:protein_coding gene_symbol:gfer description:growth factor, augmenter of liver regeneration (ERV1 homolog, S. cerevisiae) [Source:ZFIN;Acc:ZDB-GENE-060810-186]	im:7163713	2	21.559	2.95085e+06	2.95478e+06	2.2071e+06	1.47323e+06	1.66939e+06	1.81167e+06	2.95478e+06	3.72348e+06	9	0.70357	0.00417803
ENSDARP00000017636.5	pep chromosome:GRCz11:5:43798345:43805610:-1 gene:ENSDARG00000018494.7 transcript:ENSDART00000028099.7 gene_biotype:protein_coding transcript_biotype:protein_coding gene_symbol:smn1 description:survival of motor neuron 1, telomeric [Source:NCBI gene;Acc:30432]	smn1	4	30.967	6.33035e+06	5.86134e+06	4.86445e+06	3.56294e+06	3.0472e+06	3.85317e+06	7.72789e+06	7.38621e+06	12	0.703066	0.00328824
ENSDARP00000100328.3	pep chromosome:GRCz11:CHR_ALT_CTG17_2_1:19427783:19468182:-1 gene:ENSDARG00000109655.1 transcript:ENSDART00000109826.5 gene_biotype:protein_coding transcript_biotype:protein_coding gene_symbol:dicer1 description:dicer 1, ribonuclease type III [Source:NCBI gene;Acc:324724]		26	210.705	2.08383e+06	2.00962e+06	2.26196e+06	1.19556e+06	1.34679e+06	1.37283e+06	2.26196e+06	2.67227e+06	90	0.699792	0.00102323
ENSDARP00000140765.1	pep chromosome:GRCz11:21:7121942:7128064:1 gene:ENSDARG00000103198.2 transcript:ENSDART00000171603.2 gene_biotype:protein_coding transcript_biotype:protein_coding gene_symbol:mrps2 description:mitochondrial ribosomal protein S2 [Source:ZFIN;Acc:ZDB-GENE-070112-992]		2	29.428	1.22198e+06	858876	1.14497e+06	670517	620965	675003	1.22198e+06	1.35266e+06	6	0.698715	0.00407039
ENSDARP00000119980.3_x000D_; ENSDARP00000139983.2	pep chromosome:GRCz11:15:44201056:44205528:1 gene:ENSDARG00000114883.1 transcript:ENSDART00000148336.3 gene_biotype:protein_coding transcript_biotype:protein_coding gene_symbol:CU655961.4<|>pep chromosome:GRCz11:15:44201056:44205528:1 gene:ENSDARG00000114883.1 transcript:ENSDART00000162433.2 gene_biotype:protein_coding transcript_biotype:protein_coding gene_symbol:CU655961.4		1	50.619	97988.4	142314	86314.4	44586.2	73653	85826.4	142314	179338	11	0.698152	0.0480451
ENSDARP00000130227.1	pep chromosome:GRCz11:12:49003489:49032899:-1 gene:ENSDARG00000098983.2 transcript:ENSDART00000159356.2 gene_biotype:protein_coding transcript_biotype:protein_coding gene_symbol:CABZ01112656.1		2	16.894	3.74783e+06	2.78959e+06	3.28224e+06	2.61844e+06	1.44553e+06	2.12516e+06	3.74783e+06	3.87763e+06	12	0.697638	0.0223363
ENSDARP00000024104.8	pep chromosome:GRCz11:21:21633213:21641194:-1 gene:ENSDARG00000021149.9 transcript:ENSDART00000010282.9 gene_biotype:protein_coding transcript_biotype:protein_coding gene_symbol:cbr1l description:carbonyl reductase 1-like [Source:ZFIN;Acc:ZDB-GENE-030131-9642]		29	29.96	2.25375e+08	2.49368e+08	3.20777e+08	1.47592e+08	1.61902e+08	1.78831e+08	3.20777e+08	3.78965e+08	340	0.692282	0.00506861
ENSDARP00000154848.1_x000D_; ENSDARP00000103673.2	pep chromosome:GRCz11:CHR_ALT_CTG5_1_58:59029968:59076059:1 gene:ENSDARG00000110933.1 transcript:ENSDART00000187386.1 gene_biotype:protein_coding transcript_biotype:protein_coding gene_symbol:rabep1 description:rabaptin, RAB GTPase binding effector protein 1 [Source:ZFIN;Acc:ZDB-GENE-060526-165]<|>pep chromosome:GRCz11:5:59030179:59079687:1 gene:ENSDARG00000059600.6 transcript:ENSDART00000110182.…		9	97.218	1.27755e+06	1.47088e+06	1.56953e+06	727581	1.09121e+06	884248	1.56953e+06	1.85424e+06	38	0.690257	0.00698493
ENSDARP00000072525.5	pep chromosome:GRCz11:20:26387179:26391958:-1 gene:ENSDARG00000055676.6 transcript:ENSDART00000078062.6 gene_biotype:protein_coding transcript_biotype:protein_coding gene_symbol:armt1 description:acidic residue methyltransferase 1 [Source:NCBI gene;Acc:541518]	armt1	21	51.743	1.78863e+07	1.5885e+07	2.41332e+07	1.11413e+07	1.21271e+07	1.20995e+07	2.41332e+07	2.85108e+07	100	0.689472	0.00636293
ENSDARP00000142458.1	pep chromosome:GRCz11:2:16160906:16172257:1 gene:ENSDARG00000087277.5 transcript:ENSDART00000135783.4 gene_biotype:protein_coding transcript_biotype:protein_coding gene_symbol:selenoj description:selenoprotein J [Source:ZFIN;Acc:ZDB-GENE-030131-4163]		6	37.081	2.07305e+06	2.80735e+06	2.3651e+06	1.34506e+06	1.44178e+06	1.70117e+06	3.08239e+06	3.5377e+06	34	0.686939	0.00450112
ENSDARP00000098003.3	pep chromosome:GRCz11:24:984822:1010467:-1 gene:ENSDARG00000076791.5 transcript:ENSDART00000114544.4 gene_biotype:protein_coding transcript_biotype:protein_coding gene_symbol:cdk13 description:cyclin-dependent kinase 13 [Source:ZFIN;Acc:ZDB-GENE-030131-4975]		3	141.738	459789	317001	433568	198266	271166	283343	459789	512215	7	0.684185	0.0135004
ENSDARP00000143624.2	pep chromosome:GRCz11:12:27569125:27588299:-1 gene:ENSDARG00000054707.6 transcript:ENSDART00000178023.2 gene_biotype:protein_coding transcript_biotype:protein_coding gene_symbol:dhx8 description:DEAH (Asp-Glu-Ala-His) box polypeptide 8 [Source:ZFIN;Acc:ZDB-GENE-050809-39]		7	141.16	257815	385688	380884	182336	233905	214137	385688	486028	32	0.684023	0.0110318
ENSDARP00000033890.5_x000D_; ENSDARP00000118469.1	pep chromosome:GRCz11:13:48747449:48756036:-1 gene:ENSDARG00000021853.9 transcript:ENSDART00000035018.7 gene_biotype:protein_coding transcript_biotype:protein_coding gene_symbol:ntpcr description:nucleoside-triphosphatase, cancer-related [Source:ZFIN;Acc:ZDB-GENE-040801-200]<|>pep chromosome:GRCz11:13:48748619:48756082:-1 gene:ENSDARG00000021853.9 transcript:ENSDART00000132895.2 gene_biotype:prot…		2	20.391	792548	794787	1.1273e+06	493356	586341	594372	1.1273e+06	1.33178e+06	8	0.682043	0.00734161
ENSDARP00000122374.1	pep chromosome:GRCz11:18:14693682:14705999:1 gene:ENSDARG00000026664.8 transcript:ENSDART00000132249.2 gene_biotype:protein_coding transcript_biotype:protein_coding gene_symbol:uri1 description:URI1 prefoldin like chaperone [Source:ZFIN;Acc:ZDB-GENE-050913-30]		4	58.367	1.31675e+06	1.44796e+06	1.35139e+06	826864	657159	1.14815e+06	1.44796e+06	1.82466e+06	16	0.682037	0.0145837
ENSDARP00000133919.2	pep chromosome:GRCz11:25:1631828:1687481:-1 gene:ENSDARG00000099798.3 transcript:ENSDART00000163553.2 gene_biotype:protein_coding transcript_biotype:protein_coding gene_symbol:mon2 description:MON2 homolog, regulator of endosome-to-Golgi trafficking [Source:ZFIN;Acc:ZDB-GENE-030131-2712]		5	191.256	198026	165200	242958	136715	120881	116628	242958	287029	13	0.681316	0.00585778
ENSDARP00000140559.1	pep chromosome:GRCz11:10:20070197:20128254:1 gene:ENSDARG00000005540.9 transcript:ENSDART00000172713.2 gene_biotype:protein_coding transcript_biotype:protein_coding gene_symbol:xpo7 description:exportin 7 [Source:ZFIN;Acc:ZDB-GENE-060628-2]		6	123.979	935868	776048	997976	609420	498637	578429	997976	1.179e+06	23	0.681296	0.0032047
ENSDARP00000135519.1	pep chromosome:GRCz11:19:48024457:48037702:1 gene:ENSDARG00000104889.2 transcript:ENSDART00000163823.2 gene_biotype:protein_coding transcript_biotype:protein_coding gene_symbol:kpnb1 description:karyopherin (importin) beta 1 [Source:ZFIN;Acc:ZDB-GENE-030131-2579]	wu:fc12b10	50	97.405	1.05612e+08	1.14798e+08	1.64206e+08	7.17392e+07	7.58355e+07	8.88973e+07	1.64206e+08	1.93992e+08	483	0.680465	0.0110423
ENSDARP00000001459.9	pep chromosome:GRCz11:19:7173613:7179694:1 gene:ENSDARG00000001169.12 transcript:ENSDART00000001331.10 gene_biotype:protein_coding transcript_biotype:protein_coding gene_symbol:hsd17b8 description:hydroxysteroid (17-beta) dehydrogenase 8 [Source:ZFIN;Acc:ZDB-GENE-010110-1]		8	26.966	9.86781e+06	8.90793e+06	1.1417e+07	6.08916e+06	5.75081e+06	6.99647e+06	1.21264e+07	1.34879e+07	50	0.678097	0.00298625
ENSDARP00000139799.1	pep chromosome:GRCz11:20:54213688:54245256:-1 gene:ENSDARG00000100209.2 transcript:ENSDART00000170482.2 gene_biotype:protein_coding transcript_biotype:protein_coding gene_symbol:prpf39 description:PRP39 pre-mRNA processing factor 39 homolog (yeast) [Source:NCBI gene;Acc:368864]	prpf39	23	85.893	1.12458e+07	1.04432e+07	1.14576e+07	6.27504e+06	7.36744e+06	7.11186e+06	1.14576e+07	1.3536e+07	120	0.677675	0.00125193
ENSDARP00000155658.1_x000D_; ENSDARP00000128597.1_x000D_; ENSDARP00000156895.1	pep chromosome:GRCz11:CHR_ALT_CTG17_2_4:23212727:23221504:-1 gene:ENSDARG00000110498.1 transcript:ENSDART00000181869.1 gene_biotype:protein_coding transcript_biotype:protein_coding gene_symbol:fam98a description:family with sequence similarity 98 member A [Source:ZFIN;Acc:ZDB-GENE-091202-6]<|>pep chromosome:GRCz11:17:23212727:23221504:-1 gene:ENSDARG00000078391.5 transcript:ENSDART00000156411.2 g…		12	55.712	1.04003e+07	9.98483e+06	1.08762e+07	6.52511e+06	5.95594e+06	7.11072e+06	1.08762e+07	1.28491e+07	59	0.677024	0.00127254
ENSDARP00000025396.6	pep chromosome:GRCz11:18:7015283:7031443:-1 gene:ENSDARG00000005115.10 transcript:ENSDART00000005405.8 gene_biotype:protein_coding transcript_biotype:protein_coding gene_symbol:calub description:calumenin b [Source:NCBI gene;Acc:394057]	Calu	45	37.387	2.68889e+08	2.67307e+08	2.65164e+08	1.56822e+08	1.58537e+08	1.88265e+08	2.68889e+08	3.36849e+08	443	0.675228	0.00136659
ENSDARP00000144680.1	pep chromosome:GRCz11:15:29113616:29122395:1 gene:ENSDARG00000013804.11 transcript:ENSDART00000191099.1 gene_biotype:protein_coding transcript_biotype:protein_coding gene_symbol:capns1b description:calpain, small subunit 1 b [Source:ZFIN;Acc:ZDB-GENE-030131-5206]		6	27.725	9.22823e+06	6.01729e+06	8.91165e+06	4.84108e+06	4.66832e+06	5.3843e+06	9.22823e+06	1.05282e+07	21	0.674624	0.010098
ENSDARP00000025522.6	pep chromosome:GRCz11:16:24669883:24672919:-1 gene:ENSDARG00000016856.8 transcript:ENSDART00000008326.7 gene_biotype:protein_coding transcript_biotype:protein_coding gene_symbol:pon2 description:paraoxonase 2 [Source:ZFIN;Acc:ZDB-GENE-030131-7116]	zgc:77556	9	39.571	5.59216e+06	5.18601e+06	6.46987e+06	2.81693e+06	3.47126e+06	4.73745e+06	6.46987e+06	7.64347e+06	94	0.672693	0.0155182
ENSDARP00000156353.1	pep chromosome:GRCz11:10:1434956:1523253:-1 gene:ENSDARG00000109022.2 transcript:ENSDART00000179510.2 gene_biotype:protein_coding transcript_biotype:protein_coding gene_symbol:WDR70 description:WD repeat domain 70 [Source:NCBI gene;Acc:101884837]		18	67.417	7.27221e+06	7.96281e+06	9.12835e+06	4.3258e+06	5.01762e+06	6.01657e+06	9.12835e+06	1.07842e+07	89	0.672371	0.00552783
ENSDARP00000089209.4	pep chromosome:GRCz11:7:56152267:56180680:-1 gene:ENSDARG00000068187.5 transcript:ENSDART00000098438.5 gene_biotype:protein_coding transcript_biotype:protein_coding gene_symbol:spg7 description:SPG7 matrix AAA peptidase subunit, paraplegin [Source:ZFIN;Acc:ZDB-GENE-030131-5391]		12	88.132	2.0751e+06	1.63741e+06	2.34961e+06	1.28619e+06	1.30812e+06	1.17579e+06	2.34961e+06	2.77582e+06	44	0.670931	0.00495444
ENSDARP00000113335.1	pep chromosome:GRCz11:2:10063792:10076225:1 gene:ENSDARG00000019924.8 transcript:ENSDART00000134554.2 gene_biotype:protein_coding transcript_biotype:protein_coding gene_symbol:cmpk description:cytidylate kinase [Source:NCBI gene;Acc:406383]		5	26.027	5.49718e+06	5.67329e+06	5.73324e+06	3.71449e+06	3.77802e+06	3.16827e+06	5.73324e+06	7.14923e+06	21	0.669245	0.00137973
ENSDARP00000137433.1_x000D_; ENSDARP00000140963.1	pep chromosome:GRCz11:25:25123385:25131755:1 gene:ENSDARG00000101251.2 transcript:ENSDART00000163892.2 gene_biotype:protein_coding transcript_biotype:protein_coding gene_symbol:ldha description:lactate dehydrogenase A4 [Source:NCBI gene;Acc:30496]<|>pep chromosome:GRCz11:25:25124684:25130698:1 gene:ENSDARG00000101251.2 transcript:ENSDART00000167542.2 gene_biotype:protein_coding transcript_biotype…	ldha	9	36.223	2.22921e+07	1.47142e+07	2.06583e+07	1.10476e+07	1.13958e+07	1.33963e+07	2.22921e+07	2.44056e+07	192	0.668794	0.009949
ENSDARP00000134933.1	pep chromosome:GRCz11:11:41078191:41084358:-1 gene:ENSDARG00000099306.3 transcript:ENSDART00000166999.3 gene_biotype:protein_coding transcript_biotype:protein_coding gene_symbol:zgc:175088 description:zgc:175088 [Source:ZFIN;Acc:ZDB-GENE-080204-124]		10	20.016	7.56252e+07	7.34054e+07	9.11334e+07	5.20036e+07	4.85942e+07	4.98491e+07	9.11334e+07	1.07665e+08	82	0.66859	0.00187645
ENSDARP00000129549.2	pep chromosome:GRCz11:15:499848:506010:-1 gene:ENSDARG00000007722.10 transcript:ENSDART00000155472.2 gene_biotype:protein_coding transcript_biotype:protein_coding gene_symbol:nudt8 description:nudix (nucleoside diphosphate linked moiety X)-type motif 8 [Source:ZFIN;Acc:ZDB-GENE-061013-219]		4	32.742	1.53736e+06	1.28617e+06	1.59813e+06	900756	984007	889612	1.59813e+06	1.88803e+06	14	0.667578	0.00205872
ENSDARP00000067677.6	pep chromosome:GRCz11:25:10547228:10553685:1 gene:ENSDARG00000046030.7 transcript:ENSDART00000067678.7 gene_biotype:protein_coding transcript_biotype:protein_coding gene_symbol:zgc:110339 description:zgc:110339 [Source:ZFIN;Acc:ZDB-GENE-050417-323]		14	26.81	1.63883e+08	1.33945e+08	1.8148e+08	9.49135e+07	9.59515e+07	1.09358e+08	1.8148e+08	2.14399e+08	160	0.666665	0.00394263
ENSDARP00000033279.5	pep chromosome:GRCz11:7:50395856:50397968:1 gene:ENSDARG00000020473.8 transcript:ENSDART00000032324.6 gene_biotype:protein_coding transcript_biotype:protein_coding gene_symbol:hddc3 description:HD domain containing 3 [Source:NCBI gene;Acc:550533]		11	20.373	2.51919e+07	2.30184e+07	2.89824e+07	1.36062e+07	1.62783e+07	1.89799e+07	2.89824e+07	3.42396e+07	67	0.666414	0.00594739
ENSDARP00000153975.1	pep chromosome:GRCz11:6:23026170:23057363:1 gene:ENSDARG00000020820.9 transcript:ENSDART00000186683.1 gene_biotype:protein_coding transcript_biotype:protein_coding gene_symbol:srp68 description:signal recognition particle 68 [Source:ZFIN;Acc:ZDB-GENE-040831-3]		17	70.667	6.42223e+06	6.73251e+06	9.11312e+06	4.00068e+06	4.94692e+06	4.99095e+06	9.11312e+06	1.07662e+07	105	0.665357	0.00826666
ENSDARP00000129831.1_x000D_; ENSDARP00000128018.1	pep chromosome:GRCz11:3:32325143:32337653:-1 gene:ENSDARG00000096849.3 transcript:ENSDART00000156918.3 gene_biotype:protein_coding transcript_biotype:protein_coding gene_symbol:si:dkey-16p21.8 description:si:dkey-16p21.8 [Source:ZFIN;Acc:ZDB-GENE-131121-428]<|>pep chromosome:GRCz11:3:32325145:32337695:-1 gene:ENSDARG00000096849.3 transcript:ENSDART00000156551.2 gene_biotype:protein_coding transcr…		3	5.615	8.92926e+07	7.89974e+07	5.92578e+07	3.69069e+07	5.12553e+07	5.54159e+07	9.65508e+07	9.95492e+07	28	0.665153	0.0194511
ENSDARP00000110861.1	pep chromosome:GRCz11:25:6280991:6292270:-1 gene:ENSDARG00000007755.10 transcript:ENSDART00000130809.3 gene_biotype:protein_coding transcript_biotype:protein_coding gene_symbol:wdr61 description:WD repeat domain 61 [Source:NCBI gene;Acc:393827]		6	33.933	5.1316e+06	4.12166e+06	5.61153e+06	2.12644e+06	3.61878e+06	3.87628e+06	5.61153e+06	6.62944e+06	33	0.664137	0.0352556
ENSDARP00000102559.3	pep chromosome:GRCz11:9:56413986:56420087:-1 gene:ENSDARG00000091138.3 transcript:ENSDART00000112016.4 gene_biotype:protein_coding transcript_biotype:protein_coding gene_symbol:actr3 description:actin related protein 3 [Source:ZFIN;Acc:ZDB-GENE-040428-2]		6	25.833	3.83365e+07	2.83193e+07	4.11097e+07	2.10577e+07	2.28302e+07	2.34748e+07	4.11097e+07	4.85668e+07	34	0.661192	0.00643804
ENSDARP00000076204.4	pep chromosome:GRCz11:11:11319141:11331052:-1 gene:ENSDARG00000058824.7 transcript:ENSDART00000081765.6 gene_biotype:protein_coding transcript_biotype:protein_coding gene_symbol:mrpl4 description:mitochondrial ribosomal protein L4 [Source:NCBI gene;Acc:553771]	mrpl4	5	33.899	2.39708e+06	1.87839e+06	2.83391e+06	1.66601e+06	1.38777e+06	1.40561e+06	2.83391e+06	3.34797e+06	9	0.657732	0.00909579
ENSDARP00000079663.5	pep chromosome:GRCz11:16:36721627:36746837:-1 gene:ENSDARG00000060469.7 transcript:ENSDART00000085228.6 gene_biotype:protein_coding transcript_biotype:protein_coding gene_symbol:pik3r4 description:phosphoinositide-3-kinase, regulatory subunit 4 [Source:ZFIN;Acc:ZDB-GENE-050309-84]	pik3r4	3	151.514	160491	102041	179421	84194.5	96068.6	93003.6	179421	211967	20	0.655231	0.0218815
ENSDARP00000015592.4	pep chromosome:GRCz11:19:25465025:25467185:1 gene:ENSDARG00000002613.5 transcript:ENSDART00000018553.5 gene_biotype:protein_coding transcript_biotype:protein_coding gene_symbol:rpa3 description:replication protein A3 [Source:ZFIN;Acc:ZDB-GENE-040426-977]		10	13.468	1.07577e+08	9.68782e+07	1.20132e+08	6.77604e+07	7.04026e+07	6.72164e+07	1.20132e+08	1.41924e+08	104	0.655045	0.00179538
ENSDARP00000105253.1	pep chromosome:GRCz11:14:49220026:49245819:1 gene:ENSDARG00000043359.5 transcript:ENSDART00000128744.3 gene_biotype:protein_coding transcript_biotype:protein_coding gene_symbol:rmnd5b description:required for meiotic nuclear division 5 homolog B [Source:ZFIN;Acc:ZDB-GENE-040426-1744]	zgc:73277	2	44.61	334352	229811	307797	198844	205801	148160	334352	363630	4	0.654582	0.0144309
ENSDARP00000131320.1	pep chromosome:GRCz11:14:4178236:4184702:1 gene:ENSDARG00000040463.6 transcript:ENSDART00000162015.2 gene_biotype:protein_coding transcript_biotype:protein_coding gene_symbol:slc25a51b description:solute carrier family 25 member 51b [Source:ZFIN;Acc:ZDB-GENE-140328-2]		11	33.342	9.00996e+06	5.5023e+06	7.71638e+06	5.34184e+06	4.32324e+06	4.24761e+06	9.00996e+06	9.11609e+06	47	0.65446	0.0171194
ENSDARP00000134906.1_x000D_; ENSDARP00000154292.1	pep chromosome:GRCz11:5:69641212:69649062:-1 gene:ENSDARG00000091402.4 transcript:ENSDART00000170885.3 gene_biotype:protein_coding transcript_biotype:protein_coding gene_symbol:eif2b1 description:eukaryotic translation initiation factor 2B, subunit 1 alpha [Source:ZFIN;Acc:ZDB-GENE-040625-25]<|>pep chromosome:GRCz11:CHR_ALT_CTG5_1_61:69641212:69648748:-1 gene:ENSDARG00000114640.1 transcript:ENSDA…	zgc:86660	9	33.551	2.75055e+06	2.93086e+06	4.27508e+06	1.96049e+06	2.01932e+06	2.23362e+06	4.27508e+06	5.05056e+06	29	0.654176	0.0115636
ENSDARP00000004160.5	pep chromosome:GRCz11:13:36923052:36934915:1 gene:ENSDARG00000019487.8 transcript:ENSDART00000026313.8 gene_biotype:protein_coding transcript_biotype:protein_coding gene_symbol:tmx1 description:thioredoxin-related transmembrane protein 1 [Source:ZFIN;Acc:ZDB-GENE-030131-2327]	txndc	3	32.317	1.33521e+06	1.20697e+06	1.49236e+06	797770	770154	1.00593e+06	1.49236e+06	1.76307e+06	12	0.653423	0.00478089
ENSDARP00000047864.7	pep chromosome:GRCz11:3:3386221:3398383:-1 gene:ENSDARG00000115817.1 transcript:ENSDART00000047865.9 gene_biotype:protein_coding transcript_biotype:protein_coding gene_symbol:si:dkey-46g23.2 description:si:dkey-46g23.2 [Source:ZFIN;Acc:ZDB-GENE-070705-476]		40	158.263	4.35053e+07	2.71208e+07	2.09182e+07	2.15069e+07	1.73902e+07	1.69697e+07	4.35053e+07	4.08718e+07	260	0.653105	0.0468575
ENSDARP00000010591.5	pep chromosome:GRCz11:2:374365:389867:-1 gene:ENSDARG00000005218.7 transcript:ENSDART00000004848.7 gene_biotype:protein_coding transcript_biotype:protein_coding gene_symbol:wrnip1 description:WRN helicase interacting protein 1 [Source:ZFIN;Acc:ZDB-GENE-040426-2415]	zgc:85976	2	59.542	366696	247934	290088	188016	169156	213314	366696	344499	8	0.652947	0.00919107
ENSDARP00000093036.4	pep chromosome:GRCz11:4:12033873:12040345:-1 gene:ENSDARG00000058366.8 transcript:ENSDART00000102260.6 gene_biotype:protein_coding transcript_biotype:protein_coding gene_symbol:si:dkey-222f8.3 description:si:dkey-222f8.3 [Source:ZFIN;Acc:ZDB-GENE-030131-3658]	braf	2	33.385	631494	1.15358e+06	1.1296e+06	520366	556344	731643	1.16654e+06	1.45369e+06	11	0.652638	0.0446707
ENSDARP00000150216.1	pep chromosome:GRCz11:13:47007075:47178279:1 gene:ENSDARG00000075687.5 transcript:ENSDART00000183205.1 gene_biotype:protein_coding transcript_biotype:protein_coding gene_symbol:anapc1 description:anaphase promoting complex subunit 1 [Source:ZFIN;Acc:ZDB-GENE-081107-12]		4	215.037	80520.1	77005.6	128905	59801.5	61881.1	55650.5	128905	152288	8	0.652159	0.0189154
ENSDARP00000119861.1	pep chromosome:GRCz11:20:1293988:1314537:-1 gene:ENSDARG00000015201.12 transcript:ENSDART00000144288.3 gene_biotype:protein_coding transcript_biotype:protein_coding gene_symbol:pcmt description:protein-L-isoaspartate (D-aspartate) O-methyltransferase [Source:NCBI gene;Acc:30751]		9	28.595	6.10776e+06	6.36273e+06	5.80517e+06	3.39728e+06	3.62491e+06	4.73498e+06	6.36273e+06	8.01803e+06	56	0.650648	0.00502991
ENSDARP00000157569.1_x000D_; ENSDARP00000006831.4	pep chromosome:GRCz11:CHR_ALT_CTG1_1_11:17535212:17541557:1 gene:ENSDARG00000113754.1 transcript:ENSDART00000190304.1 gene_biotype:protein_coding transcript_biotype:protein_coding gene_symbol:casp3a description:caspase 3, apoptosis-related cysteine peptidase a [Source:ZFIN;Acc:ZDB-GENE-011210-1]<|>pep chromosome:GRCz11:1:17527378:17536307:1 gene:ENSDARG00000017905.9 transcript:ENSDART00000005593.…		17	31.467	3.18354e+07	2.58612e+07	3.62556e+07	1.90849e+07	1.93249e+07	2.10707e+07	3.62556e+07	4.28322e+07	115	0.647163	0.00495158
ENSDARP00000090576.4	pep chromosome:GRCz11:9:48043162:48077034:-1 gene:ENSDARG00000075989.4 transcript:ENSDART00000099803.5 gene_biotype:protein_coding transcript_biotype:protein_coding gene_symbol:arpc2 description:actin related protein 2/3 complex, subunit 2 [Source:ZFIN;Acc:ZDB-GENE-030131-5276]	fk84a07	13	34.446	2.05158e+07	1.40809e+07	2.43943e+07	1.22915e+07	1.25394e+07	1.19056e+07	2.43943e+07	2.88193e+07	88	0.647086	0.0179028
ENSDARP00000078125.5_x000D_; ENSDARP00000147706.1	pep chromosome:GRCz11:2:49844630:49860723:-1 gene:ENSDARG00000059857.6 transcript:ENSDART00000083690.6 gene_biotype:protein_coding transcript_biotype:protein_coding gene_symbol:blvra description:biliverdin reductase A [Source:ZFIN;Acc:ZDB-GENE-060929-312]<|>pep chromosome:GRCz11:2:49844734:49854432:-1 gene:ENSDARG00000059857.6 transcript:ENSDART00000180731.1 gene_biotype:protein_coding transcript…		22	32.81	2.54147e+07	2.39325e+07	3.38457e+07	1.65744e+07	1.7173e+07	1.88942e+07	3.38457e+07	3.99852e+07	153	0.645523	0.00645247
ENSDARP00000079733.5	pep chromosome:GRCz11:13:36666662:36680531:-1 gene:ENSDARG00000060500.6 transcript:ENSDART00000085298.6 gene_biotype:protein_coding transcript_biotype:protein_coding gene_symbol:l2hgdh description:L-2-hydroxyglutarate dehydrogenase [Source:ZFIN;Acc:ZDB-GENE-090319-6]	si:ch211-67f24.10	19	49.485	2.42497e+07	2.52694e+07	3.32929e+07	1.58951e+07	1.83819e+07	1.82407e+07	3.32929e+07	3.9332e+07	101	0.645513	0.00591462
ENSDARP00000063716.6	pep chromosome:GRCz11:8:15251448:15253800:1 gene:ENSDARG00000043402.7 transcript:ENSDART00000063717.7 gene_biotype:protein_coding transcript_biotype:protein_coding gene_symbol:zgc:171480 description:zgc:171480 [Source:ZFIN;Acc:ZDB-GENE-080204-83]		3	15.694	8.43651e+06	1.08171e+07	8.38726e+06	5.23629e+06	5.06592e+06	7.54144e+06	1.26576e+07	1.36312e+07	20	0.645292	0.014876
ENSDARP00000052351.4	pep chromosome:GRCz11:19:27448625:27453644:1 gene:ENSDARG00000036063.5 transcript:ENSDART00000052352.5 gene_biotype:protein_coding transcript_biotype:protein_coding gene_symbol:ppp1r11 description:protein phosphatase 1, regulatory (inhibitor) subunit 11 [Source:NCBI gene;Acc:550290]	ppp1r11; zgc:110245	2	13.098	1.05979e+07	8.54558e+06	1.11951e+07	5.84493e+06	6.12595e+06	7.4076e+06	1.37218e+07	1.32258e+07	23	0.644852	0.00588842
ENSDARP00000138895.1	pep chromosome:GRCz11:7:59200481:59210934:-1 gene:ENSDARG00000099116.3 transcript:ENSDART00000158996.3 gene_biotype:protein_coding transcript_biotype:protein_coding gene_symbol:nagk description:N-acetylglucosamine kinase [Source:ZFIN;Acc:ZDB-GENE-070928-19]	zgc:171682	12	37.041	2.00638e+07	1.53037e+07	2.96111e+07	1.1957e+07	1.44606e+07	1.37577e+07	2.96111e+07	3.49824e+07	71	0.644799	0.033672
ENSDARP00000139530.1	pep chromosome:GRCz11:7:69308270:69352424:-1 gene:ENSDARG00000102394.3 transcript:ENSDART00000170714.3 gene_biotype:protein_coding transcript_biotype:protein_coding gene_symbol:ap1g1 description:adaptor related protein complex 1 subunit gamma 1 [Source:ZFIN;Acc:ZDB-GENE-030131-3187]		15	91.036	2.25224e+08	1.73993e+08	2.86203e+08	1.33612e+08	1.55172e+08	1.42169e+08	2.86203e+08	3.38119e+08	109	0.642635	0.014436
ENSDARP00000107677.2	pep chromosome:GRCz11:14:48045193:48065365:1 gene:ENSDARG00000038835.7 transcript:ENSDART00000124773.4 gene_biotype:protein_coding transcript_biotype:protein_coding gene_symbol:ppid description:peptidylprolyl isomerase D [Source:ZFIN;Acc:ZDB-GENE-040625-34]	wu:fb18b07	30	41.256	1.13911e+08	1.4374e+08	1.4468e+08	7.41381e+07	8.46001e+07	9.9398e+07	1.4468e+08	1.81135e+08	311	0.641976	0.00691132
ENSDARP00000059401.5_x000D_; ENSDARP00000148763.1_x000D_; ENSDARP00000113386.1	pep chromosome:GRCz11:9:21358977:21363501:1 gene:ENSDARG00000040584.7 transcript:ENSDART00000059402.6 gene_biotype:protein_coding transcript_biotype:protein_coding gene_symbol:eef1akmt1 description:EEF1A lysine methyltransferase 1 [Source:NCBI gene;Acc:404619]<|>pep chromosome:GRCz11:CHR_ALT_CTG9_1_7:21354595:21357236:1 gene:ENSDARG00000114813.1 transcript:ENSDART00000183679.1 gene_biotype:protei…		2	18.888	3.39617e+06	2.62315e+06	4.43715e+06	2.04849e+06	1.9877e+06	2.56141e+06	4.43715e+06	5.24203e+06	8	0.640749	0.0218207
ENSDARP00000069524.4	pep chromosome:GRCz11:3:37649436:37660860:1 gene:ENSDARG00000053070.5 transcript:ENSDART00000075039.5 gene_biotype:protein_coding transcript_biotype:protein_coding gene_symbol:gosr2 description:golgi SNAP receptor complex member 2 [Source:ZFIN;Acc:ZDB-GENE-030131-3290]	wu:fc33b02	5	24.555	4.61991e+06	4.86916e+06	3.43708e+06	2.14868e+06	3.61371e+06	2.63173e+06	4.86916e+06	6.13591e+06	30	0.639928	0.0280386
ENSDARP00000116265.1_x000D_; ENSDARP00000152662.1	pep chromosome:GRCz11:8:19232238:19246342:-1 gene:ENSDARG00000043084.6 transcript:ENSDART00000147172.2 gene_biotype:protein_coding transcript_biotype:protein_coding gene_symbol:abhd17ab description:abhydrolase domain containing 17Ab [Source:ZFIN;Acc:ZDB-GENE-081105-136]<|>pep chromosome:GRCz11:CHR_ALT_CTG8_1_3:19208572:19219912:-1 gene:ENSDARG00000109731.1 transcript:ENSDART00000184427.1 gene_bio…		3	35.118	1.02601e+06	819700	1.05883e+06	642286	638136	575682	1.05883e+06	1.2509e+06	5	0.638703	0.00368124
ENSDARP00000011529.7	pep chromosome:GRCz11:20:30578967:30610170:1 gene:ENSDARG00000003058.11 transcript:ENSDART00000010494.10 gene_biotype:protein_coding transcript_biotype:protein_coding gene_symbol:fgfr1op description:FGFR1 oncogene partner [Source:ZFIN;Acc:ZDB-GENE-090417-1]	ccr6a	2	56.214	216393	152806	220400	113745	149865	113484	220400	260379	9	0.637841	0.015111
ENSDARP00000151877.1	pep chromosome:GRCz11:5:4523633:4532516:-1 gene:ENSDARG00000117133.1 transcript:ENSDART00000192398.1 gene_biotype:protein_coding transcript_biotype:protein_coding gene_symbol:cst14b.1 description:cystatin 14b, tandem duplicate 1 [Source:NCBI gene;Acc:768128]	zgc:153129	4	11.188	4.8448e+07	7.00202e+07	4.42582e+07	2.82993e+07	3.81959e+07	3.69162e+07	7.00202e+07	8.82365e+07	37	0.637238	0.0214738
ENSDARP00000134914.1	pep chromosome:GRCz11:3:13582019:13599482:-1 gene:ENSDARG00000104173.2 transcript:ENSDART00000166639.2 gene_biotype:protein_coding transcript_biotype:protein_coding gene_symbol:tufm description:Tu translation elongation factor, mitochondrial [Source:ZFIN;Acc:ZDB-GENE-050320-73]	zgc:110766	49	49.213	2.13175e+08	1.78491e+08	2.26581e+08	1.27299e+08	1.3358e+08	1.35167e+08	2.26581e+08	2.67682e+08	473	0.635749	0.00268532
ENSDARP00000038400.7	pep chromosome:GRCz11:13:36585399:36593618:1 gene:ENSDARG00000028327.10 transcript:ENSDART00000030211.9 gene_biotype:protein_coding transcript_biotype:protein_coding gene_symbol:gmfb description:glia maturation factor, beta [Source:ZFIN;Acc:ZDB-GENE-040426-2114]	fc25b01; LOC107602964; LOC107654952; LOC107736518; LOC113112481	15	16.861	1.30695e+08	2.15287e+08	2.3931e+08	1.11245e+08	1.21186e+08	1.33321e+08	2.3931e+08	2.82719e+08	140	0.635159	0.0325323
ENSDARP00000149346.1_x000D_; ENSDARP00000114877.1_x000D_; ENSDARP00000075537.2_x000D_; ENSDARP00000144115.1	pep chromosome:GRCz11:2:10821579:10857271:1 gene:ENSDARG00000058267.7 transcript:ENSDART00000179694.1 gene_biotype:protein_coding transcript_biotype:protein_coding gene_symbol:glmna description:glomulin, FKBP associated protein a [Source:ZFIN;Acc:ZDB-GENE-041114-120]<|>pep chromosome:GRCz11:2:10821127:10857898:1 gene:ENSDARG00000058267.7 transcript:ENSDART00000145770.4 gene_biotype:protein_coding…	glmnl	4	67.21	842159	919472	1.0271e+06	466039	624251	730305	1.0271e+06	1.21341e+06	18	0.634777	0.0133949
ENSDARP00000026663.7	pep chromosome:GRCz11:12:17201522:17323341:1 gene:ENSDARG00000012453.10 transcript:ENSDART00000014536.10 gene_biotype:protein_coding transcript_biotype:protein_coding gene_symbol:rnls description:renalase, FAD-dependent amine oxidase [Source:ZFIN;Acc:ZDB-GENE-040718-351]		11	38.073	1.52116e+07	1.37418e+07	2.07921e+07	9.74358e+06	1.02742e+07	1.15989e+07	2.07921e+07	2.45637e+07	83	0.634751	0.011175
ENSDARP00000136678.1	pep chromosome:GRCz11:8:411977:418997:-1 gene:ENSDARG00000103464.1 transcript:ENSDART00000166683.1 gene_biotype:protein_coding transcript_biotype:protein_coding gene_symbol:pggt1b description:protein geranylgeranyltransferase type I, beta subunit [Source:ZFIN;Acc:ZDB-GENE-050913-85]		2	35.52	1.38877e+06	1.21208e+06	1.7316e+06	1.07548e+06	810847	894914	1.7316e+06	2.0457e+06	12	0.633701	0.0107909
ENSDARP00000122656.2	pep chromosome:GRCz11:20:28869969:28884800:-1 gene:ENSDARG00000027734.11 transcript:ENSDART00000134564.3 gene_biotype:protein_coding transcript_biotype:protein_coding gene_symbol:srsf5b description:serine and arginine rich splicing factor 5b [Source:ZFIN;Acc:ZDB-GENE-040718-354]	sfrs5b	3	32.247	4.82096e+06	4.54028e+06	3.22839e+06	1.86454e+06	3.19756e+06	3.17595e+06	5.3683e+06	5.72147e+06	30	0.633314	0.0464147
ENSDARP00000140363.1	pep chromosome:GRCz11:3:49504919:49514874:-1 gene:ENSDARG00000101037.2 transcript:ENSDART00000167179.2 gene_biotype:protein_coding transcript_biotype:protein_coding gene_symbol:asf1ba description:anti-silencing function 1Ba histone chaperone [Source:NCBI gene;Acc:386897]	asf1ba	9	21.929	2.0353e+07	2.06669e+07	3.04779e+07	1.47197e+07	1.28075e+07	1.82398e+07	3.04779e+07	3.60064e+07	42	0.632831	0.0213786
ENSDARP00000097506.3	pep chromosome:GRCz11:22:20689958:20695237:-1 gene:ENSDARG00000076474.5 transcript:ENSDART00000112722.5 gene_biotype:protein_coding transcript_biotype:protein_coding gene_symbol:org description:oogenesis-related gene [Source:ZFIN;Acc:ZDB-GENE-050208-584]	si:dkey-29d12.5	14	23.96	2.51146e+08	3.14699e+08	3.84733e+08	1.85159e+08	2.0381e+08	2.16129e+08	3.84733e+08	4.54521e+08	181	0.632825	0.0104783
ENSDARP00000115589.1	pep chromosome:GRCz11:6:34931597:34938746:-1 gene:ENSDARG00000074242.5 transcript:ENSDART00000131610.2 gene_biotype:protein_coding transcript_biotype:protein_coding gene_symbol:serbp1a description:SERPINE1 mRNA binding protein 1a [Source:ZFIN;Acc:ZDB-GENE-030131-7389]	PAI-RBP1	20	43.195	4.46206e+07	3.67944e+07	3.47746e+07	2.48873e+07	2.30046e+07	2.6802e+07	4.46206e+07	4.63668e+07	190	0.631854	0.00383871
ENSDARP00000026625.7	pep chromosome:GRCz11:6:42038358:42049350:-1 gene:ENSDARG00000003961.8 transcript:ENSDART00000022949.8 gene_biotype:protein_coding transcript_biotype:protein_coding gene_symbol:parp3 description:poly (ADP-ribose) polymerase family, member 3 [Source:ZFIN;Acc:ZDB-GENE-030131-7435]		13	59.767	2.8439e+06	3.51219e+06	2.76137e+06	1.65197e+06	2.07709e+06	2.16136e+06	3.51219e+06	4.42591e+06	35	0.631647	0.00703683
ENSDARP00000070106.4	pep chromosome:GRCz11:8:8643943:8682536:1 gene:ENSDARG00000076303.6 transcript:ENSDART00000075624.7 gene_biotype:protein_coding transcript_biotype:protein_coding gene_symbol:usp11 description:ubiquitin specific peptidase 11 [Source:ZFIN;Acc:ZDB-GENE-081104-421]		4	112.809	545228	435296	386241	321879	281545	272227	545228	548541	15	0.631221	0.00711856
ENSDARP00000106737.2_x000D_; ENSDARP00000147054.1	pep chromosome:GRCz11:3:18840810:18920244:1 gene:ENSDARG00000088560.5 transcript:ENSDART00000128626.4 gene_biotype:protein_coding transcript_biotype:protein_coding gene_symbol:tmem104 description:transmembrane protein 104 [Source:ZFIN;Acc:ZDB-GENE-070822-4]<|>pep chromosome:GRCz11:3:18840810:18920244:1 gene:ENSDARG00000088560.5 transcript:ENSDART00000181137.1 gene_biotype:protein_coding transcrip…		2	55.176	101551	135788	176168	85654.2	97527.3	78382	176168	208124	3	0.630479	0.0232454
ENSDARP00000040792.5	pep chromosome:GRCz11:20:7052870:7069612:-1 gene:ENSDARG00000039684.7 transcript:ENSDART00000040793.6 gene_biotype:protein_coding transcript_biotype:protein_coding gene_symbol:sirt5 description:sirtuin 5 [Source:NCBI gene;Acc:436878]	sirt5	3	33.907	1.69706e+06	1.44288e+06	1.27618e+06	988062	971694	877803	1.69706e+06	1.81825e+06	4	0.630202	0.00418548
ENSDARP00000116169.1_x000D_; ENSDARP00000079227.3	pep chromosome:GRCz11:23:33963619:33975156:1 gene:ENSDARG00000060288.8 transcript:ENSDART00000140666.3 gene_biotype:protein_coding transcript_biotype:protein_coding gene_symbol:plpbp description:pyridoxal phosphate binding protein [Source:ZFIN;Acc:ZDB-GENE-030131-1378]<|>pep chromosome:GRCz11:23:33963647:33976116:1 gene:ENSDARG00000060288.8 transcript:ENSDART00000084792.4 gene_biotype:protein_cod…	prosc	14	31.651	1.18662e+07	1.15786e+07	1.24926e+07	6.82839e+06	7.98931e+06	8.48769e+06	1.24926e+07	1.47587e+07	80	0.630067	0.00249193
ENSDARP00000141472.1	pep chromosome:GRCz11:8:144154:175343:1 gene:ENSDARG00000104128.2 transcript:ENSDART00000164099.2 gene_biotype:protein_coding transcript_biotype:protein_coding gene_symbol:snx2 description:sorting nexin 2 [Source:ZFIN;Acc:ZDB-GENE-051120-45]		4	57.203	1.73997e+06	1.56553e+06	1.93005e+06	997954	1.29616e+06	1.10008e+06	1.93005e+06	2.28015e+06	47	0.628488	0.00500417
ENSDARP00000113382.1	pep chromosome:GRCz11:22:25554232:25587189:1 gene:ENSDARG00000107385.2 transcript:ENSDART00000131218.2 gene_biotype:protein_coding transcript_biotype:protein_coding gene_symbol:aars2 description:alanyl-tRNA synthetase 2, mitochondrial (putative) [Source:ZFIN;Acc:ZDB-GENE-041008-213]		9	110.655	1.53609e+06	1.20118e+06	1.63467e+06	1.06023e+06	880984	874348	1.63467e+06	1.9312e+06	36	0.628294	0.00727746
ENSDARP00000137848.1	pep chromosome:GRCz11:18:3535849:3552550:-1 gene:ENSDARG00000100363.2 transcript:ENSDART00000170260.2 gene_biotype:protein_coding transcript_biotype:protein_coding gene_symbol:dcun1d5 description:DCN1, defective in cullin neddylation 1, domain containing 5 (S. cerevisiae) [Source:ZFIN;Acc:ZDB-GENE-040426-2603]	wu:fi47e09	5	29.047	2.10659e+06	1.66408e+06	2.52975e+06	1.51113e+06	1.30458e+06	1.21827e+06	2.52975e+06	2.98863e+06	19	0.628191	0.0122341
ENSDARP00000080059.5	pep chromosome:GRCz11:20:48292634:48407944:-1 gene:ENSDARG00000060618.6 transcript:ENSDART00000085624.6 gene_biotype:protein_coding transcript_biotype:protein_coding gene_symbol:ipo13 description:importin 13 [Source:ZFIN;Acc:ZDB-GENE-070706-1]	ipo13	2	107.005	356120	312749	347034	238124	193619	227128	356120	409984	11	0.628002	0.00288721
ENSDARP00000134976.1	pep chromosome:GRCz11:6:49508805:49510553:-1 gene:ENSDARG00000101406.3 transcript:ENSDART00000166238.3 gene_biotype:protein_coding transcript_biotype:protein_coding gene_symbol:rplp2 description:ribosomal protein, large P2 [Source:ZFIN;Acc:ZDB-GENE-031018-2]	RpP1	11	11.705	1.76564e+08	2.33059e+08	2.48837e+08	1.30588e+08	1.55367e+08	1.37098e+08	2.48837e+08	2.93975e+08	104	0.626724	0.00806465
ENSDARP00000072402.4	pep chromosome:GRCz11:12:20378376:20409794:-1 gene:ENSDARG00000045140.8 transcript:ENSDART00000077936.6 gene_biotype:protein_coding transcript_biotype:protein_coding gene_symbol:lcmt1 description:leucine carboxyl methyltransferase 1 [Source:ZFIN;Acc:ZDB-GENE-040912-75]		6	37.503	2.88076e+06	1.82804e+06	1.94689e+06	1.35399e+06	1.27066e+06	1.63154e+06	2.88076e+06	2.70639e+06	19	0.622966	0.0202905
ENSDARP00000098757.1	pep chromosome:GRCz11:1:55191151:55210619:-1 gene:ENSDARG00000075754.5 transcript:ENSDART00000111671.3 gene_biotype:protein_coding transcript_biotype:protein_coding gene_symbol:mri1 description:methylthioribose-1-phosphate isomerase 1 [Source:NCBI gene;Acc:100002302]	mri1	3	37.957	561814	514802	415849	284534	263182	440155	561814	648732	4	0.622499	0.0298951
ENSDARP00000132046.1	pep chromosome:GRCz11:16:35918463:35937709:1 gene:ENSDARG00000099448.2 transcript:ENSDART00000160608.2 gene_biotype:protein_coding transcript_biotype:protein_coding gene_symbol:sh3d21 description:SH3 domain containing 21 [Source:ZFIN;Acc:ZDB-GENE-051120-57]		3	26.236	2.72279e+06	3.67017e+06	3.24166e+06	1.72138e+06	1.89108e+06	2.72761e+06	3.67017e+06	4.62499e+06	89	0.62242	0.0219427
ENSDARP00000114277.1_x000D_; ENSDARP00000099088.3_x000D_; ENSDARP00000027654.7_x000D_; ENSDARP00000118000.1_x000D_; ENSDARP00000117595.1	pep chromosome:GRCz11:24:26482449:26485098:-1 gene:ENSDARG00000017235.10 transcript:ENSDART00000135496.3 gene_biotype:protein_coding transcript_biotype:protein_coding gene_symbol:eif5a description:eukaryotic translation initiation factor 5A [Source:ZFIN;Acc:ZDB-GENE-040426-2229]<|>pep chromosome:GRCz11:24:26482322:26485345:-1 gene:ENSDARG00000017235.10 transcript:ENSDART00000113739.5 gene_biotype…	eif5a	13	16.868	1.7189e+08	3.07877e+08	2.12898e+08	1.26277e+08	1.6095e+08	1.52132e+08	3.07877e+08	3.87973e+08	333	0.621825	0.031024
ENSDARP00000135949.2	pep chromosome:GRCz11:24:42060967:42072886:-1 gene:ENSDARG00000101316.2 transcript:ENSDART00000171389.2 gene_biotype:protein_coding transcript_biotype:protein_coding gene_symbol:ppp4r1 description:protein phosphatase 4, regulatory subunit 1 [Source:ZFIN;Acc:ZDB-GENE-040426-753]		8	57.11	2.19917e+06	1.60324e+06	2.51479e+06	1.43911e+06	1.36745e+06	1.23799e+06	2.51479e+06	2.97096e+06	31	0.621242	0.0138893
ENSDARP00000077543.4	pep chromosome:GRCz11:8:23639124:23656730:1 gene:ENSDARG00000059646.7 transcript:ENSDART00000083108.6 gene_biotype:protein_coding transcript_biotype:protein_coding gene_symbol:nt5dc2 description:5'-nucleotidase domain containing 2 [Source:ZFIN;Acc:ZDB-GENE-060810-17]	fb83e03	4	69.431	1.12278e+06	1.22777e+06	1.01127e+06	717388	769119	696649	1.22777e+06	1.54718e+06	14	0.619558	0.00242248
ENSDARP00000091094.1	pep chromosome:GRCz11:1:44390470:44394499:1 gene:ENSDARG00000069116.3 transcript:ENSDART00000100321.3 gene_biotype:protein_coding transcript_biotype:protein_coding gene_symbol:timm10 description:translocase of inner mitochondrial membrane 10 homolog (yeast) [Source:NCBI gene;Acc:436951]	LOC107551571; LOC107664563; LOC107730516; LOC109096417; LOC113075579; timm10	6	9.949	3.43675e+07	4.02278e+07	2.47845e+07	2.11351e+07	2.26079e+07	1.99417e+07	4.02278e+07	5.06934e+07	42	0.615476	0.0165163
ENSDARP00000094521.4	pep chromosome:GRCz11:3:26211974:26222381:-1 gene:ENSDARG00000070573.6 transcript:ENSDART00000103746.6 gene_biotype:protein_coding transcript_biotype:protein_coding gene_symbol:mapk3 description:mitogen-activated protein kinase 3 [Source:ZFIN;Acc:ZDB-GENE-040121-1]	ERK1	30	44.071	6.40136e+07	5.91751e+07	7.44663e+07	4.31894e+07	4.56872e+07	3.97544e+07	7.44663e+07	8.79741e+07	242	0.615457	0.00357824
ENSDARP00000062930.3_x000D_; ENSDARP00000116774.1_x000D_; ENSDARP00000127389.1	pep chromosome:GRCz11:20:36812368:36818195:1 gene:ENSDARG00000042876.6 transcript:ENSDART00000062931.5 gene_biotype:protein_coding transcript_biotype:protein_coding gene_symbol:abracl description:ABRA C-terminal like [Source:NCBI gene;Acc:336650]<|>pep chromosome:GRCz11:20:36814559:36817553:1 gene:ENSDARG00000042876.6 transcript:ENSDART00000147466.2 gene_biotype:protein_coding transcript_biotype:…	abracl	3	8.948	1.57533e+08	1.64185e+08	1.74237e+08	9.32462e+07	1.04348e+08	1.28835e+08	2.23022e+08	2.06899e+08	25	0.615326	0.00582434
ENSDARP00000062744.4	pep chromosome:GRCz11:24:36239617:36253217:1 gene:ENSDARG00000042751.6 transcript:ENSDART00000062745.6 gene_biotype:protein_coding transcript_biotype:protein_coding gene_symbol:riok3 description:RIO kinase 3 (yeast) [Source:ZFIN;Acc:ZDB-GENE-040801-133]		2	57.92	284062	254813	257409	150749	169558	203413	308099	321382	9	0.61379	0.0051981
ENSDARP00000099447.2	pep chromosome:GRCz11:13:23037585:23051766:-1 gene:ENSDARG00000077728.4 transcript:ENSDART00000111774.3 gene_biotype:protein_coding transcript_biotype:protein_coding gene_symbol:supv3l1 description:SUV3-like helicase [Source:NCBI gene;Acc:570852]		5	86.174	782892	815367	890663	465877	585570	581905	890663	1.05222e+06	22	0.613522	0.00415936
ENSDARP00000023098.6	pep chromosome:GRCz11:21:23019372:23035120:-1 gene:ENSDARG00000015918.8 transcript:ENSDART00000016502.8 gene_biotype:protein_coding transcript_biotype:protein_coding gene_symbol:dlat description:dihydrolipoamide S-acetyltransferase (E2 component of pyruvate dehydrogenase complex) [Source:ZFIN;Acc:ZDB-GENE-030131-2921]		26	69.163	8.82466e+07	7.20052e+07	1.11679e+08	5.46243e+07	5.64371e+07	6.43654e+07	1.11679e+08	1.31937e+08	179	0.612817	0.01356
ENSDARP00000141690.1	pep chromosome:GRCz11:4:1054708:1068155:-1 gene:ENSDARG00000104018.2 transcript:ENSDART00000172320.2 gene_biotype:protein_coding transcript_biotype:protein_coding gene_symbol:mtpn description:myotrophin [Source:NCBI gene;Acc:406240]	mtpn	16	12.741	1.97128e+08	2.0307e+08	2.2099e+08	1.21003e+08	1.42451e+08	1.43912e+08	2.2099e+08	2.61077e+08	203	0.611466	0.00275375
ENSDARP00000038801.6	pep chromosome:GRCz11:16:4695075:4707668:1 gene:ENSDARG00000032326.8 transcript:ENSDART00000039054.8 gene_biotype:protein_coding transcript_biotype:protein_coding gene_symbol:mecr description:mitochondrial trans-2-enoyl-CoA reductase [Source:NCBI gene;Acc:550550]	mecr	10	41.053	1.26609e+07	1.1107e+07	1.1626e+07	5.7459e+06	8.61987e+06	9.26274e+06	1.26609e+07	1.39966e+07	64	0.611116	0.0192318
ENSDARP00000024623.7	pep chromosome:GRCz11:7:52159028:52285349:1 gene:ENSDARG00000005456.12 transcript:ENSDART00000014632.10 gene_biotype:protein_coding transcript_biotype:protein_coding gene_symbol:katnb1 description:katanin p80 (WD repeat containing) subunit B 1 [Source:NCBI gene;Acc:406291]	katnb1	8	75.948	1.55972e+06	979408	1.39792e+06	783235	921230	832249	1.55972e+06	1.6515e+06	24	0.610105	0.0175138
ENSDARP00000075336.3	pep chromosome:GRCz11:15:16328450:16333015:-1 gene:ENSDARG00000058079.4 transcript:ENSDART00000080892.4 gene_biotype:protein_coding transcript_biotype:protein_coding gene_symbol:txndc17 description:thioredoxin domain containing 17 [Source:NCBI gene;Acc:445062]	txndc17	14	14.184	4.3073e+08	5.98158e+08	5.74316e+08	3.01717e+08	3.3717e+08	4.09445e+08	5.98158e+08	7.53773e+08	179	0.609604	0.0139344
ENSDARP00000134800.2_x000D_; ENSDARP00000153624.1	pep chromosome:GRCz11:24:31952333:32025637:-1 gene:ENSDARG00000102885.2 transcript:ENSDART00000159034.2 gene_biotype:protein_coding transcript_biotype:protein_coding gene_symbol:rsu1 description:Ras suppressor protein 1 [Source:ZFIN;Acc:ZDB-GENE-030616-518]<|>pep chromosome:GRCz11:24:31952333:32025637:-1 gene:ENSDARG00000102885.2 transcript:ENSDART00000180448.1 gene_biotype:protein_coding transcr…		5	31.152	4.77721e+06	4.54355e+06	6.69486e+06	2.8997e+06	3.70794e+06	3.80811e+06	6.69486e+06	7.90928e+06	16	0.609149	0.0180602
ENSDARP00000008246.6	pep chromosome:GRCz11:19:1856250:1871415:-1 gene:ENSDARG00000021048.7 transcript:ENSDART00000004585.7 gene_biotype:protein_coding transcript_biotype:protein_coding gene_symbol:clptm1l description:CLPTM1 like [Source:NCBI gene;Acc:436653]	clptm1l	4	62.456	1.58111e+06	1.07834e+06	1.79542e+06	1.09938e+06	854300	919219	1.79542e+06	2.1211e+06	18	0.608697	0.0265053
ENSDARP00000154491.1	pep chromosome:GRCz11:22:35205546:35263902:1 gene:ENSDARG00000041839.9 transcript:ENSDART00000189203.1 gene_biotype:protein_coding transcript_biotype:protein_coding gene_symbol:tsc22d2 description:TSC22 domain family 2 [Source:ZFIN;Acc:ZDB-GENE-031001-12]	cb869	2	60.944	468302	476737	580281	283121	297896	433703	580281	685541	15	0.608149	0.0187339
ENSDARP00000133611.1	pep chromosome:GRCz11:13:4722200:4848889:-1 gene:ENSDARG00000101175.2 transcript:ENSDART00000165259.2 gene_biotype:protein_coding transcript_biotype:protein_coding gene_symbol:mcu description:mitochondrial calcium uniporter [Source:NCBI gene;Acc:768182]		2	42.846	430761	297940	491687	235052	261206	291064	491687	580876	4	0.606713	0.0231904
ENSDARP00000100356.2	pep chromosome:GRCz11:15:30310843:30311953:1 gene:ENSDARG00000075528.4 transcript:ENSDART00000112784.4 gene_biotype:protein_coding transcript_biotype:protein_coding gene_symbol:lyrm9 description:LYR motif containing 9 [Source:NCBI gene;Acc:563525]	lyrm9	8	9.272	2.02097e+07	1.6845e+07	1.68011e+07	1.07805e+07	1.09121e+07	1.38204e+07	2.14763e+07	2.12273e+07	37	0.604925	0.00668073
ENSDARP00000092429.4	pep chromosome:GRCz11:8:16582339:16592491:-1 gene:ENSDARG00000076290.4 transcript:ENSDART00000101655.5 gene_biotype:protein_coding transcript_biotype:protein_coding gene_symbol:calr description:calreticulin [Source:ZFIN;Acc:ZDB-GENE-030131-4042]	calrl2	28	48.61	1.94414e+08	2.26811e+08	2.17885e+08	1.21447e+08	1.43858e+08	1.56395e+08	2.26811e+08	2.85817e+08	376	0.604672	0.00484624
ENSDARP00000139437.1	pep chromosome:GRCz11:15:2856696:2890101:1 gene:ENSDARG00000105014.3 transcript:ENSDART00000163434.3 gene_biotype:protein_coding transcript_biotype:protein_coding gene_symbol:mre11a description:MRE11 homolog A, double strand break repair nuclease [Source:ZFIN;Acc:ZDB-GENE-040426-2638]	fc38f05	10	79.573	4.4397e+06	4.10587e+06	4.64936e+06	2.65017e+06	2.7935e+06	3.26379e+06	4.64936e+06	5.49273e+06	48	0.603491	0.00342797
ENSDARP00000135618.1	pep chromosome:GRCz11:10:45148167:45205893:1 gene:ENSDARG00000103428.2 transcript:ENSDART00000172621.2 gene_biotype:protein_coding transcript_biotype:protein_coding gene_symbol:ogdhb description:oxoglutarate (alpha-ketoglutarate) dehydrogenase b (lipoamide) [Source:ZFIN;Acc:ZDB-GENE-090311-8]		3	115.711	322658	182914	235951	138713	204622	140277	322658	303127	203	0.602104	0.0486306
ENSDARP00000152403.1_x000D_; ENSDARP00000140957.1	pep chromosome:GRCz11:CHR_ALT_CTG8_1_11:26410539:26426514:1 gene:ENSDARG00000115385.1 transcript:ENSDART00000181947.1 gene_biotype:protein_coding transcript_biotype:protein_coding gene_symbol:ifrd2 description:interferon-related developmental regulator 2 [Source:ZFIN;Acc:ZDB-GENE-040801-140]<|>pep chromosome:GRCz11:8:26410539:26426514:1 gene:ENSDARG00000036811.8 transcript:ENSDART00000168780.2 ge…	sb:cb936	3	50.228	651569	739022	1.03594e+06	551739	587064	440781	1.03594e+06	1.22385e+06	11	0.601613	0.0246304
ENSDARP00000131823.1_x000D_; ENSDARP00000041676.6	pep chromosome:GRCz11:15:43242182:43270889:-1 gene:ENSDARG00000029353.9 transcript:ENSDART00000166805.2 gene_biotype:protein_coding transcript_biotype:protein_coding gene_symbol:serpine2 description:serpin peptidase inhibitor, clade E (nexin, plasminogen activator inhibitor type 1), member 2 [Source:ZFIN;Acc:ZDB-GENE-040426-848]<|>pep chromosome:GRCz11:15:43241915:43284021:-1 gene:ENSDARG00000029…	zgc:55929	2	43.748	698507	734011	627539	403200	525008	436471	734011	924969	5	0.60002	0.00544812
ENSDARP00000040408.5	pep chromosome:GRCz11:13:30152217:30161684:-1 gene:ENSDARG00000030441.6 transcript:ENSDART00000040409.6 gene_biotype:protein_coding transcript_biotype:protein_coding gene_symbol:ppa1b description:inorganic pyrophosphatase 1b [Source:ZFIN;Acc:ZDB-GENE-050417-375]		30	32.647	2.34838e+08	2.67825e+08	2.32385e+08	1.426e+08	1.62487e+08	1.81217e+08	2.67825e+08	3.37502e+08	330	0.599821	0.00453762
ENSDARP00000050864.4	pep chromosome:GRCz11:5:63629000:63644938:-1 gene:ENSDARG00000035131.5 transcript:ENSDART00000050865.5 gene_biotype:protein_coding transcript_biotype:protein_coding gene_symbol:surf4l description:surfeit 4, like [Source:ZFIN;Acc:ZDB-GENE-040718-172]	zgc:92887	3	30.273	8.6939e+06	8.19328e+06	9.59062e+06	5.99177e+06	4.92326e+06	6.65465e+06	9.59062e+06	1.13303e+07	20	0.599703	0.00668678
ENSDARP00000069883.5	pep chromosome:GRCz11:7:31425976:31432103:1 gene:ENSDARG00000053370.8 transcript:ENSDART00000075400.7 gene_biotype:protein_coding transcript_biotype:protein_coding gene_symbol:eif3jb description:eukaryotic translation initiation factor 3, subunit Jb [Source:NCBI gene;Acc:406823]		2	30.019	2.87384e+06	3.01568e+06	3.46743e+06	1.69894e+06	2.22616e+06	2.28494e+06	3.46743e+06	4.0964e+06	19	0.599327	0.00855683
ENSDARP00000014124.6	pep chromosome:GRCz11:5:26138313:26146488:1 gene:ENSDARG00000004251.9 transcript:ENSDART00000010041.8 gene_biotype:protein_coding transcript_biotype:protein_coding gene_symbol:dhfr description:dihydrofolate reductase [Source:ZFIN;Acc:ZDB-GENE-010406-5]		13	21.671	4.52061e+07	4.84581e+07	5.59205e+07	3.1457e+07	3.23283e+07	3.47225e+07	5.59205e+07	6.60642e+07	137	0.598193	0.00334895
ENSDARP00000095113.2	pep chromosome:GRCz11:3:15333084:15352303:-1 gene:ENSDARG00000015310.9 transcript:ENSDART00000104338.4 gene_biotype:protein_coding transcript_biotype:protein_coding gene_symbol:pitpnbl description:phosphatidylinositol transfer protein, beta, like [Source:ZFIN;Acc:ZDB-GENE-040426-2791]	zgc:55645	3	31.666	774227	941529	931936	563843	526609	660702	941529	1.18647e+06	24	0.597322	0.00579266
ENSDARP00000117302.1	pep chromosome:GRCz11:9:30577925:30582236:1 gene:ENSDARG00000074204.5 transcript:ENSDART00000139811.3 gene_biotype:protein_coding transcript_biotype:protein_coding gene_symbol:commd6 description:COMM domain containing 6 [Source:ZFIN;Acc:ZDB-GENE-070912-209]		5	22.265	3.43535e+06	2.20017e+06	3.6211e+06	1.89826e+06	1.98391e+06	2.09979e+06	3.6211e+06	4.27794e+06	17	0.597077	0.0241816
ENSDARP00000144784.1_x000D_; ENSDARP00000039499.6	pep chromosome:GRCz11:10:14525184:14536399:-1 gene:ENSDARG00000024728.8 transcript:ENSDART00000186501.1 gene_biotype:protein_coding transcript_biotype:protein_coding gene_symbol:hdhd2 description:haloacid dehalogenase-like hydrolase domain containing 2 [Source:NCBI gene;Acc:541346]<|>pep chromosome:GRCz11:10:14529807:14540443:-1 gene:ENSDARG00000024728.8 transcript:ENSDART00000039161.7 gene_bioty…	zgc:110332	8	28.529	1.46813e+07	1.55882e+07	1.59383e+07	8.7617e+06	1.04935e+07	1.1467e+07	1.59383e+07	1.96436e+07	45	0.596893	0.00464478
ENSDARP00000025212.6_x000D_; ENSDARP00000155849.1_x000D_; ENSDARP00000105296.2_x000D_; ENSDARP00000075505.2	pep chromosome:GRCz11:6:40743367:40778294:-1 gene:ENSDARG00000054063.7 transcript:ENSDART00000019845.9 gene_biotype:protein_coding transcript_biotype:protein_coding gene_symbol:arpc4 description:actin related protein 2/3 complex, subunit 4 [Source:ZFIN;Acc:ZDB-GENE-010724-9]<|>pep chromosome:GRCz11:6:40762429:40768654:-1 gene:ENSDARG00000054063.7 transcript:ENSDART00000184668.1 gene_biotype:prote…	arpc4; ARPC4; LOC103038900; LOC107557782; LOC107699787; LOC107721188; LOC109054434; LOC113576019; LOC114436762; LOC115420075; LOC115813922; LOC118309959	12	19.665	7.26768e+07	5.44416e+07	7.62256e+07	4.84557e+07	4.2376e+07	4.27026e+07	7.62256e+07	9.00525e+07	89	0.59408	0.00966769
ENSDARP00000005176.8_x000D_; ENSDARP00000112894.1	pep chromosome:GRCz11:9:21306934:21356807:1 gene:ENSDARG00000010281.10 transcript:ENSDART00000004108.9 gene_biotype:protein_coding transcript_biotype:protein_coding gene_symbol:xpo4 description:exportin 4 [Source:NCBI gene;Acc:324342]<|>pep chromosome:GRCz11:9:21306902:21357841:1 gene:ENSDARG00000010281.10 transcript:ENSDART00000138554.2 gene_biotype:protein_coding transcript_biotype:protein_codi…		4	129.264	594052	541011	793721	412403	405282	444285	793721	937698	9	0.593471	0.0108384
ENSDARP00000071926.5	pep chromosome:GRCz11:17:32745763:32779556:-1 gene:ENSDARG00000055151.7 transcript:ENSDART00000077459.6 gene_biotype:protein_coding transcript_biotype:protein_coding gene_symbol:smyd2a description:SET and MYND domain containing 2a [Source:NCBI gene;Acc:541423]		7	50.019	2.81487e+06	2.02277e+06	2.73221e+06	1.58622e+06	1.60713e+06	1.7793e+06	2.81487e+06	3.22782e+06	23	0.592696	0.00931524
ENSDARP00000055756.3	pep chromosome:GRCz11:3:18807524:18839232:1 gene:ENSDARG00000038239.4 transcript:ENSDART00000055757.4 gene_biotype:protein_coding transcript_biotype:protein_coding gene_symbol:tnpo2 description:transportin 2 (importin 3, karyopherin beta 2b) [Source:ZFIN;Acc:ZDB-GENE-040822-16]	tnpo2	13	100.615	8.60716e+06	7.60639e+06	1.12907e+07	6.31199e+06	5.06642e+06	6.74602e+06	1.12907e+07	1.33387e+07	84	0.592237	0.0188121
ENSDARP00000117419.2	pep chromosome:GRCz11:1:18810891:18811517:-1 gene:ENSDARG00000093886.3 transcript:ENSDART00000142026.2 gene_biotype:protein_coding transcript_biotype:protein_coding gene_symbol:tmsb5 description:thymosin beta 5 [Source:ZFIN;Acc:ZDB-GENE-090313-198]		5	5	9.01188e+09	8.27581e+09	6.93499e+09	4.81267e+09	5.18503e+09	6.0517e+09	9.01188e+09	1.04288e+10	65	0.59203	0.00762558
ENSDARP00000097746.3	pep chromosome:GRCz11:24:34970680:35003375:1 gene:ENSDARG00000076559.5 transcript:ENSDART00000113014.5 gene_biotype:protein_coding transcript_biotype:protein_coding gene_symbol:rb1cc1 description:RB1-inducible coiled-coil 1 [Source:ZFIN;Acc:ZDB-GENE-130206-1]		6	185.624	259298	312045	320917	164254	210170	219677	320917	393226	14	0.591901	0.0095627
ENSDARP00000062956.5	pep chromosome:GRCz11:5:8684652:8711157:-1 gene:ENSDARG00000042892.6 transcript:ENSDART00000062957.6 gene_biotype:protein_coding transcript_biotype:protein_coding gene_symbol:paip1 description:poly(A) binding protein interacting protein 1 [Source:NCBI gene;Acc:445110]	fb53g01	7	46.635	3.36102e+06	2.43348e+06	3.95971e+06	1.91187e+06	1.97274e+06	2.50944e+06	3.95971e+06	4.67799e+06	21	0.59159	0.0279164
ENSDARP00000114812.2	pep chromosome:GRCz11:20:34388425:34399442:1 gene:ENSDARG00000042057.9 transcript:ENSDART00000146924.4 gene_biotype:protein_coding transcript_biotype:protein_coding gene_symbol:trmt1l description:tRNA methyltransferase 1-like [Source:ZFIN;Acc:ZDB-GENE-041014-189]		4	77.521	253037	242897	270660	154412	183664	171616	270660	319756	5	0.591047	0.00288675
ENSDARP00000066122.5	pep chromosome:GRCz11:19:29866489:29887629:-1 gene:ENSDARG00000044980.7 transcript:ENSDART00000066123.7 gene_biotype:protein_coding transcript_biotype:protein_coding gene_symbol:kpna6 description:karyopherin alpha 6 (importin alpha 7) [Source:ZFIN;Acc:ZDB-GENE-130530-626]		14	60.003	2.16942e+07	1.67221e+07	2.55625e+07	1.33283e+07	1.37955e+07	1.47667e+07	2.55625e+07	3.01994e+07	84	0.590682	0.0132508
ENSDARP00000129420.1	pep chromosome:GRCz11:6:40554610:40560065:1 gene:ENSDARG00000006477.9 transcript:ENSDART00000155928.2 gene_biotype:protein_coding transcript_biotype:protein_coding gene_symbol:ddi2 description:DNA-damage inducible protein 2 [Source:NCBI gene;Acc:386644]	ddi2	10	45.567	1.09223e+07	1.01171e+07	9.82448e+06	6.13641e+06	7.10652e+06	7.32137e+06	1.09223e+07	1.27491e+07	71	0.588555	0.00318679
ENSDARP00000123927.1	pep chromosome:GRCz11:19:11632834:11846958:-1 gene:ENSDARG00000017522.12 transcript:ENSDART00000148516.2 gene_biotype:protein_coding transcript_biotype:protein_coding gene_symbol:ctdp1 description:CTD (carboxy-terminal domain, RNA polymerase II, polypeptide A) phosphatase, subunit 1 [Source:ZFIN;Acc:ZDB-GENE-040720-1]		12	104.303	2.43902e+06	2.81603e+06	2.58151e+06	1.57458e+06	1.80087e+06	1.8479e+06	2.81603e+06	3.54863e+06	64	0.586209	0.00338865
ENSDARP00000123222.1_x000D_; ENSDARP00000146808.1	pep chromosome:GRCz11:21:32065553:32081552:-1 gene:ENSDARG00000012932.10 transcript:ENSDART00000135659.2 gene_biotype:protein_coding transcript_biotype:protein_coding gene_symbol:mat2b description:methionine adenosyltransferase II, beta [Source:NCBI gene;Acc:541347]<|>pep chromosome:GRCz11:21:32061725:32082149:-1 gene:ENSDARG00000012932.10 transcript:ENSDART00000182050.1 gene_biotype:protein_codi…	fc55d01	3	37.798	1.05812e+06	900291	1.02404e+06	526538	827024	664054	1.05812e+06	1.20979e+06	9	0.584751	0.0177432
ENSDARP00000038227.6	pep chromosome:GRCz11:9:907459:914886:1 gene:ENSDARG00000026369.8 transcript:ENSDART00000034850.8 gene_biotype:protein_coding transcript_biotype:protein_coding gene_symbol:dbi description:diazepam binding inhibitor (GABA receptor modulator, acyl-CoA binding protein) [Source:ZFIN;Acc:ZDB-GENE-040426-1861]	zgc:77734	10	9.655	1.26919e+08	1.35272e+08	1.25396e+08	7.74126e+07	8.44422e+07	9.76672e+07	1.72824e+08	1.70464e+08	91	0.584547	0.00401157
ENSDARP00000092724.4	pep chromosome:GRCz11:13:9831010:9841806:-1 gene:ENSDARG00000069832.6 transcript:ENSDART00000101949.6 gene_biotype:protein_coding transcript_biotype:protein_coding gene_symbol:sfxn4 description:sideroflexin 4 [Source:NCBI gene;Acc:556121]	sfxn4	6	34.545	9.7138e+06	9.67315e+06	8.74518e+06	5.88717e+06	5.9379e+06	6.97295e+06	9.7138e+06	1.21897e+07	35	0.584404	0.00344525
ENSDARP00000139817.1	pep chromosome:GRCz11:18:50840472:50845804:-1 gene:ENSDARG00000103288.3 transcript:ENSDART00000158517.3 gene_biotype:protein_coding transcript_biotype:protein_coding gene_symbol:PDPR description:si:cabz01113374.3 [Source:ZFIN;Acc:ZDB-GENE-161017-151]	si:cabz01113374.3	11	98.741	1.88461e+06	1.69441e+06	2.01414e+06	1.04542e+06	1.2897e+06	1.41776e+06	2.01414e+06	2.37949e+06	48	0.583493	0.00830998
ENSDARP00000145690.1	pep chromosome:GRCz11:5:32499070:32505280:-1 gene:ENSDARG00000022399.7 transcript:ENSDART00000187597.1 gene_biotype:protein_coding transcript_biotype:protein_coding gene_symbol:ntmt1 description:N-terminal Xaa-Pro-Lys N-methyltransferase 1 [Source:NCBI gene;Acc:405834]	NTM1A	3	27.596	1.20435e+06	1.01609e+06	1.47113e+06	668023	861181	932325	1.47113e+06	1.73798e+06	10	0.582311	0.0208251
ENSDARP00000151215.1_x000D_; ENSDARP00000024492.7	pep chromosome:GRCz11:21:39608637:39628771:-1 gene:ENSDARG00000019702.8 transcript:ENSDART00000183995.1 gene_biotype:protein_coding transcript_biotype:protein_coding gene_symbol:aldocb description:aldolase C, fructose-bisphosphate, b [Source:NCBI gene;Acc:369193]<|>pep chromosome:GRCz11:21:39609483:39639954:-1 gene:ENSDARG00000019702.8 transcript:ENSDART00000026766.8 gene_biotype:protein_coding t…	aldoc; aldocb	30	39.235	1.23669e+08	1.41911e+08	1.40331e+08	8.18041e+07	9.24279e+07	9.73838e+07	1.41911e+08	1.7883e+08	296	0.58063	0.00381451
ENSDARP00000008181.8	pep chromosome:GRCz11:2:12255575:12280469:1 gene:ENSDARG00000011683.10 transcript:ENSDART00000013454.10 gene_biotype:protein_coding transcript_biotype:protein_coding gene_symbol:prtfdc1 description:phosphoribosyl transferase domain containing 1 [Source:ZFIN;Acc:ZDB-GENE-980526-324]	prtfdc1	4	25.485	3.94235e+06	4.52001e+06	6.38913e+06	3.23709e+06	3.3564e+06	3.14246e+06	6.38913e+06	7.54809e+06	24	0.579164	0.0205806
ENSDARP00000145527.1_x000D_; ENSDARP00000087847.5	pep chromosome:GRCz11:9:1464861:1484202:-1 gene:ENSDARG00000063731.7 transcript:ENSDART00000181215.1 gene_biotype:protein_coding transcript_biotype:protein_coding gene_symbol:rbm45 description:RNA binding motif protein 45 [Source:ZFIN;Acc:ZDB-GENE-070122-4]<|>pep chromosome:GRCz11:9:1463052:1483879:-1 gene:ENSDARG00000063731.7 transcript:ENSDART00000093415.7 gene_biotype:protein_coding transcript…	drb1	8	52.052	2.54589e+06	1.60278e+06	1.53708e+06	1.08256e+06	1.33072e+06	1.30749e+06	2.54589e+06	2.39178e+06	30	0.578496	0.0346366
ENSDARP00000060097.4	pep chromosome:GRCz11:18:48758916:48760465:1 gene:ENSDARG00000041011.5 transcript:ENSDART00000060098.5 gene_biotype:protein_coding transcript_biotype:protein_coding gene_symbol:gemin7 description:gem (nuclear organelle) associated protein 7 [Source:ZFIN;Acc:ZDB-GENE-120409-2]		5	14.152	1.06597e+07	9.96604e+06	9.11929e+06	5.77897e+06	7.14786e+06	7.04477e+06	1.06597e+07	1.25588e+07	39	0.578385	0.00536833
ENSDARP00000026717.8	pep chromosome:GRCz11:5:12032802:12063381:-1 gene:ENSDARG00000005320.9 transcript:ENSDART00000026749.9 gene_biotype:protein_coding transcript_biotype:protein_coding gene_symbol:nipsnap1 description:nipsnap homolog 1 (C. elegans) [Source:NCBI gene;Acc:30231]	zgc:153339	10	32.852	5.54996e+06	5.78311e+06	4.34683e+06	3.08708e+06	3.54004e+06	3.85599e+06	5.78311e+06	7.28763e+06	53	0.575726	0.0103595
ENSDARP00000102515.3	pep chromosome:GRCz11:1:19849168:19886389:1 gene:ENSDARG00000080019.7 transcript:ENSDART00000111454.5 gene_biotype:protein_coding transcript_biotype:protein_coding gene_symbol:UBA6 description:si:dkey-82j4.2 [Source:ZFIN;Acc:ZDB-GENE-090312-139]	si:dkey-82j4.2	20	115.31	2.39303e+06	2.13684e+06	2.85312e+06	1.56051e+06	1.60471e+06	1.76483e+06	2.85312e+06	3.37067e+06	67	0.574332	0.00696984
ENSDARP00000129692.1_x000D_; ENSDARP00000095293.4	pep chromosome:GRCz11:11:492481:497680:-1 gene:ENSDARG00000070922.7 transcript:ENSDART00000154888.2 gene_biotype:protein_coding transcript_biotype:protein_coding gene_symbol:cnbpb description:CCHC-type zinc finger, nucleic acid binding protein b [Source:ZFIN;Acc:ZDB-GENE-030131-7782]<|>pep chromosome:GRCz11:11:491587:497854:-1 gene:ENSDARG00000070922.7 transcript:ENSDART00000104520.7 gene_biotype…	cnbp; LOC107564277; LOC107700633	3	17.587	1.88921e+06	1.77029e+06	1.59126e+06	1.14885e+06	1.14373e+06	1.22929e+06	1.88921e+06	2.23085e+06	30	0.573393	0.00310794
ENSDARP00000076055.4	pep chromosome:GRCz11:21:11568462:11654422:-1 gene:ENSDARG00000058693.6 transcript:ENSDART00000081614.4 gene_biotype:protein_coding transcript_biotype:protein_coding gene_symbol:cast description:calpastatin [Source:ZFIN;Acc:ZDB-GENE-050810-2]	sb:cb966	4	87.281	337370	444509	385733	227962	310296	249018	444509	560151	15	0.571819	0.0136192
ENSDARP00000002122.7	pep chromosome:GRCz11:22:10201826:10212502:1 gene:ENSDARG00000021346.9 transcript:ENSDART00000006513.9 gene_biotype:protein_coding transcript_biotype:protein_coding gene_symbol:pdhb description:pyruvate dehydrogenase E1 beta subunit [Source:ZFIN;Acc:ZDB-GENE-040426-2173]	wu:fc76a05	17	39.283	3.40092e+07	4.07961e+07	4.69972e+07	2.4568e+07	2.63263e+07	3.07112e+07	4.69972e+07	5.55222e+07	174	0.571626	0.0117788
ENSDARP00000157459.1_x000D_; ENSDARP00000122490.1	pep chromosome:GRCz11:5:19436485:19444930:-1 gene:ENSDARG00000017115.10 transcript:ENSDART00000188499.1 gene_biotype:protein_coding transcript_biotype:protein_coding gene_symbol:kctd10 description:potassium channel tetramerization domain containing 10 [Source:ZFIN;Acc:ZDB-GENE-040426-2843]<|>pep chromosome:GRCz11:5:19436483:19444930:-1 gene:ENSDARG00000017115.10 transcript:ENSDART00000136259.2 ge…	wu:fb30g12	2	35.52	444684	456453	534592	270621	365069	336431	534592	631564	6	0.568976	0.0100539
ENSDARP00000108870.1	pep chromosome:GRCz11:14:38853469:38872666:-1 gene:ENSDARG00000019236.11 transcript:ENSDART00000127479.3 gene_biotype:protein_coding transcript_biotype:protein_coding gene_symbol:gsr description:glutathione reductase [Source:ZFIN;Acc:ZDB-GENE-050522-116]	zgc:110010	13	54.055	7.46531e+06	5.49608e+06	7.28988e+06	4.41541e+06	4.47943e+06	4.63414e+06	7.46531e+06	8.61222e+06	61	0.568777	0.0086446
ENSDARP00000008663.8	pep chromosome:GRCz11:5:23136544:23147660:1 gene:ENSDARG00000015524.13 transcript:ENSDART00000003428.10 gene_biotype:protein_coding transcript_biotype:protein_coding gene_symbol:prps1a description:phosphoribosyl pyrophosphate synthetase 1A [Source:ZFIN;Acc:ZDB-GENE-011212-5]	cb96	27	34.857	1.32573e+08	1.20965e+08	1.62734e+08	8.69096e+07	9.74698e+07	9.4829e+07	1.62734e+08	1.92253e+08	253	0.566626	0.00784395
ENSDARP00000115793.1	pep chromosome:GRCz11:5:26806141:26828380:1 gene:ENSDARG00000077653.5 transcript:ENSDART00000142753.3 gene_biotype:protein_coding transcript_biotype:protein_coding gene_symbol:rabl6b description:RAB, member RAS oncogene family-like 6b [Source:ZFIN;Acc:ZDB-GENE-081104-97]		2	83.988	422954	539160	544353	325578	346375	339041	544353	679427	6	0.566321	0.0063108
ENSDARP00000000070.5	pep chromosome:GRCz11:24:22070290:22103585:-1 gene:ENSDARG00000000069.7 transcript:ENSDART00000000070.7 gene_biotype:protein_coding transcript_biotype:protein_coding gene_symbol:dap description:death-associated protein [Source:ZFIN;Acc:ZDB-GENE-000511-3]		9	11.386	3.14019e+08	3.79081e+08	3.2618e+08	2.17269e+08	2.20121e+08	2.50189e+08	3.79081e+08	4.77701e+08	169	0.566078	0.0048777
ENSDARP00000015280.5	pep chromosome:GRCz11:22:38037530:38045244:1 gene:ENSDARG00000003373.7 transcript:ENSDART00000012212.7 gene_biotype:protein_coding transcript_biotype:protein_coding gene_symbol:commd2 description:COMM domain containing 2 [Source:ZFIN;Acc:ZDB-GENE-040718-118]	wu:fb12e01	9	22.63	1.09885e+07	8.89431e+06	1.26706e+07	6.34587e+06	7.84932e+06	7.68087e+06	1.26706e+07	1.4969e+07	39	0.564856	0.0148738
ENSDARP00000066972.4	pep chromosome:GRCz11:4:18963840:18985481:1 gene:ENSDARG00000029524.9 transcript:ENSDART00000066973.5 gene_biotype:protein_coding transcript_biotype:protein_coding gene_symbol:impdh1b description:IMP (inosine 5'-monophosphate) dehydrogenase 1b [Source:NCBI gene;Acc:338306]	D3	5	58.373	910507	1.07353e+06	1.22491e+06	579418	773516	825824	2.05773e+06	2.14644e+06	40	0.564565	0.0203397
ENSDARP00000094129.3	pep chromosome:GRCz11:20:28354269:28361574:-1 gene:ENSDARG00000070433.4 transcript:ENSDART00000103352.4 gene_biotype:protein_coding transcript_biotype:protein_coding gene_symbol:vps18 description:VPS18 core subunit of CORVET and HOPS complexes [Source:NCBI gene;Acc:100005887]	vps18	8	113.194	478739	472980	527115	352278	317463	330261	527115	622730	13	0.564076	0.00283011
ENSDARP00000144228.1_x000D_; ENSDARP00000151649.1	pep chromosome:GRCz11:25:10603280:10630592:-1 gene:ENSDARG00000013379.10 transcript:ENSDART00000177834.2 gene_biotype:protein_coding transcript_biotype:protein_coding gene_symbol:ppp6r3 description:protein phosphatase 6, regulatory subunit 3 [Source:ZFIN;Acc:ZDB-GENE-030131-3251]<|>pep chromosome:GRCz11:25:10603280:10630592:-1 gene:ENSDARG00000013379.10 transcript:ENSDART00000181722.1 gene_biotyp…	im:7145792	12	103.587	1.94347e+06	1.89716e+06	1.98399e+06	1.27022e+06	1.1931e+06	1.49722e+06	1.98399e+06	2.39072e+06	37	0.562933	0.00458655
ENSDARP00000154204.1	pep chromosome:GRCz11:9:19489514:19510927:1 gene:ENSDARG00000077967.6 transcript:ENSDART00000190572.1 gene_biotype:protein_coding transcript_biotype:protein_coding gene_symbol:si:ch211-140m22.7 description:si:ch211-140m22.7 [Source:ZFIN;Acc:ZDB-GENE-070912-73]		12	46.222	1.15473e+08	1.26821e+08	1.21899e+08	7.09466e+07	8.1106e+07	9.63686e+07	1.36991e+08	1.59814e+08	103	0.562235	0.00787046
ENSDARP00000072280.4	pep chromosome:GRCz11:9:34920001:34937256:-1 gene:ENSDARG00000055470.6 transcript:ENSDART00000077814.6 gene_biotype:protein_coding transcript_biotype:protein_coding gene_symbol:cdc16 description:cell division cycle 16 homolog (S. cerevisiae) [Source:ZFIN;Acc:ZDB-GENE-051113-132]		7	70.423	1.358e+06	1.09078e+06	1.38454e+06	715815	962920	924447	1.38454e+06	1.63569e+06	18	0.562145	0.0143547
ENSDARP00000004202.5	pep chromosome:GRCz11:13:6219551:6239216:1 gene:ENSDARG00000017422.7 transcript:ENSDART00000025910.7 gene_biotype:protein_coding transcript_biotype:protein_coding gene_symbol:apmap description:adipocyte plasma membrane associated protein [Source:NCBI gene;Acc:266637]		13	46.684	9.93725e+06	8.22487e+06	1.12132e+07	6.18579e+06	7.17299e+06	6.43868e+06	1.12132e+07	1.32473e+07	64	0.560557	0.009492
ENSDARP00000157444.1	pep chromosome:GRCz11:CHR_ALT_CTG2_1_9:44296563:44337436:-1 gene:ENSDARG00000110159.1 transcript:ENSDART00000188987.1 gene_biotype:protein_coding transcript_biotype:protein_coding gene_symbol:lig1 description:ligase I, DNA, ATP-dependent [Source:ZFIN;Acc:ZDB-GENE-110404-2]		55	118.602	2.6545e+07	3.7763e+07	4.17328e+07	1.96501e+07	2.56151e+07	2.5933e+07	4.17328e+07	4.93029e+07	342	0.560091	0.0332201
ENSDARP00000041699.7_x000D_; ENSDARP00000155384.1	pep chromosome:GRCz11:13:9842276:9851472:1 gene:ENSDARG00000032102.10 transcript:ENSDART00000041700.9 gene_biotype:protein_coding transcript_biotype:protein_coding gene_symbol:prdx3 description:peroxiredoxin 3 [Source:ZFIN;Acc:ZDB-GENE-030826-18]<|>pep chromosome:GRCz11:CHR_ALT_CTG13_1_8:9827183:9836610:1 gene:ENSDARG00000114240.1 transcript:ENSDART00000192366.1 gene_biotype:protein_coding transc…		24	30.321	3.94507e+08	3.08603e+08	3.64391e+08	2.16695e+08	2.54265e+08	2.51533e+08	3.94507e+08	4.3049e+08	372	0.559514	0.00739112
ENSDARP00000062382.3	pep chromosome:GRCz11:20:29565906:29585336:1 gene:ENSDARG00000042539.4 transcript:ENSDART00000062383.4 gene_biotype:protein_coding transcript_biotype:protein_coding gene_symbol:ywhaqa description:tyrosine 3-monooxygenase/tryptophan 5-monooxygenase activation protein, theta polypeptide a [Source:ZFIN;Acc:ZDB-GENE-040122-5]	ywhaq	21	27.747	1.85193e+08	1.49056e+08	2.03719e+08	1.2716e+08	1.20761e+08	1.1467e+08	2.03719e+08	2.40673e+08	320	0.558395	0.00898488
ENSDARP00000047856.5	pep chromosome:GRCz11:17:49313504:49339677:-1 gene:ENSDARG00000008805.11 transcript:ENSDART00000047857.8 gene_biotype:protein_coding transcript_biotype:protein_coding gene_symbol:orc3 description:origin recognition complex, subunit 3 [Source:ZFIN;Acc:ZDB-GENE-030131-6247]	fi40c09	18	80.224	4.0183e+07	4.03288e+07	4.92359e+07	2.83053e+07	2.93149e+07	3.01268e+07	4.92359e+07	5.81671e+07	82	0.558118	0.0048573
ENSDARP00000130391.1	pep chromosome:GRCz11:21:45685757:45709267:1 gene:ENSDARG00000104375.2 transcript:ENSDART00000160530.2 gene_biotype:protein_coding transcript_biotype:protein_coding gene_symbol:sec24a description:SEC24 homolog A, COPII coat complex component [Source:ZFIN;Acc:ZDB-GENE-120926-1]		9	118.399	2.8131e+06	2.76916e+06	2.70239e+06	1.68994e+06	1.99957e+06	1.95458e+06	2.8131e+06	3.48957e+06	43	0.557442	0.00352693
ENSDARP00000068087.3	pep chromosome:GRCz11:7:56517402:56529522:1 gene:ENSDARG00000051889.4 transcript:ENSDART00000073597.4 gene_biotype:protein_coding transcript_biotype:protein_coding gene_symbol:dhodh description:dihydroorotate dehydrogenase [Source:ZFIN;Acc:ZDB-GENE-030131-3157]		24	43.856	3.58499e+07	2.93426e+07	3.56671e+07	2.12272e+07	2.29184e+07	2.42274e+07	3.58499e+07	4.21369e+07	165	0.556835	0.00570531
ENSDARP00000005687.9	pep chromosome:GRCz11:25:32390794:32400209:1 gene:ENSDARG00000004059.11 transcript:ENSDART00000012600.11 gene_biotype:protein_coding transcript_biotype:protein_coding gene_symbol:galk2 description:galactokinase 2 [Source:ZFIN;Acc:ZDB-GENE-041114-143]	fb43h07	9	50.025	3.25738e+06	3.06246e+06	4.77271e+06	2.42895e+06	2.41033e+06	2.5578e+06	4.77271e+06	5.63846e+06	35	0.556249	0.0222351
ENSDARP00000066545.4	pep chromosome:GRCz11:12:3871452:3890216:1 gene:ENSDARG00000045249.9 transcript:ENSDART00000066546.6 gene_biotype:protein_coding transcript_biotype:protein_coding gene_symbol:nif3l1 description:NIF3 NGG1 interacting factor 3-like 1 (S. cerevisiae) [Source:ZFIN;Acc:ZDB-GENE-050706-80]		6	37.584	4.47105e+06	5.63386e+06	3.07382e+06	2.5906e+06	2.95939e+06	3.17755e+06	5.63386e+06	7.09955e+06	45	0.55609	0.0477955
ENSDARP00000153105.1_x000D_; ENSDARP00000071659.3	pep chromosome:GRCz11:CHR_ALT_CTG7_1_20:25047550:25049241:-1 gene:ENSDARG00000112191.1 transcript:ENSDART00000192073.1 gene_biotype:protein_coding transcript_biotype:protein_coding gene_symbol:arl2 description:ADP-ribosylation factor-like 2 [Source:ZFIN;Acc:ZDB-GENE-041010-19]<|>pep chromosome:GRCz11:7:25047219:25049377:-1 gene:ENSDARG00000069496.5 transcript:ENSDART00000077191.4 gene_biotype:pro…		6	20.689	1.16266e+07	9.82266e+06	1.06789e+07	6.57101e+06	7.95087e+06	7.34706e+06	1.16266e+07	1.2616e+07	40	0.555922	0.00543073
ENSDARP00000125799.1	pep chromosome:GRCz11:6:3509036:3514753:-1 gene:ENSDARG00000059128.7 transcript:ENSDART00000151765.3 gene_biotype:protein_coding transcript_biotype:protein_coding gene_symbol:uqcrh description:ubiquinol-cytochrome c reductase hinge protein [Source:ZFIN;Acc:ZDB-GENE-051030-93]	zgc:123330	10	10.668	2.10469e+08	2.24004e+08	1.70507e+08	1.1737e+08	1.40688e+08	1.53776e+08	3.00612e+08	2.8228e+08	119	0.554188	0.0136039
ENSDARP00000113611.1	pep chromosome:GRCz11:10:2899108:2921297:1 gene:ENSDARG00000013024.10 transcript:ENSDART00000147031.2 gene_biotype:protein_coding transcript_biotype:protein_coding gene_symbol:erap1a description:endoplasmic reticulum aminopeptidase 1a [Source:ZFIN;Acc:ZDB-GENE-091113-7]		2	107.02	160605	118854	164509	106452	98450.8	94661.9	164509	194350	22	0.554118	0.0123756
ENSDARP00000136351.2_x000D_; ENSDARP00000095527.2	pep chromosome:GRCz11:6:13046720:13058979:1 gene:ENSDARG00000058325.7 transcript:ENSDART00000165896.2 gene_biotype:protein_coding transcript_biotype:protein_coding gene_symbol:casp8 description:caspase 8, apoptosis-related cysteine peptidase [Source:ZFIN;Acc:ZDB-GENE-000713-1]<|>pep chromosome:GRCz11:6:13045885:13056726:1 gene:ENSDARG00000058325.7 transcript:ENSDART00000104757.4 gene_biotype:prot…		9	54.902	4.07046e+06	5.03074e+06	5.63876e+06	3.08478e+06	3.52555e+06	3.36218e+06	5.63876e+06	6.6616e+06	39	0.552977	0.0107502
ENSDARP00000040189.6_x000D_; ENSDARP00000143521.1	pep chromosome:GRCz11:21:31253162:31274479:1 gene:ENSDARG00000033361.9 transcript:ENSDART00000040190.7 gene_biotype:protein_coding transcript_biotype:protein_coding gene_symbol:asl description:argininosuccinate lyase [Source:ZFIN;Acc:ZDB-GENE-040426-1152]<|>pep chromosome:GRCz11:21:31253048:31277336:1 gene:ENSDARG00000033361.9 transcript:ENSDART00000178521.2 gene_biotype:protein_coding transcript…	zgc:63532	27	52.074	1.8647e+07	1.70888e+07	2.76306e+07	1.32441e+07	1.42097e+07	1.48404e+07	2.76306e+07	3.26427e+07	169	0.552172	0.0282116
ENSDARP00000144014.1_x000D_; ENSDARP00000137659.2_x000D_; ENSDARP00000089188.2	pep chromosome:GRCz11:2:36620011:36635859:1 gene:ENSDARG00000068177.7 transcript:ENSDART00000177428.2 gene_biotype:protein_coding transcript_biotype:protein_coding gene_symbol:pak2a description:p21 protein (Cdc42/Rac)-activated kinase 2a [Source:ZFIN;Acc:ZDB-GENE-021011-2]<|>pep chromosome:GRCz11:2:36608387:36635858:1 gene:ENSDARG00000068177.7 transcript:ENSDART00000159541.2 gene_biotype:protein_…	pak2	4	57.271	1.00792e+06	1.17175e+06	1.15144e+06	736952	781312	749255	1.22201e+06	1.47658e+06	60	0.55211	0.00347857
ENSDARP00000091530.4_x000D_; ENSDARP00000147931.1	pep chromosome:GRCz11:7:19588608:19600181:-1 gene:ENSDARG00000069313.5 transcript:ENSDART00000100757.5 gene_biotype:protein_coding transcript_biotype:protein_coding gene_symbol:oxa1l description:OXA1L mitochondrial inner membrane protein [Source:ZFIN;Acc:ZDB-GENE-071004-49]<|>pep chromosome:GRCz11:CHR_ALT_CTG7_1_13:19572714:19584146:-1 gene:ENSDARG00000113799.1 transcript:ENSDART00000188637.1 gen…	zgc:163091	3	51.431	1.1434e+06	1.18753e+06	1.32088e+06	608455	970505	964265	1.32088e+06	1.56048e+06	10	0.551754	0.0330111
ENSDARP00000095196.4_x000D_; ENSDARP00000080120.5	pep chromosome:GRCz11:22:38946439:38951354:-1 gene:ENSDARG00000040713.8 transcript:ENSDART00000104423.6 gene_biotype:protein_coding transcript_biotype:protein_coding gene_symbol:rbbp9 description:retinoblastoma binding protein 9 [Source:ZFIN;Acc:ZDB-GENE-050208-692]<|>pep chromosome:GRCz11:22:38944615:38951128:-1 gene:ENSDARG00000040713.8 transcript:ENSDART00000085685.6 gene_biotype:protein_codin…	si:ch211-258l4.7	9	20.874	3.52012e+07	3.51898e+07	2.80807e+07	2.08224e+07	2.14811e+07	2.47068e+07	3.52012e+07	4.43446e+07	85	0.551417	0.00848357
ENSDARP00000136363.1	pep scaffold:GRCz11:KN150311.1:155:14625:-1 gene:ENSDARG00000103529.3 transcript:ENSDART00000161326.3 gene_biotype:protein_coding transcript_biotype:protein_coding gene_symbol:snx1b description:sorting nexin 1b [Source:ZFIN;Acc:ZDB-GENE-050913-82]		1	55.656	180830	174008	188868	102075	144101	128426	188868	223128	15	0.551175	0.0111327
ENSDARP00000151776.1_x000D_; ENSDARP00000085705.4_x000D_; ENSDARP00000124710.1	pep chromosome:GRCz11:7:17805586:17814118:-1 gene:ENSDARG00000062834.8 transcript:ENSDART00000179688.1 gene_biotype:protein_coding transcript_biotype:protein_coding gene_symbol:ecsit description:ECSIT signaling integrator [Source:NCBI gene;Acc:569243]<|>pep chromosome:GRCz11:7:17805329:17816175:-1 gene:ENSDARG00000062834.8 transcript:ENSDART00000091272.6 gene_biotype:protein_coding transcript_bio…	fd13d06	3	52.095	892605	575131	768859	476160	494629	533196	892605	908327	11	0.550724	0.0203912
ENSDARP00000012931.7	pep chromosome:GRCz11:14:30774894:30794824:1 gene:ENSDARG00000004270.11 transcript:ENSDART00000023054.10 gene_biotype:protein_coding transcript_biotype:protein_coding gene_symbol:atl3 description:atlastin 3 [Source:ZFIN;Acc:ZDB-GENE-041010-109]	im:6911985	33	58.046	6.41155e+07	5.53265e+07	7.95298e+07	4.33464e+07	4.37203e+07	4.73933e+07	7.95298e+07	9.39561e+07	287	0.550413	0.0124958
ENSDARP00000157416.1_x000D_; ENSDARP00000099418.3	pep chromosome:GRCz11:CHR_ALT_CTG13_1_29:41902917:41907948:-1 gene:ENSDARG00000114546.1 transcript:ENSDART00000180402.1 gene_biotype:protein_coding transcript_biotype:protein_coding gene_symbol:cisd1 description:CDGSH iron sulfur domain 1 [Source:ZFIN;Acc:ZDB-GENE-040426-1162]<|>pep chromosome:GRCz11:13:41910342:41917050:-1 gene:ENSDARG00000079516.4 transcript:ENSDART00000110549.4 gene_biotype:pr…	zgc:63561	7	11.826	1.65787e+08	1.87006e+08	1.89854e+08	1.08994e+08	1.22262e+08	1.4072e+08	1.89854e+08	2.35657e+08	95	0.550083	0.00744095
ENSDARP00000055490.4	pep chromosome:GRCz11:3:25281947:25369557:-1 gene:ENSDARG00000038067.6 transcript:ENSDART00000055491.6 gene_biotype:protein_coding transcript_biotype:protein_coding gene_symbol:smurf2 description:SMAD specific E3 ubiquitin protein ligase 2 [Source:NCBI gene;Acc:563633]	smurf2	3	87.409	192494	156720	141951	108037	109229	115762	192494	197492	20	0.549457	0.00870675
ENSDARP00000117801.1	pep chromosome:GRCz11:13:49443226:49444636:-1 gene:ENSDARG00000004702.9 transcript:ENSDART00000136991.2 gene_biotype:protein_coding transcript_biotype:protein_coding gene_symbol:irf2bp2a description:interferon regulatory factor 2 binding protein 2a [Source:NCBI gene;Acc:335866]		2	29.214	348777	335497	273362	219315	197244	236128	348777	422779	5	0.548955	0.00867486
ENSDARP00000148298.1_x000D_; ENSDARP00000061006.3	pep chromosome:GRCz11:CHR_ALT_CTG18_1_18:17525281:17526222:1 gene:ENSDARG00000113583.1 transcript:ENSDART00000186782.1 gene_biotype:protein_coding transcript_biotype:protein_coding gene_symbol:mt2 description:metallothionein 2 [Source:NCBI gene;Acc:100174951]<|>pep chromosome:GRCz11:18:17534627:17535979:1 gene:ENSDARG00000041623.4 transcript:ENSDART00000061007.4 gene_biotype:protein_coding transc…	mt2	4	5.971	5.1044e+08	5.67549e+08	4.50913e+08	2.7996e+08	3.50656e+08	4.26063e+08	5.67549e+08	7.15201e+08	120	0.547664	0.0229982
ENSDARP00000058955.5_x000D_; ENSDARP00000152851.1_x000D_; ENSDARP00000155510.1	pep chromosome:GRCz11:16:24681177:24695891:1 gene:ENSDARG00000040287.8 transcript:ENSDART00000058956.7 gene_biotype:protein_coding transcript_biotype:protein_coding gene_symbol:ywhabl description:tyrosine 3-monooxygenase/tryptophan 5-monooxygenase activation protein, beta polypeptide like [Source:ZFIN;Acc:ZDB-GENE-030131-448]<|>pep chromosome:GRCz11:16:24681226:24695887:1 gene:ENSDARG00000040287.…	hm:zehn0976	16	27.89	1.02083e+08	9.16752e+07	1.09413e+08	6.64624e+07	6.76509e+07	7.29965e+07	1.09413e+08	1.2926e+08	334	0.547148	0.00430255
ENSDARP00000038835.6	pep chromosome:GRCz11:7:24375070:24390879:-1 gene:ENSDARG00000024877.9 transcript:ENSDART00000036680.8 gene_biotype:protein_coding transcript_biotype:protein_coding gene_symbol:ptgr1 description:prostaglandin reductase 1 [Source:ZFIN;Acc:ZDB-GENE-041212-80]		23	35.839	3.22488e+08	3.48389e+08	4.43053e+08	2.30956e+08	2.50026e+08	2.76786e+08	4.43053e+08	5.23421e+08	270	0.54632	0.0129065
ENSDARP00000090756.3	pep chromosome:GRCz11:13:44788077:44808783:-1 gene:ENSDARG00000068978.4 transcript:ENSDART00000099984.4 gene_biotype:protein_coding transcript_biotype:protein_coding gene_symbol:glo1 description:glyoxalase 1 [Source:ZFIN;Acc:ZDB-GENE-030722-9]	cb554	18	20.288	1.69761e+08	1.46405e+08	1.47996e+08	1.0047e+08	1.07496e+08	1.09539e+08	1.69761e+08	1.84493e+08	210	0.545513	0.00398749
ENSDARP00000116609.1	pep chromosome:GRCz11:24:7941373:7957581:-1 gene:ENSDARG00000009342.10 transcript:ENSDART00000145815.2 gene_biotype:protein_coding transcript_biotype:protein_coding gene_symbol:txndc5 description:thioredoxin domain containing 5 [Source:ZFIN;Acc:ZDB-GENE-040426-1951]	wu:fb20a07	34	46.129	2.06721e+08	2.24503e+08	2.35385e+08	1.32958e+08	1.52411e+08	1.7378e+08	2.35385e+08	2.82908e+08	311	0.544413	0.00794949
ENSDARP00000025069.8_x000D_; ENSDARP00000156386.1_x000D_; ENSDARP00000136544.2	pep chromosome:GRCz11:3:46764022:46795289:1 gene:ENSDARG00000004470.11 transcript:ENSDART00000023814.10 gene_biotype:protein_coding transcript_biotype:protein_coding gene_symbol:prkcsh description:protein kinase C substrate 80K-H [Source:ZFIN;Acc:ZDB-GENE-040426-770]<|>pep chromosome:GRCz11:3:46763745:46795783:1 gene:ENSDARG00000004470.11 transcript:ENSDART00000185437.1 gene_biotype:protein_codin…		34	59.605	2.27694e+08	2.35722e+08	2.26201e+08	1.39995e+08	1.55939e+08	1.79383e+08	2.35722e+08	2.97047e+08	426	0.54413	0.00595483
ENSDARP00000110587.2	pep chromosome:GRCz11:4:9360697:9389359:1 gene:ENSDARG00000058159.8 transcript:ENSDART00000128937.4 gene_biotype:protein_coding transcript_biotype:protein_coding gene_symbol:ipo8 description:importin 8 [Source:ZFIN;Acc:ZDB-GENE-060503-3]	ipo8	7	117.977	1.35351e+06	1.01462e+06	1.57182e+06	919008	831207	913522	1.57182e+06	1.85694e+06	31	0.543048	0.0213288
ENSDARP00000094655.2_x000D_; ENSDARP00000153822.1_x000D_; ENSDARP00000143970.1	pep chromosome:GRCz11:6:40439922:40449399:-1 gene:ENSDARG00000070618.7 transcript:ENSDART00000103879.4 gene_biotype:protein_coding transcript_biotype:protein_coding gene_symbol:tatdn2 description:TatD DNase domain containing 2 [Source:ZFIN;Acc:ZDB-GENE-081022-51]<|>pep chromosome:GRCz11:6:40439858:40448416:-1 gene:ENSDARG00000070618.7 transcript:ENSDART00000187019.1 gene_biotype:protein_coding tr…	zgc:194021	6	75.592	1.76218e+06	1.31334e+06	1.39366e+06	802011	1.05431e+06	1.23668e+06	1.76218e+06	1.65551e+06	13	0.541668	0.0323754
ENSDARP00000138335.1	pep chromosome:GRCz11:2:55751966:55779927:-1 gene:ENSDARG00000100700.2 transcript:ENSDART00000168579.2 gene_biotype:protein_coding transcript_biotype:protein_coding gene_symbol:CABZ01066725.1 description:epidermal growth factor receptor pathway substrate 15-like 1b [Source:NCBI gene;Acc:100329948]		4	58.595	892261	700434	947110	456378	559650	753695	947110	1.11891e+06	9	0.540171	0.0431893
ENSDARP00000091573.4	pep chromosome:GRCz11:5:50817382:50869494:-1 gene:ENSDARG00000074314.5 transcript:ENSDART00000100800.6 gene_biotype:protein_coding transcript_biotype:protein_coding gene_symbol:ttc37 description:tetratricopeptide repeat domain 37 [Source:ZFIN;Acc:ZDB-GENE-110125-2]	skic3	18	175.961	2.51871e+06	2.18492e+06	2.67027e+06	1.58565e+06	1.90704e+06	1.58216e+06	2.67027e+06	3.15464e+06	73	0.539651	0.0082589
ENSDARP00000140493.1	pep chromosome:GRCz11:14:14646717:14659127:-1 gene:ENSDARG00000099315.3 transcript:ENSDART00000172241.2 gene_biotype:protein_coding transcript_biotype:protein_coding gene_symbol:nsdhl description:NAD(P) dependent steroid dehydrogenase-like [Source:ZFIN;Acc:ZDB-GENE-050417-163]		12	38.478	2.85447e+07	2.22926e+07	3.91795e+07	1.90776e+07	2.24126e+07	1.89998e+07	3.91795e+07	4.62865e+07	132	0.539239	0.0432035
ENSDARP00000153115.1	pep chromosome:GRCz11:25:33063762:33151690:1 gene:ENSDARG00000110973.1 transcript:ENSDART00000189974.1 gene_biotype:protein_coding transcript_biotype:protein_coding gene_symbol:tln2b description:talin 2b [Source:ZFIN;Acc:ZDB-GENE-130325-1]		2	162.159	57184.6	52743.7	64990.8	30590.3	51945.3	40268.9	97870.3	76779.9	75	0.538376	0.0386932
ENSDARP00000021046.6	pep chromosome:GRCz11:17:35243753:35247374:1 gene:ENSDARG00000015765.9 transcript:ENSDART00000016702.8 gene_biotype:protein_coding transcript_biotype:protein_coding gene_symbol:iah1 description:isoamyl acetate hydrolyzing esterase 1 (putative) [Source:NCBI gene;Acc:449926]	iah1	6	26.531	1.33974e+07	1.2317e+07	1.35174e+07	7.99725e+06	8.71189e+06	1.04523e+07	1.35174e+07	1.59693e+07	46	0.538322	0.00807287
ENSDARP00000132796.1_x000D_; ENSDARP00000036145.6	pep chromosome:GRCz11:20:46699021:46734051:1 gene:ENSDARG00000006812.10 transcript:ENSDART00000167398.2 gene_biotype:protein_coding transcript_biotype:protein_coding gene_symbol:wdr26b description:WD repeat domain 26b [Source:NCBI gene;Acc:564794]<|>pep chromosome:GRCz11:20:46699031:46734049:1 gene:ENSDARG00000006812.10 transcript:ENSDART00000029894.8 gene_biotype:protein_coding transcript_biotyp…	wdr26	3	64.587	611763	428373	663595	388499	458657	319523	663595	783967	17	0.536965	0.0426899
ENSDARP00000148899.1	pep chromosome:GRCz11:CHR_ALT_CTG22_2_4:25093517:25116100:1 gene:ENSDARG00000115474.1 transcript:ENSDART00000190818.1 gene_biotype:protein_coding transcript_biotype:protein_coding gene_symbol:rrbp1b description:ribosome binding protein 1b [Source:ZFIN;Acc:ZDB-GENE-030429-36]		7	109.42	861153	1.34113e+06	1.23659e+06	654963	908349	786213	1.34113e+06	1.69004e+06	269	0.536788	0.0399225
ENSDARP00000005794.4	pep chromosome:GRCz11:9:23003208:23007941:1 gene:ENSDARG00000010432.5 transcript:ENSDART00000021060.5 gene_biotype:protein_coding transcript_biotype:protein_coding gene_symbol:eaf2 description:ELL associated factor 2 [Source:ZFIN;Acc:ZDB-GENE-040625-179]	wu:fb76c01	5	27.914	2.17505e+06	2.12903e+06	2.55646e+06	1.61395e+06	1.3071e+06	1.84064e+06	2.55646e+06	3.02019e+06	22	0.536072	0.0159932
ENSDARP00000055779.6	pep chromosome:GRCz11:3:15893039:15902229:1 gene:ENSDARG00000034427.9 transcript:ENSDART00000055780.8 gene_biotype:protein_coding transcript_biotype:protein_coding gene_symbol:jpt2 description:Jupiter microtubule associated homolog 2 [Source:ZFIN;Acc:ZDB-GENE-030131-599]	fc04g11	11	22.57	1.62074e+08	1.42534e+08	1.39119e+08	1.02043e+08	9.43751e+07	1.09601e+08	1.62074e+08	1.79615e+08	142	0.535458	0.00535441
ENSDARP00000097487.3	pep chromosome:GRCz11:14:1124409:1162740:1 gene:ENSDARG00000071906.7 transcript:ENSDART00000106708.6 gene_biotype:protein_coding transcript_biotype:protein_coding gene_symbol:sec24b description:SEC24 homolog B, COPII coat complex component [Source:ZFIN;Acc:ZDB-GENE-030131-6565]		8	128.531	1.10459e+06	989336	1.0613e+06	577035	804317	823202	1.10459e+06	1.25381e+06	37	0.533997	0.0176398
ENSDARP00000106153.1	pep chromosome:GRCz11:3:10592597:10634532:-1 gene:ENSDARG00000063583.8 transcript:ENSDART00000130761.4 gene_biotype:protein_coding transcript_biotype:protein_coding gene_symbol:map2k4a description:mitogen-activated protein kinase kinase 4a [Source:ZFIN;Acc:ZDB-GENE-060512-98]	map2k4A	2	45.497	827865	823994	782993	420596	577827	724919	827865	1.03836e+06	51	0.533378	0.036591
ENSDARP00000153012.1	pep chromosome:GRCz11:11:3211826:3258701:1 gene:ENSDARG00000078497.4 transcript:ENSDART00000192914.1 gene_biotype:protein_coding transcript_biotype:protein_coding gene_symbol:timeless description:timeless circadian clock [Source:ZFIN;Acc:ZDB-GENE-030131-8978]		18	150.173	3.70729e+06	3.90314e+06	4.96564e+06	2.64151e+06	2.93836e+06	3.05663e+06	4.96564e+06	5.86638e+06	118	0.532887	0.0119443
ENSDARP00000135145.1	pep chromosome:GRCz11:5:23457221:23485161:-1 gene:ENSDARG00000092464.3 transcript:ENSDART00000170293.2 gene_biotype:protein_coding transcript_biotype:protein_coding gene_symbol:si:dkeyp-20g2.1 description:si:dkeyp-20g2.1 [Source:ZFIN;Acc:ZDB-GENE-070705-535]	si:dkeyp-20g2.3	2	87.181	173963	152272	230970	101202	138518	144162	230970	272867	5	0.53271	0.041277
ENSDARP00000156345.1_x000D_; ENSDARP00000151343.1_x000D_; ENSDARP00000053775.3	pep chromosome:GRCz11:CHR_ALT_CTG6_1_3:7453707:7462945:-1 gene:ENSDARG00000111059.1 transcript:ENSDART00000184737.1 gene_biotype:protein_coding transcript_biotype:protein_coding gene_symbol:fkbp11 description:FKBP prolyl isomerase 11 [Source:ZFIN;Acc:ZDB-GENE-030616-357]<|>pep chromosome:GRCz11:6:7429253:7439490:-1 gene:ENSDARG00000037000.6 transcript:ENSDART00000188825.1 gene_biotype:protein_cod…	si:dz202l16.2	5	20.951	2.7351e+07	3.59969e+07	3.09252e+07	1.79509e+07	2.05282e+07	2.73166e+07	3.59969e+07	4.53617e+07	30	0.53227	0.030238
ENSDARP00000070154.3	pep chromosome:GRCz11:21:43882274:43891419:1 gene:ENSDARG00000053619.4 transcript:ENSDART00000075672.4 gene_biotype:protein_coding transcript_biotype:protein_coding gene_symbol:sra1 description:steroid receptor RNA activator 1 [Source:ZFIN;Acc:ZDB-GENE-040625-6]		5	23.482	4.13804e+06	6.13466e+06	4.78769e+06	3.13299e+06	3.24312e+06	3.97559e+06	6.13466e+06	7.73064e+06	31	0.529724	0.0256561
ENSDARP00000138058.2	pep chromosome:GRCz11:CHR_ALT_CTG7_1_38:45848478:45871371:-1 gene:ENSDARG00000113939.1 transcript:ENSDART00000165358.2 gene_biotype:protein_coding transcript_biotype:protein_coding gene_symbol:shcbp1 description:SHC SH2-domain binding protein 1 [Source:ZFIN;Acc:ZDB-GENE-030131-5865]		2	82.031	555954	432570	379891	304707	326239	305709	555954	545106	18	0.529323	0.016482
ENSDARP00000055871.4	pep chromosome:GRCz11:9:18215940:18278580:1 gene:ENSDARG00000038309.5 transcript:ENSDART00000055872.5 gene_biotype:protein_coding transcript_biotype:protein_coding gene_symbol:dnajc15 description:DnaJ (Hsp40) homolog, subfamily C, member 15 [Source:ZFIN;Acc:ZDB-GENE-040801-216]	zgc:92393	2	16.246	2.15319e+06	2.81705e+06	2.10573e+06	1.29253e+06	1.58371e+06	2.07672e+06	2.81705e+06	3.54992e+06	13	0.529058	0.042334
ENSDARP00000045900.6_x000D_; ENSDARP00000134332.1	pep chromosome:GRCz11:6:54174696:54180699:-1 gene:ENSDARG00000034897.10 transcript:ENSDART00000045901.8 gene_biotype:protein_coding transcript_biotype:protein_coding gene_symbol:rps10 description:ribosomal protein S10 [Source:ZFIN;Acc:ZDB-GENE-040426-1481]<|>pep chromosome:GRCz11:6:54174782:54179860:-1 gene:ENSDARG00000034897.10 transcript:ENSDART00000164283.2 gene_biotype:protein_coding transcri…	zgc:65936	16	18.873	4.50826e+08	4.578e+08	4.47118e+08	2.8177e+08	3.24479e+08	3.36158e+08	4.578e+08	5.76899e+08	249	0.528718	0.00469226
ENSDARP00000071685.3_x000D_; ENSDARP00000155880.1	pep chromosome:GRCz11:7:25126629:25129581:1 gene:ENSDARG00000054934.4 transcript:ENSDART00000077217.4 gene_biotype:protein_coding transcript_biotype:protein_coding gene_symbol:zgc:101765 description:zgc:101765 [Source:ZFIN;Acc:ZDB-GENE-041010-156]<|>pep chromosome:GRCz11:CHR_ALT_CTG7_1_20:25124785:25125651:1 gene:ENSDARG00000110184.1 transcript:ENSDART00000189418.1 gene_biotype:protein_coding tra…		8	32.123	7.2095e+06	7.50082e+06	6.82487e+06	4.09242e+06	5.27328e+06	5.7181e+06	7.50082e+06	9.45221e+06	36	0.526852	0.0138025
ENSDARP00000043172.6_x000D_; ENSDARP00000155219.1	pep chromosome:GRCz11:16:16977786:16991808:1 gene:ENSDARG00000029533.8 transcript:ENSDART00000043173.8 gene_biotype:protein_coding transcript_biotype:protein_coding gene_symbol:rpl18 description:ribosomal protein L18 [Source:ZFIN;Acc:ZDB-GENE-040801-165]<|>pep chromosome:GRCz11:16:16969086:16991746:1 gene:ENSDARG00000029533.8 transcript:ENSDART00000191876.1 gene_biotype:protein_coding transcript_…	zgc:92872	22	20.98	6.40242e+08	7.34749e+08	6.83514e+08	4.53551e+08	4.69724e+08	5.04866e+08	7.34749e+08	9.259e+08	335	0.526621	0.00447325
ENSDARP00000131337.1_x000D_; ENSDARP00000133482.1	pep chromosome:GRCz11:5:54545441:54554605:-1 gene:ENSDARG00000101300.2 transcript:ENSDART00000158069.2 gene_biotype:protein_coding transcript_biotype:protein_coding gene_symbol:ssna1 description:Sjogren syndrome nuclear autoantigen 1 [Source:ZFIN;Acc:ZDB-GENE-081104-255]<|>pep chromosome:GRCz11:5:54545432:54554583:-1 gene:ENSDARG00000101300.2 transcript:ENSDART00000158865.2 gene_biotype:protein_c…	si:ch73-203i15.4	4	13.104	4.37729e+06	4.46328e+06	3.82127e+06	2.67381e+06	2.89357e+06	3.23128e+06	5.59691e+06	5.62444e+06	15	0.526114	0.00713961
ENSDARP00000133551.1	pep chromosome:GRCz11:2:4900213:5074812:-1 gene:ENSDARG00000102216.2 transcript:ENSDART00000163728.2 gene_biotype:protein_coding transcript_biotype:protein_coding gene_symbol:dlg1l description:discs, large (Drosophila) homolog 1, like [Source:NCBI gene;Acc:497648]	dlg1l	2	100.542	162394	127909	180378	120755	87589	118839	180378	213098	3	0.525242	0.0311432
ENSDARP00000103461.3	pep chromosome:GRCz11:14:45514469:45551572:-1 gene:ENSDARG00000076811.4 transcript:ENSDART00000111410.4 gene_biotype:protein_coding transcript_biotype:protein_coding gene_symbol:ganab description:glucosidase, alpha; neutral AB [Source:ZFIN;Acc:ZDB-GENE-110930-9]	ganab	59	106.824	8.13407e+07	7.80018e+07	9.98295e+07	5.63161e+07	6.03069e+07	6.26233e+07	9.98295e+07	1.17938e+08	533	0.524794	0.00874308
ENSDARP00000155951.1_x000D_; ENSDARP00000121649.1_x000D_; ENSDARP00000054337.5_x000D_; ENSDARP00000109653.2	pep chromosome:GRCz11:CHR_ALT_CTG1_1_22:23270330:23274037:-1 gene:ENSDARG00000112384.1 transcript:ENSDART00000187813.1 gene_biotype:protein_coding transcript_biotype:protein_coding gene_symbol:rpl9 description:ribosomal protein L9 [Source:ZFIN;Acc:ZDB-GENE-030131-8646]<|>pep chromosome:GRCz11:1:23269727:23274393:-1 gene:ENSDARG00000037350.7 transcript:ENSDART00000147800.3 gene_biotype:protein_cod…	ab02c03	20	21.641	4.11736e+08	3.66075e+08	5.27965e+08	3.3217e+08	2.85799e+08	2.81711e+08	5.27965e+08	6.23736e+08	175	0.524387	0.0194349
ENSDARP00000132487.2	pep chromosome:GRCz11:14:97017:102022:1 gene:ENSDARG00000101180.2 transcript:ENSDART00000159300.2 gene_biotype:protein_coding transcript_biotype:protein_coding gene_symbol:mcm7 description:minichromosome maintenance complex component 7 [Source:ZFIN;Acc:ZDB-GENE-020419-27]		39	67.606	5.85533e+07	4.91519e+07	6.5573e+07	3.79586e+07	4.16717e+07	4.01977e+07	6.5573e+07	7.74677e+07	298	0.523165	0.0100672
ENSDARP00000128611.1	pep chromosome:GRCz11:17:23964132:23987581:1 gene:ENSDARG00000063229.8 transcript:ENSDART00000154823.3 gene_biotype:protein_coding transcript_biotype:protein_coding gene_symbol:xpo1b description:exportin 1 (CRM1 homolog, yeast) b [Source:ZFIN;Acc:ZDB-GENE-070530-6]		5	123.069	1.16149e+06	1.27294e+06	1.31746e+06	663379	962153	1.03038e+06	1.31746e+06	1.6041e+06	103	0.522159	0.0297523
ENSDARP00000143329.1_x000D_; ENSDARP00000025042.5_x000D_; ENSDARP00000156530.1	pep chromosome:GRCz11:5:41146786:41153469:1 gene:ENSDARG00000007720.7 transcript:ENSDART00000175766.2 gene_biotype:protein_coding transcript_biotype:protein_coding gene_symbol:sub1b description:SUB1 regulator of transcription b [Source:ZFIN;Acc:ZDB-GENE-040718-209]<|>pep chromosome:GRCz11:5:41143563:41151330:1 gene:ENSDARG00000007720.7 transcript:ENSDART00000011229.6 gene_biotype:protein_coding t…	sub1	14	13.879	3.41047e+08	3.42649e+08	3.73706e+08	2.15807e+08	2.3375e+08	2.93028e+08	3.79966e+08	4.41494e+08	110	0.520952	0.0122379
ENSDARP00000138645.1	pep chromosome:GRCz11:14:3507326:3514055:1 gene:ENSDARG00000104068.2 transcript:ENSDART00000159326.2 gene_biotype:protein_coding transcript_biotype:protein_coding gene_symbol:gstp1 description:glutathione S-transferase pi 1 [Source:ZFIN;Acc:ZDB-GENE-020806-4]	gstp1	39	23.511	9.25356e+08	8.55127e+08	8.90994e+08	5.98985e+08	6.1601e+08	6.46769e+08	1.11046e+09	1.15834e+09	470	0.520947	0.00348487
ENSDARP00000134724.1	pep chromosome:GRCz11:13:43223491:43238578:-1 gene:ENSDARG00000101082.2 transcript:ENSDART00000161017.2 gene_biotype:protein_coding transcript_biotype:protein_coding gene_symbol:eif3s6ip description:eukaryotic translation initiation factor 3, subunit 6 interacting protein [Source:NCBI gene;Acc:406402]	eif3l	34	67.95	3.79925e+07	3.55298e+07	5.15454e+07	2.6578e+07	3.21382e+07	2.75907e+07	5.15454e+07	6.08955e+07	249	0.520627	0.0235242
ENSDARP00000011344.9	pep chromosome:GRCz11:12:3944229:3962372:-1 gene:ENSDARG00000016443.12 transcript:ENSDART00000016791.11 gene_biotype:protein_coding transcript_biotype:protein_coding gene_symbol:eif3c description:eukaryotic translation initiation factor 3, subunit C [Source:NCBI gene;Acc:334234]		49	106.358	4.2439e+07	3.93737e+07	4.51862e+07	2.94503e+07	3.03827e+07	2.86174e+07	4.51862e+07	5.33827e+07	353	0.520027	0.00418949
ENSDARP00000154878.1	pep chromosome:GRCz11:10:24660225:24680425:1 gene:ENSDARG00000057021.5 transcript:ENSDART00000190695.1 gene_biotype:protein_coding transcript_biotype:protein_coding gene_symbol:vps36 description:vacuolar protein sorting 36 homolog [Source:NCBI gene;Acc:335810]		7	46.372	3.34526e+06	4.43344e+06	4.82967e+06	2.56267e+06	2.99125e+06	3.17112e+06	4.82967e+06	5.70574e+06	32	0.519692	0.0234517
ENSDARP00000113159.2	pep chromosome:GRCz11:13:4232568:4303641:-1 gene:ENSDARG00000014428.11 transcript:ENSDART00000136262.3 gene_biotype:protein_coding transcript_biotype:protein_coding gene_symbol:ppp2r5d description:protein phosphatase 2, regulatory subunit B', delta [Source:ZFIN;Acc:ZDB-GENE-040426-2568]		18	73.1	1.33667e+07	1.39299e+07	1.55618e+07	9.11182e+06	1.01892e+07	1.05994e+07	1.55618e+07	1.83846e+07	121	0.519332	0.00625332
ENSDARP00000139747.1	pep chromosome:GRCz11:11:15890984:15915788:1 gene:ENSDARG00000098453.2 transcript:ENSDART00000158433.2 gene_biotype:protein_coding transcript_biotype:protein_coding gene_symbol:pank4 description:pantothenate kinase 4 (inactive) [Source:ZFIN;Acc:ZDB-GENE-040426-1592]		4	46.098	1.05866e+06	821871	947086	583415	680473	705573	1.05866e+06	1.11888e+06	21	0.518905	0.0117676
ENSDARP00000118541.1_x000D_; ENSDARP00000120420.2	pep chromosome:GRCz11:19:43885770:43898949:1 gene:ENSDARG00000053656.8 transcript:ENSDART00000135599.3 gene_biotype:protein_coding transcript_biotype:protein_coding gene_symbol:lypla2 description:lysophospholipase 2 [Source:ZFIN;Acc:ZDB-GENE-040426-1715]<|>pep chromosome:GRCz11:19:43884120:43901467:1 gene:ENSDARG00000053656.8 transcript:ENSDART00000139684.4 gene_biotype:protein_coding transcript_…	zgc:73210	9	25.051	3.58742e+07	4.08175e+07	3.24295e+07	2.14795e+07	2.49291e+07	3.01758e+07	4.08175e+07	5.14365e+07	69	0.518417	0.0198825
ENSDARP00000085782.4	pep chromosome:GRCz11:18:15841590:15881931:1 gene:ENSDARG00000062868.7 transcript:ENSDART00000091349.6 gene_biotype:protein_coding transcript_biotype:protein_coding gene_symbol:eea1 description:early endosome antigen 1 [Source:ZFIN;Acc:ZDB-GENE-041111-270]		37	159.799	3.85308e+06	3.57415e+06	2.82122e+06	2.05301e+06	2.32247e+06	2.77429e+06	3.85308e+06	4.50399e+06	188	0.518137	0.0239414
ENSDARP00000009285.7	pep chromosome:GRCz11:18:44673990:44696815:1 gene:ENSDARG00000020405.8 transcript:ENSDART00000018625.8 gene_biotype:protein_coding transcript_biotype:protein_coding gene_symbol:napab description:N-ethylmaleimide-sensitive factor attachment protein, alpha b [Source:ZFIN;Acc:ZDB-GENE-030131-5290]	NAPA	16	33.222	2.16615e+07	2.07647e+07	2.6658e+07	1.46828e+07	1.60479e+07	1.73257e+07	2.6658e+07	3.14937e+07	140	0.518137	0.01116
ENSDARP00000118904.1	pep chromosome:GRCz11:5:20933926:21030934:-1 gene:ENSDARG00000011065.12 transcript:ENSDART00000133461.2 gene_biotype:protein_coding transcript_biotype:protein_coding gene_symbol:camk2b1 description:calcium/calmodulin-dependent protein kinase (CaM kinase) II beta 1 [Source:ZFIN;Acc:ZDB-GENE-030131-9588]		7	68.359	2.18149e+06	1.69933e+06	2.44077e+06	1.51056e+06	1.44167e+06	1.41479e+06	2.44077e+06	2.88351e+06	31	0.518068	0.0162917
ENSDARP00000152691.1_x000D_; ENSDARP00000151166.1	pep chromosome:GRCz11:10:3133098:3138859:-1 gene:ENSDARG00000112087.1 transcript:ENSDART00000190606.1 gene_biotype:protein_coding transcript_biotype:protein_coding gene_symbol:ube2l3a description:ubiquitin-conjugating enzyme E2L 3a [Source:ZFIN;Acc:ZDB-GENE-030131-2977]<|>pep chromosome:GRCz11:CHR_ALT_CTG10_1_37:3133191:3138452:-1 gene:ENSDARG00000110975.1 transcript:ENSDART00000185381.1 gene_bio…		12	20.007	1.37095e+08	1.42428e+08	1.39319e+08	8.5367e+07	9.51984e+07	1.14072e+08	1.48599e+08	1.79481e+08	90	0.517695	0.00994361
ENSDARP00000106482.2	pep chromosome:GRCz11:9:35832294:35842375:1 gene:ENSDARG00000055389.8 transcript:ENSDART00000130549.4 gene_biotype:protein_coding transcript_biotype:protein_coding gene_symbol:si:dkey-67c22.2 description:si:dkey-67c22.2 [Source:ZFIN;Acc:ZDB-GENE-030131-5845]	si:dkey-67c22.2	2	121.003	234647	259981	216869	136063	156848	211387	259981	327617	5	0.517399	0.0298595
ENSDARP00000054652.4	pep chromosome:GRCz11:20:6516523:6532462:-1 gene:ENSDARG00000037532.5 transcript:ENSDART00000054653.5 gene_biotype:protein_coding transcript_biotype:protein_coding gene_symbol:mcm3l description:MCM3 minichromosome maintenance deficient 3 (S. cerevisiae), like [Source:ZFIN;Acc:ZDB-GENE-040121-2]	MCM3	64	90.783	7.45939e+07	6.97676e+07	8.1009e+07	4.76761e+07	5.3468e+07	5.64504e+07	8.1009e+07	9.57036e+07	581	0.516924	0.00664298
ENSDARP00000143457.1_x000D_; ENSDARP00000052473.3	pep chromosome:GRCz11:7:34237189:34245115:1 gene:ENSDARG00000036136.7 transcript:ENSDART00000179624.2 gene_biotype:protein_coding transcript_biotype:protein_coding gene_symbol:tipin description:timeless interacting protein [Source:NCBI gene;Acc:445058]<|>pep chromosome:GRCz11:7:34236238:34240903:1 gene:ENSDARG00000036136.7 transcript:ENSDART00000052474.6 gene_biotype:protein_coding transcript_bio…		5	33.391	6.75898e+06	6.62927e+06	8.72509e+06	4.1005e+06	4.95121e+06	6.58152e+06	8.72509e+06	1.03078e+07	20	0.516276	0.0444279
ENSDARP00000062517.6	pep chromosome:GRCz11:19:770300:776076:1 gene:ENSDARG00000042620.8 transcript:ENSDART00000062518.7 gene_biotype:protein_coding transcript_biotype:protein_coding gene_symbol:gstr description:glutathione S-transferase rho [Source:ZFIN;Acc:ZDB-GENE-090507-1]	gstR1	23	26.391	2.07213e+08	2.29594e+08	2.28808e+08	1.34469e+08	1.62094e+08	1.70847e+08	2.29594e+08	2.89325e+08	285	0.515842	0.00904797
ENSDARP00000153589.1	pep chromosome:GRCz11:CHR_ALT_CTG18_1_25:22422359:22488495:1 gene:ENSDARG00000110174.1 transcript:ENSDART00000186837.1 gene_biotype:protein_coding transcript_biotype:protein_coding gene_symbol:cfdp1 description:craniofacial development protein 1 [Source:ZFIN;Acc:ZDB-GENE-030131-5736]		1	35.103	852671	1.09391e+06	911003	616345	586288	804533	1.09391e+06	1.37849e+06	33	0.515788	0.0221749
ENSDARP00000063785.2	pep chromosome:GRCz11:15:39977461:40002930:1 gene:ENSDARG00000043451.5 transcript:ENSDART00000063786.3 gene_biotype:protein_coding transcript_biotype:protein_coding gene_symbol:cab39 description:calcium binding protein 39 [Source:ZFIN;Acc:ZDB-GENE-040625-158]		17	39.766	1.47433e+07	1.26479e+07	2.02581e+07	1.00955e+07	1.24732e+07	1.02857e+07	2.02581e+07	2.39328e+07	93	0.514759	0.0388108
ENSDARP00000055960.4	pep chromosome:GRCz11:14:6535426:6540646:1 gene:ENSDARG00000038360.5 transcript:ENSDART00000055961.5 gene_biotype:protein_coding transcript_biotype:protein_coding gene_symbol:thg1l description:tRNA-histidine guanylyltransferase 1-like [Source:ZFIN;Acc:ZDB-GENE-041114-170]		2	34.907	516230	453850	643736	398979	390241	332652	643736	760507	7	0.514002	0.0199157
ENSDARP00000013539.6_x000D_; ENSDARP00000109824.2	pep chromosome:GRCz11:17:40860016:40879108:-1 gene:ENSDARG00000013461.11 transcript:ENSDART00000010362.8 gene_biotype:protein_coding transcript_biotype:protein_coding gene_symbol:supt7l description:SPT7 like, STAGA complex gamma subunit [Source:ZFIN;Acc:ZDB-GENE-050227-17]<|>pep chromosome:GRCz11:17:40860062:40876680:-1 gene:ENSDARG00000013461.11 transcript:ENSDART00000127200.2 gene_biotype:prote…	im:6909690	4	45.52	1.48714e+06	1.57136e+06	1.98033e+06	1.0645e+06	1.3641e+06	1.09627e+06	1.98033e+06	2.33955e+06	12	0.513186	0.0202582
ENSDARP00000035859.4	pep chromosome:GRCz11:17:25444323:25480375:1 gene:ENSDARG00000022995.7 transcript:ENSDART00000030691.6 gene_biotype:protein_coding transcript_biotype:protein_coding gene_symbol:clic4 description:chloride intracellular channel 4 [Source:ZFIN;Acc:ZDB-GENE-030326-3]	CLIC4	6	28.353	4.25975e+06	4.58113e+06	4.78258e+06	3.31417e+06	2.92765e+06	3.3138e+06	4.78258e+06	5.77295e+06	28	0.512461	0.00540763
ENSDARP00000070953.4	pep chromosome:GRCz11:17:29195962:29213710:-1 gene:ENSDARG00000054302.8 transcript:ENSDART00000076481.5 gene_biotype:protein_coding transcript_biotype:protein_coding gene_symbol:ehd4 description:EH-domain containing 4 [Source:ZFIN;Acc:ZDB-GENE-060810-22]		7	70.72	978457	817675	1.13752e+06	568036	710014	778108	1.13752e+06	1.34386e+06	23	0.51202	0.02771
ENSDARP00000074155.4_x000D_; ENSDARP00000141676.1_x000D_; ENSDARP00000122687.1	pep chromosome:GRCz11:10:23071274:23099851:-1 gene:ENSDARG00000057105.6 transcript:ENSDART00000079703.6 gene_biotype:protein_coding transcript_biotype:protein_coding gene_symbol:nle1 description:notchless homolog 1 (Drosophila) [Source:ZFIN;Acc:ZDB-GENE-050522-321]<|>pep chromosome:GRCz11:10:23070752:23099869:-1 gene:ENSDARG00000057105.6 transcript:ENSDART00000162444.2 gene_biotype:protein_coding…	fc12b09	9	52.644	7.46382e+06	6.04969e+06	9.72998e+06	4.78544e+06	5.51933e+06	5.74065e+06	9.72998e+06	1.1495e+07	57	0.511618	0.0358957
ENSDARP00000024635.5	pep chromosome:GRCz11:20:38458084:38519122:1 gene:ENSDARG00000020123.11 transcript:ENSDART00000020153.8 gene_biotype:protein_coding transcript_biotype:protein_coding gene_symbol:coq8aa description:coenzyme Q8A, genome duplicate a [Source:NCBI gene;Acc:437001]	coq8a	25	68.908	2.0038e+07	1.76086e+07	2.10478e+07	1.2453e+07	1.40984e+07	1.46194e+07	2.10478e+07	2.48657e+07	141	0.510928	0.00799312
ENSDARP00000051311.3_x000D_; ENSDARP00000156436.1	pep chromosome:GRCz11:5:35421766:35456269:-1 gene:ENSDARG00000035406.5 transcript:ENSDART00000051312.4 gene_biotype:protein_coding transcript_biotype:protein_coding gene_symbol:ttc33 description:tetratricopeptide repeat domain 33 [Source:NCBI gene;Acc:436995]<|>pep chromosome:GRCz11:CHR_ALT_CTG5_1_30:35414873:35446769:-1 gene:ENSDARG00000111770.1 transcript:ENSDART00000192784.1 gene_biotype:prote…	ttc33	2	30.739	249329	399414	311473	207514	230635	224528	399414	503325	8	0.509778	0.0314898
ENSDARP00000132291.1	pep chromosome:GRCz11:15:14554298:14589677:-1 gene:ENSDARG00000101130.2 transcript:ENSDART00000172195.2 gene_biotype:protein_coding transcript_biotype:protein_coding gene_symbol:coq8b description:coenzyme Q8B [Source:NCBI gene;Acc:799071]	adck4; coq8b	5	69.416	635925	845518	1.04054e+06	620477	507621	615473	1.04054e+06	1.22928e+06	14	0.509707	0.0420771
ENSDARP00000109449.3	pep chromosome:GRCz11:2:2630188:2642476:-1 gene:ENSDARG00000087421.4 transcript:ENSDART00000124032.4 gene_biotype:protein_coding transcript_biotype:protein_coding gene_symbol:serbp1b description:SERPINE1 mRNA binding protein 1b [Source:ZFIN;Acc:ZDB-GENE-031118-196]		2	43.962	893973	698246	708226	590048	488863	531394	893973	879900	26	0.509378	0.0137193
ENSDARP00000073961.4_x000D_; ENSDARP00000143900.1	pep chromosome:GRCz11:23:17848993:17866100:-1 gene:ENSDARG00000056932.7 transcript:ENSDART00000079506.5 gene_biotype:protein_coding transcript_biotype:protein_coding gene_symbol:tfip11 description:tuftelin interacting protein 11 [Source:NCBI gene;Acc:436994]<|>pep chromosome:GRCz11:23:17847040:17859619:-1 gene:ENSDARG00000056932.7 transcript:ENSDART00000178248.2 gene_biotype:protein_coding transc…	fd15a02	4	94.504	552803	723003	638633	415894	442756	481363	723003	911098	23	0.508633	0.0115475
ENSDARP00000124670.1	pep chromosome:GRCz11:12:48815988:48837308:1 gene:ENSDARG00000002632.12 transcript:ENSDART00000149089.3 gene_biotype:protein_coding transcript_biotype:protein_coding gene_symbol:anxa11b description:annexin A11b [Source:ZFIN;Acc:ZDB-GENE-030707-5]		25	51.436	8.14203e+07	9.06456e+07	7.59601e+07	4.81902e+07	6.00903e+07	6.72924e+07	9.06456e+07	1.14228e+08	238	0.508185	0.0184351
ENSDARP00000024120.7	pep chromosome:GRCz11:3:39181387:39190317:-1 gene:ENSDARG00000018600.8 transcript:ENSDART00000013167.8 gene_biotype:protein_coding transcript_biotype:protein_coding gene_symbol:retsat description:retinol saturase (all-trans-retinol 13,14-reductase) [Source:NCBI gene;Acc:325922]	retsat	3	67.894	550970	451844	489428	283574	384076	389267	550970	578208	13	0.507673	0.0215613
ENSDARP00000104190.2_x000D_; ENSDARP00000144630.1	pep chromosome:GRCz11:2:22653123:22659450:-1 gene:ENSDARG00000077323.4 transcript:ENSDART00000115025.3 gene_biotype:protein_coding transcript_biotype:protein_coding gene_symbol:thap4 description:THAP domain containing 4 [Source:ZFIN;Acc:ZDB-GENE-070912-5]<|>pep chromosome:GRCz11:2:22652981:22660232:-1 gene:ENSDARG00000077323.4 transcript:ENSDART00000174742.2 gene_biotype:protein_coding transcript…	si:ch211-105d4.5	3	19.03	5.15659e+06	5.89527e+06	7.18909e+06	3.9511e+06	4.63432e+06	4.15654e+06	7.18909e+06	8.49316e+06	18	0.507263	0.0173757
ENSDARP00000008455.8	pep chromosome:GRCz11:4:12755136:12766418:-1 gene:ENSDARG00000005897.10 transcript:ENSDART00000024312.10 gene_biotype:protein_coding transcript_biotype:protein_coding gene_symbol:dera description:deoxyribose-phosphate aldolase (putative) [Source:ZFIN;Acc:ZDB-GENE-041010-200]		7	35.033	4.9167e+06	4.81345e+06	6.57732e+06	3.76377e+06	4.43464e+06	3.25297e+06	6.57732e+06	7.77041e+06	43	0.506502	0.0295567
ENSDARP00000075780.3_x000D_; ENSDARP00000147130.1	pep chromosome:GRCz11:1:9118100:9123465:-1 gene:ENSDARG00000058463.6 transcript:ENSDART00000081337.4 gene_biotype:protein_coding transcript_biotype:protein_coding gene_symbol:ndufab1a description:NADH:ubiquinone oxidoreductase subunit AB1a [Source:ZFIN;Acc:ZDB-GENE-040801-1]<|>pep chromosome:GRCz11:CHR_ALT_CTG1_1_2:9118532:9123517:-1 gene:ENSDARG00000112762.1 transcript:ENSDART00000180677.1 gene_…		6	17.682	3.12564e+07	3.03698e+07	3.0074e+07	1.74992e+07	2.13378e+07	2.6716e+07	3.12564e+07	3.82707e+07	43	0.505634	0.0238505
ENSDARP00000083467.6	pep chromosome:GRCz11:25:7612606:7650335:-1 gene:ENSDARG00000025218.10 transcript:ENSDART00000089034.6 gene_biotype:protein_coding transcript_biotype:protein_coding gene_symbol:myo5ab description:myosin VAb [Source:ZFIN;Acc:ZDB-GENE-050411-72]		6	209.959	268002	222904	278530	164356	207514	170715	278530	329054	18	0.50496	0.0151481
ENSDARP00000145092.1_x000D_; ENSDARP00000123562.1	pep chromosome:GRCz11:3:26173069:26184018:-1 gene:ENSDARG00000087869.4 transcript:ENSDART00000191604.1 gene_biotype:protein_coding transcript_biotype:protein_coding gene_symbol:si:ch211-11k18.4 description:si:ch211-11k18.4 [Source:ZFIN;Acc:ZDB-GENE-070912-22]<|>pep chromosome:GRCz11:3:26175108:26183820:-1 gene:ENSDARG00000087869.4 transcript:ENSDART00000140731.3 gene_biotype:protein_coding transc…		18	50.478	2.03538e+07	2.03577e+07	2.70114e+07	1.60027e+07	1.56106e+07	1.56848e+07	2.70114e+07	3.19112e+07	118	0.504743	0.0136449
ENSDARP00000137788.1_x000D_; ENSDARP00000147676.1	pep chromosome:GRCz11:21:44558449:44565236:-1 gene:ENSDARG00000103740.2 transcript:ENSDART00000159323.2 gene_biotype:protein_coding transcript_biotype:protein_coding gene_symbol:fundc2 description:fun14 domain containing 2 [Source:ZFIN;Acc:ZDB-GENE-041010-26]<|>pep chromosome:GRCz11:21:44557791:44565862:-1 gene:ENSDARG00000103740.2 transcript:ENSDART00000180158.1 gene_biotype:protein_coding trans…	im:7139060	3	16.124	6.72123e+06	6.80574e+06	6.99231e+06	4.44135e+06	4.8236e+06	5.23174e+06	6.99231e+06	8.5763e+06	13	0.504282	0.00538765
ENSDARP00000146751.1_x000D_; ENSDARP00000048382.4	pep chromosome:GRCz11:CHR_ALT_CTG4_1_12:27082286:27099059:-1 gene:ENSDARG00000116264.1 transcript:ENSDART00000193547.1 gene_biotype:protein_coding transcript_biotype:protein_coding gene_symbol:creld2 description:cysteine-rich with EGF-like domains 2 [Source:NCBI gene;Acc:393495]<|>pep chromosome:GRCz11:4:27081972:27099224:-1 gene:ENSDARG00000029071.6 transcript:ENSDART00000048383.5 gene_biotype:p…	creld2	12	37.577	3.89002e+07	4.18073e+07	4.93553e+07	2.68143e+07	3.10853e+07	3.37528e+07	4.93553e+07	5.83081e+07	120	0.504165	0.0145591
ENSDARP00000151460.1	pep chromosome:GRCz11:15:38221234:38290416:1 gene:ENSDARG00000060723.8 transcript:ENSDART00000190099.1 gene_biotype:protein_coding transcript_biotype:protein_coding gene_symbol:stim1a description:stromal interaction molecule 1a [Source:ZFIN;Acc:ZDB-GENE-060503-914]		11	59.047	7.72244e+06	6.92147e+06	8.22149e+06	4.76389e+06	5.5732e+06	5.80434e+06	8.22149e+06	9.71283e+06	97	0.503918	0.0097838
ENSDARP00000125930.1	pep chromosome:GRCz11:6:11272286:11362871:-1 gene:ENSDARG00000033012.9 transcript:ENSDART00000151125.2 gene_biotype:protein_coding transcript_biotype:protein_coding gene_symbol:pcnt description:pericentrin [Source:ZFIN;Acc:ZDB-GENE-030829-26]	fc85c01	2	490.084	12336	14570.8	18246.6	9324.78	10695.2	11536.5	19238.6	21556.4	8	0.503755	0.0274134
ENSDARP00000033907.3	pep chromosome:GRCz11:19:5094218:5103313:-1 gene:ENSDARG00000025012.6 transcript:ENSDART00000037007.5 gene_biotype:protein_coding transcript_biotype:protein_coding gene_symbol:tpi1a description:triosephosphate isomerase 1a [Source:NCBI gene;Acc:192309]	tpi1a	29	26.836	9.0353e+08	9.05247e+08	1.04919e+09	6.12331e+08	6.76692e+08	7.26644e+08	1.04919e+09	1.23951e+09	527	0.503677	0.00823362
ENSDARP00000015026.8	pep chromosome:GRCz11:14:1203608:1228690:-1 gene:ENSDARG00000014139.10 transcript:ENSDART00000018981.10 gene_biotype:protein_coding transcript_biotype:protein_coding gene_symbol:srp72 description:signal recognition particle 72 [Source:ZFIN;Acc:ZDB-GENE-030131-5546]		18	66.201	8.53279e+06	9.98765e+06	1.00446e+07	5.81895e+06	6.99702e+06	7.38189e+06	1.00446e+07	1.2586e+07	105	0.50334	0.0124715
ENSDARP00000117083.1_x000D_; ENSDARP00000144439.2	pep chromosome:GRCz11:6:28946041:28961660:-1 gene:ENSDARG00000029639.8 transcript:ENSDART00000147285.2 gene_biotype:protein_coding transcript_biotype:protein_coding gene_symbol:tomm70a description:translocase of outer mitochondrial membrane 70 homolog A (S. cerevisiae) [Source:ZFIN;Acc:ZDB-GENE-030131-8173]<|>pep chromosome:GRCz11:CHR_ALT_CTG6_1_24:28949427:28963533:-1 gene:ENSDARG00000112054.1 t…		32	65.199	3.1316e+07	3.07964e+07	3.30784e+07	1.88497e+07	2.28669e+07	2.60124e+07	3.30784e+07	3.90787e+07	268	0.502848	0.0143039
ENSDARP00000133663.1	pep chromosome:GRCz11:14:3516647:3540821:1 gene:ENSDARG00000099143.2 transcript:ENSDART00000158416.2 gene_biotype:protein_coding transcript_biotype:protein_coding gene_symbol:fnta description:farnesyltransferase, CAAX box, alpha [Source:ZFIN;Acc:ZDB-GENE-030131-866]	zgc:158397	18	43.325	3.03473e+07	2.69573e+07	3.87131e+07	2.00959e+07	2.60579e+07	2.13378e+07	3.87131e+07	4.57354e+07	123	0.50101	0.0295638
ENSDARP00000037156.4	pep chromosome:GRCz11:8:16274778:16406440:-1 gene:ENSDARG00000022418.7 transcript:ENSDART00000034004.6 gene_biotype:protein_coding transcript_biotype:protein_coding gene_symbol:faf1 description:Fas (TNFRSF6) associated factor 1 [Source:ZFIN;Acc:ZDB-GENE-040426-2863]	fc25h12	7	75.506	2.28231e+06	2.30245e+06	2.4836e+06	1.46915e+06	1.60373e+06	1.95497e+06	2.4836e+06	2.93411e+06	40	0.500845	0.0124787
ENSDARP00000131909.1	pep chromosome:GRCz11:3:17951790:18009316:1 gene:ENSDARG00000099079.2 transcript:ENSDART00000164663.2 gene_biotype:protein_coding transcript_biotype:protein_coding gene_symbol:aclya description:ATP citrate lyase a [Source:ZFIN;Acc:ZDB-GENE-031113-1]		76	119.589	9.04913e+07	8.5402e+07	9.66452e+07	6.25831e+07	6.48384e+07	6.51328e+07	9.66452e+07	1.14176e+08	722	0.499581	0.00472814
ENSDARP00000153162.1	pep chromosome:GRCz11:CHR_ALT_CTG19_1_4:31914711:31927087:1 gene:ENSDARG00000111437.1 transcript:ENSDART00000182101.1 gene_biotype:protein_coding transcript_biotype:protein_coding gene_symbol:tpd52 description:tumor protein D52 [Source:ZFIN;Acc:ZDB-GENE-060503-680]		9	26.211	6.33123e+07	6.29924e+07	5.76512e+07	3.78815e+07	4.12205e+07	5.21252e+07	6.35547e+07	7.93803e+07	100	0.499393	0.0160766
ENSDARP00000133410.2	pep chromosome:GRCz11:25:235992:244424:1 gene:ENSDARG00000031774.10 transcript:ENSDART00000165507.2 gene_biotype:protein_coding transcript_biotype:protein_coding gene_symbol:pus7 description:pseudouridine synthase 7 [Source:ZFIN;Acc:ZDB-GENE-060620-1]		21	71.573	6.69572e+06	6.23194e+06	7.08557e+06	4.10201e+06	5.22739e+06	4.88251e+06	7.08557e+06	8.37086e+06	88	0.499253	0.0108224
ENSDARP00000002175.6	pep chromosome:GRCz11:1:56217388:56223913:-1 gene:ENSDARG00000016301.7 transcript:ENSDART00000019573.7 gene_biotype:protein_coding transcript_biotype:protein_coding gene_symbol:zgc:65894 description:zgc:65894 [Source:ZFIN;Acc:ZDB-GENE-030131-7741]	fj33a08	4	49.603	2.36396e+08	1.83772e+08	2.07738e+08	1.60035e+08	1.48353e+08	1.34785e+08	2.36396e+08	2.4542e+08	1388	0.498603	0.0125794
ENSDARP00000098303.4	pep chromosome:GRCz11:23:43668756:43692121:1 gene:ENSDARG00000077810.5 transcript:ENSDART00000112598.4 gene_biotype:protein_coding transcript_biotype:protein_coding gene_symbol:otud4 description:OTU deubiquitinase 4 [Source:ZFIN;Acc:ZDB-GENE-030131-5338]	otud4	8	147.082	679875	736192	835861	486991	518210	588569	835861	987482	37	0.49799	0.0111466
ENSDARP00000136768.1_x000D_; ENSDARP00000145269.1	pep chromosome:GRCz11:5:54482976:54497319:-1 gene:ENSDARG00000100372.2 transcript:ENSDART00000160492.2 gene_biotype:protein_coding transcript_biotype:protein_coding gene_symbol:alad description:aminolevulinate dehydratase [Source:ZFIN;Acc:ZDB-GENE-050417-123]<|>pep chromosome:GRCz11:5:54482325:54495678:-1 gene:ENSDARG00000100372.2 transcript:ENSDART00000181970.1 gene_biotype:protein_coding transc…		24	35.995	6.99624e+07	7.16809e+07	7.60679e+07	4.7342e+07	4.99469e+07	5.7312e+07	7.60679e+07	9.03292e+07	213	0.4977	0.00742022
ENSDARP00000072835.3_x000D_; ENSDARP00000154572.1	pep chromosome:GRCz11:CHR_ALT_CTG10_1_31:34032206:34041029:-1 gene:ENSDARG00000112402.1 transcript:ENSDART00000078373.5 gene_biotype:protein_coding transcript_biotype:protein_coding gene_symbol:rfc3 description:replication factor C (activator 1) 3 [Source:ZFIN;Acc:ZDB-GENE-020809-3]<|>pep chromosome:GRCz11:10:34021368:34033680:-1 gene:ENSDARG00000055969.7 transcript:ENSDART00000180734.1 gene_biot…		16	40.37	2.1167e+07	1.68877e+07	2.26946e+07	1.40482e+07	1.41274e+07	1.45288e+07	2.26946e+07	2.68112e+07	98	0.497447	0.0131864
ENSDARP00000084801.4	pep chromosome:GRCz11:24:23758510:23784701:-1 gene:ENSDARG00000062460.5 transcript:ENSDART00000090368.5 gene_biotype:protein_coding transcript_biotype:protein_coding gene_symbol:SGK3 description:serum/glucocorticoid regulated kinase family member 3 [Source:ZFIN;Acc:ZDB-GENE-070424-62]		3	56.152	586952	580029	596730	420656	377253	455338	596730	730928	14	0.497111	0.00652197
ENSDARP00000023867.5	pep chromosome:GRCz11:2:27556168:27575803:-1 gene:ENSDARG00000006818.8 transcript:ENSDART00000014568.7 gene_biotype:protein_coding transcript_biotype:protein_coding gene_symbol:urod description:uroporphyrinogen decarboxylase [Source:NCBI gene;Acc:30617]	urod	17	41.618	3.34935e+07	3.22653e+07	3.73288e+07	2.17465e+07	2.42401e+07	2.72472e+07	3.73288e+07	4.41001e+07	122	0.496624	0.0104741
ENSDARP00000156654.1	pep chromosome:GRCz11:18:5308392:5318966:1 gene:ENSDARG00000106529.2 transcript:ENSDART00000179072.2 gene_biotype:protein_coding transcript_biotype:protein_coding gene_symbol:dut description:deoxyuridine triphosphatase [Source:ZFIN;Acc:ZDB-GENE-041010-93]		12	20.193	6.84696e+07	7.83532e+07	8.05366e+07	4.88137e+07	5.40881e+07	5.82658e+07	8.05366e+07	9.87374e+07	63	0.496619	0.00911979
ENSDARP00000120266.1	pep chromosome:GRCz11:9:32797816:32804953:-1 gene:ENSDARG00000020618.10 transcript:ENSDART00000134763.3 gene_biotype:protein_coding transcript_biotype:protein_coding gene_symbol:gatd3a description:glutamine amidotransferase like class 1 domain containing 3A [Source:NCBI gene;Acc:550355]	gatd3	23	27.819	1.70711e+08	1.80092e+08	2.30113e+08	1.24446e+08	1.35153e+08	1.49812e+08	2.30113e+08	2.71855e+08	252	0.496459	0.0187195
ENSDARP00000039143.6	pep chromosome:GRCz11:19:42983613:42993306:1 gene:ENSDARG00000023290.8 transcript:ENSDART00000033724.7 gene_biotype:protein_coding transcript_biotype:protein_coding gene_symbol:fabp3 description:fatty acid binding protein 3, muscle and heart [Source:ZFIN;Acc:ZDB-GENE-020318-2]	fabp11	22	14.873	6.65432e+08	7.21375e+08	6.28446e+08	4.28264e+08	4.91959e+08	5.10024e+08	7.21375e+08	9.09046e+08	247	0.496409	0.00822544
ENSDARP00000058954.4_x000D_; ENSDARP00000147812.1	pep chromosome:GRCz11:3:31104891:31115996:-1 gene:ENSDARG00000054578.5 transcript:ENSDART00000058955.6 gene_biotype:protein_coding transcript_biotype:protein_coding gene_symbol:arl6ip1 description:ADP-ribosylation factor-like 6 interacting protein 1 [Source:ZFIN;Acc:ZDB-GENE-040426-1087]<|>pep chromosome:GRCz11:CHR_ALT_CTG3_1_19:31105414:31115568:-1 gene:ENSDARG00000112340.1 transcript:ENSDART000…	ARL6IP	4	23.167	3.69676e+07	4.27085e+07	4.39535e+07	3.0454e+07	2.6173e+07	3.10221e+07	4.84994e+07	5.38194e+07	36	0.496251	0.00998119
ENSDARP00000155731.1_x000D_; ENSDARP00000046383.5	pep chromosome:GRCz11:5:24532410:24542726:-1 gene:ENSDARG00000002830.8 transcript:ENSDART00000182975.1 gene_biotype:protein_coding transcript_biotype:protein_coding gene_symbol:trmt2a description:tRNA methyltransferase 2 homolog A [Source:ZFIN;Acc:ZDB-GENE-030131-6876]<|>pep chromosome:GRCz11:5:24532401:24543526:-1 gene:ENSDARG00000002830.8 transcript:ENSDART00000046384.6 gene_biotype:protein_cod…		25	69.419	1.68452e+07	1.50526e+07	1.84787e+07	1.0929e+07	1.15023e+07	1.32953e+07	1.84787e+07	2.18307e+07	166	0.495737	0.0117268
ENSDARP00000072618.4	pep chromosome:GRCz11:23:28718863:28727106:1 gene:ENSDARG00000055760.5 transcript:ENSDART00000078156.5 gene_biotype:protein_coding transcript_biotype:protein_coding gene_symbol:srm description:spermidine synthase [Source:ZFIN;Acc:ZDB-GENE-040426-1183]	fa18b03	16	32.818	1.13587e+08	1.02417e+08	1.31885e+08	7.91512e+07	8.09287e+07	8.54675e+07	1.31885e+08	1.55808e+08	152	0.495555	0.010242
ENSDARP00000153633.1_x000D_; ENSDARP00000136284.1	pep chromosome:GRCz11:12:22588923:22607887:1 gene:ENSDARG00000099672.2 transcript:ENSDART00000184862.1 gene_biotype:protein_coding transcript_biotype:protein_coding gene_symbol:capgb description:capping protein (actin filament), gelsolin-like b [Source:ZFIN;Acc:ZDB-GENE-030131-8541]<|>pep chromosome:GRCz11:12:22576404:22604311:1 gene:ENSDARG00000099672.2 transcript:ENSDART00000172053.2 gene_bioty…	capg	20	38.638	2.39318e+07	2.42891e+07	2.45561e+07	1.5572e+07	1.71894e+07	1.90374e+07	2.96047e+07	3.06081e+07	161	0.495336	0.00707641
ENSDARP00000142197.1	pep chromosome:GRCz11:7:11378761:11384279:-1 gene:ENSDARG00000063030.7 transcript:ENSDART00000172796.2 gene_biotype:protein_coding transcript_biotype:protein_coding gene_symbol:mesd description:mesoderm development LRP chaperone [Source:NCBI gene;Acc:791222]	mesd	18	23.292	1.48378e+08	1.39882e+08	1.64323e+08	9.10552e+07	1.12951e+08	1.18487e+08	1.64323e+08	1.9413e+08	202	0.494925	0.0146203
ENSDARP00000040679.6	pep chromosome:GRCz11:20:943879:1120056:-1 gene:ENSDARG00000032261.7 transcript:ENSDART00000040680.7 gene_biotype:protein_coding transcript_biotype:protein_coding gene_symbol:rngtt description:RNA guanylyltransferase and 5'-phosphatase [Source:NCBI gene;Acc:405803]	rngtt	8	68.1	2.43503e+06	2.64991e+06	2.58594e+06	1.61214e+06	1.92827e+06	1.91902e+06	2.64991e+06	3.3393e+06	35	0.494639	0.00794821
ENSDARP00000079033.6	pep chromosome:GRCz11:7:9308625:9322493:1 gene:ENSDARG00000070097.5 transcript:ENSDART00000084598.6 gene_biotype:protein_coding transcript_biotype:protein_coding gene_symbol:selenos description:selenoprotein S [Source:NCBI gene;Acc:735249]		4	21.148	3.72387e+06	2.96584e+06	2.90429e+06	1.82329e+06	2.49112e+06	2.53003e+06	3.72387e+06	3.73742e+06	20	0.493643	0.0317655
ENSDARP00000139167.2	pep chromosome:GRCz11:9:2020667:2037625:1 gene:ENSDARG00000115902.1 transcript:ENSDART00000157818.2 gene_biotype:protein_coding transcript_biotype:protein_coding gene_symbol:lnpa description:limb and neural patterns a [Source:NCBI gene;Acc:326761]		4	27.727	1.4005e+07	1.80316e+07	1.6418e+07	1.02095e+07	1.1977e+07	1.21527e+07	1.80316e+07	2.27226e+07	25	0.493434	0.0144662
ENSDARP00000137800.2	pep chromosome:GRCz11:18:1291434:1414760:-1 gene:ENSDARG00000102249.2 transcript:ENSDART00000171881.2 gene_biotype:protein_coding transcript_biotype:protein_coding gene_symbol:pepd description:peptidase D [Source:ZFIN;Acc:ZDB-GENE-030131-9444]		19	55.189	2.62792e+07	2.55573e+07	3.55309e+07	2.0207e+07	2.07249e+07	2.04306e+07	3.55309e+07	4.1976e+07	168	0.49326	0.0189821
ENSDARP00000056794.5	pep chromosome:GRCz11:2:26479676:26495042:1 gene:ENSDARG00000038905.8 transcript:ENSDART00000056795.7 gene_biotype:protein_coding transcript_biotype:protein_coding gene_symbol:hectd3 description:HECT domain containing 3 [Source:ZFIN;Acc:ZDB-GENE-031118-179]	wu:fc38h02	2	96.905	56342.4	63582.9	88043.1	50347.6	49830.7	45123.1	88043.1	104014	2	0.492749	0.0347083
ENSDARP00000029427.8	pep chromosome:GRCz11:6:8598428:8609395:1 gene:ENSDARG00000025404.9 transcript:ENSDART00000032118.9 gene_biotype:protein_coding transcript_biotype:protein_coding gene_symbol:ube2g2 description:ubiquitin-conjugating enzyme E2G 2 (UBC7 homolog, yeast) [Source:ZFIN;Acc:ZDB-GENE-050417-288]		6	18.385	2.67858e+07	3.08348e+07	3.29757e+07	2.29624e+07	2.50111e+07	1.70414e+07	3.29757e+07	3.89574e+07	39	0.492182	0.0311906
ENSDARP00000144223.1	pep chromosome:GRCz11:22:25086567:25137256:1 gene:ENSDARG00000041703.8 transcript:ENSDART00000177284.2 gene_biotype:protein_coding transcript_biotype:protein_coding gene_symbol:rrbp1b description:ribosome binding protein 1b [Source:ZFIN;Acc:ZDB-GENE-030429-36]		42	109.551	1.7932e+07	2.18098e+07	1.88042e+07	1.21559e+07	1.48625e+07	1.46469e+07	2.18098e+07	2.74838e+07	271	0.491546	0.0132844
ENSDARP00000103200.3	pep chromosome:GRCz11:12:45150709:45189108:1 gene:ENSDARG00000077461.5 transcript:ENSDART00000112750.4 gene_biotype:protein_coding transcript_biotype:protein_coding gene_symbol:dhx32a description:DEAH (Asp-Glu-Ala-His) box polypeptide 32a [Source:ZFIN;Acc:ZDB-GENE-130613-6]		2	81.748	207160	136200	210602	138749	124968	123427	210602	248804	3	0.4911	0.0412526
ENSDARP00000132177.1	pep chromosome:GRCz11:8:53388005:53401791:1 gene:ENSDARG00000100136.3 transcript:ENSDART00000171920.3 gene_biotype:protein_coding transcript_biotype:protein_coding gene_symbol:dcp1a description:decapping mRNA 1A [Source:ZFIN;Acc:ZDB-GENE-030723-5]		7	47.676	3.18062e+06	3.75442e+06	3.35626e+06	2.36874e+06	2.40761e+06	2.53113e+06	3.75442e+06	4.73116e+06	34	0.491082	0.00663225
ENSDARP00000082601.6	pep chromosome:GRCz11:24:36840652:36873220:1 gene:ENSDARG00000061660.6 transcript:ENSDART00000088168.6 gene_biotype:protein_coding transcript_biotype:protein_coding gene_symbol:CABZ01055347.1 description:carnitine O-palmitoyltransferase 1, liver isoform-like [Source:NCBI gene;Acc:100333227]		3	90.016	692876	489466	440502	354925	378613	401264	692876	650935	20	0.490054	0.0376485
ENSDARP00000075688.4	pep chromosome:GRCz11:7:71278625:71331499:-1 gene:ENSDARG00000015392.10 transcript:ENSDART00000081245.6 gene_biotype:protein_coding transcript_biotype:protein_coding gene_symbol:dhx15 description:DEAH (Asp-Glu-Ala-His) box helicase 15 [Source:ZFIN;Acc:ZDB-GENE-030131-650]	im:2639158	36	88.335	2.05396e+07	1.7698e+07	1.97183e+07	1.41835e+07	1.40599e+07	1.29821e+07	2.05396e+07	2.32951e+07	189	0.489731	0.0067021
ENSDARP00000104118.2	pep chromosome:GRCz11:2:43705593:43739740:-1 gene:ENSDARG00000074131.6 transcript:ENSDART00000113849.4 gene_biotype:protein_coding transcript_biotype:protein_coding gene_symbol:kif5ba description:kinesin family member 5B, a [Source:ZFIN;Acc:ZDB-GENE-070629-2]		32	110.085	1.00524e+07	1.13199e+07	1.10222e+07	7.05052e+06	7.53484e+06	8.53939e+06	1.13199e+07	1.42649e+07	189	0.489054	0.00885871
ENSDARP00000149655.1	pep chromosome:GRCz11:2:27855346:27859558:1 gene:ENSDARG00000096095.3 transcript:ENSDART00000192645.1 gene_biotype:protein_coding transcript_biotype:protein_coding gene_symbol:buc description:bucky ball [Source:ZFIN;Acc:ZDB-GENE-070117-694]		7	74.375	1.5136e+06	1.79034e+06	1.71252e+06	955738	1.19612e+06	1.46906e+06	1.80824e+06	2.25611e+06	33	0.4888	0.0334671
ENSDARP00000027394.8	pep chromosome:GRCz11:24:25032340:25059539:1 gene:ENSDARG00000016794.9 transcript:ENSDART00000005845.9 gene_biotype:protein_coding transcript_biotype:protein_coding gene_symbol:mtmr6 description:myotubularin related protein 6 [Source:ZFIN;Acc:ZDB-GENE-030131-5557]		13	73.779	3.03473e+06	2.52579e+06	3.33767e+06	1.98298e+06	2.21131e+06	2.11244e+06	3.33767e+06	3.9431e+06	37	0.488553	0.0137002
ENSDARP00000069454.6_x000D_; ENSDARP00000153542.1_x000D_; ENSDARP00000113357.1	pep chromosome:GRCz11:2:47489679:47515390:1 gene:ENSDARG00000014674.11 transcript:ENSDART00000074968.6 gene_biotype:protein_coding transcript_biotype:protein_coding gene_symbol:acsl3b description:acyl-CoA synthetase long chain family member 3b [Source:ZFIN;Acc:ZDB-GENE-030131-492]<|>pep chromosome:GRCz11:2:47471647:47516648:1 gene:ENSDARG00000014674.11 transcript:ENSDART00000184199.1 gene_biotype…	acsl3	16	78.755	5.76754e+06	4.71902e+06	5.63365e+06	3.84707e+06	3.88198e+06	3.71799e+06	5.76754e+06	6.65556e+06	90	0.488479	0.00855677
ENSDARP00000091190.3	pep chromosome:GRCz11:24:166892:188943:1 gene:ENSDARG00000045465.9 transcript:ENSDART00000100417.4 gene_biotype:protein_coding transcript_biotype:protein_coding gene_symbol:lancl2 description:LanC lantibiotic synthetase component C-like 2 (bacterial) [Source:ZFIN;Acc:ZDB-GENE-070209-191]	zgc:158293	5	48.872	1.83472e+06	1.9037e+06	1.7706e+06	1.16192e+06	1.34575e+06	1.43356e+06	1.9037e+06	2.39896e+06	29	0.488029	0.00876314
ENSDARP00000128722.1	pep chromosome:GRCz11:6:12299188:12314488:-1 gene:ENSDARG00000090872.5 transcript:ENSDART00000157058.3 gene_biotype:protein_coding transcript_biotype:protein_coding gene_symbol:si:dkey-276j7.1 description:si:dkey-276j7.1 [Source:ZFIN;Acc:ZDB-GENE-060720-44]	wu:fq41a10	8	23.79	2.05031e+07	2.75849e+07	2.52892e+07	1.45181e+07	1.75058e+07	2.04219e+07	2.75849e+07	3.47613e+07	56	0.487478	0.0328395
ENSDARP00000149534.1_x000D_; ENSDARP00000137162.1	pep chromosome:GRCz11:12:30789611:30810171:1 gene:ENSDARG00000099579.2 transcript:ENSDART00000181501.1 gene_biotype:protein_coding transcript_biotype:protein_coding gene_symbol:aldh18a1 description:aldehyde dehydrogenase 18 family, member A1 [Source:ZFIN;Acc:ZDB-GENE-030131-5602]<|>pep chromosome:GRCz11:12:30788912:30808933:1 gene:ENSDARG00000099579.2 transcript:ENSDART00000160422.2 gene_biotype:…	cb842	90	85.323	4.21991e+08	3.91499e+08	5.17622e+08	2.95966e+08	3.31837e+08	3.16202e+08	5.17622e+08	6.11517e+08	1261	0.487124	0.0144982
ENSDARP00000134234.2_x000D_; ENSDARP00000123916.1_x000D_; ENSDARP00000038550.4	pep chromosome:GRCz11:CHR_ALT_CTG5_1_8:13133582:13189495:-1 gene:ENSDARG00000111915.1 transcript:ENSDART00000171372.2 gene_biotype:protein_coding transcript_biotype:protein_coding gene_symbol:mapk1 description:mitogen-activated protein kinase 1 [Source:ZFIN;Acc:ZDB-GENE-030722-2]<|>pep chromosome:GRCz11:5:13110883:13167097:-1 gene:ENSDARG00000027552.8 transcript:ENSDART00000149700.2 gene_biotype:…		14	42.121	2.06128e+07	1.87993e+07	2.21387e+07	1.50184e+07	1.36805e+07	1.51716e+07	2.21387e+07	2.61546e+07	171	0.486853	0.00758414
ENSDARP00000124176.1	pep chromosome:GRCz11:25:36966731:37071036:-1 gene:ENSDARG00000007614.10 transcript:ENSDART00000150178.2 gene_biotype:protein_coding transcript_biotype:protein_coding gene_symbol:wwox description:WW domain containing oxidoreductase [Source:NCBI gene;Acc:393887]		5	39.517	1.80131e+06	2.17898e+06	1.63387e+06	1.24533e+06	1.28653e+06	1.4554e+06	2.17898e+06	2.74586e+06	17	0.486518	0.0168792
ENSDARP00000129415.1	pep chromosome:GRCz11:6:31279542:31348999:-1 gene:ENSDARG00000079891.5 transcript:ENSDART00000153734.2 gene_biotype:protein_coding transcript_biotype:protein_coding gene_symbol:dnajc6 description:DnaJ (Hsp40) homolog, subfamily C, member 6 [Source:ZFIN;Acc:ZDB-GENE-080104-2]		3	97.201	1.10973e+06	1.45766e+06	1.26666e+06	810209	874960	1.05171e+06	1.45766e+06	1.83689e+06	15	0.486171	0.0221317
ENSDARP00000045658.5	pep chromosome:GRCz11:25:15273370:15285590:1 gene:ENSDARG00000031890.6 transcript:ENSDART00000045659.6 gene_biotype:protein_coding transcript_biotype:protein_coding gene_symbol:tcp11l1 description:t-complex 11, testis-specific-like 1 [Source:ZFIN;Acc:ZDB-GENE-050327-11]	zgc:113267	3	56.315	513709	420270	633655	318672	373878	418568	633655	748597	10	0.485286	0.0398061
ENSDARP00000145614.1	pep chromosome:GRCz11:CHR_ALT_CTG6_1_13:22111217:22134678:-1 gene:ENSDARG00000111210.1 transcript:ENSDART00000182827.1 gene_biotype:protein_coding transcript_biotype:protein_coding gene_symbol:gga1 description:golgi-associated, gamma adaptin ear containing, ARF binding protein 1 [Source:ZFIN;Acc:ZDB-GENE-040822-13]		18	70.241	1.17309e+07	1.23461e+07	1.16682e+07	6.98164e+06	8.58072e+06	1.02957e+07	1.23461e+07	1.5558e+07	124	0.484701	0.0238557
ENSDARP00000153516.1	pep chromosome:GRCz11:3:36136564:36153591:-1 gene:ENSDARG00000010035.10 transcript:ENSDART00000190515.1 gene_biotype:protein_coding transcript_biotype:protein_coding gene_symbol:engase description:endo-beta-N-acetylglucosaminidase [Source:NCBI gene;Acc:561239]		3	84.782	771642	783799	807079	630592	544263	519404	807079	987710	11	0.484419	0.00811606
ENSDARP00000110669.1_x000D_; ENSDARP00000070083.4	pep chromosome:GRCz11:6:42291345:42336987:-1 gene:ENSDARG00000053574.8 transcript:ENSDART00000128777.3 gene_biotype:protein_coding transcript_biotype:protein_coding gene_symbol:fancd2 description:FA complementation group D2 [Source:ZFIN;Acc:ZDB-GENE-040116-5]<|>pep chromosome:GRCz11:6:42291308:42336995:-1 gene:ENSDARG00000053574.8 transcript:ENSDART00000075601.6 gene_biotype:protein_coding transc…		3	161.756	279543	315398	336154	194149	216986	257233	336154	397451	6	0.48384	0.017685
ENSDARP00000140094.1_x000D_; ENSDARP00000015815.6	pep chromosome:GRCz11:13:24701406:24717618:-1 gene:ENSDARG00000021991.7 transcript:ENSDART00000172156.2 gene_biotype:protein_coding transcript_biotype:protein_coding gene_symbol:erlin1 description:ER lipid raft associated 1 [Source:NCBI gene;Acc:541490]<|>pep chromosome:GRCz11:13:24701758:24717388:-1 gene:ENSDARG00000021991.7 transcript:ENSDART00000003922.8 gene_biotype:protein_coding transcript_…	erlin1	15	38.295	4.93234e+07	4.59827e+07	6.38856e+07	3.28483e+07	4.08339e+07	3.95604e+07	6.38856e+07	7.54742e+07	148	0.48307	0.027707
ENSDARP00000066372.6	pep chromosome:GRCz11:21:45190582:45210092:-1 gene:ENSDARG00000045132.8 transcript:ENSDART00000066373.7 gene_biotype:protein_coding transcript_biotype:protein_coding gene_symbol:vdac1 description:voltage-dependent anion channel 1 [Source:ZFIN;Acc:ZDB-GENE-030131-6514]	fa13f11	25	30.607	4.33773e+08	4.09067e+08	5.12201e+08	2.75522e+08	3.31078e+08	3.6504e+08	5.12201e+08	6.05111e+08	354	0.482865	0.0210879
ENSDARP00000016047.7	pep chromosome:GRCz11:7:66655729:66693712:-1 gene:ENSDARG00000009170.10 transcript:ENSDART00000021317.10 gene_biotype:protein_coding transcript_biotype:protein_coding gene_symbol:ctr9 description:CTR9 homolog, Paf1/RNA polymerase II complex component [Source:ZFIN;Acc:ZDB-GENE-030131-3782]	fc54a06	10	132.223	1.60901e+06	1.36074e+06	1.71973e+06	1.12371e+06	1.06036e+06	1.15818e+06	1.71973e+06	2.03168e+06	29	0.482685	0.011
ENSDARP00000042594.6	pep chromosome:GRCz11:6:58832323:58867004:1 gene:ENSDARG00000031388.8 transcript:ENSDART00000042595.7 gene_biotype:protein_coding transcript_biotype:protein_coding gene_symbol:dctn2 description:dynactin 2 (p50) [Source:NCBI gene;Acc:394141]		21	44.54	3.77433e+07	4.12125e+07	4.09562e+07	2.63062e+07	2.80327e+07	3.1746e+07	4.12125e+07	5.19343e+07	175	0.481433	0.00871607
ENSDARP00000130499.2	pep chromosome:GRCz11:1:40613297:40641467:1 gene:ENSDARG00000030368.10 transcript:ENSDART00000168067.2 gene_biotype:protein_coding transcript_biotype:protein_coding gene_symbol:naa15b description:N(alpha)-acetyltransferase 15, NatA auxiliary subunit b [Source:ZFIN;Acc:ZDB-GENE-030131-6031]	fi31d06	43	100.754	2.29849e+07	2.14002e+07	2.51704e+07	1.5898e+07	1.68425e+07	1.70007e+07	2.51704e+07	2.97361e+07	280	0.481165	0.00716281
ENSDARP00000130807.1	pep chromosome:GRCz11:9:52558181:52598343:-1 gene:ENSDARG00000099298.2 transcript:ENSDART00000167922.2 gene_biotype:protein_coding transcript_biotype:protein_coding gene_symbol:xrcc5 description:X-ray repair complementing defective repair in Chinese hamster cells 5 [Source:ZFIN;Acc:ZDB-GENE-041008-108]	Ku80	21	81.832	1.16181e+07	1.0755e+07	1.16605e+07	7.71328e+06	8.28752e+06	8.39442e+06	1.16605e+07	1.37757e+07	155	0.480358	0.00572814
ENSDARP00000149260.1	pep chromosome:GRCz11:CHR_ALT_CTG25_2_1:14409060:14423127:-1 gene:ENSDARG00000113277.1 transcript:ENSDART00000184551.1 gene_biotype:protein_coding transcript_biotype:protein_coding gene_symbol:prmt7 description:protein arginine methyltransferase 7 [Source:NCBI gene;Acc:393475]		2	76.528	384435	298769	275185	240240	232697	208313	384435	376496	11	0.480164	0.0228897
ENSDARP00000021765.6_x000D_; ENSDARP00000120338.1	pep chromosome:GRCz11:8:20415824:20429843:1 gene:ENSDARG00000019113.10 transcript:ENSDART00000009081.9 gene_biotype:protein_coding transcript_biotype:protein_coding gene_symbol:mob3a description:MOB kinase activator 3A [Source:ZFIN;Acc:ZDB-GENE-030131-4091]<|>pep chromosome:GRCz11:8:20415837:20426909:1 gene:ENSDARG00000019113.10 transcript:ENSDART00000145444.3 gene_biotype:protein_coding transcri…		2	25.412	779063	851024	868286	565760	549192	682652	868286	1.07242e+06	12	0.480153	0.0116222
ENSDARP00000041959.6	pep chromosome:GRCz11:19:12164428:12193622:-1 gene:ENSDARG00000032575.7 transcript:ENSDART00000041960.7 gene_biotype:protein_coding transcript_biotype:protein_coding gene_symbol:ywhaz description:tyrosine 3-monooxygenase/tryptophan 5-monooxygenase activation protein, zeta polypeptide [Source:ZFIN;Acc:ZDB-GENE-030131-8554]	fb14h09	34	27.945	3.97345e+08	3.71536e+08	4.12853e+08	2.62678e+08	2.97399e+08	2.87577e+08	4.12853e+08	4.87742e+08	331	0.479959	0.00685391
ENSDARP00000094755.3	pep chromosome:GRCz11:17:37445525:37474689:-1 gene:ENSDARG00000070670.4 transcript:ENSDART00000103980.4 gene_biotype:protein_coding transcript_biotype:protein_coding gene_symbol:crip2 description:cysteine-rich protein 2 [Source:ZFIN;Acc:ZDB-GENE-040426-2889]	wu:fb30h10	12	22.206	4.76744e+07	4.85549e+07	4.6106e+07	3.10582e+07	3.13215e+07	4.04619e+07	4.99198e+07	6.11867e+07	94	0.479698	0.0150054
ENSDARP00000136053.1	pep chromosome:GRCz11:19:14158075:14169457:1 gene:ENSDARG00000104837.2 transcript:ENSDART00000170335.2 gene_biotype:protein_coding transcript_biotype:protein_coding gene_symbol:nudc description:nudC nuclear distribution protein [Source:ZFIN;Acc:ZDB-GENE-040426-899]		25	38.343	4.37645e+07	5.23103e+07	4.06858e+07	3.04455e+07	3.15115e+07	3.58102e+07	5.23103e+07	6.59191e+07	205	0.479634	0.015446
ENSDARP00000133012.1	pep chromosome:GRCz11:22:5632029:5655680:-1 gene:ENSDARG00000102798.3 transcript:ENSDART00000159629.3 gene_biotype:protein_coding transcript_biotype:protein_coding gene_symbol:mcm2 description:minichromosome maintenance complex component 2 [Source:ZFIN;Acc:ZDB-GENE-020419-24]	cb737	63	99.985	6.23884e+07	5.3966e+07	6.11209e+07	4.03355e+07	4.5407e+07	4.145e+07	6.23884e+07	7.22079e+07	522	0.479553	0.00818167
ENSDARP00000156090.1	pep chromosome:GRCz11:10:44552548:44560165:-1 gene:ENSDARG00000053963.7 transcript:ENSDART00000181217.1 gene_biotype:protein_coding transcript_biotype:protein_coding gene_symbol:npm2b description:nucleophosmin/nucleoplasmin, 2b [Source:ZFIN;Acc:ZDB-GENE-070410-125]		22	21.399	8.25385e+08	7.75596e+08	7.48328e+08	5.11118e+08	5.29288e+08	6.54739e+08	8.25385e+08	9.77373e+08	411	0.478472	0.0135414
ENSDARP00000047833.7	pep chromosome:GRCz11:20:32838467:33174899:-1 gene:ENSDARG00000008593.12 transcript:ENSDART00000047834.9 gene_biotype:protein_coding transcript_biotype:protein_coding gene_symbol:nbas description:NBAS subunit of NRZ tethering complex [Source:NCBI gene;Acc:556592]	nbas	28	267.812	1.23156e+06	1.13698e+06	1.65198e+06	891554	1.00953e+06	951643	1.65198e+06	1.95165e+06	96	0.477775	0.028042
ENSDARP00000043659.7	pep chromosome:GRCz11:4:15983541:15996191:1 gene:ENSDARG00000034823.8 transcript:ENSDART00000043660.8 gene_biotype:protein_coding transcript_biotype:protein_coding gene_symbol:copg2 description:coatomer protein complex, subunit gamma 2 [Source:NCBI gene;Acc:30187]	copg2	49	97.466	3.10014e+07	2.92862e+07	4.35511e+07	2.35461e+07	2.53701e+07	2.45198e+07	4.35511e+07	5.1451e+07	331	0.477566	0.0316912
ENSDARP00000106853.2_x000D_; ENSDARP00000064208.6	pep chromosome:GRCz11:16:38556836:38629208:-1 gene:ENSDARG00000090697.4 transcript:ENSDART00000126705.4 gene_biotype:protein_coding transcript_biotype:protein_coding gene_symbol:eif3ea description:eukaryotic translation initiation factor 3, subunit E, a [Source:NCBI gene;Acc:325102]<|>pep chromosome:GRCz11:CHR_ALT_CTG16_1_21:38567625:38639486:-1 gene:ENSDARG00000113466.1 transcript:ENSDART0000006…	eif3ea	20	52.356	3.5558e+07	3.35615e+07	4.29712e+07	2.66659e+07	2.73276e+07	2.60724e+07	4.29712e+07	5.0766e+07	162	0.47749	0.0119399
ENSDARP00000103741.2	pep chromosome:GRCz11:16:10477533:10516970:-1 gene:ENSDARG00000078929.5 transcript:ENSDART00000110606.3 gene_biotype:protein_coding transcript_biotype:protein_coding gene_symbol:abhd16a description:abhydrolase domain containing 16A [Source:ZFIN;Acc:ZDB-GENE-010601-2]		8	61.604	2.78729e+06	2.06013e+06	3.15436e+06	1.97166e+06	1.95154e+06	1.74463e+06	3.15436e+06	3.72655e+06	43	0.477336	0.0357296
ENSDARP00000065372.4	pep chromosome:GRCz11:6:13200562:13206255:-1 gene:ENSDARG00000044521.6 transcript:ENSDART00000065373.5 gene_biotype:protein_coding transcript_biotype:protein_coding gene_symbol:eef1b2 description:eukaryotic translation elongation factor 1 beta 2 [Source:ZFIN;Acc:ZDB-GENE-030131-7310]		19	24.518	5.6505e+08	6.94236e+08	6.61606e+08	3.8156e+08	4.60327e+08	5.47659e+08	6.94236e+08	8.74847e+08	330	0.47731	0.0293958
ENSDARP00000102096.2	pep chromosome:GRCz11:13:29292011:29349324:1 gene:ENSDARG00000061114.7 transcript:ENSDART00000115023.5 gene_biotype:protein_coding transcript_biotype:protein_coding gene_symbol:parga description:poly (ADP-ribose) glycohydrolase a [Source:ZFIN;Acc:ZDB-GENE-070117-757]		12	86.925	3.46917e+06	3.61834e+06	4.01861e+06	2.28117e+06	2.66514e+06	3.07526e+06	4.01861e+06	4.74756e+06	63	0.477306	0.0182517
ENSDARP00000134022.1	pep chromosome:GRCz11:5:4533244:4547917:1 gene:ENSDARG00000101063.2 transcript:ENSDART00000158826.2 gene_biotype:protein_coding transcript_biotype:protein_coding gene_symbol:CABZ01058650.1 description:thiosulfate sulfurtransferase/rhodanese-like domain-containing protein 1 [Source:NCBI gene;Acc:561325]	LOC561325	4	17.776	1.62233e+07	1.76338e+07	2.19629e+07	1.27295e+07	1.36068e+07	1.34471e+07	2.19629e+07	2.59469e+07	46	0.477225	0.016835
ENSDARP00000143602.1	pep chromosome:GRCz11:21:18021087:18262287:-1 gene:ENSDARG00000044718.9 transcript:ENSDART00000176716.2 gene_biotype:protein_coding transcript_biotype:protein_coding gene_symbol:vav2 description:vav 2 guanine nucleotide exchange factor [Source:ZFIN;Acc:ZDB-GENE-091204-420]		5	101.327	747210	643410	633518	495744	499648	455974	747210	810798	15	0.477059	0.00879398
ENSDARP00000133155.1_x000D_; ENSDARP00000153277.1	pep chromosome:GRCz11:8:27807266:27827660:1 gene:ENSDARG00000056090.7 transcript:ENSDART00000170037.2 gene_biotype:protein_coding transcript_biotype:protein_coding gene_symbol:capza1b description:capping actin protein of muscle Z-line subunit alpha 1b [Source:ZFIN;Acc:ZDB-GENE-031002-24]<|>pep chromosome:GRCz11:CHR_ALT_CTG8_1_12:27718169:27737714:1 gene:ENSDARG00000110402.1 transcript:ENSDART0000…		20	35.842	1.27272e+08	1.1666e+08	1.22117e+08	8.12531e+07	8.49559e+07	9.74614e+07	1.27272e+08	1.4701e+08	172	0.476768	0.00882227
ENSDARP00000148142.1	pep chromosome:GRCz11:23:17432807:17451264:-1 gene:ENSDARG00000013655.10 transcript:ENSDART00000190748.1 gene_biotype:protein_coding transcript_biotype:protein_coding gene_symbol:tpd52l2b description:tpd52 like 2b [Source:ZFIN;Acc:ZDB-GENE-030131-822]	tpd52l2	13	24.3	1.32379e+08	1.57693e+08	1.44872e+08	9.30056e+07	1.06822e+08	1.13163e+08	1.69068e+08	1.98718e+08	130	0.47586	0.012431
ENSDARP00000156943.1	pep chromosome:GRCz11:CHR_ALT_CTG17_1_2:6613711:6623079:-1 gene:ENSDARG00000111219.1 transcript:ENSDART00000193342.1 gene_biotype:protein_coding transcript_biotype:protein_coding gene_symbol:AL929338.1 description:si:ch211-189e2.3 [Source:NCBI gene;Acc:100536102]		57	202.635	8.91106e+06	8.46748e+06	1.13508e+07	6.13433e+06	7.11959e+06	7.29682e+06	1.13508e+07	1.34097e+07	244	0.475427	0.0220443
ENSDARP00000011017.6	pep chromosome:GRCz11:4:13412030:13425447:1 gene:ENSDARG00000017841.7 transcript:ENSDART00000003694.7 gene_biotype:protein_coding transcript_biotype:protein_coding gene_symbol:cand1 description:cullin-associated and neddylation-dissociated 1 [Source:ZFIN;Acc:ZDB-GENE-040426-2872]		50	136.097	3.58548e+07	3.25149e+07	4.4457e+07	2.70265e+07	2.61741e+07	2.73447e+07	4.4457e+07	5.25213e+07	364	0.473969	0.0175834
ENSDARP00000151995.1	pep chromosome:GRCz11:13:49153761:49169545:-1 gene:ENSDARG00000115282.1 transcript:ENSDART00000192076.1 gene_biotype:protein_coding transcript_biotype:protein_coding gene_symbol:tsnax description:translin-associated factor X [Source:ZFIN;Acc:ZDB-GENE-050913-80]		10	31.794	1.14219e+07	1.01361e+07	1.05021e+07	7.6507e+06	8.17905e+06	7.27122e+06	1.14219e+07	1.27731e+07	80	0.472683	0.0075115
ENSDARP00000072251.4	pep chromosome:GRCz11:10:31800212:31805923:-1 gene:ENSDARG00000055433.5 transcript:ENSDART00000077785.5 gene_biotype:protein_coding transcript_biotype:protein_coding gene_symbol:vps26bl description:vacuolar protein sorting 26 homolog B, like [Source:NCBI gene;Acc:436688]		2	38.346	234873	196573	297611	186811	145440	189487	297611	351596	21	0.472089	0.047803
ENSDARP00000128988.1_x000D_; ENSDARP00000150605.1	pep chromosome:GRCz11:24:21154120:21172122:-1 gene:ENSDARG00000076318.5 transcript:ENSDART00000154259.2 gene_biotype:protein_coding transcript_biotype:protein_coding gene_symbol:atp6v1ab description:ATPase H+ transporting V1 subunit Ab [Source:ZFIN;Acc:ZDB-GENE-030131-9529]<|>pep chromosome:GRCz11:CHR_ALT_CTG24_1_7:21135873:21152688:-1 gene:ENSDARG00000112815.1 transcript:ENSDART00000193252.1 gen…		41	68.335	3.25553e+07	3.07049e+07	4.13447e+07	2.46802e+07	2.54286e+07	2.47052e+07	4.13447e+07	4.88445e+07	274	0.471483	0.0173581
ENSDARP00000068470.3	pep chromosome:GRCz11:20:51104367:51123265:1 gene:ENSDARG00000052178.4 transcript:ENSDART00000073981.4 gene_biotype:protein_coding transcript_biotype:protein_coding gene_symbol:eif2s1b description:eukaryotic translation initiation factor 2, subunit 1 alpha b [Source:ZFIN;Acc:ZDB-GENE-030131-283]	eif2s1	26	36.116	4.66051e+07	3.95061e+07	4.5847e+07	3.14963e+07	3.30512e+07	3.04481e+07	4.66051e+07	5.41635e+07	171	0.471053	0.00891397
ENSDARP00000025538.8	pep chromosome:GRCz11:5:19006701:19014589:-1 gene:ENSDARG00000014817.10 transcript:ENSDART00000002624.10 gene_biotype:protein_coding transcript_biotype:protein_coding gene_symbol:ranbp1 description:RAN binding protein 1 [Source:ZFIN;Acc:ZDB-GENE-040426-2548]	hm:zeh1094	28	24.611	4.65611e+08	5.0332e+08	4.20482e+08	3.28603e+08	3.26336e+08	3.45085e+08	5.0332e+08	6.34263e+08	341	0.470998	0.00847752
ENSDARP00000071850.3	pep chromosome:GRCz11:13:28612313:28615893:1 gene:ENSDARG00000055070.4 transcript:ENSDART00000077383.4 gene_biotype:protein_coding transcript_biotype:protein_coding gene_symbol:borcs7 description:BLOC-1 related complex subunit 7 [Source:NCBI gene;Acc:664759]	borcs7	3	11.583	5.33139e+06	6.17818e+06	5.83763e+06	4.06821e+06	4.35704e+06	4.07523e+06	6.17818e+06	7.78547e+06	14	0.470817	0.00757644
ENSDARP00000133104.1	pep chromosome:GRCz11:22:25931782:25943267:1 gene:ENSDARG00000102295.2 transcript:ENSDART00000157842.2 gene_biotype:protein_coding transcript_biotype:protein_coding gene_symbol:dnaja3b description:DnaJ heat shock protein family (Hsp40) member A3b [Source:ZFIN;Acc:ZDB-GENE-040115-3]		3	52.623	816496	677185	542787	432589	458964	567952	816496	853360	16	0.470745	0.0456163
ENSDARP00000105266.3	pep chromosome:GRCz11:8:41229233:41256529:1 gene:ENSDARG00000079932.5 transcript:ENSDART00000131135.3 gene_biotype:protein_coding transcript_biotype:protein_coding gene_symbol:zgc:152830 description:zgc:152830 [Source:ZFIN;Acc:ZDB-GENE-090312-55]		55	55.557	1.43375e+08	1.33949e+08	1.52798e+08	9.54512e+07	1.07425e+08	1.07751e+08	1.52798e+08	1.80515e+08	546	0.469753	0.00861189
ENSDARP00000156911.1	pep chromosome:GRCz11:17:50701748:50787530:1 gene:ENSDARG00000020242.11 transcript:ENSDART00000183220.1 gene_biotype:protein_coding transcript_biotype:protein_coding gene_symbol:fermt2 description:fermitin family member 2 [Source:NCBI gene;Acc:553051]	PLEKHC1	4	79.568	352086	361637	463485	282649	278458	282534	463485	547559	18	0.469364	0.016379
ENSDARP00000156410.1	pep chromosome:GRCz11:19:18812805:18826746:1 gene:ENSDARG00000098782.2 transcript:ENSDART00000187164.1 gene_biotype:protein_coding transcript_biotype:protein_coding gene_symbol:cratb description:carnitine O-acetyltransferase b [Source:ZFIN;Acc:ZDB-GENE-040912-162]	crat	30	69.996	2.03372e+07	1.5742e+07	2.30733e+07	1.35305e+07	1.40518e+07	1.46552e+07	2.30733e+07	2.72587e+07	176	0.468863	0.0279191
ENSDARP00000133165.1	pep scaffold:GRCz11:KN150137.1:17751:36745:1 gene:ENSDARG00000102877.2 transcript:ENSDART00000164745.2 gene_biotype:protein_coding transcript_biotype:protein_coding gene_symbol:bphl description:biphenyl hydrolase like [Source:ZFIN;Acc:ZDB-GENE-170623-2]	bphl	9	31.152	1.14877e+08	8.4994e+07	1.08864e+08	7.69928e+07	7.69831e+07	6.76584e+07	1.14877e+08	1.28612e+08	157	0.46877	0.0220098
ENSDARP00000136190.1	pep chromosome:GRCz11:5:30518036:30533557:1 gene:ENSDARG00000008840.10 transcript:ENSDART00000161836.2 gene_biotype:protein_coding transcript_biotype:protein_coding gene_symbol:hmbsa description:hydroxymethylbilane synthase a [Source:ZFIN;Acc:ZDB-GENE-040426-1375]	hmbs	8	39.178	5.30329e+06	4.97979e+06	5.87112e+06	3.33593e+06	3.62157e+06	4.84434e+06	5.87112e+06	6.93611e+06	42	0.468534	0.0324522
ENSDARP00000126902.1	pep chromosome:GRCz11:1:26676758:26700439:1 gene:ENSDARG00000096554.2 transcript:ENSDART00000152299.2 gene_biotype:protein_coding transcript_biotype:protein_coding gene_symbol:si:dkey-25o16.4 description:si:dkey-25o16.4 [Source:ZFIN;Acc:ZDB-GENE-030131-969]		15	176.009	795749	922257	965671	598099	667157	670679	965671	1.16219e+06	60	0.468327	0.0114541
ENSDARP00000046972.5	pep chromosome:GRCz11:6:48322250:48347724:-1 gene:ENSDARG00000034240.9 transcript:ENSDART00000046973.8 gene_biotype:protein_coding transcript_biotype:protein_coding gene_symbol:capza1a description:capping actin protein of muscle Z-line subunit alpha 1a [Source:ZFIN;Acc:ZDB-GENE-030131-5237]		14	32.75	4.70332e+07	3.80834e+07	5.90969e+07	3.21113e+07	3.38593e+07	3.67727e+07	5.90969e+07	6.98167e+07	144	0.468219	0.0386844
ENSDARP00000067085.5	pep chromosome:GRCz11:1:12335816:12344792:1 gene:ENSDARG00000045620.6 transcript:ENSDART00000067086.6 gene_biotype:protein_coding transcript_biotype:protein_coding gene_symbol:nansa description:N-acetylneuraminic acid synthase a [Source:ZFIN;Acc:ZDB-GENE-030131-1500]		38	40.125	5.62657e+08	7.06432e+08	7.15536e+08	4.16176e+08	5.01894e+08	5.14423e+08	7.15536e+08	8.90215e+08	487	0.4681	0.0223783
ENSDARP00000148224.1_x000D_; ENSDARP00000074317.5	pep chromosome:GRCz11:14:44805649:44826422:1 gene:ENSDARG00000057272.8 transcript:ENSDART00000180361.1 gene_biotype:protein_coding transcript_biotype:protein_coding gene_symbol:slc30a9 description:solute carrier family 30 member 9 [Source:NCBI gene;Acc:497184]<|>pep chromosome:GRCz11:14:44804326:44824627:1 gene:ENSDARG00000057272.8 transcript:ENSDART00000079866.7 gene_biotype:protein_coding trans…	slc30a9	5	64.137	3.4752e+06	2.91707e+06	3.7778e+06	2.34906e+06	2.76404e+06	2.23311e+06	3.7778e+06	4.46308e+06	32	0.467082	0.021258
ENSDARP00000055486.5	pep chromosome:GRCz11:17:43468732:43476280:1 gene:ENSDARG00000038064.6 transcript:ENSDART00000055487.6 gene_biotype:protein_coding transcript_biotype:protein_coding gene_symbol:chmp3 description:charged multivesicular body protein 3 [Source:NCBI gene;Acc:406621]	chmp3	6	24.791	2.39721e+07	2.04532e+07	2.27914e+07	1.61513e+07	1.54097e+07	1.70088e+07	2.39721e+07	2.69256e+07	47	0.466799	0.0088321
ENSDARP00000118803.1	pep chromosome:GRCz11:21:26522571:26531535:1 gene:ENSDARG00000012399.9 transcript:ENSDART00000134617.2 gene_biotype:protein_coding transcript_biotype:protein_coding gene_symbol:adssl description:adenylosuccinate synthase, like [Source:ZFIN;Acc:ZDB-GENE-020419-28]		10	51.158	1.08603e+07	9.72669e+06	1.40859e+07	8.07524e+06	8.00622e+06	8.72191e+06	1.40859e+07	1.6641e+07	50	0.466616	0.027568
ENSDARP00000070606.5	pep chromosome:GRCz11:22:37804781:37834312:-1 gene:ENSDARG00000054007.6 transcript:ENSDART00000076128.6 gene_biotype:protein_coding transcript_biotype:protein_coding gene_symbol:ppp1r2 description:protein phosphatase 1, regulatory (inhibitor) subunit 2 [Source:ZFIN;Acc:ZDB-GENE-040426-1814]	zgc:77285	10	22.953	4.55167e+07	4.87093e+07	4.99773e+07	2.98615e+07	3.25603e+07	4.32606e+07	6.97914e+07	7.28002e+07	104	0.465805	0.0289576
ENSDARP00000134373.2	pep chromosome:GRCz11:11:843662:889845:-1 gene:ENSDARG00000102893.3 transcript:ENSDART00000162152.2 gene_biotype:protein_coding transcript_biotype:protein_coding gene_symbol:atg7 description:ATG7 autophagy related 7 homolog (S. cerevisiae) [Source:ZFIN;Acc:ZDB-GENE-030131-1633]		8	78.715	2.17915e+06	1.77623e+06	2.43178e+06	1.4656e+06	1.51367e+06	1.61144e+06	2.43178e+06	2.87289e+06	23	0.465565	0.020101
ENSDARP00000040291.5	pep chromosome:GRCz11:20:29619820:29633507:-1 gene:ENSDARG00000027649.8 transcript:ENSDART00000040292.6 gene_biotype:protein_coding transcript_biotype:protein_coding gene_symbol:cpsf3 description:cleavage and polyadenylation specific factor 3 [Source:ZFIN;Acc:ZDB-GENE-030131-3275]		14	78.287	4.35875e+06	3.83201e+06	5.61849e+06	3.18872e+06	3.73079e+06	3.0041e+06	5.61849e+06	6.63766e+06	68	0.464269	0.0378098
ENSDARP00000027503.8	pep chromosome:GRCz11:2:37245382:37265903:1 gene:ENSDARG00000019951.10 transcript:ENSDART00000004626.9 gene_biotype:protein_coding transcript_biotype:protein_coding gene_symbol:sec62 description:SEC62 homolog, preprotein translocation factor [Source:ZFIN;Acc:ZDB-GENE-050913-83]		6	45.47	2.56822e+06	3.22788e+06	2.85424e+06	1.98399e+06	2.01992e+06	2.24888e+06	3.22788e+06	4.06764e+06	42	0.464185	0.0138415
ENSDARP00000034827.5_x000D_; ENSDARP00000155305.1	pep chromosome:GRCz11:7:38762043:38785745:1 gene:ENSDARG00000024324.6 transcript:ENSDART00000036461.6 gene_biotype:protein_coding transcript_biotype:protein_coding gene_symbol:arhgap1 description:Rho GTPase activating protein 1 [Source:ZFIN;Acc:ZDB-GENE-050417-305]<|>pep chromosome:GRCz11:7:38770167:38783502:1 gene:ENSDARG00000024324.6 transcript:ENSDART00000190827.1 gene_biotype:protein_coding t…		8	49.541	6.31091e+06	5.83741e+06	6.77804e+06	4.35522e+06	4.7991e+06	4.5536e+06	6.77804e+06	8.00754e+06	41	0.463842	0.00857655
ENSDARP00000111947.1_x000D_; ENSDARP00000124162.1	pep chromosome:GRCz11:7:22823889:22852174:1 gene:ENSDARG00000013317.11 transcript:ENSDART00000127467.4 gene_biotype:protein_coding transcript_biotype:protein_coding gene_symbol:pygmb description:phosphorylase, glycogen, muscle b [Source:ZFIN;Acc:ZDB-GENE-040426-1206]<|>pep chromosome:GRCz11:7:22823898:22852174:1 gene:ENSDARG00000013317.11 transcript:ENSDART00000148576.4 gene_biotype:protein_codin…	zgc:63642	2	96.803	966145	916191	905576	702215	582565	747216	966145	1.15454e+06	183	0.463622	0.0140937
ENSDARP00000076500.5	pep chromosome:GRCz11:1:18575747:18592068:-1 gene:ENSDARG00000008287.11 transcript:ENSDART00000082063.7 gene_biotype:protein_coding transcript_biotype:protein_coding gene_symbol:fam114a1 description:family with sequence similarity 114 member A1 [Source:ZFIN;Acc:ZDB-GENE-070410-52]		15	59.373	1.34527e+07	1.38657e+07	1.5976e+07	9.16145e+06	1.04157e+07	1.19133e+07	1.5976e+07	1.8874e+07	100	0.463447	0.0190686
ENSDARP00000141533.2	pep chromosome:GRCz11:25:37435720:37441203:1 gene:ENSDARG00000102643.2 transcript:ENSDART00000164390.2 gene_biotype:protein_coding transcript_biotype:protein_coding gene_symbol:chmp1a description:charged multivesicular body protein 1A [Source:NCBI gene;Acc:393535]		7	21.842	1.43024e+07	1.49183e+07	1.31334e+07	8.66581e+06	1.01625e+07	1.21824e+07	1.57911e+07	1.87994e+07	51	0.46171	0.024837
ENSDARP00000136478.3	pep chromosome:GRCz11:4:8743555:8779189:-1 gene:ENSDARG00000103537.3 transcript:ENSDART00000172376.3 gene_biotype:protein_coding transcript_biotype:protein_coding gene_symbol:ttll12 description:tubulin tyrosine ligase-like family, member 12 [Source:ZFIN;Acc:ZDB-GENE-040426-697]		37	73.203	2.44549e+07	2.73327e+07	3.0106e+07	1.80398e+07	1.98802e+07	2.15007e+07	3.0106e+07	3.55671e+07	238	0.461301	0.0147736
ENSDARP00000138059.1	pep chromosome:GRCz11:17:918005:945883:-1 gene:ENSDARG00000014717.10 transcript:ENSDART00000158837.2 gene_biotype:protein_coding transcript_biotype:protein_coding gene_symbol:dync1h1 description:dynein, cytoplasmic 1, heavy chain 1 [Source:ZFIN;Acc:ZDB-GENE-030131-7050]		67	203.889	1.97805e+07	1.87504e+07	2.35695e+07	1.44885e+07	1.59466e+07	1.45019e+07	2.35695e+07	2.78449e+07	469	0.461176	0.014051
ENSDARP00000024082.9	pep chromosome:GRCz11:1:5485799:5504130:1 gene:ENSDARG00000016706.11 transcript:ENSDART00000022307.10 gene_biotype:protein_coding transcript_biotype:protein_coding gene_symbol:atic description:5-aminoimidazole-4-carboxamide ribonucleotide formyltransferase/IMP cyclohydrolase [Source:ZFIN;Acc:ZDB-GENE-011212-4]		82	64.017	5.25396e+08	5.61918e+08	5.77904e+08	3.53016e+08	4.11912e+08	4.50711e+08	5.77904e+08	7.08105e+08	1120	0.460107	0.0143911
ENSDARP00000031864.7	pep chromosome:GRCz11:7:44674956:44704910:-1 gene:ENSDARG00000035924.6 transcript:ENSDART00000037850.8 gene_biotype:protein_coding transcript_biotype:protein_coding gene_symbol:dync1li2 description:dynein, cytoplasmic 1, light intermediate chain 2 [Source:ZFIN;Acc:ZDB-GENE-050417-156]	fc08b04	13	54.86	1.17417e+07	1.26424e+07	1.18005e+07	7.75475e+06	8.78533e+06	9.87987e+06	1.26424e+07	1.59315e+07	105	0.45996	0.013623
ENSDARP00000144984.1_x000D_; ENSDARP00000052125.2_x000D_; ENSDARP00000155586.1	pep chromosome:GRCz11:19:30884983:30895273:1 gene:ENSDARG00000035913.5 transcript:ENSDART00000183224.1 gene_biotype:protein_coding transcript_biotype:protein_coding gene_symbol:yars1 description:tyrosyl-tRNA synthetase 1 [Source:NCBI gene;Acc:368235]<|>pep chromosome:GRCz11:19:30884706:30895272:1 gene:ENSDARG00000035913.5 transcript:ENSDART00000052126.4 gene_biotype:protein_coding transcript_biot…	cb204	50	59.468	5.74538e+07	6.32971e+07	6.48345e+07	3.99842e+07	4.53159e+07	5.00043e+07	6.48345e+07	7.97643e+07	320	0.459934	0.0137967
ENSDARP00000146914.1_x000D_; ENSDARP00000070803.4	pep chromosome:GRCz11:21:37436907:37440113:1 gene:ENSDARG00000054172.5 transcript:ENSDART00000182611.1 gene_biotype:protein_coding transcript_biotype:protein_coding gene_symbol:pgrmc1 description:progesterone receptor membrane component 1 [Source:ZFIN;Acc:ZDB-GENE-041114-91]<|>pep chromosome:GRCz11:21:37436907:37441931:1 gene:ENSDARG00000054172.5 transcript:ENSDART00000076328.5 gene_biotype:prote…	wu:fa94d03	15	20.269	1.13738e+08	1.26222e+08	1.20087e+08	7.8993e+07	8.76943e+07	9.56536e+07	1.26222e+08	1.5906e+08	113	0.459837	0.0110377
ENSDARP00000150906.1_x000D_; ENSDARP00000074789.4	pep chromosome:GRCz11:CHR_ALT_CTG13_1_4:8318630:8330035:1 gene:ENSDARG00000111113.1 transcript:ENSDART00000181386.1 gene_biotype:protein_coding transcript_biotype:protein_coding gene_symbol:galm description:galactose mutarotase [Source:ZFIN;Acc:ZDB-GENE-040718-66]<|>pep chromosome:GRCz11:13:8306399:8318216:1 gene:ENSDARG00000057630.7 transcript:ENSDART00000080339.6 gene_biotype:protein_coding tra…		11	37.38	1.28256e+07	1.0031e+07	1.23042e+07	7.43798e+06	8.58432e+06	9.54178e+06	1.28256e+07	1.45362e+07	52	0.459189	0.0251537
ENSDARP00000051669.4	pep chromosome:GRCz11:5:12528693:12549732:1 gene:ENSDARG00000035634.6 transcript:ENSDART00000051670.5 gene_biotype:protein_coding transcript_biotype:protein_coding gene_symbol:rfc5 description:replication factor C (activator 1) 5 [Source:ZFIN;Acc:ZDB-GENE-040907-1]	zgc:110313	15	37.647	1.63243e+07	1.1088e+07	1.67951e+07	1.04181e+07	1.05042e+07	1.0713e+07	1.67951e+07	1.98417e+07	86	0.458217	0.0428139
ENSDARP00000118184.1	pep chromosome:GRCz11:16:32676517:32727199:-1 gene:ENSDARG00000075013.5 transcript:ENSDART00000137232.2 gene_biotype:protein_coding transcript_biotype:protein_coding gene_symbol:usp45 description:ubiquitin specific peptidase 45 [Source:ZFIN;Acc:ZDB-GENE-100211-2]	usp45	4	89.166	327382	213386	226245	189856	183760	174778	327382	307565	17	0.458025	0.0442781
ENSDARP00000137512.2	pep chromosome:GRCz11:CHR_ALT_CTG2_1_12:50190654:50214644:-1 gene:ENSDARG00000111624.1 transcript:ENSDART00000165678.2 gene_biotype:protein_coding transcript_biotype:protein_coding gene_symbol:mcm6l description:MCM6 minichromosome maintenance deficient 6, like [Source:ZFIN;Acc:ZDB-GENE-050913-141]		64	93.206	7.30572e+07	6.18719e+07	7.84017e+07	4.8536e+07	5.4699e+07	5.15842e+07	7.84017e+07	9.26234e+07	497	0.457232	0.0152407
ENSDARP00000063491.5	pep chromosome:GRCz11:20:20600974:20611063:-1 gene:ENSDARG00000043250.7 transcript:ENSDART00000063492.7 gene_biotype:protein_coding transcript_biotype:protein_coding gene_symbol:ppm1ab description:protein phosphatase, Mg2+/Mn2+ dependent, 1Ab [Source:ZFIN;Acc:ZDB-GENE-991102-14]	pp2ca1	2	41.602	860694	672483	801289	530075	623140	543544	860694	946639	60	0.456391	0.0189644
ENSDARP00000131097.2_x000D_; ENSDARP00000132970.1	pep chromosome:GRCz11:11:44605727:44621405:-1 gene:ENSDARG00000099921.4 transcript:ENSDART00000160639.3 gene_biotype:protein_coding transcript_biotype:protein_coding gene_symbol:tbce description:tubulin folding cofactor E [Source:NCBI gene;Acc:664760]<|>pep chromosome:GRCz11:11:44606545:44622478:-1 gene:ENSDARG00000099921.4 transcript:ENSDART00000171837.2 gene_biotype:protein_coding transcript_bi…	tbce	13	59.006	4.67611e+06	4.83149e+06	3.95144e+06	3.11909e+06	3.29563e+06	3.36252e+06	4.83149e+06	6.08844e+06	62	0.456311	0.0121725
ENSDARP00000082816.5	pep chromosome:GRCz11:25:28678851:28713510:1 gene:ENSDARG00000061802.7 transcript:ENSDART00000088383.7 gene_biotype:protein_coding transcript_biotype:protein_coding gene_symbol:cnot2 description:CCR4-NOT transcription complex, subunit 2 [Source:ZFIN;Acc:ZDB-GENE-070410-70]		9	57.066	2.02042e+06	1.85284e+06	1.96574e+06	1.29921e+06	1.54121e+06	1.4232e+06	2.02042e+06	2.33487e+06	31	0.456209	0.00999008
ENSDARP00000021469.5	pep chromosome:GRCz11:4:2655358:2666310:1 gene:ENSDARG00000016231.8 transcript:ENSDART00000007638.6 gene_biotype:protein_coding transcript_biotype:protein_coding gene_symbol:bcap29 description:B cell receptor associated protein 29 [Source:ZFIN;Acc:ZDB-GENE-050522-468]		10	28.015	9.58879e+06	1.20121e+07	1.19934e+07	7.16543e+06	8.02133e+06	9.31814e+06	1.24137e+07	1.51371e+07	73	0.455666	0.0269261
ENSDARP00000100647.4	pep chromosome:GRCz11:12:46791907:46835940:1 gene:ENSDARG00000098695.3 transcript:ENSDART00000110304.4 gene_biotype:protein_coding transcript_biotype:protein_coding gene_symbol:vclb description:vinculin b [Source:ZFIN;Acc:ZDB-GENE-131017-1]		41	107.733	1.15028e+07	1.24977e+07	1.1316e+07	7.84478e+06	8.80034e+06	9.14303e+06	1.24977e+07	1.57491e+07	276	0.455277	0.0100479
ENSDARP00000129023.1	pep chromosome:GRCz11:17:37287852:37299394:-1 gene:ENSDARG00000070673.4 transcript:ENSDART00000154414.2 gene_biotype:protein_coding transcript_biotype:protein_coding gene_symbol:ptgr2 description:prostaglandin reductase 2 [Source:ZFIN;Acc:ZDB-GENE-050506-71]		8	37.648	1.00192e+07	9.22112e+06	9.59071e+06	5.58566e+06	6.87493e+06	8.96236e+06	1.00192e+07	1.16201e+07	44	0.454773	0.0475009
ENSDARP00000157602.1_x000D_; ENSDARP00000042258.6	pep chromosome:GRCz11:9:31075896:31258326:1 gene:ENSDARG00000029729.8 transcript:ENSDART00000188042.1 gene_biotype:protein_coding transcript_biotype:protein_coding gene_symbol:clybl description:citrate lyase beta like [Source:ZFIN;Acc:ZDB-GENE-030516-6]<|>pep chromosome:GRCz11:9:31167711:31259145:1 gene:ENSDARG00000029729.8 transcript:ENSDART00000042259.8 gene_biotype:protein_coding transcript_bi…	zgc:136594	16	37.909	2.26252e+07	2.48944e+07	2.85332e+07	1.73552e+07	1.84936e+07	1.94881e+07	2.85332e+07	3.3709e+07	103	0.453797	0.0148577
ENSDARP00000103920.3	pep chromosome:GRCz11:20:4157815:4186544:1 gene:ENSDARG00000074401.4 transcript:ENSDART00000113132.4 gene_biotype:protein_coding transcript_biotype:protein_coding gene_symbol:gnpat description:glyceronephosphate O-acyltransferase [Source:ZFIN;Acc:ZDB-GENE-040618-4]		9	75.904	2.70003e+06	2.97419e+06	3.76988e+06	2.26349e+06	2.20305e+06	2.36433e+06	3.76988e+06	4.45372e+06	50	0.453503	0.0247606
ENSDARP00000034563.5	pep chromosome:GRCz11:20:28803984:28827760:1 gene:ENSDARG00000027916.8 transcript:ENSDART00000038149.6 gene_biotype:protein_coding transcript_biotype:protein_coding gene_symbol:fntb description:farnesyltransferase, CAAX box, beta [Source:ZFIN;Acc:ZDB-GENE-030131-2220]	wu:fb99h09	12	46.395	2.33252e+07	2.11787e+07	2.4894e+07	1.69692e+07	1.68924e+07	1.67189e+07	2.4894e+07	2.94097e+07	101	0.453178	0.00891962
ENSDARP00000153941.1	pep chromosome:GRCz11:CHR_ALT_CTG7_1_37:44972085:44975665:-1 gene:ENSDARG00000116927.1 transcript:ENSDART00000192715.1 gene_biotype:protein_coding transcript_biotype:protein_coding gene_symbol:ciao2b description:cytosolic iron-sulfur assembly component 2B [Source:ZFIN;Acc:ZDB-GENE-040718-148]		4	17.632	1.87174e+06	1.69185e+06	2.50637e+06	1.31568e+06	1.59979e+06	1.46965e+06	2.50637e+06	2.96101e+06	12	0.45314	0.0421067
ENSDARP00000007913.8_x000D_; ENSDARP00000145534.1	pep chromosome:GRCz11:3:16722014:16746496:1 gene:ENSDARG00000016875.12 transcript:ENSDART00000008711.10 gene_biotype:protein_coding transcript_biotype:protein_coding gene_symbol:gys1 description:glycogen synthase 1 (muscle) [Source:ZFIN;Acc:ZDB-GENE-040426-1243]<|>pep chromosome:GRCz11:3:16724614:16750036:1 gene:ENSDARG00000016875.12 transcript:ENSDART00000182135.1 gene_biotype:protein_coding tra…	zgc:63701	35	80.422	4.3575e+07	4.17696e+07	4.83675e+07	3.12905e+07	3.25814e+07	3.36666e+07	4.83675e+07	5.71411e+07	298	0.452966	0.0091333
ENSDARP00000024810.10	pep chromosome:GRCz11:3:39975249:40054615:-1 gene:ENSDARG00000009693.12 transcript:ENSDART00000003511.11 gene_biotype:protein_coding transcript_biotype:protein_coding gene_symbol:llgl1 description:LLGL scribble cell polarity complex component 1 [Source:ZFIN;Acc:ZDB-GENE-060825-69]	zgc:153337	18	114.524	3.59203e+06	4.38866e+06	4.19318e+06	2.60501e+06	2.98189e+06	3.32258e+06	4.38866e+06	5.5304e+06	87	0.452268	0.021317
ENSDARP00000151926.1_x000D_; ENSDARP00000007566.6	pep chromosome:GRCz11:21:34122801:34129134:1 gene:ENSDARG00000006408.9 transcript:ENSDART00000182627.1 gene_biotype:protein_coding transcript_biotype:protein_coding gene_symbol:hmgb3b description:high mobility group box 3b [Source:ZFIN;Acc:ZDB-GENE-050417-290]<|>pep chromosome:GRCz11:21:34119759:34129776:1 gene:ENSDARG00000006408.9 transcript:ENSDART00000024750.8 gene_biotype:protein_coding trans…		16	22.552	1.24892e+08	1.48578e+08	1.27468e+08	8.33667e+07	9.41642e+07	1.17662e+08	1.48578e+08	1.87232e+08	133	0.452199	0.0321964
ENSDARP00000101853.2	pep chromosome:GRCz11:24:21923348:21934571:-1 gene:ENSDARG00000058394.5 transcript:ENSDART00000113092.5 gene_biotype:protein_coding transcript_biotype:protein_coding gene_symbol:tagln3b description:transgelin 3b [Source:ZFIN;Acc:ZDB-GENE-030131-4199]	tagln3b	12	31.919	2.41217e+07	1.86652e+07	2.83154e+07	1.57553e+07	1.65266e+07	1.91255e+07	2.83154e+07	3.34517e+07	69	0.452052	0.0453065
ENSDARP00000090521.3	pep chromosome:GRCz11:7:31776055:31794878:-1 gene:ENSDARG00000068868.7 transcript:ENSDART00000099748.6 gene_biotype:protein_coding transcript_biotype:protein_coding gene_symbol:nap1l4b description:nucleosome assembly protein 1-like 4b [Source:ZFIN;Acc:ZDB-GENE-041114-168]		13	42.271	4.2408e+07	4.55215e+07	4.53602e+07	3.04292e+07	3.14849e+07	3.57357e+07	4.55215e+07	5.73642e+07	94	0.451611	0.0102037
ENSDARP00000037758.6	pep chromosome:GRCz11:18:13203831:13216672:1 gene:ENSDARG00000026829.7 transcript:ENSDART00000032151.7 gene_biotype:protein_coding transcript_biotype:protein_coding gene_symbol:cotl1 description:coactosin-like F-actin binding protein 1 [Source:ZFIN;Acc:ZDB-GENE-030131-8325]	COTL1	16	15.894	1.41288e+08	1.20887e+08	1.42003e+08	9.04787e+07	9.97653e+07	1.05293e+08	1.42003e+08	1.67762e+08	139	0.450513	0.013615
ENSDARP00000085602.5	pep chromosome:GRCz11:14:10981703:11070156:1 gene:ENSDARG00000062795.7 transcript:ENSDART00000091169.7 gene_biotype:protein_coding transcript_biotype:protein_coding gene_symbol:abcb7 description:ATP-binding cassette, sub-family B (MDR/TAP), member 7 [Source:ZFIN;Acc:ZDB-GENE-050517-10]	abcb7	6	82.251	1.14947e+06	944197	1.06288e+06	628281	891317	808509	1.14947e+06	1.25568e+06	27	0.449762	0.0353295
ENSDARP00000137655.1	pep chromosome:GRCz11:11:13041422:13055805:1 gene:ENSDARG00000089681.4 transcript:ENSDART00000170889.3 gene_biotype:protein_coding transcript_biotype:protein_coding gene_symbol:btf3l4 description:basic transcription factor 3-like 4 [Source:NCBI gene;Acc:393667]	btf3l4	19	18.691	2.33487e+08	2.73508e+08	2.42925e+08	1.64816e+08	1.75129e+08	2.1112e+08	2.96682e+08	3.44663e+08	178	0.449362	0.0200698
ENSDARP00000022360.6	pep chromosome:GRCz11:7:33345624:33350082:-1 gene:ENSDARG00000006487.9 transcript:ENSDART00000008785.9 gene_biotype:protein_coding transcript_biotype:protein_coding gene_symbol:anp32a description:acidic (leucine-rich) nuclear phosphoprotein 32 family, member A [Source:NCBI gene;Acc:335907]	anp32a	7	29.074	7.37345e+07	7.51319e+07	7.32759e+07	5.1115e+07	5.54265e+07	5.63205e+07	7.51319e+07	9.4678e+07	104	0.449041	0.00737598
ENSDARP00000124186.1	pep chromosome:GRCz11:7:22853788:22900344:1 gene:ENSDARG00000022466.10 transcript:ENSDART00000148502.4 gene_biotype:protein_coding transcript_biotype:protein_coding gene_symbol:clcn5b description:chloride channel, voltage-sensitive 5b [Source:ZFIN;Acc:ZDB-GENE-110407-11]		2	89.86	860236	583514	658048	564532	480941	478470	860236	808164	16	0.448783	0.0409305
ENSDARP00000005640.3	pep chromosome:GRCz11:3:40796110:40804455:1 gene:ENSDARG00000008383.6 transcript:ENSDART00000014729.6 gene_biotype:protein_coding transcript_biotype:protein_coding gene_symbol:arpc1a description:actin related protein 2/3 complex, subunit 1A [Source:ZFIN;Acc:ZDB-GENE-040116-1]	ARPC1A	25	41.548	4.63935e+07	3.60752e+07	5.04265e+07	3.22571e+07	3.13821e+07	3.28115e+07	5.04265e+07	5.95736e+07	195	0.44845	0.0260315
ENSDARP00000042249.5	pep chromosome:GRCz11:4:18853475:18939338:-1 gene:ENSDARG00000008867.10 transcript:ENSDART00000042250.6 gene_biotype:protein_coding transcript_biotype:protein_coding gene_symbol:rap1b description:RAP1B, member of RAS oncogene family [Source:NCBI gene;Acc:321107]	rap1b	13	20.815	3.16358e+07	3.01307e+07	3.72209e+07	2.30803e+07	2.41076e+07	2.51006e+07	3.72209e+07	4.39726e+07	79	0.448341	0.0137374
ENSDARP00000060876.3_x000D_; ENSDARP00000060879.3	pep chromosome:GRCz11:8:47158984:47206399:-1 gene:ENSDARG00000041530.8 transcript:ENSDART00000060877.5 gene_biotype:protein_coding transcript_biotype:protein_coding gene_symbol:ppih description:peptidylprolyl isomerase H (cyclophilin H) [Source:ZFIN;Acc:ZDB-GENE-040625-127]<|>pep chromosome:GRCz11:8:47159245:47206162:-1 gene:ENSDARG00000041530.8 transcript:ENSDART00000060880.3 gene_biotype:protei…	zgc:136730	13	19.329	4.88326e+07	4.7845e+07	5.11552e+07	3.05939e+07	3.66508e+07	4.19677e+07	5.11552e+07	6.04345e+07	120	0.448241	0.0224722
ENSDARP00000016160.7	pep chromosome:GRCz11:23:25291891:25301475:1 gene:ENSDARG00000070657.5 transcript:ENSDART00000016248.9 gene_biotype:protein_coding transcript_biotype:protein_coding gene_symbol:pa2g4b description:proliferation-associated 2G4, b [Source:ZFIN;Acc:ZDB-GENE-030131-2182]	fb37h04	29	43.448	1.33606e+08	1.51918e+08	1.4413e+08	8.81412e+07	1.09059e+08	1.19878e+08	1.51918e+08	1.91441e+08	554	0.448032	0.0245912
ENSDARP00000097494.2	pep chromosome:GRCz11:12:47638430:47648538:-1 gene:ENSDARG00000075132.4 transcript:ENSDART00000108477.3 gene_biotype:protein_coding transcript_biotype:protein_coding gene_symbol:fh description:fumarate hydratase [Source:NCBI gene;Acc:393938]		37	54.827	2.08891e+08	1.91191e+08	2.00735e+08	1.35261e+08	1.5016e+08	1.55753e+08	2.08891e+08	2.40931e+08	318	0.447183	0.00987022
ENSDARP00000021426.5	pep chromosome:GRCz11:6:46736251:46742455:-1 gene:ENSDARG00000008732.8 transcript:ENSDART00000011970.7 gene_biotype:protein_coding transcript_biotype:protein_coding gene_symbol:zgc:66479 description:zgc:66479 [Source:ZFIN;Acc:ZDB-GENE-031030-10]	wu:fi16e01	16	69.045	2.00587e+07	2.01855e+07	2.56608e+07	1.48001e+07	1.59907e+07	1.73249e+07	2.56608e+07	3.03155e+07	134	0.447142	0.0223902
ENSDARP00000141912.1	pep chromosome:GRCz11:9:52378484:52386733:-1 gene:ENSDARG00000086842.3 transcript:ENSDART00000171721.2 gene_biotype:protein_coding transcript_biotype:protein_coding gene_symbol:dap1b description:death associated protein 1b [Source:ZFIN;Acc:ZDB-GENE-000511-4]	dap1b	11	12.094	2.05112e+08	2.54423e+08	2.24327e+08	1.39018e+08	1.71291e+08	1.94195e+08	2.72249e+08	3.20613e+08	125	0.446672	0.0343615
ENSDARP00000039450.6	pep chromosome:GRCz11:8:3649036:3674915:1 gene:ENSDARG00000058425.4 transcript:ENSDART00000033152.7 gene_biotype:protein_coding transcript_biotype:protein_coding gene_symbol:rab35b description:RAB35, member RAS oncogene family b [Source:ZFIN;Acc:ZDB-GENE-040801-62]		3	22.894	1.23914e+06	1.74127e+06	1.7154e+06	1.00021e+06	1.14258e+06	1.27951e+06	1.74127e+06	2.19427e+06	34	0.446609	0.0452088
ENSDARP00000137608.1	pep chromosome:GRCz11:2:22353422:22363460:-1 gene:ENSDARG00000099664.2 transcript:ENSDART00000158486.2 gene_biotype:protein_coding transcript_biotype:protein_coding gene_symbol:selenof description:selenoprotein F [Source:NCBI gene;Acc:352923]		5	17.172	4.02789e+07	4.64033e+07	4.28027e+07	2.77406e+07	3.16279e+07	3.60278e+07	4.64033e+07	5.84755e+07	64	0.446549	0.0196387
ENSDARP00000143071.2	pep chromosome:GRCz11:18:50795174:50799510:-1 gene:ENSDARG00000103369.3 transcript:ENSDART00000174373.2 gene_biotype:protein_coding transcript_biotype:protein_coding gene_symbol:taldo1 description:transaldolase 1 [Source:ZFIN;Acc:ZDB-GENE-030131-3277]		19	31.894	9.07839e+07	1.07947e+08	1.33758e+08	8.26638e+07	7.8841e+07	7.95837e+07	1.33758e+08	1.58021e+08	130	0.445854	0.0329324
ENSDARP00000095260.4	pep chromosome:GRCz11:23:18944388:18951148:1 gene:ENSDARG00000022509.9 transcript:ENSDART00000104487.5 gene_biotype:protein_coding transcript_biotype:protein_coding gene_symbol:cox4i2 description:cytochrome c oxidase subunit 4I2 [Source:ZFIN;Acc:ZDB-GENE-040426-1775]		1	20.244	567940	367592	425423	340147	331109	312337	567940	533561	25	0.44539	0.0444946
ENSDARP00000060468.4	pep chromosome:GRCz11:15:24583682:24588649:-1 gene:ENSDARG00000041252.6 transcript:ENSDART00000060469.5 gene_biotype:protein_coding transcript_biotype:protein_coding gene_symbol:gemin4 description:gem (nuclear organelle) associated protein 4 [Source:ZFIN;Acc:ZDB-GENE-050522-188]		16	118.461	2.08967e+06	1.71073e+06	2.36246e+06	1.38039e+06	1.43768e+06	1.68831e+06	2.36246e+06	2.791e+06	66	0.444592	0.0329122
ENSDARP00000146414.1_x000D_; ENSDARP00000075275.6	pep chromosome:GRCz11:CHR_ALT_CTG4_2_1:9592548:9601019:1 gene:ENSDARG00000112257.1 transcript:ENSDART00000184048.1 gene_biotype:protein_coding transcript_biotype:protein_coding gene_symbol:hspa14 description:heat shock protein 14 [Source:NCBI gene;Acc:565232]<|>pep chromosome:GRCz11:4:9592486:9601691:1 gene:ENSDARG00000058030.8 transcript:ENSDART00000080829.8 gene_biotype:protein_coding transcrip…	hspa14	20	54.236	1.22052e+07	1.10097e+07	1.30381e+07	8.08201e+06	9.12306e+06	9.4291e+06	1.30381e+07	1.54032e+07	152	0.444481	0.014184
ENSDARP00000133581.2	pep chromosome:GRCz11:2:4044636:4070850:-1 gene:ENSDARG00000104401.2 transcript:ENSDART00000159990.2 gene_biotype:protein_coding transcript_biotype:protein_coding gene_symbol:yme1l1b description:YME1-like 1b [Source:ZFIN;Acc:ZDB-GENE-070410-25]	ftsh1	8	79.28	1.19347e+06	1.21151e+06	1.11873e+06	861351	806291	924651	1.21151e+06	1.52669e+06	27	0.444269	0.00970406
ENSDARP00000113359.1	pep chromosome:GRCz11:13:40247379:40282770:-1 gene:ENSDARG00000039082.9 transcript:ENSDART00000140875.3 gene_biotype:protein_coding transcript_biotype:protein_coding gene_symbol:zgc:123010 description:zgc:123010 [Source:ZFIN;Acc:ZDB-GENE-051120-15]	fk11h08	5	53.923	1.24266e+06	1.69895e+06	1.45089e+06	936565	1.05276e+06	1.2346e+06	1.69895e+06	2.14094e+06	16	0.443774	0.0383598
ENSDARP00000091097.4	pep chromosome:GRCz11:13:37421333:37465524:-1 gene:ENSDARG00000069118.7 transcript:ENSDART00000100324.6 gene_biotype:protein_coding transcript_biotype:protein_coding gene_symbol:ppp2r5eb description:protein phosphatase 2, regulatory subunit B', epsilon isoform b [Source:ZFIN;Acc:ZDB-GENE-030904-6]	ppp2r5e1	12	54.599	5.76351e+06	7.14996e+06	7.30738e+06	4.32902e+06	5.12483e+06	5.39421e+06	7.30738e+06	9.01007e+06	41	0.443761	0.0267934
ENSDARP00000017982.6_x000D_; ENSDARP00000137093.2	pep chromosome:GRCz11:6:6780873:6796687:1 gene:ENSDARG00000019360.11 transcript:ENSDART00000011865.8 gene_biotype:protein_coding transcript_biotype:protein_coding gene_symbol:sec23b description:SEC23 homolog B, coat complex II component [Source:ZFIN;Acc:ZDB-GENE-030131-5479]<|>pep chromosome:GRCz11:6:6779114:6795988:1 gene:ENSDARG00000019360.11 transcript:ENSDART00000163493.2 gene_biotype:protein…		19	86.042	7.75726e+06	5.55427e+06	8.65304e+06	5.12908e+06	5.38768e+06	5.36802e+06	8.65304e+06	1.02227e+07	133	0.443198	0.0483266
ENSDARP00000018231.5	pep chromosome:GRCz11:13:33645413:33654931:-1 gene:ENSDARG00000020442.6 transcript:ENSDART00000020350.6 gene_biotype:protein_coding transcript_biotype:protein_coding gene_symbol:snx5 description:sorting nexin 5 [Source:ZFIN;Acc:ZDB-GENE-040426-2857]		24	45.906	7.23591e+07	7.46305e+07	8.4735e+07	5.04887e+07	5.72661e+07	6.306e+07	8.4735e+07	1.00105e+08	229	0.44251	0.0183977
ENSDARP00000075309.4	pep chromosome:GRCz11:14:12370375:12391506:-1 gene:ENSDARG00000058062.8 transcript:ENSDART00000080864.6 gene_biotype:protein_coding transcript_biotype:protein_coding gene_symbol:magt1 description:magnesium transporter 1 [Source:NCBI gene;Acc:324944]	magt1	5	37.398	5.15159e+06	4.81559e+06	6.47537e+06	4.12023e+06	4.12071e+06	3.77341e+06	6.47537e+06	7.64997e+06	36	0.442069	0.0240852
ENSDARP00000050307.7_x000D_; ENSDARP00000156858.1_x000D_; ENSDARP00000139118.1_x000D_; ENSDARP00000035027.7_x000D_; ENSDARP00000147971.1_x000D_; ENSDARP00000010393.8_x000D_; ENSDARP00000018820.7_x000D_; ENSDARP00000148382.1_x000D_; ENSDARP00000065391.4	pep chromosome:GRCz11:20:16743056:16775258:1 gene:ENSDARG00000034187.9 transcript:ENSDART00000050308.9 gene_biotype:protein_coding transcript_biotype:protein_coding gene_symbol:calm1b description:calmodulin 1b [Source:ZFIN;Acc:ZDB-GENE-030804-2]<|>pep chromosome:GRCz11:17:26714136:26719821:-1 gene:ENSDARG00000021811.8 transcript:ENSDART00000186813.1 gene_biotype:protein_coding transcript_biotype:…	calm; CALM; calm1; Calm1; CALM1; CALM1_0; calm1a; calm1b; calm2; Calm2; CALM2; calm2-a; calm2-b; calm2a; calm2b; calm3; Calm3; CALM3; calm3a; calm3b; cam; CaM; CaM-A; LOC100049419; LOC100690903; LOC101068488; LOC101347126; LOC101869752; LOC103268605; LOC106527471; LOC106553076; LOC107550044; LOC107721812; LOC109873760; LOC110081032; LOC111148494; LOC112217936; LOC113058580; LOC113572806; LOC11442…	17	16.827	3.20019e+08	3.30375e+08	4.30171e+08	2.41422e+08	3.00738e+08	2.50009e+08	4.30171e+08	5.08201e+08	178	0.44171	0.0359255
ENSDARP00000081987.4	pep chromosome:GRCz11:13:25549425:25566308:1 gene:ENSDARG00000061413.7 transcript:ENSDART00000087553.5 gene_biotype:protein_coding transcript_biotype:protein_coding gene_symbol:sec23ip description:SEC23 interacting protein [Source:ZFIN;Acc:ZDB-GENE-030131-5259]		12	109.263	2.90333e+06	3.21684e+06	3.11788e+06	1.97605e+06	2.27504e+06	2.58599e+06	3.21684e+06	4.05373e+06	55	0.441563	0.0196431
ENSDARP00000135869.1	pep chromosome:GRCz11:9:426392:433915:1 gene:ENSDARG00000099148.2 transcript:ENSDART00000172515.2 gene_biotype:protein_coding transcript_biotype:protein_coding gene_symbol:bzw1b description:basic leucine zipper and W2 domains 1b [Source:NCBI gene;Acc:406812]		9	48.057	2.55156e+06	2.05287e+06	3.03071e+06	1.7179e+06	2.01556e+06	1.83049e+06	3.03071e+06	3.58047e+06	120	0.441541	0.0399189
ENSDARP00000096919.3	pep chromosome:GRCz11:22:5663529:5668138:1 gene:ENSDARG00000071670.6 transcript:ENSDART00000106141.4 gene_biotype:protein_coding transcript_biotype:protein_coding gene_symbol:tma7 description:translation machinery associated 7 homolog [Source:NCBI gene;Acc:768290]	tma7	3	6.956	3.15371e+08	3.79285e+08	3.32586e+08	2.31957e+08	2.5452e+08	2.69228e+08	3.79285e+08	4.77959e+08	46	0.441198	0.0152354
ENSDARP00000086095.6	pep chromosome:GRCz11:23:23126130:23179417:-1 gene:ENSDARG00000001754.11 transcript:ENSDART00000091662.6 gene_biotype:protein_coding transcript_biotype:protein_coding gene_symbol:noc2l description:NOC2-like nucleolar associated transcriptional repressor [Source:ZFIN;Acc:ZDB-GENE-000607-75]	id:ibd5110	4	86.497	538227	559387	415824	352695	383751	369731	559387	704916	10	0.44099	0.0252467
ENSDARP00000138163.2	pep chromosome:GRCz11:2:21452822:21469898:1 gene:ENSDARG00000062272.8 transcript:ENSDART00000169028.2 gene_biotype:protein_coding transcript_biotype:protein_coding gene_symbol:afg3l2 description:AFG3-like AAA ATPase 2 [Source:ZFIN;Acc:ZDB-GENE-070912-46]	si:ch211-12e1.4	37	88.641	1.58261e+07	1.72158e+07	1.72136e+07	1.10907e+07	1.27938e+07	1.32188e+07	1.72158e+07	2.16946e+07	242	0.440732	0.0128921
ENSDARP00000056294.6	pep chromosome:GRCz11:13:5004924:5028964:1 gene:ENSDARG00000013968.12 transcript:ENSDART00000056295.8 gene_biotype:protein_coding transcript_biotype:protein_coding gene_symbol:psap description:prosaposin [Source:ZFIN;Acc:ZDB-GENE-020108-1]	cb759	12	57.407	2.77472e+07	2.68206e+07	2.24644e+07	1.65611e+07	1.90735e+07	2.11974e+07	2.77472e+07	3.37982e+07	65	0.440022	0.0258126
ENSDARP00000055510.2	pep chromosome:GRCz11:6:50393093:50414197:1 gene:ENSDARG00000038074.6 transcript:ENSDART00000055511.4 gene_biotype:protein_coding transcript_biotype:protein_coding gene_symbol:ergic3 description:ERGIC and golgi 3 [Source:NCBI gene;Acc:393990]		4	43.661	1.57923e+06	1.4025e+06	1.74053e+06	924625	1.24318e+06	1.34451e+06	1.74053e+06	2.05625e+06	32	0.439568	0.0464178
ENSDARP00000023177.7	pep chromosome:GRCz11:14:30795559:30801555:1 gene:ENSDARG00000021124.8 transcript:ENSDART00000006132.8 gene_biotype:protein_coding transcript_biotype:protein_coding gene_symbol:cfl1 description:cofilin 1 [Source:ZFIN;Acc:ZDB-GENE-030131-215]	CFL2	40	18.759	1.62995e+09	1.79396e+09	1.72819e+09	1.18055e+09	1.29003e+09	1.33059e+09	1.79396e+09	2.26068e+09	817	0.439435	0.0100502
ENSDARP00000154144.1_x000D_; ENSDARP00000062334.4	pep chromosome:GRCz11:CHR_ALT_CTG15_1_11:16173992:16178460:-1 gene:ENSDARG00000113811.1 transcript:ENSDART00000182779.1 gene_biotype:protein_coding transcript_biotype:protein_coding gene_symbol:glod4 description:glyoxalase domain containing 4 [Source:ZFIN;Acc:ZDB-GENE-040912-38]<|>pep chromosome:GRCz11:15:16178775:16183583:-1 gene:ENSDARG00000042509.5 transcript:ENSDART00000062335.5 gene_biotype:…		26	33.039	1.10594e+08	1.0979e+08	1.16287e+08	7.40299e+07	8.52004e+07	8.97772e+07	1.16287e+08	1.38352e+08	247	0.439388	0.0129787
ENSDARP00000026560.8	pep chromosome:GRCz11:17:34244345:34254233:1 gene:ENSDARG00000005827.9 transcript:ENSDART00000006058.9 gene_biotype:protein_coding transcript_biotype:protein_coding gene_symbol:eif2s1a description:eukaryotic translation initiation factor 2, subunit 1 alpha a [Source:ZFIN;Acc:ZDB-GENE-030131-526]	eif2s1l	7	36.152	7.4041e+06	7.21155e+06	7.17101e+06	5.39122e+06	5.48355e+06	5.19541e+06	7.4041e+06	9.08768e+06	155	0.439284	0.00727319
ENSDARP00000129014.1	pep chromosome:GRCz11:15:25438714:25448626:1 gene:ENSDARG00000061634.9 transcript:ENSDART00000154164.3 gene_biotype:protein_coding transcript_biotype:protein_coding gene_symbol:aifm4 description:apoptosis inducing factor mitochondria associated 4 [Source:ZFIN;Acc:ZDB-GENE-070112-2282]	zgc:158614	27	58.274	4.0744e+07	3.87691e+07	4.53486e+07	2.89396e+07	3.1324e+07	3.17985e+07	4.53486e+07	5.35746e+07	280	0.43776	0.0119413
ENSDARP00000134720.2	pep chromosome:GRCz11:20:48037019:48061351:-1 gene:ENSDARG00000057151.7 transcript:ENSDART00000164962.2 gene_biotype:protein_coding transcript_biotype:protein_coding gene_symbol:prep description:prolyl endopeptidase [Source:ZFIN;Acc:ZDB-GENE-050522-14]	zgc:110670	27	80.285	1.85361e+07	1.71635e+07	2.19358e+07	1.34569e+07	1.37187e+07	1.52281e+07	2.19358e+07	2.59149e+07	155	0.437246	0.0199406
ENSDARP00000134801.1	pep chromosome:GRCz11:22:3160447:3182965:-1 gene:ENSDARG00000102765.2 transcript:ENSDART00000158009.2 gene_biotype:protein_coding transcript_biotype:protein_coding gene_symbol:lonp1 description:lon peptidase 1, mitochondrial [Source:ZFIN;Acc:ZDB-GENE-030131-4006]	LONP1	35	107.721	4.13597e+07	4.04313e+07	4.65327e+07	2.93702e+07	3.31308e+07	3.22278e+07	4.65327e+07	5.49734e+07	259	0.437036	0.012481
ENSDARP00000081585.3	pep chromosome:GRCz11:8:26396552:26408670:1 gene:ENSDARG00000010862.11 transcript:ENSDART00000087151.5 gene_biotype:protein_coding transcript_biotype:protein_coding gene_symbol:amt description:aminomethyltransferase [Source:ZFIN;Acc:ZDB-GENE-041010-114]		24	44.716	3.65312e+07	3.60497e+07	3.8722e+07	2.49089e+07	2.77394e+07	2.98055e+07	3.8722e+07	4.5746e+07	208	0.436029	0.0125679
ENSDARP00000093050.3	pep chromosome:GRCz11:15:509126:516750:1 gene:ENSDARG00000076839.6 transcript:ENSDART00000102274.6 gene_biotype:protein_coding transcript_biotype:protein_coding gene_symbol:ftr86 description:finTRIM family, member 86 [Source:ZFIN;Acc:ZDB-GENE-060929-108]	fi29b07	24	64.031	2.61326e+07	1.94005e+07	2.43669e+07	1.70496e+07	1.68782e+07	1.73626e+07	2.61326e+07	2.87869e+07	180	0.435331	0.0237961
ENSDARP00000141619.2	pep chromosome:GRCz11:3:25907266:25939259:1 gene:ENSDARG00000104581.2 transcript:ENSDART00000170324.2 gene_biotype:protein_coding transcript_biotype:protein_coding gene_symbol:tom1 description:target of myb1 membrane trafficking protein [Source:ZFIN;Acc:ZDB-GENE-060721-1]	Tom1l2	2	50.53	277249	348480	362976	258969	202864	269981	362976	439139	3	0.435326	0.0423898
ENSDARP00000106278.2_x000D_; ENSDARP00000067292.4_x000D_; ENSDARP00000115441.1	pep chromosome:GRCz11:23:4699878:4705159:-1 gene:ENSDARG00000045776.7 transcript:ENSDART00000129050.4 gene_biotype:protein_coding transcript_biotype:protein_coding gene_symbol:cnbpa description:CCHC-type zinc finger, nucleic acid binding protein a [Source:ZFIN;Acc:ZDB-GENE-030131-5045]<|>pep chromosome:GRCz11:23:4699144:4704938:-1 gene:ENSDARG00000045776.7 transcript:ENSDART00000067293.6 gene_bio…	fe36b09	5	18.003	2.48771e+07	2.48426e+07	2.44555e+07	1.67716e+07	1.85767e+07	1.96268e+07	2.48771e+07	3.13056e+07	40	0.435153	0.0106864
ENSDARP00000133267.1	pep chromosome:GRCz11:6:51796296:51811095:-1 gene:ENSDARG00000022652.11 transcript:ENSDART00000161048.3 gene_biotype:protein_coding transcript_biotype:protein_coding gene_symbol:psmf1 description:proteasome inhibitor subunit 1 [Source:ZFIN;Acc:ZDB-GENE-040718-282]	zgc:92785	9	29.728	1.93981e+07	1.43043e+07	1.35446e+07	1.05609e+07	1.10096e+07	1.31553e+07	1.93981e+07	1.82239e+07	66	0.432316	0.0496264
ENSDARP00000020361.6	pep chromosome:GRCz11:3:25990052:25998243:1 gene:ENSDARG00000005643.7 transcript:ENSDART00000007398.7 gene_biotype:protein_coding transcript_biotype:protein_coding gene_symbol:gcat description:glycine C-acetyltransferase [Source:ZFIN;Acc:ZDB-GENE-060518-3]		42	46.424	2.01043e+08	1.94523e+08	2.6007e+08	1.57975e+08	1.53235e+08	1.71343e+08	2.6007e+08	3.07246e+08	448	0.431342	0.0283443
ENSDARP00000124267.1	pep chromosome:GRCz11:14:33486179:33505709:1 gene:ENSDARG00000060510.8 transcript:ENSDART00000149254.3 gene_biotype:protein_coding transcript_biotype:protein_coding gene_symbol:cul4b description:cullin 4B [Source:ZFIN;Acc:ZDB-GENE-041008-208]	im:7140950	34	99.363	7.65905e+06	6.71555e+06	8.11013e+06	5.0683e+06	6.00928e+06	5.59086e+06	8.11013e+06	9.58127e+06	165	0.430877	0.0184314
ENSDARP00000148578.1_x000D_; ENSDARP00000152602.1_x000D_; ENSDARP00000122475.1	pep chromosome:GRCz11:CHR_ALT_CTG11_1_30:12109971:12158380:-1 gene:ENSDARG00000116096.1 transcript:ENSDART00000185342.1 gene_biotype:protein_coding transcript_biotype:protein_coding gene_symbol:npepps description:aminopeptidase puromycin sensitive [Source:ZFIN;Acc:ZDB-GENE-060524-3]<|>pep chromosome:GRCz11:CHR_ALT_CTG11_2_2:12128506:12179621:-1 gene:ENSDARG00000110180.1 transcript:ENSDART00000186…		37	103.851	2.86411e+07	2.60788e+07	3.31465e+07	2.1207e+07	2.17799e+07	2.18825e+07	3.31465e+07	3.91591e+07	295	0.430835	0.0170809
ENSDARP00000042217.5_x000D_; ENSDARP00000156578.1	pep chromosome:GRCz11:15:25273185:25319663:-1 gene:ENSDARG00000032013.7 transcript:ENSDART00000042218.6 gene_biotype:protein_coding transcript_biotype:protein_coding gene_symbol:pafah1b1a description:platelet-activating factor acetylhydrolase 1b, regulatory subunit 1a [Source:NCBI gene;Acc:394246]<|>pep chromosome:GRCz11:15:25273470:25304710:-1 gene:ENSDARG00000032013.7 transcript:ENSDART00000190…	LIS1; pafah1b1a	28	46.483	2.81813e+07	2.81035e+07	3.11037e+07	2.08224e+07	2.17519e+07	2.22276e+07	3.11037e+07	3.67458e+07	186	0.430314	0.01001
ENSDARP00000116921.1	pep chromosome:GRCz11:7:40583939:40630698:-1 gene:ENSDARG00000035978.9 transcript:ENSDART00000134547.4 gene_biotype:protein_coding transcript_biotype:protein_coding gene_symbol:ube3c description:ubiquitin protein ligase E3C [Source:ZFIN;Acc:ZDB-GENE-040426-1211]	zgc:63649	2	123.615	182869	169643	211726	147002	125923	145219	211726	250133	5	0.429638	0.0214287
ENSDARP00000106401.2_x000D_; ENSDARP00000124809.1	pep chromosome:GRCz11:17:11372531:11377195:1 gene:ENSDARG00000043865.7 transcript:ENSDART00000130975.4 gene_biotype:protein_coding transcript_biotype:protein_coding gene_symbol:timm9 description:translocase of inner mitochondrial membrane 9 homolog [Source:NCBI gene;Acc:282678]<|>pep chromosome:GRCz11:17:11372544:11376929:1 gene:ENSDARG00000043865.7 transcript:ENSDART00000149366.2 gene_biotype:pr…		6	10.356	3.58408e+07	4.2697e+07	3.59361e+07	2.38473e+07	2.91123e+07	3.24349e+07	4.2697e+07	5.3805e+07	48	0.429389	0.0342374
ENSDARP00000137221.1	pep chromosome:GRCz11:21:42717424:42778313:1 gene:ENSDARG00000103251.3 transcript:ENSDART00000166936.2 gene_biotype:protein_coding transcript_biotype:protein_coding gene_symbol:sh3pxd2b description:SH3 and PX domains 2B [Source:ZFIN;Acc:ZDB-GENE-060810-52]		1	98.82	161430	149106	118335	95275.5	103420	118801	185942	193958	6	0.42763	0.0387382
ENSDARP00000002618.6	pep chromosome:GRCz11:8:17174796:17184482:-1 gene:ENSDARG00000015070.7 transcript:ENSDART00000025803.7 gene_biotype:protein_coding transcript_biotype:protein_coding gene_symbol:pola2 description:polymerase (DNA directed), alpha 2 [Source:ZFIN;Acc:ZDB-GENE-030131-778]	wu:fb48f05	21	66.72	8.75621e+06	9.42855e+06	1.01635e+07	6.11839e+06	7.20723e+06	7.82082e+06	1.01635e+07	1.20071e+07	106	0.427585	0.0227701
ENSDARP00000123183.2_x000D_; ENSDARP00000155439.1	pep chromosome:GRCz11:6:7712058:7720332:-1 gene:ENSDARG00000019181.12 transcript:ENSDART00000135945.4 gene_biotype:protein_coding transcript_biotype:protein_coding gene_symbol:rpsa description:ribosomal protein SA [Source:NCBI gene;Acc:394027]<|>pep chromosome:GRCz11:6:7709662:7718200:-1 gene:ENSDARG00000019181.12 transcript:ENSDART00000189664.1 gene_biotype:protein_coding transcript_biotype:prot…	rpsa; RPSA	38	33.991	4.95132e+08	5.4911e+08	5.9201e+08	4.19679e+08	4.15545e+08	3.79574e+08	5.9201e+08	6.99398e+08	409	0.427285	0.0148657
ENSDARP00000052802.7_x000D_; ENSDARP00000153511.1	pep chromosome:GRCz11:18:7427092:7448047:-1 gene:ENSDARG00000088130.5 transcript:ENSDART00000052803.8 gene_biotype:protein_coding transcript_biotype:protein_coding gene_symbol:si:dkey-30c15.10 description:si:dkey-30c15.10 [Source:ZFIN;Acc:ZDB-GENE-060503-826]<|>pep chromosome:GRCz11:18:7425222:7448047:-1 gene:ENSDARG00000088130.5 transcript:ENSDART00000186944.1 gene_biotype:protein_coding transcr…		30	107.999	8.22051e+06	7.80187e+06	8.24498e+06	5.26464e+06	5.73435e+06	7.20714e+06	8.24498e+06	9.83159e+06	192	0.427058	0.0283147
ENSDARP00000154923.1_x000D_; ENSDARP00000153352.1_x000D_; ENSDARP00000072488.3	pep chromosome:GRCz11:CHR_ALT_CTG15_1_16:24747949:24752860:1 gene:ENSDARG00000115801.1 transcript:ENSDART00000181662.1 gene_biotype:protein_coding transcript_biotype:protein_coding gene_symbol:crk description:v-crk avian sarcoma virus CT10 oncogene homolog [Source:ZFIN;Acc:ZDB-GENE-040801-148]<|>pep chromosome:GRCz11:CHR_ALT_CTG15_2_4:24737902:24742813:1 gene:ENSDARG00000109497.1 transcript:ENSDA…	fb34h10	19	34.242	2.18811e+07	2.22729e+07	2.19571e+07	1.41169e+07	1.60517e+07	1.9509e+07	2.29696e+07	2.80674e+07	96	0.425129	0.0281773
ENSDARP00000107908.3	pep chromosome:GRCz11:9:8898442:8923471:1 gene:ENSDARG00000077119.5 transcript:ENSDART00000130208.3 gene_biotype:protein_coding transcript_biotype:protein_coding gene_symbol:naxd description:NAD(P)HX dehydratase [Source:NCBI gene;Acc:797867]	carkd	11	69.487	9.27752e+06	8.53157e+06	8.07249e+06	5.90369e+06	6.54554e+06	6.83191e+06	9.27752e+06	1.07511e+07	71	0.425048	0.0147972
ENSDARP00000148109.1_x000D_; ENSDARP00000075586.4	pep chromosome:GRCz11:18:8368422:8378251:-1 gene:ENSDARG00000058292.6 transcript:ENSDART00000192807.1 gene_biotype:protein_coding transcript_biotype:protein_coding gene_symbol:sephs1 description:selenophosphate synthetase 1 [Source:NCBI gene;Acc:324947]<|>pep chromosome:GRCz11:18:8367602:8380120:-1 gene:ENSDARG00000058292.6 transcript:ENSDART00000081143.6 gene_biotype:protein_coding transcript_bi…	sephs1	6	42.895	5.50842e+06	4.92781e+06	6.53915e+06	3.70753e+06	4.49941e+06	4.3987e+06	6.53915e+06	7.72532e+06	15	0.424806	0.0328618
ENSDARP00000115076.1	pep chromosome:GRCz11:17:24445818:24470584:1 gene:ENSDARG00000008200.13 transcript:ENSDART00000139963.3 gene_biotype:protein_coding transcript_biotype:protein_coding gene_symbol:ugp2b description:UDP-glucose pyrophosphorylase 2b [Source:ZFIN;Acc:ZDB-GENE-030131-6352]		29	54.992	8.40663e+07	7.48132e+07	8.94871e+07	5.52776e+07	6.38203e+07	6.61642e+07	8.94871e+07	1.0572e+08	361	0.423246	0.0204357
ENSDARP00000155559.1_x000D_; ENSDARP00000157541.1_x000D_; ENSDARP00000032575.5	pep chromosome:GRCz11:CHR_ALT_CTG15_1_16:24756670:24764112:1 gene:ENSDARG00000109636.1 transcript:ENSDART00000189061.1 gene_biotype:protein_coding transcript_biotype:protein_coding gene_symbol:ywhae1 description:tyrosine 3-monooxygenase/tryptophan 5-monooxygenase activation protein, epsilon polypeptide 1 [Source:ZFIN;Acc:ZDB-GENE-030131-779]<|>pep chromosome:GRCz11:CHR_ALT_CTG15_2_4:24746623:2475…	fe38c12; LOC107743675; ywhae	21	29.054	1.09921e+08	1.08557e+08	1.31109e+08	8.30241e+07	8.46146e+07	9.24233e+07	1.31109e+08	1.54892e+08	292	0.422926	0.0181347
ENSDARP00000089091.3	pep chromosome:GRCz11:8:49706387:49728754:-1 gene:ENSDARG00000068123.6 transcript:ENSDART00000098319.5 gene_biotype:protein_coding transcript_biotype:protein_coding gene_symbol:gkap1 description:G kinase anchoring protein 1 [Source:NCBI gene;Acc:406581]	gkap1	16	41.935	3.52684e+07	3.81874e+07	3.65272e+07	2.41694e+07	2.74285e+07	3.08469e+07	3.81874e+07	4.81221e+07	125	0.422154	0.0199617
ENSDARP00000083766.4	pep chromosome:GRCz11:7:19738665:19760223:1 gene:ENSDARG00000062085.6 transcript:ENSDART00000089333.5 gene_biotype:protein_coding transcript_biotype:protein_coding gene_symbol:tkfc description:triokinase/FMN cyclase [Source:ZFIN;Acc:ZDB-GENE-060929-652]		21	59.797	8.37342e+06	6.19381e+06	7.74209e+06	5.62625e+06	5.15215e+06	5.75857e+06	9.34069e+06	9.74339e+06	105	0.422103	0.0302144
ENSDARP00000065126.6	pep chromosome:GRCz11:6:37655078:37730907:1 gene:ENSDARG00000044345.10 transcript:ENSDART00000065127.8 gene_biotype:protein_coding transcript_biotype:protein_coding gene_symbol:cyfip1 description:cytoplasmic FMR1 interacting protein 1 [Source:NCBI gene;Acc:336613]		4	145.095	426791	455127	529159	348749	322568	380003	529159	625146	12	0.421898	0.0220692
ENSDARP00000090542.4	pep chromosome:GRCz11:8:23615132:23638031:1 gene:ENSDARG00000052379.7 transcript:ENSDART00000099769.6 gene_biotype:protein_coding transcript_biotype:protein_coding gene_symbol:ccdc22 description:coiled-coil domain containing 22 [Source:NCBI gene;Acc:556259]		15	72	6.35135e+06	5.90171e+06	5.75576e+06	4.25197e+06	4.53542e+06	4.65618e+06	6.35135e+06	7.43709e+06	80	0.421562	0.0112652
ENSDARP00000074257.4	pep chromosome:GRCz11:13:28009727:28263868:-1 gene:ENSDARG00000031302.10 transcript:ENSDART00000079806.6 gene_biotype:protein_coding transcript_biotype:protein_coding gene_symbol:smap1 description:small ArfGAP 1 [Source:ZFIN;Acc:ZDB-GENE-060920-2]	smap1	5	51.319	5.05535e+06	5.93877e+06	5.89494e+06	3.6096e+06	4.2405e+06	4.81262e+06	6.07287e+06	7.48378e+06	31	0.42152	0.0314656
ENSDARP00000116965.1_x000D_; ENSDARP00000147729.1	pep chromosome:GRCz11:3:34129505:34136778:-1 gene:ENSDARG00000020679.12 transcript:ENSDART00000131951.3 gene_biotype:protein_coding transcript_biotype:protein_coding gene_symbol:clpp description:caseinolytic mitochondrial matrix peptidase proteolytic subunit [Source:ZFIN;Acc:ZDB-GENE-030131-7860]<|>pep chromosome:GRCz11:3:34129513:34136372:-1 gene:ENSDARG00000020679.12 transcript:ENSDART000001861…		6	28.937	2.53558e+07	2.10374e+07	2.66139e+07	1.86651e+07	1.73238e+07	1.82754e+07	2.66139e+07	3.14415e+07	60	0.421484	0.0204496
ENSDARP00000004016.3_x000D_; ENSDARP00000144222.1	pep chromosome:GRCz11:24:11908480:11919291:1 gene:ENSDARG00000011404.5 transcript:ENSDART00000024224.4 gene_biotype:protein_coding transcript_biotype:protein_coding gene_symbol:fen1 description:flap structure-specific endonuclease 1 [Source:NCBI gene;Acc:386707]<|>pep chromosome:GRCz11:24:11908833:11921184:1 gene:ENSDARG00000011404.5 transcript:ENSDART00000178622.2 gene_biotype:protein_coding tra…	fen1	17	42.509	1.37e+07	1.45752e+07	1.62521e+07	9.53011e+06	1.132e+07	1.25388e+07	1.62521e+07	1.92001e+07	81	0.420824	0.0294214
ENSDARP00000137516.1	pep chromosome:GRCz11:6:3879221:3924543:-1 gene:ENSDARG00000100715.2 transcript:ENSDART00000170584.2 gene_biotype:protein_coding transcript_biotype:protein_coding gene_symbol:tlk1b description:tousled-like kinase 1b [Source:NCBI gene;Acc:326734]	fe11e12	1	86.764	99539.7	107715	119680	76966.9	78920.7	88071.3	119680	141390	7	0.420739	0.0179513
ENSDARP00000108197.2_x000D_; ENSDARP00000134460.1	pep chromosome:GRCz11:3:26345732:26351656:1 gene:ENSDARG00000010160.9 transcript:ENSDART00000128613.4 gene_biotype:protein_coding transcript_biotype:protein_coding gene_symbol:rps15a description:ribosomal protein S15a [Source:NCBI gene;Acc:336764]<|>pep chromosome:GRCz11:3:26346388:26351460:1 gene:ENSDARG00000010160.9 transcript:ENSDART00000172555.2 gene_biotype:protein_coding transcript_biotype:…	LOC107690270; LOC113046961; rps15a	28	14.83	7.17671e+08	5.8868e+08	8.3244e+08	4.99996e+08	5.46976e+08	5.36317e+08	8.3244e+08	9.8344e+08	343	0.420556	0.0350856
ENSDARP00000058563.2	pep chromosome:GRCz11:24:35536664:35561672:-1 gene:ENSDARG00000040041.8 transcript:ENSDART00000058564.4 gene_biotype:protein_coding transcript_biotype:protein_coding gene_symbol:mcm4 description:minichromosome maintenance complex component 4 [Source:ZFIN;Acc:ZDB-GENE-030131-9544]	cb1025	81	94.465	1.03989e+08	9.17284e+07	1.00883e+08	6.81708e+07	7.53976e+07	7.81652e+07	1.03989e+08	1.19183e+08	612	0.420044	0.0146695
ENSDARP00000090326.4	pep chromosome:GRCz11:10:35002786:35011502:1 gene:ENSDARG00000068755.6 transcript:ENSDART00000099552.5 gene_biotype:protein_coding transcript_biotype:protein_coding gene_symbol:exosc8 description:exosome component 8 [Source:ZFIN;Acc:ZDB-GENE-030131-1736]		2	30.364	5.45665e+06	4.20431e+06	5.2002e+06	3.39846e+06	3.41711e+06	4.29523e+06	5.45665e+06	6.14349e+06	26	0.419352	0.0402262
ENSDARP00000115830.1	pep chromosome:GRCz11:9:44994214:44998722:1 gene:ENSDARG00000034989.9 transcript:ENSDART00000141434.2 gene_biotype:protein_coding transcript_biotype:protein_coding gene_symbol:retsatl description:retinol saturase (all-trans-retinol 13,14-reductase) like [Source:NCBI gene;Acc:677660]	retsatl	86	67.887	1.02472e+09	9.52189e+08	1.27979e+09	7.54947e+08	8.24332e+08	8.39104e+08	1.27979e+09	1.51193e+09	1590	0.419264	0.0300492
ENSDARP00000083454.4	pep chromosome:GRCz11:14:16432738:16476863:-1 gene:ENSDARG00000037488.6 transcript:ENSDART00000089021.5 gene_biotype:protein_coding transcript_biotype:protein_coding gene_symbol:canx description:calnexin [Source:ZFIN;Acc:ZDB-GENE-040426-2797]	wu:fe06b12	37	67.833	1.12875e+08	1.19311e+08	1.42424e+08	8.97005e+07	9.63255e+07	9.28664e+07	1.42424e+08	1.68259e+08	328	0.41908	0.0202066
ENSDARP00000064585.5	pep chromosome:GRCz11:25:17372290:17378881:-1 gene:ENSDARG00000044002.7 transcript:ENSDART00000064586.6 gene_biotype:protein_coding transcript_biotype:protein_coding gene_symbol:cyp2x7 description:cytochrome P450, family 2, subfamily X, polypeptide 7 [Source:ZFIN;Acc:ZDB-GENE-110114-2]		12	56.535	1.11401e+07	1.43073e+07	1.60528e+07	1.01587e+07	9.86572e+06	1.06907e+07	1.60528e+07	1.89647e+07	64	0.41859	0.0399042
ENSDARP00000088019.4_x000D_; ENSDARP00000143945.2	pep chromosome:GRCz11:5:69597166:69620722:-1 gene:ENSDARG00000028087.9 transcript:ENSDART00000097248.5 gene_biotype:protein_coding transcript_biotype:protein_coding gene_symbol:aldh2.2 description:aldehyde dehydrogenase 2 family member, tandem duplicate 2 [Source:ZFIN;Acc:ZDB-GENE-030326-5]<|>pep chromosome:GRCz11:5:69597489:69621227:-1 gene:ENSDARG00000028087.9 transcript:ENSDART00000178543.2 ge…		60	56.527	4.18669e+08	3.733e+08	4.111e+08	2.71728e+08	2.9772e+08	3.32642e+08	4.18669e+08	4.85671e+08	829	0.418513	0.0186771
ENSDARP00000132340.2	pep chromosome:GRCz11:6:59176470:59230818:1 gene:ENSDARG00000104414.2 transcript:ENSDART00000161720.2 gene_biotype:protein_coding transcript_biotype:protein_coding gene_symbol:shmt2 description:serine hydroxymethyltransferase 2 (mitochondrial) [Source:ZFIN;Acc:ZDB-GENE-071213-1]		26	54.404	4.28952e+07	4.55503e+07	5.57509e+07	3.14102e+07	3.67343e+07	3.95676e+07	5.57509e+07	6.58638e+07	258	0.418197	0.0361513
ENSDARP00000120580.1_x000D_; ENSDARP00000060144.3_x000D_; ENSDARP00000152472.1	pep chromosome:GRCz11:16:11773846:11779661:-1 gene:ENSDARG00000058047.6 transcript:ENSDART00000141101.3 gene_biotype:protein_coding transcript_biotype:protein_coding gene_symbol:pafah1b3 description:platelet-activating factor acetylhydrolase, isoform Ib, gamma subunit [Source:ZFIN;Acc:ZDB-GENE-040426-1026]<|>pep chromosome:GRCz11:16:11773854:11779514:-1 gene:ENSDARG00000058047.6 transcript:ENSDAR…	zgc:56430	7	24.503	3.54713e+07	2.67863e+07	3.14549e+07	2.40231e+07	2.20119e+07	2.36923e+07	3.54713e+07	3.71607e+07	55	0.418104	0.0257882
ENSDARP00000114445.2	pep chromosome:GRCz11:16:16849242:16945650:1 gene:ENSDARG00000073732.6 transcript:ENSDART00000142155.3 gene_biotype:protein_coding transcript_biotype:protein_coding gene_symbol:myh14 description:myosin, heavy chain 14, non-muscle [Source:ZFIN;Acc:ZDB-GENE-100921-1]		1	233.214	573998	595617	568678	476265	397196	430905	595617	750570	112	0.418019	0.0146535
ENSDARP00000002223.8	pep chromosome:GRCz11:3:27770110:27777671:1 gene:ENSDARG00000018002.10 transcript:ENSDART00000017962.10 gene_biotype:protein_coding transcript_biotype:protein_coding gene_symbol:eci1 description:enoyl-CoA delta isomerase 1 [Source:ZFIN;Acc:ZDB-GENE-030131-6033]		16	36.483	6.6118e+07	5.83557e+07	6.66039e+07	4.28673e+07	4.78978e+07	5.25384e+07	6.66039e+07	7.86855e+07	129	0.417437	0.020441
ENSDARP00000137112.2_x000D_; ENSDARP00000014978.8	pep chromosome:GRCz11:20:51199666:51213829:1 gene:ENSDARG00000029150.10 transcript:ENSDART00000169321.3 gene_biotype:protein_coding transcript_biotype:protein_coding gene_symbol:hsp90ab1 description:heat shock protein 90, alpha (cytosolic), class A member 1, tandem duplicate 2 [Source:ZFIN;Acc:ZDB-GENE-031001-3]<|>pep chromosome:GRCz11:20:51197758:51211840:1 gene:ENSDARG00000029150.10 transcript:…	hsp90ab1	97	83.305	6.72064e+08	7.65587e+08	7.68732e+08	5.18513e+08	5.37486e+08	5.95823e+08	7.68732e+08	9.6476e+08	1411	0.417385	0.0164443
ENSDARP00000003030.7	pep chromosome:GRCz11:16:20871021:20889516:1 gene:ENSDARG00000007959.9 transcript:ENSDART00000006429.8 gene_biotype:protein_coding transcript_biotype:protein_coding gene_symbol:hibadhb description:3-hydroxyisobutyrate dehydrogenase b [Source:ZFIN;Acc:ZDB-GENE-040426-1582]		15	34.61	3.7763e+07	3.94952e+07	4.28247e+07	2.5683e+07	2.86162e+07	3.65283e+07	4.28247e+07	5.05929e+07	115	0.416812	0.0406265
ENSDARP00000140899.1	pep chromosome:GRCz11:22:396840:410544:1 gene:ENSDARG00000100252.3 transcript:ENSDART00000163198.2 gene_biotype:protein_coding transcript_biotype:protein_coding gene_symbol:capzb description:capping actin protein of muscle Z-line subunit beta [Source:ZFIN;Acc:ZDB-GENE-030131-7023]	wu:fk65f06	25	30.724	1.18157e+08	1.20211e+08	1.18762e+08	8.48932e+07	8.67958e+07	9.63521e+07	1.20211e+08	1.51484e+08	279	0.416181	0.0118522
ENSDARP00000154120.1_x000D_; ENSDARP00000148230.1_x000D_; ENSDARP00000143816.1_x000D_; ENSDARP00000075348.5	pep chromosome:GRCz11:10:10386435:10564968:1 gene:ENSDARG00000058102.8 transcript:ENSDART00000193875.1 gene_biotype:protein_coding transcript_biotype:protein_coding gene_symbol:sardh description:sarcosine dehydrogenase [Source:ZFIN;Acc:ZDB-GENE-040426-996]<|>pep chromosome:GRCz11:10:10386435:10564968:1 gene:ENSDARG00000058102.8 transcript:ENSDART00000189799.1 gene_biotype:protein_coding transcrip…	zgc:56363	69	102.75	3.61384e+07	4.08396e+07	4.76743e+07	2.80113e+07	3.25075e+07	3.25505e+07	4.76743e+07	5.63222e+07	512	0.41575	0.0308832
ENSDARP00000053239.4	pep chromosome:GRCz11:1:46598764:46617283:1 gene:ENSDARG00000036658.7 transcript:ENSDART00000053240.6 gene_biotype:protein_coding transcript_biotype:protein_coding gene_symbol:cab39l description:calcium binding protein 39-like [Source:ZFIN;Acc:ZDB-GENE-041114-204]	fc52g02	7	38.782	3.26699e+06	2.76002e+06	3.52229e+06	2.43054e+06	2.67686e+06	2.05693e+06	3.52229e+06	4.16121e+06	62	0.415614	0.0376351
ENSDARP00000135844.2	pep chromosome:GRCz11:6:1161224:1187749:-1 gene:ENSDARG00000100374.3 transcript:ENSDART00000172544.3 gene_biotype:protein_coding transcript_biotype:protein_coding gene_symbol:txnrd3 description:thioredoxin reductase 3 [Source:ZFIN;Acc:ZDB-GENE-030327-3]		52	66.035	1.39483e+08	1.37952e+08	1.71337e+08	1.02642e+08	1.09782e+08	1.23313e+08	1.71337e+08	2.02416e+08	444	0.4155	0.0278327
ENSDARP00000135938.1_x000D_; ENSDARP00000123315.3	pep chromosome:GRCz11:7:48805725:48829268:1 gene:ENSDARG00000059770.9 transcript:ENSDART00000166543.2 gene_biotype:protein_coding transcript_biotype:protein_coding gene_symbol:cpt1aa description:carnitine palmitoyltransferase 1Aa (liver) [Source:ZFIN;Acc:ZDB-GENE-060503-925]<|>pep chromosome:GRCz11:7:48805534:48830121:1 gene:ENSDARG00000059770.9 transcript:ENSDART00000145375.5 gene_biotype:protei…	cpt1a	8	88.571	2.60686e+06	2.35271e+06	2.94851e+06	1.8718e+06	1.97513e+06	2.06307e+06	2.94851e+06	3.48336e+06	54	0.415152	0.0202726
ENSDARP00000132032.2	pep chromosome:GRCz11:11:44937205:44945636:-1 gene:ENSDARG00000101465.3 transcript:ENSDART00000157658.2 gene_biotype:protein_coding transcript_biotype:protein_coding gene_symbol:orc2 description:origin recognition complex, subunit 2 [Source:ZFIN;Acc:ZDB-GENE-061013-682]		5	62.88	992051	1.22047e+06	1.38613e+06	800695	866598	1.02096e+06	1.38613e+06	1.63756e+06	14	0.414762	0.0492031
ENSDARP00000081548.5	pep chromosome:GRCz11:10:34980486:35002459:-1 gene:ENSDARG00000021938.11 transcript:ENSDART00000087114.7 gene_biotype:protein_coding transcript_biotype:protein_coding gene_symbol:smad9 description:SMAD family member 9 [Source:ZFIN;Acc:ZDB-GENE-031014-1]		6	37.925	6.85068e+06	6.15754e+06	8.10718e+06	4.62627e+06	5.12062e+06	6.10021e+06	8.44733e+06	9.57779e+06	51	0.414259	0.0438932
ENSDARP00000048976.4	pep chromosome:GRCz11:19:30428913:30447637:-1 gene:ENSDARG00000031795.9 transcript:ENSDART00000048977.6 gene_biotype:protein_coding transcript_biotype:protein_coding gene_symbol:abcf1 description:ATP-binding cassette, sub-family F (GCN20), member 1 [Source:ZFIN;Acc:ZDB-GENE-050517-31]		32	99.089	2.76868e+07	2.84981e+07	2.89283e+07	1.96651e+07	2.16337e+07	2.26716e+07	2.89283e+07	3.5912e+07	218	0.414245	0.0129057
ENSDARP00000003814.6	pep chromosome:GRCz11:17:14784275:14794741:1 gene:ENSDARG00000009253.9 transcript:ENSDART00000005355.8 gene_biotype:protein_coding transcript_biotype:protein_coding gene_symbol:rtraf description:RNA transcription, translation and transport factor [Source:NCBI gene;Acc:393240]	zgc:56576	19	27.855	6.34789e+07	5.98353e+07	6.86294e+07	4.51781e+07	4.9162e+07	4.96073e+07	6.86294e+07	8.10784e+07	150	0.414127	0.0141432
ENSDARP00000110866.3	pep chromosome:GRCz11:17:51020114:51121525:-1 gene:ENSDARG00000016775.10 transcript:ENSDART00000130412.3 gene_biotype:protein_coding transcript_biotype:protein_coding gene_symbol:aqr description:aquarius intron-binding spliceosomal factor [Source:ZFIN;Acc:ZDB-GENE-040426-1189]		30	176.428	4.84857e+06	4.36548e+06	4.91038e+06	3.19352e+06	3.92016e+06	3.51287e+06	4.91038e+06	5.8011e+06	136	0.413608	0.0201975
ENSDARP00000069007.3	pep chromosome:GRCz11:1:46666696:46706639:-1 gene:ENSDARG00000052641.5 transcript:ENSDART00000074519.4 gene_biotype:protein_coding transcript_biotype:protein_coding gene_symbol:kpna3 description:karyopherin alpha 3 (importin alpha 4) [Source:ZFIN;Acc:ZDB-GENE-030616-541]	si:dz79f24.2	3	57.612	387154	423574	351141	249379	281795	346719	423574	533770	33	0.413606	0.0417135
ENSDARP00000032940.4_x000D_; ENSDARP00000148426.1	pep chromosome:GRCz11:5:28271412:28279364:1 gene:ENSDARG00000024116.5 transcript:ENSDART00000031727.5 gene_biotype:protein_coding transcript_biotype:protein_coding gene_symbol:vamp8 description:vesicle-associated membrane protein 8 (endobrevin) [Source:ZFIN;Acc:ZDB-GENE-030131-5215]<|>pep chromosome:GRCz11:CHR_ALT_CTG5_1_17:28273817:28280545:1 gene:ENSDARG00000114304.1 transcript:ENSDART000001884…	wu:fa18d07	4	13.524	7.12443e+06	5.08681e+06	5.48685e+06	4.03633e+06	4.4747e+06	4.65885e+06	7.12443e+06	6.69317e+06	17	0.413569	0.041898
ENSDARP00000144030.1	pep chromosome:GRCz11:7:1062976:1101071:-1 gene:ENSDARG00000019743.15 transcript:ENSDART00000176053.2 gene_biotype:protein_coding transcript_biotype:protein_coding gene_symbol:dctn1a description:dynactin 1a [Source:ZFIN;Acc:ZDB-GENE-070117-2205]		35	138.639	8.44393e+06	8.62489e+06	8.71605e+06	5.60086e+06	6.76045e+06	7.10358e+06	8.71605e+06	1.08687e+07	212	0.412928	0.0214824
ENSDARP00000019981.6	pep chromosome:GRCz11:6:49742164:49760876:1 gene:ENSDARG00000012871.8 transcript:ENSDART00000024578.8 gene_biotype:protein_coding transcript_biotype:protein_coding gene_symbol:npepl1 description:aminopeptidase like 1 [Source:ZFIN;Acc:ZDB-GENE-050417-177]		22	55.745	6.08724e+07	5.61788e+07	6.37091e+07	4.34286e+07	4.23089e+07	5.02504e+07	6.37091e+07	7.52656e+07	189	0.412857	0.0185924
ENSDARP00000149703.1_x000D_; ENSDARP00000056064.5	pep chromosome:GRCz11:11:2540139:2549140:-1 gene:ENSDARG00000007207.10 transcript:ENSDART00000188005.1 gene_biotype:protein_coding transcript_biotype:protein_coding gene_symbol:cnpy2 description:canopy FGF signaling regulator 2 [Source:ZFIN;Acc:ZDB-GENE-060315-4]<|>pep chromosome:GRCz11:11:2540139:2549140:-1 gene:ENSDARG00000007207.10 transcript:ENSDART00000056065.8 gene_biotype:protein_coding tr…		22	21.052	3.29512e+08	3.89867e+08	3.26766e+08	2.25436e+08	2.93765e+08	2.69063e+08	3.89867e+08	4.91294e+08	237	0.412081	0.0333733
ENSDARP00000076404.3	pep chromosome:GRCz11:6:6231385:6258451:-1 gene:ENSDARG00000044601.9 transcript:ENSDART00000081966.5 gene_biotype:protein_coding transcript_biotype:protein_coding gene_symbol:rtn4a description:reticulon 4a [Source:ZFIN;Acc:ZDB-GENE-030710-1]	rtn4	13	35.711	1.4629e+08	1.1822e+08	1.62e+08	1.04941e+08	9.68778e+07	1.17003e+08	1.62e+08	1.91385e+08	132	0.411979	0.040449
ENSDARP00000075198.4	pep chromosome:GRCz11:11:17785182:17803071:-1 gene:ENSDARG00000057987.7 transcript:ENSDART00000080752.7 gene_biotype:protein_coding transcript_biotype:protein_coding gene_symbol:uba3 description:ubiquitin-like modifier activating enzyme 3 [Source:NCBI gene;Acc:406776]	uba3	10	51.63	6.26881e+06	5.8136e+06	7.63877e+06	4.49646e+06	5.01701e+06	5.24343e+06	7.63877e+06	9.02441e+06	45	0.411612	0.0315214
ENSDARP00000094633.3	pep chromosome:GRCz11:16:13965923:13976935:1 gene:ENSDARG00000070604.5 transcript:ENSDART00000103857.4 gene_biotype:protein_coding transcript_biotype:protein_coding gene_symbol:zgc:162509 description:zgc:162509 [Source:ZFIN;Acc:ZDB-GENE-050809-100]	im:7160392	38	78.404	3.77783e+07	4.70795e+07	4.25065e+07	2.96223e+07	3.1748e+07	3.41571e+07	4.70795e+07	5.93276e+07	268	0.411602	0.0228843
ENSDARP00000069585.4_x000D_; ENSDARP00000125927.1	pep chromosome:GRCz11:3:27798094:27831806:1 gene:ENSDARG00000053129.7 transcript:ENSDART00000075100.5 gene_biotype:protein_coding transcript_biotype:protein_coding gene_symbol:carhsp1 description:calcium regulated heat stable protein 1 [Source:ZFIN;Acc:ZDB-GENE-040426-1479]<|>pep chromosome:GRCz11:3:27798094:27831815:1 gene:ENSDARG00000053129.7 transcript:ENSDART00000151437.3 gene_biotype:protein…	wu:fc04b03	6	16.51	8.85671e+07	9.55171e+07	8.83326e+07	5.95218e+07	6.5788e+07	8.10887e+07	1.03494e+08	1.20366e+08	34	0.411578	0.0322607
ENSDARP00000117503.1_x000D_; ENSDARP00000153340.1	pep chromosome:GRCz11:1:41609254:41617108:1 gene:ENSDARG00000060252.6 transcript:ENSDART00000132189.2 gene_biotype:protein_coding transcript_biotype:protein_coding gene_symbol:mogs description:mannosyl-oligosaccharide glucosidase [Source:ZFIN;Acc:ZDB-GENE-070112-412]<|>pep chromosome:GRCz11:1:41609676:41620873:1 gene:ENSDARG00000060252.6 transcript:ENSDART00000183675.1 gene_biotype:protein_coding…	gcs1	21	96.164	2.84077e+07	2.73107e+07	3.49351e+07	2.22643e+07	2.36198e+07	2.19252e+07	3.49351e+07	4.12722e+07	115	0.411037	0.0247234
ENSDARP00000112163.1_x000D_; ENSDARP00000007240.7	pep chromosome:GRCz11:7:20298401:20333524:1 gene:ENSDARG00000016687.10 transcript:ENSDART00000131019.3 gene_biotype:protein_coding transcript_biotype:protein_coding gene_symbol:acadvl description:acyl-CoA dehydrogenase very long chain [Source:ZFIN;Acc:ZDB-GENE-030131-899]<|>pep chromosome:GRCz11:7:20298333:20332610:1 gene:ENSDARG00000016687.10 transcript:ENSDART00000023089.9 gene_biotype:protein_…		36	71.039	4.11906e+07	3.51947e+07	4.78634e+07	2.81661e+07	3.13864e+07	3.3395e+07	4.78634e+07	5.65456e+07	311	0.410953	0.0368161
ENSDARP00000021737.8	pep chromosome:GRCz11:21:22960735:23017478:-1 gene:ENSDARG00000006782.11 transcript:ENSDART00000024309.10 gene_biotype:protein_coding transcript_biotype:protein_coding gene_symbol:rb1 description:retinoblastoma 1 [Source:ZFIN;Acc:ZDB-GENE-040428-1]		3	102.262	199538	170346	178363	134818	151958	125943	199538	214663	10	0.410827	0.021649
ENSDARP00000141850.1	pep chromosome:GRCz11:10:16857529:16868211:-1 gene:ENSDARG00000103135.2 transcript:ENSDART00000171755.2 gene_biotype:protein_coding transcript_biotype:protein_coding gene_symbol:stoml2 description:stomatin (EPB72)-like 2 [Source:ZFIN;Acc:ZDB-GENE-040426-1139]		23	39.442	4.43776e+07	4.0876e+07	4.604e+07	3.18029e+07	3.12227e+07	3.5835e+07	4.604e+07	5.43914e+07	137	0.410283	0.016283
ENSDARP00000011179.5_x000D_; ENSDARP00000156362.1	pep chromosome:GRCz11:12:28799988:28807184:1 gene:ENSDARG00000017612.6 transcript:ENSDART00000022724.6 gene_biotype:protein_coding transcript_biotype:protein_coding gene_symbol:pnpo description:pyridoxamine 5'-phosphate oxidase [Source:ZFIN;Acc:ZDB-GENE-060602-2]<|>pep chromosome:GRCz11:CHR_ALT_CTG12_1_20:28797240:28802971:1 gene:ENSDARG00000109509.1 transcript:ENSDART00000192305.1 gene_biotype:p…		14	26.449	2.99321e+07	3.20325e+07	2.84732e+07	1.92403e+07	2.18769e+07	2.76788e+07	3.20325e+07	4.0366e+07	89	0.409506	0.0443107
ENSDARP00000101794.2	pep chromosome:GRCz11:12:34429702:34435604:-1 gene:ENSDARG00000075621.5 transcript:ENSDART00000115088.4 gene_biotype:protein_coding transcript_biotype:protein_coding gene_symbol:birc5a description:baculoviral IAP repeat containing 5a [Source:ZFIN;Acc:ZDB-GENE-030826-1]		5	21.683	6.33065e+06	8.20222e+06	7.0222e+06	4.73374e+06	5.18917e+06	6.33759e+06	8.20222e+06	1.03361e+07	35	0.409291	0.0463317
ENSDARP00000004327.6	pep chromosome:GRCz11:6:9630523:9646275:-1 gene:ENSDARG00000003287.7 transcript:ENSDART00000012903.7 gene_biotype:protein_coding transcript_biotype:protein_coding gene_symbol:wdr12 description:WD repeat domain 12 [Source:NCBI gene;Acc:321652]	wdr12	14	47.251	1.86613e+07	1.67823e+07	1.94647e+07	1.31311e+07	1.32521e+07	1.49573e+07	1.94647e+07	2.29955e+07	118	0.409262	0.0179852
ENSDARP00000063009.4_x000D_; ENSDARP00000111083.3	pep chromosome:GRCz11:8:23381949:23388645:1 gene:ENSDARG00000042927.8 transcript:ENSDART00000063010.6 gene_biotype:protein_coding transcript_biotype:protein_coding gene_symbol:mapre1a description:microtubule-associated protein, RP/EB family, member 1a [Source:ZFIN;Acc:ZDB-GENE-030131-6067]<|>pep chromosome:GRCz11:8:23382568:23388391:1 gene:ENSDARG00000042927.8 transcript:ENSDART00000129167.3 gene…	MAPRE1	25	30.176	1.25424e+08	1.24701e+08	1.20454e+08	8.75605e+07	8.93715e+07	1.02807e+08	1.25424e+08	1.57143e+08	277	0.409198	0.0155009
ENSDARP00000142824.1	pep chromosome:GRCz11:7:17716601:17757529:1 gene:ENSDARG00000091348.4 transcript:ENSDART00000173792.2 gene_biotype:protein_coding transcript_biotype:protein_coding gene_symbol:rtn3 description:reticulon 3 [Source:ZFIN;Acc:ZDB-GENE-030710-5]	wu:fd60d11	13	24.48	1.32312e+08	1.15148e+08	1.48577e+08	9.56822e+07	9.50161e+07	1.06525e+08	1.48577e+08	1.75528e+08	169	0.408299	0.0267259
ENSDARP00000122064.1_x000D_; ENSDARP00000144902.1	pep chromosome:GRCz11:8:36570508:36579527:1 gene:ENSDARG00000095046.3 transcript:ENSDART00000145868.3 gene_biotype:protein_coding transcript_biotype:protein_coding gene_symbol:pold2 description:polymerase (DNA directed), delta 2, regulatory subunit [Source:ZFIN;Acc:ZDB-GENE-030616-157]<|>pep chromosome:GRCz11:8:36570821:36579426:1 gene:ENSDARG00000095046.3 transcript:ENSDART00000180527.1 gene_bio…		22	51.825	2.67447e+07	2.49161e+07	2.67585e+07	1.85451e+07	2.05156e+07	2.00739e+07	2.67585e+07	3.16124e+07	132	0.407751	0.0129161
ENSDARP00000099577.3	pep chromosome:GRCz11:12:20412293:20482061:1 gene:ENSDARG00000020488.10 transcript:ENSDART00000115015.4 gene_biotype:protein_coding transcript_biotype:protein_coding gene_symbol:arhgap17a description:Rho GTPase activating protein 17a [Source:ZFIN;Acc:ZDB-GENE-050417-56]	zgc:110306	13	92.116	3.18509e+06	4.31335e+06	3.7568e+06	2.71167e+06	2.61833e+06	3.11389e+06	4.31335e+06	5.4355e+06	54	0.407699	0.0383472
ENSDARP00000144157.2	pep chromosome:GRCz11:10:28312213:28368695:-1 gene:ENSDARG00000043493.6 transcript:ENSDART00000179416.2 gene_biotype:protein_coding transcript_biotype:protein_coding gene_symbol:cltca description:clathrin, heavy chain a (Hc) [Source:ZFIN;Acc:ZDB-GENE-030131-2299]	cb1033	95	192.168	5.84293e+07	5.05374e+07	6.98697e+07	4.26311e+07	4.64738e+07	4.46097e+07	6.98697e+07	8.25437e+07	804	0.407676	0.0348666
ENSDARP00000132668.2	pep chromosome:GRCz11:18:31056645:31068755:1 gene:ENSDARG00000099336.2 transcript:ENSDART00000159316.2 gene_biotype:protein_coding transcript_biotype:protein_coding gene_symbol:mvda description:mevalonate (diphospho) decarboxylase a [Source:NCBI gene;Acc:492781]		6	44.621	9.44804e+06	1.07648e+07	8.10731e+06	7.52681e+06	7.57103e+06	6.20492e+06	1.07648e+07	1.35654e+07	27	0.407185	0.0401774
ENSDARP00000025779.8	pep chromosome:GRCz11:19:48049202:48059334:1 gene:ENSDARG00000018124.10 transcript:ENSDART00000027158.10 gene_biotype:protein_coding transcript_biotype:protein_coding gene_symbol:psmd3 description:proteasome 26S subunit, non-ATPase 3 [Source:ZFIN;Acc:ZDB-GENE-040426-1444]	zgc:65867	51	57.886	1.8831e+08	1.64912e+08	1.99162e+08	1.44017e+08	1.42156e+08	1.29693e+08	1.99162e+08	2.35289e+08	465	0.406644	0.0198471
ENSDARP00000060446.3	pep chromosome:GRCz11:16:7376471:7379328:-1 gene:ENSDARG00000041237.4 transcript:ENSDART00000060447.4 gene_biotype:protein_coding transcript_biotype:protein_coding gene_symbol:med18 description:mediator of RNA polymerase II transcription, subunit 18 homolog (yeast) [Source:NCBI gene;Acc:393306]	med18	2	23.274	2.71655e+06	2.71547e+06	2.48512e+06	1.61257e+06	2.06088e+06	2.37019e+06	2.71655e+06	3.42191e+06	11	0.406222	0.0491761
ENSDARP00000069669.5	pep chromosome:GRCz11:25:6016642:6049339:-1 gene:ENSDARG00000071031.6 transcript:ENSDART00000075184.7 gene_biotype:protein_coding transcript_biotype:protein_coding gene_symbol:snx1a description:sorting nexin 1a [Source:ZFIN;Acc:ZDB-GENE-060302-3]	d254	41	73.984	7.13252e+07	7.06964e+07	7.27808e+07	4.95023e+07	5.44637e+07	5.8527e+07	7.27808e+07	8.90886e+07	391	0.405904	0.0153823
ENSDARP00000035513.5	pep chromosome:GRCz11:6:11070261:11073880:-1 gene:ENSDARG00000028119.8 transcript:ENSDART00000035905.6 gene_biotype:protein_coding transcript_biotype:protein_coding gene_symbol:sumo3a description:small ubiquitin like modifier 3a [Source:NCBI gene;Acc:406398]	LOC107581380; LOC107677571; LOC107740581; LOC109079960; LOC113092815; sumo3l	6	10.676	5.03328e+08	5.17752e+08	4.78925e+08	3.41989e+08	3.75676e+08	4.18627e+08	5.33266e+08	6.52449e+08	75	0.404819	0.0194575
ENSDARP00000101331.2	pep chromosome:GRCz11:14:7016934:7045009:-1 gene:ENSDARG00000078685.4 transcript:ENSDART00000112082.4 gene_biotype:protein_coding transcript_biotype:protein_coding gene_symbol:rufy1 description:RUN and FYVE domain containing 1 [Source:ZFIN;Acc:ZDB-GENE-090421-4]		14	79.5	1.88706e+06	1.86717e+06	1.92654e+06	1.23454e+06	1.4847e+06	1.59627e+06	1.92654e+06	2.35292e+06	50	0.404713	0.0251258
ENSDARP00000136467.1	pep chromosome:GRCz11:3:26342768:26343648:1 gene:ENSDARG00000101707.2 transcript:ENSDART00000163832.2 gene_biotype:protein_coding transcript_biotype:protein_coding gene_symbol:si:ch211-156b7.4 description:si:ch211-156b7.4 [Source:ZFIN;Acc:ZDB-GENE-141212-376]		9	19.688	8.80539e+07	1.08778e+08	9.89844e+07	6.49455e+07	7.58553e+07	8.3004e+07	1.08778e+08	1.37077e+08	125	0.404412	0.0342525
ENSDARP00000063862.3_x000D_; ENSDARP00000145529.1	pep chromosome:GRCz11:8:13351698:13364879:-1 gene:ENSDARG00000043502.4 transcript:ENSDART00000063863.4 gene_biotype:protein_coding transcript_biotype:protein_coding gene_symbol:ccdc124 description:coiled-coil domain containing 124 [Source:NCBI gene;Acc:393537]<|>pep chromosome:GRCz11:8:13351704:13362757:-1 gene:ENSDARG00000043502.4 transcript:ENSDART00000188608.1 gene_biotype:protein_coding trans…	ccdc124	12	25.172	3.54481e+07	3.3142e+07	2.91191e+07	2.16063e+07	2.44876e+07	2.79004e+07	3.57576e+07	4.17641e+07	100	0.404182	0.0340287
ENSDARP00000152671.1_x000D_; ENSDARP00000108249.2_x000D_; ENSDARP00000155788.1_x000D_; ENSDARP00000118521.1	pep chromosome:GRCz11:9:32301125:32305005:1 gene:ENSDARG00000056167.7 transcript:ENSDART00000183298.1 gene_biotype:protein_coding transcript_biotype:protein_coding gene_symbol:hspe1 description:heat shock 10 protein 1 [Source:ZFIN;Acc:ZDB-GENE-000906-2]<|>pep chromosome:GRCz11:9:32301017:32304576:1 gene:ENSDARG00000056167.7 transcript:ENSDART00000127916.4 gene_biotype:protein_coding transcript_bi…	cpn10	15	11.013	8.18883e+08	9.37652e+08	8.70189e+08	5.8964e+08	6.78361e+08	7.22174e+08	1.23032e+09	1.18159e+09	229	0.403269	0.0231297
ENSDARP00000139504.1_x000D_; ENSDARP00000157072.1	pep chromosome:GRCz11:1:10074601:10101227:1 gene:ENSDARG00000104660.3 transcript:ENSDART00000168473.2 gene_biotype:protein_coding transcript_biotype:protein_coding gene_symbol:si:ch73-132f6.5 description:si:ch73-132f6.5 [Source:ZFIN;Acc:ZDB-GENE-030131-9581]<|>pep chromosome:GRCz11:1:10074343:10114016:1 gene:ENSDARG00000104660.3 transcript:ENSDART00000190194.1 gene_biotype:protein_coding transcri…	lratb	13	73.446	8.52387e+06	7.97796e+06	9.34211e+06	5.96354e+06	6.87656e+06	6.70866e+06	9.34211e+06	1.10367e+07	89	0.402465	0.0202072
ENSDARP00000023819.8	pep chromosome:GRCz11:5:43808838:43819663:-1 gene:ENSDARG00000017571.9 transcript:ENSDART00000022481.9 gene_biotype:protein_coding transcript_biotype:protein_coding gene_symbol:mccc2 description:methylcrotonoyl-CoA carboxylase 2 (beta) [Source:ZFIN;Acc:ZDB-GENE-040426-2493]		34	61.683	7.5018e+07	5.64894e+07	6.81609e+07	4.56579e+07	5.0494e+07	5.44736e+07	7.5018e+07	8.0525e+07	349	0.400543	0.0378093
ENSDARP00000126559.1	pep chromosome:GRCz11:17:25610351:25630848:-1 gene:ENSDARG00000044136.8 transcript:ENSDART00000151878.2 gene_biotype:protein_coding transcript_biotype:protein_coding gene_symbol:rab3gap2 description:RAB3 GTPase activating protein subunit 2 (non-catalytic) [Source:ZFIN;Acc:ZDB-GENE-030616-610]	RAB3	3	148.613	270184	210250	296947	199740	203766	180334	296947	350812	14	0.400181	0.0464928
ENSDARP00000033367.6	pep chromosome:GRCz11:14:50994138:51014292:-1 gene:ENSDARG00000052374.7 transcript:ENSDART00000029797.9 gene_biotype:protein_coding transcript_biotype:protein_coding gene_symbol:faf2 description:Fas associated factor family member 2 [Source:ZFIN;Acc:ZDB-GENE-050208-312]		13	52.419	1.85488e+07	1.65812e+07	1.78315e+07	1.17621e+07	1.32656e+07	1.5298e+07	1.85488e+07	2.10661e+07	64	0.400043	0.0291678
ENSDARP00000020838.7_x000D_; ENSDARP00000114147.1	pep chromosome:GRCz11:16:20056030:20154859:1 gene:ENSDARG00000009023.10 transcript:ENSDART00000027020.9 gene_biotype:protein_coding transcript_biotype:protein_coding gene_symbol:ankrd28b description:ankyrin repeat domain 28b [Source:ZFIN;Acc:ZDB-GENE-070622-4]<|>pep chromosome:GRCz11:16:20055878:20151747:1 gene:ENSDARG00000009023.10 transcript:ENSDART00000146436.2 gene_biotype:protein_coding tran…		12	112.877	4.06955e+06	3.56418e+06	4.25814e+06	2.87983e+06	3.14263e+06	2.97338e+06	4.25814e+06	5.03055e+06	54	0.399532	0.019375
ENSDARP00000117225.1	pep chromosome:GRCz11:15:16739160:16872600:-1 gene:ENSDARG00000062987.9 transcript:ENSDART00000142870.3 gene_biotype:protein_coding transcript_biotype:protein_coding gene_symbol:tyw1 description:tRNA-yW synthesizing protein 1 homolog (S. cerevisiae) [Source:NCBI gene;Acc:562076]		5	85.874	948515	980095	935228	689212	758500	726841	980095	1.23507e+06	35	0.398058	0.0130869
ENSDARP00000127037.1	pep chromosome:GRCz11:1:10297027:10304044:1 gene:ENSDARG00000077533.5 transcript:ENSDART00000152562.2 gene_biotype:protein_coding transcript_biotype:protein_coding gene_symbol:eif3f description:eukaryotic translation initiation factor 3, subunit F [Source:ZFIN;Acc:ZDB-GENE-100215-2]		12	31.223	4.27949e+07	3.73067e+07	4.77599e+07	3.21444e+07	3.33196e+07	3.11288e+07	4.77599e+07	5.64232e+07	101	0.397826	0.0255705
ENSDARP00000137464.1_x000D_; ENSDARP00000140371.1	pep chromosome:GRCz11:7:71764665:71772711:1 gene:ENSDARG00000099766.2 transcript:ENSDART00000171996.2 gene_biotype:protein_coding transcript_biotype:protein_coding gene_symbol:myl12.1 description:myosin, light chain 12, genome duplicate 1 [Source:ZFIN;Acc:ZDB-GENE-030131-4918]<|>pep chromosome:GRCz11:7:71764883:71772406:1 gene:ENSDARG00000099766.2 transcript:ENSDART00000166865.2 gene_biotype:prot…	myl9l	2	19.833	1.84696e+07	1.78864e+07	2.42823e+07	1.375e+07	1.64954e+07	1.54825e+07	2.42823e+07	2.86869e+07	104	0.397261	0.0484712
ENSDARP00000063383.5	pep chromosome:GRCz11:2:5178172:5199431:-1 gene:ENSDARG00000045297.7 transcript:ENSDART00000063384.6 gene_biotype:protein_coding transcript_biotype:protein_coding gene_symbol:phb2a description:prohibitin 2a [Source:ZFIN;Acc:ZDB-GENE-030131-3141]	phb2	29	33.337	2.01138e+08	1.71507e+08	2.20357e+08	1.35306e+08	1.61422e+08	1.52683e+08	2.20357e+08	2.60329e+08	294	0.396229	0.0343354
ENSDARP00000018877.8	pep chromosome:GRCz11:3:25999477:26011440:1 gene:ENSDARG00000019507.9 transcript:ENSDART00000024316.9 gene_biotype:protein_coding transcript_biotype:protein_coding gene_symbol:mcm5 description:minichromosome maintenance complex component 5 [Source:ZFIN;Acc:ZDB-GENE-021209-1]		58	81.704	9.89958e+07	9.7297e+07	1.04894e+08	7.26057e+07	7.97021e+07	7.66584e+07	1.04894e+08	1.23921e+08	455	0.395826	0.0141355
ENSDARP00000015775.6	pep chromosome:GRCz11:23:34030550:34043651:1 gene:ENSDARG00000008237.11 transcript:ENSDART00000003296.8 gene_biotype:protein_coding transcript_biotype:protein_coding gene_symbol:sars1 description:seryl-tRNA synthetase 1 [Source:NCBI gene;Acc:445405]	sars1	50	58.681	9.85058e+07	9.96547e+07	1.10089e+08	7.3708e+07	8.08141e+07	7.96847e+07	1.10089e+08	1.30058e+08	418	0.39567	0.0162543
ENSDARP00000101100.2	pep chromosome:GRCz11:8:45418985:45430942:-1 gene:ENSDARG00000075758.4 transcript:ENSDART00000112394.4 gene_biotype:protein_coding transcript_biotype:protein_coding gene_symbol:ywhabb description:tyrosine 3-monooxygenase/tryptophan 5-monooxygenase activation protein, beta polypeptide b [Source:NCBI gene;Acc:406419]		7	27.39	8.36353e+07	1.13378e+08	1.02829e+08	6.61803e+07	8.0574e+07	8.04979e+07	1.13378e+08	1.42874e+08	336	0.394562	0.0499079
ENSDARP00000152958.1	pep chromosome:GRCz11:24:9673227:9689915:-1 gene:ENSDARG00000063588.9 transcript:ENSDART00000185972.1 gene_biotype:protein_coding transcript_biotype:protein_coding gene_symbol:uba5 description:ubiquitin-like modifier activating enzyme 5 [Source:NCBI gene;Acc:386712]	cb972	14	44.224	3.24071e+07	3.15819e+07	3.90273e+07	2.5244e+07	2.72751e+07	2.55548e+07	3.90273e+07	4.61066e+07	118	0.394256	0.0250626
ENSDARP00000057256.5_x000D_; ENSDARP00000122708.1_x000D_; ENSDARP00000057696.4	pep chromosome:GRCz11:15:28410808:28423010:1 gene:ENSDARG00000039490.6 transcript:ENSDART00000057257.5 gene_biotype:protein_coding transcript_biotype:protein_coding gene_symbol:pitpnaa description:phosphatidylinositol transfer protein, alpha a [Source:ZFIN;Acc:ZDB-GENE-040426-744]<|>pep chromosome:GRCz11:15:28410664:28425011:1 gene:ENSDARG00000039490.6 transcript:ENSDART00000132028.3 gene_biotype…	pitpna	29	31.853	1.37019e+08	1.44012e+08	1.42617e+08	1.03494e+08	1.00776e+08	1.18938e+08	1.44012e+08	1.81478e+08	232	0.393936	0.0187854
ENSDARP00000026495.5	pep chromosome:GRCz11:7:39744244:39751540:-1 gene:ENSDARG00000010021.6 transcript:ENSDART00000016803.6 gene_biotype:protein_coding transcript_biotype:protein_coding gene_symbol:grpel1 description:GrpE-like 1, mitochondrial [Source:ZFIN;Acc:ZDB-GENE-051120-111]	zgc:123352	14	23.861	4.42341e+07	4.42852e+07	4.26033e+07	2.85477e+07	3.18132e+07	4.05292e+07	4.42852e+07	5.58063e+07	125	0.393662	0.045094
ENSDARP00000094269.4	pep chromosome:GRCz11:17:45472608:45482742:1 gene:ENSDARG00000070487.5 transcript:ENSDART00000103493.5 gene_biotype:protein_coding transcript_biotype:protein_coding gene_symbol:marc1 description:mitochondrial amidoxime reducing component 1 [Source:NCBI gene;Acc:378742]	marc2	31	36.677	1.56974e+08	1.3025e+08	1.66765e+08	1.0512e+08	1.16062e+08	1.23294e+08	1.66765e+08	1.97015e+08	250	0.393528	0.0339342
ENSDARP00000143421.1	pep chromosome:GRCz11:22:27092646:27113452:-1 gene:ENSDARG00000029011.9 transcript:ENSDART00000178855.2 gene_biotype:protein_coding transcript_biotype:protein_coding gene_symbol:xpnpep1 description:X-prolyl aminopeptidase (aminopeptidase P) 1, soluble [Source:ZFIN;Acc:ZDB-GENE-040426-999]	fa02e02	24	69.935	2.09204e+07	1.77553e+07	2.20165e+07	1.41715e+07	1.55631e+07	1.63593e+07	2.20165e+07	2.60102e+07	175	0.393505	0.0282918
ENSDARP00000069494.2	pep chromosome:GRCz11:6:49995781:50011926:1 gene:ENSDARG00000053047.3 transcript:ENSDART00000075009.3 gene_biotype:protein_coding transcript_biotype:protein_coding gene_symbol:eif2s2 description:eukaryotic translation initiation factor 2, subunit 2 beta [Source:ZFIN;Acc:ZDB-GENE-030131-3085]		32	37.413	5.40652e+07	5.78506e+07	5.11316e+07	3.66823e+07	4.08987e+07	4.70682e+07	5.78506e+07	7.29008e+07	279	0.393119	0.0300303
ENSDARP00000057385.3	pep chromosome:GRCz11:13:33211014:33227411:-1 gene:ENSDARG00000039279.6 transcript:ENSDART00000057386.4 gene_biotype:protein_coding transcript_biotype:protein_coding gene_symbol:golga5 description:golgin A5 [Source:NCBI gene;Acc:406720]		6	84.746	698989	740802	737112	447915	606649	620770	770014	933527	17	0.392698	0.0473498
ENSDARP00000095139.3	pep chromosome:GRCz11:11:5926850:5931622:1 gene:ENSDARG00000070849.4 transcript:ENSDART00000104364.4 gene_biotype:protein_coding transcript_biotype:protein_coding gene_symbol:rps15 description:ribosomal protein S15 [Source:ZFIN;Acc:ZDB-GENE-030131-9092]	wu:fa99b07	23	16.994	7.60909e+08	8.97642e+08	8.47221e+08	5.90075e+08	6.49724e+08	6.67904e+08	8.97642e+08	1.13117e+09	287	0.39208	0.0217477
ENSDARP00000027118.8	pep chromosome:GRCz11:6:52212574:52225289:1 gene:ENSDARG00000013078.10 transcript:ENSDART00000025940.10 gene_biotype:protein_coding transcript_biotype:protein_coding gene_symbol:ywhaba description:tyrosine 3-monooxygenase/tryptophan 5-monooxygenase activation protein, beta polypeptide a [Source:NCBI gene;Acc:323055]	ywhaba	26	27.63	3.24925e+08	3.45219e+08	3.63303e+08	2.20479e+08	2.58851e+08	3.16165e+08	3.63303e+08	4.35031e+08	448	0.391786	0.0496134
ENSDARP00000120704.1_x000D_; ENSDARP00000130337.2	pep chromosome:GRCz11:13:25534984:25548882:-1 gene:ENSDARG00000055314.7 transcript:ENSDART00000135788.3 gene_biotype:protein_coding transcript_biotype:protein_coding gene_symbol:mcmbp description:minichromosome maintenance complex binding protein [Source:NCBI gene;Acc:321119]<|>pep chromosome:GRCz11:13:25531004:25548733:-1 gene:ENSDARG00000055314.7 transcript:ENSDART00000168099.2 gene_biotype:pro…	mcmbp	26	71.017	2.33117e+07	2.56552e+07	2.87247e+07	1.73746e+07	1.99774e+07	2.19607e+07	2.87247e+07	3.39352e+07	215	0.390776	0.03687
ENSDARP00000132084.1_x000D_; ENSDARP00000134228.1	pep chromosome:GRCz11:21:26733529:26966059:1 gene:ENSDARG00000098766.3 transcript:ENSDART00000168379.2 gene_biotype:protein_coding transcript_biotype:protein_coding gene_symbol:pcxa description:pyruvate carboxylase a [Source:ZFIN;Acc:ZDB-GENE-090908-3]<|>pep chromosome:GRCz11:21:26748141:26970710:1 gene:ENSDARG00000098766.3 transcript:ENSDART00000169025.3 gene_biotype:protein_coding transcript_bi…	PYCa	93	129.786	1.65523e+08	1.43234e+08	1.63911e+08	1.13695e+08	1.23022e+08	1.23561e+08	1.65523e+08	1.93644e+08	1039	0.38967	0.0197931
ENSDARP00000148335.1_x000D_; ENSDARP00000007759.7	pep chromosome:GRCz11:23:14829468:14918276:-1 gene:ENSDARG00000010052.12 transcript:ENSDART00000179831.1 gene_biotype:protein_coding transcript_biotype:protein_coding gene_symbol:ndrg3b description:ndrg family member 3b [Source:ZFIN;Acc:ZDB-GENE-030131-5606]<|>pep chromosome:GRCz11:23:14832545:14937101:-1 gene:ENSDARG00000010052.12 transcript:ENSDART00000010258.10 gene_biotype:protein_coding tran…	NDRG3	15	40.768	2.04413e+07	1.83359e+07	2.09205e+07	1.32409e+07	1.51788e+07	1.73573e+07	2.09205e+07	2.47154e+07	118	0.389491	0.0355347
ENSDARP00000069092.3	pep chromosome:GRCz11:1:43686251:43692141:1 gene:ENSDARG00000052703.4 transcript:ENSDART00000074604.4 gene_biotype:protein_coding transcript_biotype:protein_coding gene_symbol:cisd2 description:CDGSH iron sulfur domain 2 [Source:NCBI gene;Acc:393354]	cisd2	6	15.475	1.08105e+07	1.09646e+07	1.3401e+07	8.70122e+06	8.17331e+06	9.95367e+06	1.3401e+07	1.58319e+07	35	0.388682	0.0373427
ENSDARP00000002844.7	pep chromosome:GRCz11:6:49926115:49966288:1 gene:ENSDARG00000005191.9 transcript:ENSDART00000018523.9 gene_biotype:protein_coding transcript_biotype:protein_coding gene_symbol:ahcy description:adenosylhomocysteinase [Source:ZFIN;Acc:ZDB-GENE-031219-6]	D150	51	47.933	3.17055e+08	3.4574e+08	3.78156e+08	2.247e+08	2.88219e+08	2.85279e+08	3.78156e+08	4.46751e+08	550	0.388621	0.0409959
ENSDARP00000040361.4_x000D_; ENSDARP00000153208.1	pep chromosome:GRCz11:8:23827571:23860719:1 gene:ENSDARG00000000857.9 transcript:ENSDART00000040362.5 gene_biotype:protein_coding transcript_biotype:protein_coding gene_symbol:mapk14a description:mitogen-activated protein kinase 14a [Source:NCBI gene;Acc:65237]<|>pep chromosome:GRCz11:CHR_ALT_CTG8_1_9:23820960:23853939:1 gene:ENSDARG00000112397.1 transcript:ENSDART00000183020.1 gene_biotype:prote…	mapk14a	4	41.606	987964	1.13758e+06	1.19675e+06	737415	947991	859913	1.19675e+06	1.43353e+06	12	0.387288	0.0394495
ENSDARP00000135563.1	pep chromosome:GRCz11:16:35905031:35938157:1 gene:ENSDARG00000099448.2 transcript:ENSDART00000162411.2 gene_biotype:protein_coding transcript_biotype:protein_coding gene_symbol:sh3d21 description:SH3 domain containing 21 [Source:ZFIN;Acc:ZDB-GENE-051120-57]	zgc:123285	21	47.553	3.02061e+07	3.28916e+07	2.87295e+07	2.05024e+07	2.35981e+07	2.63729e+07	3.28916e+07	4.14486e+07	145	0.387189	0.0332053
ENSDARP00000072516.3_x000D_; ENSDARP00000151840.1	pep chromosome:GRCz11:18:37259800:37270740:1 gene:ENSDARG00000068404.4 transcript:ENSDART00000078053.4 gene_biotype:protein_coding transcript_biotype:protein_coding gene_symbol:tbcb description:tubulin folding cofactor B [Source:ZFIN;Acc:ZDB-GENE-030131-9296]<|>pep chromosome:GRCz11:CHR_ALT_CTG18_1_40:37260166:37270009:1 gene:ENSDARG00000109716.1 transcript:ENSDART00000193114.1 gene_biotype:prote…		11	27.468	1.93604e+07	1.97969e+07	1.8487e+07	1.42384e+07	1.39638e+07	1.59508e+07	1.97969e+07	2.49472e+07	99	0.386593	0.0181747
ENSDARP00000018901.6	pep chromosome:GRCz11:5:26221011:26233068:1 gene:ENSDARG00000016514.7 transcript:ENSDART00000007587.7 gene_biotype:protein_coding transcript_biotype:protein_coding gene_symbol:gtf2h2 description:general transcription factor IIH, polypeptide 2 [Source:ZFIN;Acc:ZDB-GENE-030131-1959]	wu:fb93b01	1	44.041	306261	290912	276789	226889	200234	242993	306261	366594	8	0.386513	0.0240597
ENSDARP00000049792.6	pep chromosome:GRCz11:8:25295160:25297928:1 gene:ENSDARG00000042533.6 transcript:ENSDART00000049793.8 gene_biotype:protein_coding transcript_biotype:protein_coding gene_symbol:gstm.1 description:glutathione S-transferase mu, tandem duplicate 1 [Source:ZFIN;Acc:ZDB-GENE-030911-2]		39	26.045	8.72577e+08	9.42368e+08	1.02193e+09	6.55066e+08	7.48518e+08	7.67261e+08	1.02193e+09	1.20731e+09	505	0.386469	0.0254417
ENSDARP00000141342.2	pep chromosome:GRCz11:11:42150896:42230491:-1 gene:ENSDARG00000098374.3 transcript:ENSDART00000164423.2 gene_biotype:protein_coding transcript_biotype:protein_coding description:filamin B [Source:HGNC Symbol;Acc:HGNC:3755]		61	213.664	2.42836e+07	2.53404e+07	2.48018e+07	1.69637e+07	1.84417e+07	2.18587e+07	2.53404e+07	3.19329e+07	477	0.386079	0.0296042
ENSDARP00000073057.4_x000D_; ENSDARP00000107955.2	pep chromosome:GRCz11:9:32286605:32300783:-1 gene:ENSDARG00000056160.6 transcript:ENSDART00000078596.6 gene_biotype:protein_coding transcript_biotype:protein_coding gene_symbol:hspd1 description:heat shock 60 protein 1 [Source:ZFIN;Acc:ZDB-GENE-021206-1]<|>pep chromosome:GRCz11:9:32287114:32300611:-1 gene:ENSDARG00000056160.6 transcript:ENSDART00000127938.3 gene_biotype:protein_coding transcript_…	wu:fb22d10	85	61.158	7.95778e+08	7.61871e+08	8.2796e+08	5.37761e+08	6.14369e+08	6.81436e+08	8.2796e+08	9.78148e+08	1386	0.385608	0.0282581
ENSDARP00000013120.6	pep chromosome:GRCz11:22:10123729:10127944:-1 gene:ENSDARG00000014171.8 transcript:ENSDART00000013835.8 gene_biotype:protein_coding transcript_biotype:protein_coding gene_symbol:bloc1s1 description:biogenesis of lysosomal organelles complex-1, subunit 1 [Source:ZFIN;Acc:ZDB-GENE-050208-569]	LOC556597	2	14.286	3.77259e+06	3.68924e+06	3.82616e+06	2.70216e+06	2.95444e+06	2.9967e+06	3.82616e+06	4.64902e+06	3	0.3848	0.015799
ENSDARP00000153791.1	pep chromosome:GRCz11:10:11355841:11372541:1 gene:ENSDARG00000043732.5 transcript:ENSDART00000193067.1 gene_biotype:protein_coding transcript_biotype:protein_coding gene_symbol:cops4 description:COP9 constitutive photomorphogenic homolog subunit 4 (Arabidopsis) [Source:NCBI gene;Acc:325592]	fc90c08	24	46.404	2.35183e+07	2.10436e+07	2.307e+07	1.62873e+07	1.8313e+07	1.72032e+07	2.35183e+07	2.72548e+07	128	0.384631	0.0191586
ENSDARP00000124239.1	pep chromosome:GRCz11:16:11965371:11986321:-1 gene:ENSDARG00000014517.12 transcript:ENSDART00000148666.3 gene_biotype:protein_coding transcript_biotype:protein_coding gene_symbol:usp5 description:ubiquitin specific peptidase 5 (isopeptidase T) [Source:ZFIN;Acc:ZDB-GENE-040426-2584]		57	92.724	8.18238e+07	7.85997e+07	8.58201e+07	6.03562e+07	6.37525e+07	6.44716e+07	8.58201e+07	1.01387e+08	505	0.38457	0.0155642
ENSDARP00000149095.1_x000D_; ENSDARP00000061148.3_x000D_; ENSDARP00000145631.1	pep chromosome:GRCz11:CHR_ALT_CTG5_2_7:33027931:33030933:-1 gene:ENSDARG00000116706.1 transcript:ENSDART00000186749.1 gene_biotype:protein_coding transcript_biotype:protein_coding gene_symbol:zgc:55461 description:zgc:55461 [Source:ZFIN;Acc:ZDB-GENE-040426-2879]<|>pep chromosome:GRCz11:5:33018764:33022014:-1 gene:ENSDARG00000041723.4 transcript:ENSDART00000061149.4 gene_biotype:protein_coding tra…	LOC107723351; tubb4b	82	49.769	2.06052e+09	2.14313e+09	2.51773e+09	1.66739e+09	1.73286e+09	1.72967e+09	2.51773e+09	2.97444e+09	2328	0.384535	0.0240995
ENSDARP00000035261.6_x000D_; ENSDARP00000153999.1	pep chromosome:GRCz11:7:7477398:7493758:-1 gene:ENSDARG00000025391.7 transcript:ENSDART00000036703.7 gene_biotype:protein_coding transcript_biotype:protein_coding gene_symbol:pfdn2 description:prefoldin subunit 2 [Source:ZFIN;Acc:ZDB-GENE-060519-27]<|>pep chromosome:GRCz11:CHR_ALT_CTG7_1_2:7478754:7493738:-1 gene:ENSDARG00000110096.1 transcript:ENSDART00000186007.1 gene_biotype:protein_coding tra…	im:6895552	11	17.053	7.74377e+07	8.45379e+07	7.80567e+07	5.16002e+07	6.49408e+07	6.86051e+07	8.45379e+07	1.06531e+08	107	0.384113	0.0397874
ENSDARP00000072983.4	pep chromosome:GRCz11:14:26719691:26729289:1 gene:ENSDARG00000056119.9 transcript:ENSDART00000078522.6 gene_biotype:protein_coding transcript_biotype:protein_coding gene_symbol:eef1g description:eukaryotic translation elongation factor 1 gamma [Source:NCBI gene;Acc:195822]	eef1g	55	50.424	5.16259e+08	5.65777e+08	5.88896e+08	3.90316e+08	4.42124e+08	4.48914e+08	5.88896e+08	7.12967e+08	677	0.383602	0.0229478
ENSDARP00000139109.1	pep chromosome:GRCz11:9:53842705:53899106:-1 gene:ENSDARG00000101999.2 transcript:ENSDART00000171986.2 gene_biotype:protein_coding transcript_biotype:protein_coding gene_symbol:cog3 description:component of oligomeric golgi complex 3 [Source:ZFIN;Acc:ZDB-GENE-050913-26]		4	93.888	386986	366935	362163	305604	261761	289536	386986	462396	9	0.383597	0.0198212
ENSDARP00000035108.7	pep chromosome:GRCz11:8:4761271:4776395:1 gene:ENSDARG00000010051.11 transcript:ENSDART00000034968.9 gene_biotype:protein_coding transcript_biotype:protein_coding gene_symbol:ufd1l description:ubiquitin recognition factor in ER associated degradation 1 [Source:ZFIN;Acc:ZDB-GENE-040718-150]	fc55f04	13	34.977	1.91174e+07	1.84517e+07	1.98359e+07	1.41357e+07	1.46584e+07	1.52216e+07	1.98359e+07	2.34341e+07	108	0.383185	0.0153525
ENSDARP00000147044.1_x000D_; ENSDARP00000144880.1_x000D_; ENSDARP00000005915.8	pep chromosome:GRCz11:18:27489595:27570030:1 gene:ENSDARG00000006025.12 transcript:ENSDART00000182018.1 gene_biotype:protein_coding transcript_biotype:protein_coding gene_symbol:tp53i11b description:tumor protein p53 inducible protein 11b [Source:ZFIN;Acc:ZDB-GENE-030131-6328]<|>pep chromosome:GRCz11:18:27515640:27566261:1 gene:ENSDARG00000006025.12 transcript:ENSDART00000181593.1 gene_biotype:pr…	tp53i11b	5	21.278	1.45357e+07	1.50254e+07	1.87604e+07	1.12072e+07	1.19379e+07	1.3816e+07	1.87604e+07	2.21634e+07	48	0.382793	0.0473355
ENSDARP00000113369.1	pep chromosome:GRCz11:1:23243093:23268569:-1 gene:ENSDARG00000054799.10 transcript:ENSDART00000143948.3 gene_biotype:protein_coding transcript_biotype:protein_coding gene_symbol:rfc1 description:replication factor C (activator 1) 1 [Source:ZFIN;Acc:ZDB-GENE-070410-99]	si:dkey-170e5.1	33	125.294	1.51381e+07	1.49273e+07	1.49892e+07	1.00268e+07	1.14954e+07	1.32593e+07	1.51381e+07	1.88108e+07	258	0.382712	0.0334987
ENSDARP00000135220.2	pep chromosome:GRCz11:8:31716872:31817964:1 gene:ENSDARG00000013063.11 transcript:ENSDART00000161121.2 gene_biotype:protein_coding transcript_biotype:protein_coding gene_symbol:oxct1a description:3-oxoacid CoA transferase 1a [Source:ZFIN;Acc:ZDB-GENE-040723-3]		34	61.397	1.1338e+08	1.01215e+08	1.24226e+08	7.64988e+07	8.74481e+07	9.62046e+07	1.24226e+08	1.4676e+08	320	0.382457	0.0386898
ENSDARP00000146140.1_x000D_; ENSDARP00000026754.8	pep chromosome:GRCz11:CHR_ALT_CTG23_1_32:30701304:30716844:1 gene:ENSDARG00000109540.1 transcript:ENSDART00000186433.1 gene_biotype:protein_coding transcript_biotype:protein_coding gene_symbol:dnajc11a description:DnaJ (Hsp40) homolog, subfamily C, member 11a [Source:ZFIN;Acc:ZDB-GENE-030131-1673]<|>pep chromosome:GRCz11:23:30707837:30724909:1 gene:ENSDARG00000011196.9 transcript:ENSDART000000160…		11	63.408	3.1959e+06	2.56806e+06	3.16599e+06	2.1305e+06	2.39549e+06	2.30573e+06	3.1959e+06	3.74028e+06	38	0.380937	0.0332483
ENSDARP00000071186.3_x000D_; ENSDARP00000065340.5_x000D_; ENSDARP00000130882.1_x000D_; ENSDARP00000144720.1	pep chromosome:GRCz11:21:35304975:35325537:-1 gene:ENSDARG00000044492.7 transcript:ENSDART00000076715.5 gene_biotype:protein_coding transcript_biotype:protein_coding gene_symbol:ublcp1 description:ubiquitin-like domain containing CTD phosphatase 1 [Source:NCBI gene;Acc:792145]<|>pep chromosome:GRCz11:21:35304977:35325540:-1 gene:ENSDARG00000044492.7 transcript:ENSDART00000065341.7 gene_biotype:pr…	ublcp1	13	36.799	1.61365e+07	1.66954e+07	1.57399e+07	1.13637e+07	1.26332e+07	1.33777e+07	1.66954e+07	2.10388e+07	50	0.380903	0.0207535
ENSDARP00000135512.1	pep chromosome:GRCz11:14:16126983:16151055:-1 gene:ENSDARG00000103856.2 transcript:ENSDART00000162431.2 gene_biotype:protein_coding transcript_biotype:protein_coding gene_symbol:ptcd3 description:pentatricopeptide repeat domain 3 [Source:NCBI gene;Acc:553325]		15	75.998	8.05726e+06	6.24424e+06	6.931e+06	5.83092e+06	5.23926e+06	5.17422e+06	8.05726e+06	8.18825e+06	81	0.380484	0.035669
ENSDARP00000014272.9	pep chromosome:GRCz11:19:10396042:10408029:1 gene:ENSDARG00000020798.11 transcript:ENSDART00000028048.11 gene_biotype:protein_coding transcript_biotype:protein_coding gene_symbol:necap1 description:NECAP endocytosis associated 1 [Source:ZFIN;Acc:ZDB-GENE-040426-1682]	zgc:73124	8	28.223	1.85427e+07	1.59999e+07	1.60196e+07	1.09932e+07	1.32478e+07	1.4813e+07	1.85427e+07	2.01624e+07	57	0.379844	0.0475043
ENSDARP00000048276.6	pep chromosome:GRCz11:2:37176814:37206080:1 gene:ENSDARG00000004173.13 transcript:ENSDART00000048277.8 gene_biotype:protein_coding transcript_biotype:protein_coding gene_symbol:copa description:coatomer protein complex, subunit alpha [Source:ZFIN;Acc:ZDB-GENE-020905-2]		82	138.037	4.33379e+07	4.19427e+07	5.07477e+07	3.41705e+07	3.631e+07	3.37869e+07	5.07477e+07	5.99531e+07	539	0.379269	0.0256525
ENSDARP00000052062.5_x000D_; ENSDARP00000115796.1	pep chromosome:GRCz11:2:24507777:24509696:1 gene:ENSDARG00000035860.8 transcript:ENSDART00000052063.6 gene_biotype:protein_coding transcript_biotype:protein_coding gene_symbol:rps28 description:ribosomal protein S28 [Source:NCBI gene;Acc:406307]<|>pep chromosome:GRCz11:2:24507597:24509698:1 gene:ENSDARG00000035860.8 transcript:ENSDART00000133109.4 gene_biotype:protein_coding transcript_biotype:pr…	LOC107688538; LOC107722520; LOC112244617; LOC113116514; LOC115022741; LOC115156732; LOC120020490; rps28; rpS28; RPS28; rps28p9; RS28	20	7.819	1.79783e+09	2.12942e+09	1.89235e+09	1.47429e+09	1.42627e+09	1.56823e+09	2.12942e+09	2.6834e+09	245	0.378494	0.0236091
ENSDARP00000003705.5	pep chromosome:GRCz11:18:15778110:15793163:1 gene:ENSDARG00000008748.8 transcript:ENSDART00000014188.7 gene_biotype:protein_coding transcript_biotype:protein_coding gene_symbol:ube2na description:ubiquitin-conjugating enzyme E2Na [Source:ZFIN;Acc:ZDB-GENE-040426-2873]	LOC107583816; LOC107686238; LOC107749274; LOC108920993; LOC109051787; LOC113061524; ube2n; UBE2N	1	17.281	4.98037e+06	5.59703e+06	5.38007e+06	3.6916e+06	4.19263e+06	4.41147e+06	5.59703e+06	7.05313e+06	85	0.378393	0.0259646
ENSDARP00000148648.1_x000D_; ENSDARP00000054618.5	pep chromosome:GRCz11:CHR_ALT_CTG14_1_6:12064083:12092204:-1 gene:ENSDARG00000110507.1 transcript:ENSDART00000189162.1 gene_biotype:protein_coding transcript_biotype:protein_coding gene_symbol:prps1b description:phosphoribosyl pyrophosphate synthetase 1B [Source:ZFIN;Acc:ZDB-GENE-030131-4011]<|>pep chromosome:GRCz11:14:12076821:12106603:-1 gene:ENSDARG00000037506.7 transcript:ENSDART00000054619.6…	fc64g03	3	34.778	7.5226e+06	6.84677e+06	8.95331e+06	5.31978e+06	6.22803e+06	6.33994e+06	8.95331e+06	1.05774e+07	221	0.378154	0.0455753
ENSDARP00000153775.1_x000D_; ENSDARP00000132180.1	pep chromosome:GRCz11:18:3037998:3052284:1 gene:ENSDARG00000103007.2 transcript:ENSDART00000185844.1 gene_biotype:protein_coding transcript_biotype:protein_coding gene_symbol:rps3 description:ribosomal protein S3 [Source:ZFIN;Acc:ZDB-GENE-030131-8494]<|>pep chromosome:GRCz11:18:3037998:3052284:1 gene:ENSDARG00000103007.2 transcript:ENSDART00000162657.2 gene_biotype:protein_coding transcript_bioty…		45	26.862	7.08755e+08	6.71211e+08	8.19739e+08	5.39448e+08	6.13742e+08	5.36592e+08	8.19739e+08	9.68436e+08	655	0.378093	0.0313203
ENSDARP00000147720.1	pep chromosome:GRCz11:11:36215698:36230163:-1 gene:ENSDARG00000041991.7 transcript:ENSDART00000189782.1 gene_biotype:protein_coding transcript_biotype:protein_coding gene_symbol:rrp9 description:ribosomal RNA processing 9, U3 small nucleolar RNA binding protein [Source:ZFIN;Acc:ZDB-GENE-060427-1]	rnu3ip2	4	52.508	980586	802654	805110	589540	705410	694817	980586	1.01147e+06	18	0.377642	0.0396307
ENSDARP00000078318.5	pep chromosome:GRCz11:13:50387365:50446872:-1 gene:ENSDARG00000059936.6 transcript:ENSDART00000083883.6 gene_biotype:protein_coding transcript_biotype:protein_coding gene_symbol:herc4 description:HECT and RLD domain containing E3 ubiquitin protein ligase 4 [Source:ZFIN;Acc:ZDB-GENE-070801-1]		9	117.244	1.18363e+06	1.22335e+06	1.47053e+06	963593	893434	1.13322e+06	1.47053e+06	1.73728e+06	31	0.375342	0.0475861
ENSDARP00000133491.2	pep chromosome:GRCz11:3:43942288:43959873:-1 gene:ENSDARG00000102827.2 transcript:ENSDART00000161582.2 gene_biotype:protein_coding transcript_biotype:protein_coding gene_symbol:ubfd1 description:ubiquitin family domain containing 1 [Source:ZFIN;Acc:ZDB-GENE-050506-90]		7	31.997	1.63003e+07	1.88433e+07	1.65121e+07	1.18014e+07	1.3351e+07	1.47528e+07	1.88433e+07	2.37455e+07	62	0.375194	0.0353363
ENSDARP00000140924.1_x000D_; ENSDARP00000062440.3	pep chromosome:GRCz11:20:30378858:30385569:1 gene:ENSDARG00000042571.7 transcript:ENSDART00000169140.3 gene_biotype:protein_coding transcript_biotype:protein_coding gene_symbol:rnaseh1 description:ribonuclease H1 [Source:ZFIN;Acc:ZDB-GENE-040718-407]<|>pep chromosome:GRCz11:20:30378877:30385570:1 gene:ENSDARG00000042571.7 transcript:ENSDART00000062441.5 gene_biotype:protein_coding transcript_biot…	zgc:91971	6	30.359	2.59432e+06	2.79143e+06	2.89851e+06	1.82845e+06	2.29336e+06	2.29594e+06	2.89851e+06	3.51763e+06	19	0.374834	0.0372759
ENSDARP00000011311.7	pep chromosome:GRCz11:5:30502249:30516646:-1 gene:ENSDARG00000002792.8 transcript:ENSDART00000014666.8 gene_biotype:protein_coding transcript_biotype:protein_coding gene_symbol:arcn1a description:archain 1a [Source:ZFIN;Acc:ZDB-GENE-021031-2]	arcn1	14	56.722	9.62204e+06	9.73648e+06	1.06537e+07	7.33081e+06	7.66038e+06	8.15271e+06	1.06537e+07	1.25862e+07	169	0.374784	0.020304
ENSDARP00000077514.5	pep chromosome:GRCz11:5:56308622:56412262:-1 gene:ENSDARG00000078512.6 transcript:ENSDART00000083079.6 gene_biotype:protein_coding transcript_biotype:protein_coding gene_symbol:acaca description:acetyl-CoA carboxylase alpha [Source:ZFIN;Acc:ZDB-GENE-060526-74]	acc	38	269.217	2.03579e+06	2.07224e+06	2.40758e+06	1.61142e+06	1.79159e+06	1.61821e+06	2.40758e+06	2.8443e+06	127	0.373464	0.0275521
ENSDARP00000018980.9	pep chromosome:GRCz11:2:30177476:30182353:-1 gene:ENSDARG00000007320.10 transcript:ENSDART00000019149.10 gene_biotype:protein_coding transcript_biotype:protein_coding gene_symbol:rpl7 description:ribosomal protein L7 [Source:ZFIN;Acc:ZDB-GENE-030131-8654]	bb02h10	35	28.428	9.102e+08	9.30179e+08	9.60033e+08	6.72772e+08	6.77454e+08	8.20483e+08	9.60033e+08	1.17217e+09	406	0.373354	0.0291522
ENSDARP00000124979.1	pep chromosome:GRCz11:16:28578352:28591541:1 gene:ENSDARG00000021808.9 transcript:ENSDART00000149306.2 gene_biotype:protein_coding transcript_biotype:protein_coding gene_symbol:nmt2 description:N-myristoyltransferase 2 [Source:NCBI gene;Acc:556483]		12	56.442	3.93911e+06	3.72986e+06	4.87952e+06	3.0527e+06	3.29446e+06	3.28315e+06	4.87952e+06	5.76464e+06	57	0.372839	0.0401704
ENSDARP00000118075.1_x000D_; ENSDARP00000113371.1	pep chromosome:GRCz11:16:17302452:17347727:-1 gene:ENSDARG00000075733.6 transcript:ENSDART00000144392.2 gene_biotype:protein_coding transcript_biotype:protein_coding gene_symbol:zyx description:zyxin [Source:ZFIN;Acc:ZDB-GENE-070928-18]<|>pep chromosome:GRCz11:16:17302452:17345377:-1 gene:ENSDARG00000075733.6 transcript:ENSDART00000143056.3 gene_biotype:protein_coding transcript_biotype:protein_c…	zgc:171680	7	64.561	1.40799e+06	1.60547e+06	1.33929e+06	1.12817e+06	974498	1.26861e+06	1.98972e+06	2.0755e+06	24	0.372711	0.0458044
ENSDARP00000131636.1_x000D_; ENSDARP00000147026.1_x000D_; ENSDARP00000148546.1	pep chromosome:GRCz11:1:26046148:26063188:-1 gene:ENSDARG00000021702.10 transcript:ENSDART00000168640.2 gene_biotype:protein_coding transcript_biotype:protein_coding gene_symbol:pdcd4a description:programmed cell death 4a [Source:ZFIN;Acc:ZDB-GENE-040426-1920]<|>pep chromosome:GRCz11:1:26047355:26071535:-1 gene:ENSDARG00000021702.10 transcript:ENSDART00000185187.1 gene_biotype:protein_coding tran…	wu:fa55g03	19	51.989	3.89771e+07	3.7815e+07	4.11501e+07	2.86144e+07	3.13803e+07	3.12337e+07	4.11501e+07	4.86146e+07	145	0.370925	0.0196726
ENSDARP00000118265.1	pep chromosome:GRCz11:23:28494189:28568978:1 gene:ENSDARG00000016782.11 transcript:ENSDART00000146990.2 gene_biotype:protein_coding transcript_biotype:protein_coding gene_symbol:huwe1 description:HECT, UBA and WWE domain containing E3 ubiquitin protein ligase 1 [Source:ZFIN;Acc:ZDB-GENE-081104-387]		103	487.939	8.73684e+06	7.61594e+06	9.44962e+06	6.5217e+06	6.67412e+06	6.68057e+06	9.44962e+06	1.11637e+07	589	0.370864	0.0283532
ENSDARP00000091785.5	pep chromosome:GRCz11:10:2600830:2667208:1 gene:ENSDARG00000058946.7 transcript:ENSDART00000101012.6 gene_biotype:protein_coding transcript_biotype:protein_coding gene_symbol:CU856539.2 description:myosin-IIIb [Source:NCBI gene;Acc:556989]		4	129.8	260476	308456	298169	225719	226090	217602	308456	388703	16	0.369742	0.024361
ENSDARP00000034658.4	pep chromosome:GRCz11:18:27309404:27316599:-1 gene:ENSDARG00000022564.5 transcript:ENSDART00000028294.5 gene_biotype:protein_coding transcript_biotype:protein_coding description:zgc:56106 [Source:NCBI gene;Acc:393163]		7	18.938	1.37207e+07	1.43192e+07	1.26167e+07	9.20013e+06	1.01055e+07	1.23608e+07	1.50185e+07	1.80444e+07	28	0.369669	0.0481034
ENSDARP00000115398.1_x000D_; ENSDARP00000017102.4	pep chromosome:GRCz11:20:51702885:51727860:-1 gene:ENSDARG00000013659.7 transcript:ENSDART00000147044.2 gene_biotype:protein_coding transcript_biotype:protein_coding gene_symbol:brox description:BRO1 domain and CAAX motif containing [Source:NCBI gene;Acc:492786]<|>pep chromosome:GRCz11:20:51700633:51727829:-1 gene:ENSDARG00000013659.7 transcript:ENSDART00000004092.6 gene_biotype:protein_coding tr…	brox	6	46.096	6.75273e+06	7.90221e+06	6.48927e+06	4.95713e+06	5.49292e+06	5.89901e+06	7.90221e+06	9.95803e+06	22	0.369411	0.0368928
ENSDARP00000109497.2_x000D_; ENSDARP00000150273.1	pep chromosome:GRCz11:20:30372352:30377221:-1 gene:ENSDARG00000042566.7 transcript:ENSDART00000126229.4 gene_biotype:protein_coding transcript_biotype:protein_coding gene_symbol:rps7 description:ribosomal protein S7 [Source:NCBI gene;Acc:393725]<|>pep chromosome:GRCz11:20:30372353:30376433:-1 gene:ENSDARG00000042566.7 transcript:ENSDART00000190737.1 gene_biotype:protein_coding transcript_biotype:…	rps7	37	22.236	5.83543e+08	6.35814e+08	6.20473e+08	4.28145e+08	4.85396e+08	5.13966e+08	6.35814e+08	8.01225e+08	426	0.369292	0.0271103
ENSDARP00000092039.3	pep chromosome:GRCz11:7:24593209:24621689:-1 gene:ENSDARG00000054829.10 transcript:ENSDART00000101265.5 gene_biotype:protein_coding transcript_biotype:protein_coding gene_symbol:pik3c3 description:phosphatidylinositol 3-kinase, catalytic subunit type 3 [Source:ZFIN;Acc:ZDB-GENE-050410-13]	im:7147158	2	100.194	245146	223511	269026	183096	184901	202086	269026	317826	11	0.369137	0.0281939
ENSDARP00000146997.1	pep chromosome:GRCz11:21:36381960:36396334:-1 gene:ENSDARG00000109961.1 transcript:ENSDART00000183627.1 gene_biotype:protein_coding transcript_biotype:protein_coding gene_symbol:mrpl22 description:mitochondrial ribosomal protein L22 [Source:ZFIN;Acc:ZDB-GENE-080303-28]		2	24.226	709522	671567	603010	524936	571191	444855	709522	846280	8	0.369036	0.0430569
ENSDARP00000089463.3	pep chromosome:GRCz11:8:16514830:16559181:-1 gene:ENSDARG00000078216.5 transcript:ENSDART00000098692.5 gene_biotype:protein_coding transcript_biotype:protein_coding gene_symbol:eps15 description:epidermal growth factor receptor pathway substrate 15 [Source:ZFIN;Acc:ZDB-GENE-081104-264]		11	114.204	1.21352e+06	1.13388e+06	1.2637e+06	796332	986089	1.0294e+06	1.29484e+06	1.49293e+06	40	0.368362	0.0418382
ENSDARP00000008366.7	pep chromosome:GRCz11:23:7692042:7709134:1 gene:ENSDARG00000008953.9 transcript:ENSDART00000018512.9 gene_biotype:protein_coding transcript_biotype:protein_coding gene_symbol:pofut1 description:protein O-fucosyltransferase 1 [Source:ZFIN;Acc:ZDB-GENE-040303-2]	fut12	15	45.134	5.08424e+07	4.56328e+07	5.97405e+07	3.97481e+07	4.02403e+07	4.03684e+07	5.97405e+07	7.05771e+07	125	0.367351	0.0376066
ENSDARP00000131945.2	pep chromosome:GRCz11:11:44910615:44931962:-1 gene:ENSDARG00000099755.4 transcript:ENSDART00000170345.2 gene_biotype:protein_coding transcript_biotype:protein_coding gene_symbol:pfklb description:phosphofructokinase, liver b [Source:ZFIN;Acc:ZDB-GENE-050417-62]	zgc:110298	42	84.966	6.61336e+07	5.67753e+07	6.75652e+07	4.8587e+07	4.7984e+07	5.07203e+07	6.75652e+07	7.98211e+07	338	0.367079	0.0267506
ENSDARP00000151797.1_x000D_; ENSDARP00000095604.4	pep chromosome:GRCz11:23:13842982:13875252:-1 gene:ENSDARG00000071065.7 transcript:ENSDART00000193807.1 gene_biotype:protein_coding transcript_biotype:protein_coding gene_symbol:g6pd description:glucose-6-phosphate dehydrogenase [Source:ZFIN;Acc:ZDB-GENE-070508-4]<|>pep chromosome:GRCz11:23:13842982:13875252:-1 gene:ENSDARG00000071065.7 transcript:ENSDART00000104834.6 gene_biotype:protein_coding …		20	58.623	9.0521e+06	1.10306e+07	9.7357e+06	7.35775e+06	7.77058e+06	7.92573e+06	1.10306e+07	1.39003e+07	121	0.367051	0.0287574
ENSDARP00000135916.1_x000D_; ENSDARP00000149791.1	pep chromosome:GRCz11:16:42289076:42306597:-1 gene:ENSDARG00000102167.3 transcript:ENSDART00000158046.3 gene_biotype:protein_coding transcript_biotype:protein_coding gene_symbol:ppox description:protoporphyrinogen oxidase [Source:ZFIN;Acc:ZDB-GENE-051120-90]<|>pep chromosome:GRCz11:16:42289466:42303856:-1 gene:ENSDARG00000102167.3 transcript:ENSDART00000180030.1 gene_biotype:protein_coding transc…		21	51.125	1.77288e+07	1.37874e+07	1.59753e+07	1.14046e+07	1.24474e+07	1.28475e+07	1.77288e+07	1.88731e+07	111	0.366111	0.0398691
ENSDARP00000067953.3	pep chromosome:GRCz11:5:1950660:1963498:-1 gene:ENSDARG00000051783.5 transcript:ENSDART00000073462.5 gene_biotype:protein_coding transcript_biotype:protein_coding gene_symbol:rplp0 description:ribosomal protein, large, P0 [Source:NCBI gene;Acc:58101]	arp	29	34.404	4.93308e+08	4.56468e+08	5.83639e+08	3.82512e+08	4.17613e+08	3.84339e+08	5.83639e+08	6.89509e+08	284	0.36601	0.0378252
ENSDARP00000054690.4	pep chromosome:GRCz11:23:20640484:20664621:1 gene:ENSDARG00000037559.7 transcript:ENSDART00000054691.6 gene_biotype:protein_coding transcript_biotype:protein_coding gene_symbol:uba1 description:ubiquitin-like modifier activating enzyme 1 [Source:ZFIN;Acc:ZDB-GENE-040426-2009]	ube1	96	118.174	2.16531e+08	1.96425e+08	2.17574e+08	1.50975e+08	1.60437e+08	1.78536e+08	2.17574e+08	2.57041e+08	1078	0.365843	0.0279625
ENSDARP00000015781.7	pep chromosome:GRCz11:10:42521943:42540839:1 gene:ENSDARG00000011611.10 transcript:ENSDART00000010420.9 gene_biotype:protein_coding transcript_biotype:protein_coding gene_symbol:actr1 description:actin related protein 1, centractin [Source:ZFIN;Acc:ZDB-GENE-040426-2695]	LOC109060899; LOC113054576; zgc:56317	23	42.379	7.65062e+07	7.97072e+07	8.39477e+07	5.74156e+07	6.35259e+07	6.56113e+07	8.39477e+07	1.00444e+08	158	0.365681	0.0237523
ENSDARP00000157325.1_x000D_; ENSDARP00000068459.4	pep chromosome:GRCz11:6:35033457:35052388:-1 gene:ENSDARG00000052170.7 transcript:ENSDART00000181000.1 gene_biotype:protein_coding transcript_biotype:protein_coding gene_symbol:uap1 description:UDP-N-acetylglucosamine pyrophosphorylase 1 [Source:ZFIN;Acc:ZDB-GENE-030131-1233]<|>pep chromosome:GRCz11:6:35036194:35052145:-1 gene:ENSDARG00000052170.7 transcript:ENSDART00000073970.6 gene_biotype:prot…		13	56.657	7.33623e+06	9.02557e+06	8.91168e+06	6.22221e+06	6.53416e+06	6.79037e+06	9.02557e+06	1.13736e+07	69	0.365279	0.034372
ENSDARP00000155387.1	pep chromosome:GRCz11:17:1632294:1653704:1 gene:ENSDARG00000115987.1 transcript:ENSDART00000191959.1 gene_biotype:protein_coding transcript_biotype:protein_coding gene_symbol:srp14 description:signal recognition particle 14 [Source:ZFIN;Acc:ZDB-GENE-050913-131]	zgc:112290	8	12.477	1.32999e+07	1.39906e+07	1.3948e+07	1.05567e+07	1.06958e+07	1.07599e+07	1.39906e+07	1.76304e+07	44	0.365025	0.0170864
ENSDARP00000009258.3	pep chromosome:GRCz11:4:11464255:11477630:1 gene:ENSDARG00000005451.5 transcript:ENSDART00000008584.5 gene_biotype:protein_coding transcript_biotype:protein_coding gene_symbol:gdi2 description:GDP dissociation inhibitor 2 [Source:ZFIN;Acc:ZDB-GENE-030131-2485]		63	50.555	2.67312e+08	2.69431e+08	3.22723e+08	2.03816e+08	2.34306e+08	2.27868e+08	3.22723e+08	3.81263e+08	566	0.364959	0.0363233
ENSDARP00000039867.6	pep chromosome:GRCz11:6:42345005:42369186:-1 gene:ENSDARG00000014770.10 transcript:ENSDART00000039868.8 gene_biotype:protein_coding transcript_biotype:protein_coding gene_symbol:usp4 description:ubiquitin specific peptidase 4 (proto-oncogene) [Source:ZFIN;Acc:ZDB-GENE-041008-187]		12	112.888	2.22024e+06	2.23576e+06	2.64771e+06	1.58053e+06	1.96492e+06	1.98151e+06	2.64771e+06	3.12799e+06	91	0.364916	0.0495663
ENSDARP00000123193.2	pep chromosome:GRCz11:19:40122160:40165799:1 gene:ENSDARG00000035821.8 transcript:ENSDART00000143966.4 gene_biotype:protein_coding transcript_biotype:protein_coding gene_symbol:si:ch211-173p18.3 description:si:ch211-173p18.3 [Source:ZFIN;Acc:ZDB-GENE-060503-672]	ZNF261	2	151.555	43997.3	47613.7	55664.6	39890.6	38964.6	35152.9	56735.7	65761.9	10	0.364566	0.0392448
ENSDARP00000134628.1_x000D_; ENSDARP00000139718.1_x000D_; ENSDARP00000137308.1	pep chromosome:GRCz11:17:10090638:10143335:1 gene:ENSDARG00000104230.2 transcript:ENSDART00000169522.2 gene_biotype:protein_coding transcript_biotype:protein_coding gene_symbol:sec23a description:Sec23 homolog A, coat complex II component [Source:NCBI gene;Acc:406774]<|>pep chromosome:GRCz11:17:10094063:10142291:1 gene:ENSDARG00000104230.2 transcript:ENSDART00000168055.2 gene_biotype:protein_codi…	sec23a	22	86.025	1.77519e+07	1.57337e+07	1.68028e+07	1.29026e+07	1.24342e+07	1.37241e+07	1.77519e+07	1.98507e+07	132	0.363949	0.0231873
ENSDARP00000135822.1_x000D_; ENSDARP00000148507.1_x000D_; ENSDARP00000119282.1_x000D_; ENSDARP00000001151.7	pep chromosome:GRCz11:9:27691852:27719998:-1 gene:ENSDARG00000000542.11 transcript:ENSDART00000161068.2 gene_biotype:protein_coding transcript_biotype:protein_coding gene_symbol:gtf2e1 description:general transcription factor IIE, polypeptide 1, alpha [Source:ZFIN;Acc:ZDB-GENE-041210-221]<|>pep chromosome:GRCz11:CHR_ALT_CTG9_2_7:27709039:27733864:-1 gene:ENSDARG00000115244.1 transcript:ENSDART000…	si:ch211-194d6.2	7	50.232	2.70124e+06	2.57474e+06	3.11583e+06	2.33897e+06	2.10561e+06	2.06468e+06	3.11583e+06	3.68102e+06	35	0.363878	0.0334717
ENSDARP00000153170.1	pep chromosome:GRCz11:15:11693624:11757647:1 gene:ENSDARG00000102902.3 transcript:ENSDART00000193630.1 gene_biotype:protein_coding transcript_biotype:protein_coding gene_symbol:strn4 description:striatin, calmodulin binding protein 4 [Source:ZFIN;Acc:ZDB-GENE-070501-3]		5	86.323	809618	876541	861299	637227	658468	684127	876541	1.10458e+06	13	0.363464	0.0197083
ENSDARP00000019118.8	pep chromosome:GRCz11:21:34686764:34793909:1 gene:ENSDARG00000003845.9 transcript:ENSDART00000005479.9 gene_biotype:protein_coding transcript_biotype:protein_coding gene_symbol:chm description:CHM Rab escort protein [Source:ZFIN;Acc:ZDB-GENE-030318-2]		4	74.079	975402	883145	1.16624e+06	741542	803929	792726	1.16624e+06	1.37779e+06	17	0.362675	0.0440025
ENSDARP00000017569.5	pep chromosome:GRCz11:23:20113378:20126257:-1 gene:ENSDARG00000006019.8 transcript:ENSDART00000005021.6 gene_biotype:protein_coding transcript_biotype:protein_coding gene_symbol:tktb description:transketolase b [Source:ZFIN;Acc:ZDB-GENE-030909-13]	TKT	82	67.795	6.88436e+08	6.95476e+08	7.40332e+08	5.20083e+08	5.63816e+08	5.68748e+08	7.40332e+08	8.76409e+08	1052	0.36258	0.0210262
ENSDARP00000146697.1_x000D_; ENSDARP00000013627.7	pep chromosome:GRCz11:18:17537975:17580522:1 gene:ENSDARG00000003487.10 transcript:ENSDART00000179783.1 gene_biotype:protein_coding transcript_biotype:protein_coding gene_symbol:nup93 description:nucleoporin 93 [Source:NCBI gene;Acc:30172]<|>pep chromosome:GRCz11:18:17537344:17577970:1 gene:ENSDARG00000003487.10 transcript:ENSDART00000025782.9 gene_biotype:protein_coding transcript_biotype:protei…	dye	28	93.066	2.42129e+07	2.05058e+07	2.71081e+07	1.70305e+07	1.90959e+07	1.95059e+07	2.71081e+07	3.20253e+07	216	0.361743	0.0491732
ENSDARP00000027695.4	pep chromosome:GRCz11:24:16983329:17002950:1 gene:ENSDARG00000008292.9 transcript:ENSDART00000023833.6 gene_biotype:protein_coding transcript_biotype:protein_coding gene_symbol:eif2s3 description:eukaryotic translation initiation factor 2, subunit 3 gamma [Source:NCBI gene;Acc:327341]	eif2s3	28	51.189	6.46149e+07	6.65354e+07	7.24173e+07	4.89169e+07	5.43151e+07	5.52631e+07	7.24173e+07	8.55535e+07	221	0.36144	0.0259681
ENSDARP00000123712.1	pep chromosome:GRCz11:17:9963436:9995667:-1 gene:ENSDARG00000058444.9 transcript:ENSDART00000148463.3 gene_biotype:protein_coding transcript_biotype:protein_coding gene_symbol:snx6 description:sorting nexin 6 [Source:ZFIN;Acc:ZDB-GENE-050913-152]	fa55b10	20	46.645	2.3317e+07	2.53997e+07	2.38164e+07	1.67777e+07	1.92399e+07	2.06115e+07	2.53997e+07	3.20076e+07	177	0.36135	0.0325359
ENSDARP00000009096.7	pep chromosome:GRCz11:5:32882688:32887020:1 gene:ENSDARG00000006691.9 transcript:ENSDART00000008807.8 gene_biotype:protein_coding transcript_biotype:protein_coding gene_symbol:rpl12 description:ribosomal protein L12 [Source:ZFIN;Acc:ZDB-GENE-030131-5297]		14	17.675	7.09925e+08	7.86075e+08	7.29244e+08	5.29243e+08	5.84342e+08	6.20862e+08	7.86075e+08	9.90578e+08	238	0.36124	0.0278122
ENSDARP00000028718.6	pep chromosome:GRCz11:22:17606863:17611578:1 gene:ENSDARG00000026183.7 transcript:ENSDART00000035670.7 gene_biotype:protein_coding transcript_biotype:protein_coding gene_symbol:polr2eb description:polymerase (RNA) II (DNA directed) polypeptide E, b [Source:ZFIN;Acc:ZDB-GENE-040801-83]	polr2e	6	24.633	1.02629e+07	8.62885e+06	9.85287e+06	7.61619e+06	7.16568e+06	7.55027e+06	1.02629e+07	1.16401e+07	33	0.36079	0.0279829
ENSDARP00000136016.1_x000D_; ENSDARP00000131485.1	pep chromosome:GRCz11:19:13905083:13923091:-1 gene:ENSDARG00000098813.2 transcript:ENSDART00000158992.2 gene_biotype:protein_coding transcript_biotype:protein_coding gene_symbol:stx12 description:syntaxin 12 [Source:ZFIN;Acc:ZDB-GENE-040625-11]<|>pep chromosome:GRCz11:19:13905068:13923091:-1 gene:ENSDARG00000098813.2 transcript:ENSDART00000169993.2 gene_biotype:protein_coding transcript_biotype:p…	zgc:86632	19	29.96	4.93214e+07	4.27978e+07	3.79042e+07	3.39326e+07	3.2731e+07	3.40694e+07	4.93214e+07	5.3932e+07	104	0.360101	0.0396717
ENSDARP00000034465.6	pep chromosome:GRCz11:23:21278991:21376847:1 gene:ENSDARG00000009549.12 transcript:ENSDART00000033970.7 gene_biotype:protein_coding transcript_biotype:protein_coding gene_symbol:ubr4 description:ubiquitin protein ligase E3 component n-recognin 4 [Source:ZFIN;Acc:ZDB-GENE-090313-341]		27	567.982	433550	385432	497353	313222	353988	354779	497353	587570	83	0.359715	0.0448114
ENSDARP00000102398.3	pep chromosome:GRCz11:13:19283936:19317569:1 gene:ENSDARG00000076815.5 transcript:ENSDART00000111462.5 gene_biotype:protein_coding transcript_biotype:protein_coding gene_symbol:eif3s10 description:eukaryotic translation initiation factor 3, subunit 10 (theta) [Source:NCBI gene;Acc:327515]	eif3a	102	151.2	7.70236e+07	7.51395e+07	7.65928e+07	5.78169e+07	5.88858e+07	6.16556e+07	7.70236e+07	9.46876e+07	798	0.359479	0.0186718
ENSDARP00000120397.1_x000D_; ENSDARP00000041256.5	pep chromosome:GRCz11:13:25397098:25402772:1 gene:ENSDARG00000033285.7 transcript:ENSDART00000132953.2 gene_biotype:protein_coding transcript_biotype:protein_coding gene_symbol:gsto2 description:glutathione S-transferase omega 2 [Source:ZFIN;Acc:ZDB-GENE-041114-67]<|>pep chromosome:GRCz11:13:25396896:25402772:1 gene:ENSDARG00000033285.7 transcript:ENSDART00000041257.7 gene_biotype:protein_coding …		18	27.566	1.34879e+08	1.29578e+08	1.55649e+08	9.94521e+07	1.08501e+08	1.19413e+08	1.55649e+08	1.83883e+08	198	0.359346	0.0397075
ENSDARP00000135348.1	pep chromosome:GRCz11:3:49459828:49504023:-1 gene:ENSDARG00000100349.2 transcript:ENSDART00000168108.2 gene_biotype:protein_coding transcript_biotype:protein_coding gene_symbol:prkacaa description:protein kinase, cAMP-dependent, catalytic, alpha, genome duplicate a [Source:ZFIN;Acc:ZDB-GENE-050114-6]	zgc:158799	14	40.567	1.25865e+07	1.10815e+07	1.29086e+07	8.98727e+06	9.61963e+06	9.88756e+06	1.29086e+07	1.52501e+07	92	0.358223	0.0285269
ENSDARP00000133054.1	pep chromosome:GRCz11:19:18617608:18627025:-1 gene:ENSDARG00000100392.2 transcript:ENSDART00000167971.2 gene_biotype:protein_coding transcript_biotype:protein_coding gene_symbol:rps18 description:ribosomal protein S18 [Source:NCBI gene;Acc:192300]	rps18	30	17.721	8.39067e+08	8.37746e+08	8.7825e+08	6.16048e+08	6.64228e+08	7.16453e+08	8.7825e+08	1.05569e+09	422	0.358112	0.0251367
ENSDARP00000155850.1_x000D_; ENSDARP00000154178.1	pep chromosome:GRCz11:23:39461989:39528154:1 gene:ENSDARG00000011809.9 transcript:ENSDART00000184761.1 gene_biotype:protein_coding transcript_biotype:protein_coding gene_symbol:mical1 description:microtubule associated monooxygenase, calponin and LIM domain containing 1 [Source:NCBI gene;Acc:568573]<|>pep chromosome:GRCz11:23:39481537:39528988:1 gene:ENSDARG00000011809.9 transcript:ENSDART0000018…	mical1	31	137.935	5.15739e+06	5.59128e+06	5.87818e+06	3.70199e+06	4.49668e+06	4.83944e+06	5.87818e+06	7.04589e+06	171	0.357729	0.048879
ENSDARP00000106416.2	pep chromosome:GRCz11:3:26223376:26232773:1 gene:ENSDARG00000087927.3 transcript:ENSDART00000128284.3 gene_biotype:protein_coding transcript_biotype:protein_coding gene_symbol:nudt9 description:nudix (nucleoside diphosphate linked moiety X)-type motif 9 [Source:ZFIN;Acc:ZDB-GENE-040426-2669]	fu33g07	6	36.943	7.73906e+06	7.90212e+06	9.17732e+06	5.94692e+06	6.27613e+06	7.14812e+06	9.17732e+06	1.0842e+07	37	0.35763	0.04032
ENSDARP00000069223.4	pep chromosome:GRCz11:3:40260929:40276071:-1 gene:ENSDARG00000052816.8 transcript:ENSDART00000074737.6 gene_biotype:protein_coding transcript_biotype:protein_coding gene_symbol:shmt1 description:serine hydroxymethyltransferase 1 (soluble) [Source:ZFIN;Acc:ZDB-GENE-040426-1558]		43	53.244	2.72932e+08	2.85161e+08	2.89858e+08	2.05829e+08	2.14119e+08	2.43459e+08	2.89858e+08	3.59348e+08	576	0.357375	0.0282349
ENSDARP00000128168.1	pep chromosome:GRCz11:3:32365811:32401481:1 gene:ENSDARG00000054320.8 transcript:ENSDART00000155967.3 gene_biotype:protein_coding transcript_biotype:protein_coding gene_symbol:ap2a1 description:adaptor related protein complex 2 subunit alpha 1 [Source:ZFIN;Acc:ZDB-GENE-090302-2]		52	105.979	3.67751e+07	3.27984e+07	4.35581e+07	2.83301e+07	2.85323e+07	3.0991e+07	4.35581e+07	5.14593e+07	412	0.356173	0.0486504
ENSDARP00000148772.1	pep chromosome:GRCz11:CHR_ALT_CTG18_1_20:18801688:18820991:1 gene:ENSDARG00000109413.1 transcript:ENSDART00000191837.1 gene_biotype:protein_coding transcript_biotype:protein_coding gene_symbol:arih1 description:ariadne ubiquitin-conjugating enzyme E2 binding protein homolog 1 (Drosophila) [Source:NCBI gene;Acc:327005]		1	61.841	155760	125027	138443	99197.8	106421	121897	155760	163556	44	0.355678	0.0491955
ENSDARP00000042063.6	pep chromosome:GRCz11:1:46404968:46452686:1 gene:ENSDARG00000029133.9 transcript:ENSDART00000042064.8 gene_biotype:protein_coding transcript_biotype:protein_coding gene_symbol:tubgcp3 description:tubulin, gamma complex associated protein 3 [Source:ZFIN;Acc:ZDB-GENE-030616-538]	GCP3	12	102.947	2.64103e+06	2.28929e+06	2.75954e+06	1.86437e+06	1.97235e+06	2.16754e+06	2.75954e+06	3.26011e+06	59	0.355254	0.0380867
ENSDARP00000005715.8	pep chromosome:GRCz11:16:20167811:20194385:1 gene:ENSDARG00000020529.10 transcript:ENSDART00000004031.10 gene_biotype:protein_coding transcript_biotype:protein_coding gene_symbol:hacl1 description:2-hydroxyacyl-CoA lyase 1 [Source:ZFIN;Acc:ZDB-GENE-040426-2058]		5	61.534	1.20414e+06	1.27746e+06	1.33537e+06	958689	946790	1.08239e+06	1.33537e+06	1.6098e+06	26	0.354682	0.0284161
ENSDARP00000141477.2_x000D_; ENSDARP00000113818.1	pep chromosome:GRCz11:CHR_ALT_CTG13_1_11:12606833:12632407:1 gene:ENSDARG00000110334.1 transcript:ENSDART00000160997.2 gene_biotype:protein_coding transcript_biotype:protein_coding gene_symbol:metap1 description:methionyl aminopeptidase 1 [Source:NCBI gene;Acc:503783]<|>pep chromosome:GRCz11:13:12606821:12633160:1 gene:ENSDARG00000033440.10 transcript:ENSDART00000140096.3 gene_biotype:protein_cod…	fc84e12	21	45.363	2.68557e+07	2.73283e+07	3.05447e+07	1.95762e+07	2.2432e+07	2.44349e+07	3.05447e+07	3.60853e+07	160	0.354312	0.041412
ENSDARP00000150112.1	pep chromosome:GRCz11:CHR_ALT_CTG3_2_5:52536254:52603141:1 gene:ENSDARG00000109799.1 transcript:ENSDART00000192040.1 gene_biotype:protein_coding transcript_biotype:protein_coding gene_symbol:slc27a1a description:solute carrier family 27 member 1a [Source:ZFIN;Acc:ZDB-GENE-050320-112]		2	72.027	282879	238377	296710	206403	196892	236210	296710	350532	4	0.353183	0.049066
ENSDARP00000149137.1_x000D_; ENSDARP00000060165.4	pep chromosome:GRCz11:CHR_ALT_CTG18_1_23:21180935:21189706:-1 gene:ENSDARG00000114282.1 transcript:ENSDART00000180639.1 gene_biotype:protein_coding transcript_biotype:protein_coding gene_symbol:got2a description:glutamic-oxaloacetic transaminase 2a, mitochondrial [Source:ZFIN;Acc:ZDB-GENE-040426-2703]<|>pep chromosome:GRCz11:18:21178721:21188768:-1 gene:ENSDARG00000041068.5 transcript:ENSDART0000…	got2a	56	47.557	4.72362e+08	4.10641e+08	4.82856e+08	3.3405e+08	3.67947e+08	3.65931e+08	4.82856e+08	5.70444e+08	667	0.352744	0.0324705
ENSDARP00000066929.6	pep chromosome:GRCz11:4:25173299:25181552:-1 gene:ENSDARG00000045514.7 transcript:ENSDART00000066930.7 gene_biotype:protein_coding transcript_biotype:protein_coding gene_symbol:atp5f1c description:ATP synthase F1 subunit gamma [Source:ZFIN;Acc:ZDB-GENE-030131-8901]	atp5c1	27	32.128	2.75769e+08	2.71213e+08	3.20194e+08	2.05449e+08	2.35301e+08	2.37908e+08	3.20194e+08	3.78276e+08	317	0.352716	0.038674
ENSDARP00000140346.1_x000D_; ENSDARP00000153615.1	pep chromosome:GRCz11:18:911051:951570:1 gene:ENSDARG00000099730.3 transcript:ENSDART00000167229.3 gene_biotype:protein_coding transcript_biotype:protein_coding gene_symbol:pkma description:pyruvate kinase M1/2a [Source:ZFIN;Acc:ZDB-GENE-031201-4]<|>pep chromosome:GRCz11:18:924972:950837:1 gene:ENSDARG00000099730.3 transcript:ENSDART00000193163.1 gene_biotype:protein_coding transcript_biotype:pro…	pkm2a	73	58.021	5.08015e+08	5.58755e+08	5.80058e+08	3.96432e+08	4.49893e+08	4.43489e+08	5.80058e+08	7.0412e+08	869	0.352576	0.0308812
ENSDARP00000051620.5	pep chromosome:GRCz11:5:18925367:18936235:1 gene:ENSDARG00000035608.6 transcript:ENSDART00000051621.6 gene_biotype:protein_coding transcript_biotype:protein_coding gene_symbol:pgam5 description:PGAM family member 5, serine/threonine protein phosphatase, mitochondrial [Source:NCBI gene;Acc:492357]	pgam5	16	32.153	1.89043e+07	1.67991e+07	2.06593e+07	1.39719e+07	1.51369e+07	1.49374e+07	2.06593e+07	2.44068e+07	116	0.351459	0.0356836
ENSDARP00000127882.1	pep chromosome:GRCz11:17:50261603:50285417:1 gene:ENSDARG00000026723.10 transcript:ENSDART00000154503.3 gene_biotype:protein_coding transcript_biotype:protein_coding gene_symbol:syncripl description:synaptotagmin binding, cytoplasmic RNA interacting protein, like [Source:ZFIN;Acc:ZDB-GENE-030131-3104]		19	62.742	2.85709e+07	3.36369e+07	3.60056e+07	2.36697e+07	2.6056e+07	2.70258e+07	3.60056e+07	4.25368e+07	245	0.351274	0.0448971
ENSDARP00000040064.5	pep chromosome:GRCz11:3:23428953:23461954:-1 gene:ENSDARG00000029911.7 transcript:ENSDART00000040065.7 gene_biotype:protein_coding transcript_biotype:protein_coding gene_symbol:casc3 description:casc3 exon junction complex subunit [Source:NCBI gene;Acc:403025]	casc3	2	82.693	475776	512216	527311	363427	394846	431435	527311	645472	10	0.351196	0.032329
ENSDARP00000129339.1_x000D_; ENSDARP00000149720.1	pep chromosome:GRCz11:11:39120306:39148199:1 gene:ENSDARG00000044573.8 transcript:ENSDART00000155746.3 gene_biotype:protein_coding transcript_biotype:protein_coding gene_symbol:cdc42 description:cell division cycle 42 [Source:ZFIN;Acc:ZDB-GENE-030131-8783]<|>pep chromosome:GRCz11:11:39135050:39148198:1 gene:ENSDARG00000044573.8 transcript:ENSDART00000180571.1 gene_biotype:protein_coding transcrip…	cdc42; CDC42; Cdc42_1; cdc42a; LOC101067723; LOC101172972; LOC103046070; LOC106528512; LOC107654387; LOC107756639; LOC108877499; LOC108938226; LOC109891075; LOC112254527; LOC113055466; LOC114435353; LOC114855655; LOC115043060; LOC115150657; LOC115388642; LOC115419450; LOC115583086; LOC115815626; LOC116055515; LOC120065151; Nfu_g_1_007810	10	21.258	6.50673e+07	6.60889e+07	7.16307e+07	4.81523e+07	5.06551e+07	6.09178e+07	7.16307e+07	8.46241e+07	72	0.35058	0.0439455
ENSDARP00000128740.1	pep chromosome:GRCz11:3:41714966:41724932:1 gene:ENSDARG00000059654.7 transcript:ENSDART00000155440.2 gene_biotype:protein_coding transcript_biotype:protein_coding gene_symbol:eif3ba description:eukaryotic translation initiation factor 3, subunit Ba [Source:ZFIN;Acc:ZDB-GENE-030131-2748]	eif3b	34	79.597	6.00875e+07	6.05987e+07	6.68397e+07	4.68416e+07	5.0413e+07	4.9922e+07	6.68397e+07	7.89641e+07	252	0.348599	0.0262423
ENSDARP00000070807.4	pep chromosome:GRCz11:21:37445871:37463555:1 gene:ENSDARG00000054191.6 transcript:ENSDART00000076333.6 gene_biotype:protein_coding transcript_biotype:protein_coding gene_symbol:pgk1 description:phosphoglycerate kinase 1 [Source:ZFIN;Acc:ZDB-GENE-040426-2711]		55	44.704	6.83731e+08	7.69452e+08	7.99609e+08	5.44237e+08	5.76311e+08	6.51362e+08	7.99609e+08	9.6963e+08	820	0.347337	0.0410114
ENSDARP00000055324.5	pep chromosome:GRCz11:21:8341807:8352092:1 gene:ENSDARG00000037962.7 transcript:ENSDART00000055325.7 gene_biotype:protein_coding transcript_biotype:protein_coding gene_symbol:psmb7 description:proteasome 20S subunit beta 7 [Source:ZFIN;Acc:ZDB-GENE-001208-4]	psmb7	10	30.781	5.33686e+07	4.39386e+07	4.6444e+07	3.43259e+07	4.02342e+07	3.84101e+07	5.33686e+07	5.53696e+07	117	0.345923	0.0441228
ENSDARP00000066392.5	pep chromosome:GRCz11:12:19199735:19204444:1 gene:ENSDARG00000092546.4 transcript:ENSDART00000066393.7 gene_biotype:protein_coding transcript_biotype:protein_coding gene_symbol:pdap1a description:pdgfa associated protein 1a [Source:ZFIN;Acc:ZDB-GENE-030131-1693]	slc16a8	11	18.195	1.74357e+08	1.9404e+08	1.73986e+08	1.32699e+08	1.3648e+08	1.591e+08	2.52646e+08	2.44521e+08	129	0.343529	0.0401364
ENSDARP00000139136.1_x000D_; ENSDARP00000131757.1	pep chromosome:GRCz11:17:10074360:10090026:1 gene:ENSDARG00000098367.2 transcript:ENSDART00000166649.2 gene_biotype:protein_coding transcript_biotype:protein_coding gene_symbol:srp54 description:signal recognition particle 54 [Source:ZFIN;Acc:ZDB-GENE-040426-818]<|>pep chromosome:GRCz11:17:10076154:10089405:1 gene:ENSDARG00000098367.2 transcript:ENSDART00000169892.2 gene_biotype:protein_coding tr…	srp54	17	55.716	5.86287e+06	6.52037e+06	5.66666e+06	4.35793e+06	4.68919e+06	5.19381e+06	6.52037e+06	8.21669e+06	82	0.343094	0.0398564
ENSDARP00000151347.1_x000D_; ENSDARP00000120629.1_x000D_; ENSDARP00000143611.1	pep chromosome:GRCz11:9:20554178:20764180:1 gene:ENSDARG00000041728.8 transcript:ENSDART00000183911.1 gene_biotype:protein_coding transcript_biotype:protein_coding gene_symbol:man1a2 description:mannosidase, alpha, class 1A, member 2 [Source:ZFIN;Acc:ZDB-GENE-070912-390]<|>pep chromosome:GRCz11:9:20554896:20765330:1 gene:ENSDARG00000041728.8 transcript:ENSDART00000144248.2 gene_biotype:protein_co…	fj20e02	2	73.109	491069	574105	535947	391125	421401	449174	900659	939488	16	0.343077	0.0365094
ENSDARP00000144303.1_x000D_; ENSDARP00000066897.4	pep chromosome:GRCz11:4:21648010:21652812:-1 gene:ENSDARG00000045487.6 transcript:ENSDART00000174400.2 gene_biotype:protein_coding transcript_biotype:protein_coding gene_symbol:rps16 description:ribosomal protein S16 [Source:ZFIN;Acc:ZDB-GENE-050506-107]<|>pep chromosome:GRCz11:4:21649010:21652643:-1 gene:ENSDARG00000045487.6 transcript:ENSDART00000066898.5 gene_biotype:protein_coding transcript_…	im:6906552	22	16.346	7.94138e+08	7.93997e+08	7.80875e+08	5.63988e+08	6.53596e+08	6.54513e+08	7.94138e+08	1.00056e+09	291	0.343044	0.031308
ENSDARP00000146994.1	pep chromosome:GRCz11:CHR_ALT_CTG23_2_4:19591812:19604337:1 gene:ENSDARG00000117032.1 transcript:ENSDART00000181128.1 gene_biotype:protein_coding transcript_biotype:protein_coding gene_symbol:slmapb description:sarcolemma associated protein b [Source:ZFIN;Acc:ZDB-GENE-040426-809]		41	43.687	7.89911e+07	8.31552e+07	8.23277e+07	5.70532e+07	6.23971e+07	7.44361e+07	8.88194e+07	1.04789e+08	385	0.343029	0.0492289
ENSDARP00000006173.5	pep chromosome:GRCz11:9:29671553:29679172:1 gene:ENSDARG00000005128.9 transcript:ENSDART00000015377.7 gene_biotype:protein_coding transcript_biotype:protein_coding gene_symbol:rnaseh2b description:ribonuclease H2, subunit B [Source:ZFIN;Acc:ZDB-GENE-040426-1090]	rnaseh2b	15	34.366	1.83156e+07	1.75194e+07	1.74816e+07	1.33957e+07	1.3646e+07	1.50371e+07	1.83156e+07	2.20772e+07	116	0.343028	0.027232
ENSDARP00000143528.2	pep chromosome:GRCz11:8:28241100:28256888:-1 gene:ENSDARG00000061204.9 transcript:ENSDART00000175701.2 gene_biotype:protein_coding transcript_biotype:protein_coding gene_symbol:ddx20 description:DEAD (Asp-Glu-Ala-Asp) box polypeptide 20 [Source:NCBI gene;Acc:556273]	si:dkey-193l3.3	16	90.787	7.47983e+06	7.58188e+06	7.3717e+06	5.98109e+06	5.88658e+06	5.85653e+06	7.58188e+06	9.55436e+06	88	0.339891	0.0223844
ENSDARP00000107990.1_x000D_; ENSDARP00000074035.3	pep chromosome:GRCz11:14:21820034:21846181:1 gene:ENSDARG00000057007.6 transcript:ENSDART00000122739.3 gene_biotype:protein_coding transcript_biotype:protein_coding gene_symbol:ctbp1 description:C-terminal binding protein 1 [Source:ZFIN;Acc:ZDB-GENE-010130-1]<|>pep chromosome:GRCz11:CHR_ALT_CTG14_1_14:21822403:21842837:1 gene:ENSDARG00000115804.1 transcript:ENSDART00000079583.5 gene_biotype:prote…		17	48.415	1.49958e+07	1.33762e+07	1.61817e+07	1.13641e+07	1.16125e+07	1.21389e+07	1.61817e+07	1.9117e+07	116	0.339595	0.0369873
ENSDARP00000094231.3	pep chromosome:GRCz11:6:46725540:46735380:-1 gene:ENSDARG00000070471.4 transcript:ENSDART00000103455.4 gene_biotype:protein_coding transcript_biotype:protein_coding gene_symbol:tarbp2 description:TAR (HIV) RNA binding protein 2 [Source:NCBI gene;Acc:336141]		11	37.429	9.7837e+06	1.01557e+07	1.09353e+07	7.51641e+06	8.07101e+06	8.85739e+06	1.09353e+07	1.29189e+07	96	0.338615	0.0368756
ENSDARP00000060504.3	pep chromosome:GRCz11:20:51758426:51831816:-1 gene:ENSDARG00000008184.11 transcript:ENSDART00000060505.6 gene_biotype:protein_coding transcript_biotype:protein_coding gene_symbol:mia3 description:MIA SH3 domain ER export factor 3 [Source:ZFIN;Acc:ZDB-GENE-041014-270]		17	209.459	1.17549e+06	1.23511e+06	1.17563e+06	865663	941677	1.03586e+06	1.23511e+06	1.55643e+06	61	0.338442	0.0352357
ENSDARP00000020770.8	pep chromosome:GRCz11:17:49354343:49407091:-1 gene:ENSDARG00000040492.9 transcript:ENSDART00000021950.10 gene_biotype:protein_coding transcript_biotype:protein_coding gene_symbol:mthfd1b description:methylenetetrahydrofolate dehydrogenase (NADP+ dependent) 1b [Source:ZFIN;Acc:ZDB-GENE-020905-4]		88	100.458	1.95196e+08	1.94562e+08	2.08672e+08	1.43972e+08	1.61032e+08	1.69642e+08	2.08672e+08	2.46524e+08	994	0.336922	0.0353945
ENSDARP00000153932.1	pep chromosome:GRCz11:1:26467232:26509316:1 gene:ENSDARG00000019581.10 transcript:ENSDART00000193833.1 gene_biotype:protein_coding transcript_biotype:protein_coding gene_symbol:uso1 description:USO1 vesicle transport factor [Source:ZFIN;Acc:ZDB-GENE-040426-688]	vdp	33	106.425	1.64293e+07	1.59363e+07	1.69342e+07	1.18688e+07	1.2916e+07	1.43592e+07	1.69342e+07	2.00822e+07	212	0.336742	0.0377257
ENSDARP00000072590.3	pep chromosome:GRCz11:6:38773376:38790064:1 gene:ENSDARG00000055737.5 transcript:ENSDART00000078128.4 gene_biotype:protein_coding transcript_biotype:protein_coding gene_symbol:ube3a description:ubiquitin protein ligase E3A [Source:ZFIN;Acc:ZDB-GENE-041114-190]		19	97.51	4.60279e+06	4.15861e+06	4.86225e+06	3.51146e+06	3.81197e+06	3.47637e+06	4.86225e+06	5.74423e+06	71	0.333348	0.0372635
ENSDARP00000071848.5	pep chromosome:GRCz11:21:26665014:26677834:-1 gene:ENSDARG00000055076.7 transcript:ENSDART00000077381.6 gene_biotype:protein_coding transcript_biotype:protein_coding gene_symbol:nxf1 description:nuclear RNA export factor 1 [Source:ZFIN;Acc:ZDB-GENE-030131-2585]	nxf1	9	71.518	1.50238e+06	1.41671e+06	1.64e+06	1.10571e+06	1.23579e+06	1.27807e+06	1.64e+06	1.93749e+06	24	0.333041	0.0411858
ENSDARP00000008006.9_x000D_; ENSDARP00000127134.1	pep chromosome:GRCz11:12:48419810:48467781:-1 gene:ENSDARG00000002916.10 transcript:ENSDART00000014190.9 gene_biotype:protein_coding transcript_biotype:protein_coding gene_symbol:sec31b description:SEC31 homolog B, COPII coat complex component [Source:ZFIN;Acc:ZDB-GENE-060418-2]<|>pep chromosome:GRCz11:12:48419226:48467733:-1 gene:ENSDARG00000002916.10 transcript:ENSDART00000153126.3 gene_biotype…		34	126.613	2.29625e+07	2.1239e+07	2.31032e+07	1.71231e+07	1.80617e+07	1.82383e+07	2.31032e+07	2.7294e+07	252	0.332748	0.0289165
ENSDARP00000052502.4	pep chromosome:GRCz11:19:22759116:22843480:-1 gene:ENSDARG00000036158.5 transcript:ENSDART00000052503.5 gene_biotype:protein_coding transcript_biotype:protein_coding gene_symbol:nudcd1 description:NudC domain containing 1 [Source:NCBI gene;Acc:553654]		23	65.839	2.8704e+07	2.62545e+07	2.40423e+07	1.91867e+07	2.17769e+07	2.17178e+07	2.8704e+07	3.30848e+07	175	0.332536	0.0446023
ENSDARP00000012447.6	pep chromosome:GRCz11:5:23913585:23926519:1 gene:ENSDARG00000002479.8 transcript:ENSDART00000015401.7 gene_biotype:protein_coding transcript_biotype:protein_coding gene_symbol:ercc6l description:excision repair cross-complementation group 6-like [Source:NCBI gene;Acc:100005291]	ercc6l	20	163.127	3.39047e+06	3.34443e+06	3.65081e+06	2.51368e+06	2.7974e+06	2.95472e+06	3.65081e+06	4.31305e+06	106	0.331519	0.0382665
ENSDARP00000121850.1	pep chromosome:GRCz11:5:23641833:23675222:-1 gene:ENSDARG00000062192.7 transcript:ENSDART00000135153.2 gene_biotype:protein_coding transcript_biotype:protein_coding gene_symbol:tbc1d8b description:TBC1 domain family member 8B [Source:NCBI gene;Acc:566657]	tbc1d8b	13	126.658	2.10549e+06	2.14088e+06	2.54054e+06	1.68454e+06	1.91106e+06	1.78684e+06	2.54054e+06	3.00138e+06	82	0.33112	0.0482098
ENSDARP00000146930.1	pep chromosome:GRCz11:CHR_ALT_CTG17_1_12:21141043:21168476:1 gene:ENSDARG00000116450.1 transcript:ENSDART00000182799.1 gene_biotype:protein_coding transcript_biotype:protein_coding gene_symbol:pygb description:phosphorylase, glycogen; brain [Source:ZFIN;Acc:ZDB-GENE-040928-2]		74	97.366	9.63465e+07	9.15721e+07	1.04799e+08	7.27742e+07	8.18501e+07	7.81394e+07	1.04799e+08	1.23809e+08	811	0.330079	0.0375119
ENSDARP00000060309.6	pep chromosome:GRCz11:11:13207898:13213059:1 gene:ENSDARG00000070083.6 transcript:ENSDART00000060310.7 gene_biotype:protein_coding transcript_biotype:protein_coding gene_symbol:atp5f1b description:ATP synthase F1 subunit beta [Source:ZFIN;Acc:ZDB-GENE-030131-124]	atp5b	74	55.096	1.25942e+09	1.22993e+09	1.44927e+09	9.8974e+08	1.06624e+09	1.07505e+09	1.44927e+09	1.71216e+09	1310	0.328201	0.0413436
ENSDARP00000141827.1	pep chromosome:GRCz11:10:3366103:3394256:-1 gene:ENSDARG00000075446.6 transcript:ENSDART00000158315.3 gene_biotype:protein_coding transcript_biotype:protein_coding gene_symbol:naa25 description:N(alpha)-acetyltransferase 25, NatB auxiliary subunit [Source:ZFIN;Acc:ZDB-GENE-041111-190]		11	111.595	2.28571e+06	2.01517e+06	2.33306e+06	1.66488e+06	1.83089e+06	1.78403e+06	2.33306e+06	2.75626e+06	57	0.327554	0.0395438
ENSDARP00000045893.5_x000D_; ENSDARP00000155352.1	pep chromosome:GRCz11:1:51712869:51720633:-1 gene:ENSDARG00000018891.11 transcript:ENSDART00000045894.7 gene_biotype:protein_coding transcript_biotype:protein_coding gene_symbol:rnaseh2a description:ribonuclease H2, subunit A [Source:ZFIN;Acc:ZDB-GENE-040426-976]<|>pep chromosome:GRCz11:1:51712870:51719110:-1 gene:ENSDARG00000018891.11 transcript:ENSDART00000190574.1 gene_biotype:protein_coding t…		13	34.192	1.74933e+07	1.68008e+07	1.79947e+07	1.26324e+07	1.38127e+07	1.53682e+07	1.79947e+07	2.12589e+07	95	0.326607	0.0436085
ENSDARP00000121489.1	pep chromosome:GRCz11:17:12658411:12675267:1 gene:ENSDARG00000043928.5 transcript:ENSDART00000139918.2 gene_biotype:protein_coding transcript_biotype:protein_coding gene_symbol:gpn1 description:GPN-loop GTPase 1 [Source:ZFIN;Acc:ZDB-GENE-040801-154]		5	44.619	3.19124e+06	3.38371e+06	2.80088e+06	2.46672e+06	2.5065e+06	2.48342e+06	3.38371e+06	4.264e+06	28	0.326	0.0414886
ENSDARP00000060688.2_x000D_; ENSDARP00000155149.1	pep chromosome:GRCz11:20:46523078:46534179:-1 gene:ENSDARG00000041397.5 transcript:ENSDART00000060689.5 gene_biotype:protein_coding transcript_biotype:protein_coding gene_symbol:eif2b2 description:eukaryotic translation initiation factor 2B, subunit 2 beta [Source:ZFIN;Acc:ZDB-GENE-040426-2605]<|>pep chromosome:GRCz11:CHR_ALT_CTG20_1_19:46510879:46521801:-1 gene:ENSDARG00000114220.1 transcript:EN…	zgc:77512	15	39.334	1.62371e+07	1.61145e+07	1.78844e+07	1.26602e+07	1.31934e+07	1.42992e+07	1.78844e+07	2.11286e+07	109	0.323434	0.0388338
ENSDARP00000117697.1	pep chromosome:GRCz11:6:33911154:33916788:-1 gene:ENSDARG00000039208.9 transcript:ENSDART00000138488.3 gene_biotype:protein_coding transcript_biotype:protein_coding gene_symbol:nasp description:nuclear autoantigenic sperm protein (histone-binding) [Source:ZFIN;Acc:ZDB-GENE-030131-5511]	wu:fd20g12	95	67.957	5.26546e+08	5.98027e+08	5.57598e+08	4.06226e+08	4.60944e+08	4.78858e+08	5.98027e+08	7.53608e+08	1268	0.323175	0.0464697
ENSDARP00000051606.3	pep chromosome:GRCz11:5:20443888:20446082:-1 gene:ENSDARG00000035596.5 transcript:ENSDART00000051607.4 gene_biotype:protein_coding transcript_biotype:protein_coding gene_symbol:ISCU description:si:ch211-191d15.2 [Source:ZFIN;Acc:ZDB-GENE-040724-113]		9	17.748	8.84788e+06	8.46001e+06	8.41493e+06	6.6167e+06	6.49113e+06	7.50422e+06	8.84788e+06	1.06609e+07	58	0.32222	0.0389586
ENSDARP00000123109.1	pep chromosome:GRCz11:6:58921240:58975010:-1 gene:ENSDARG00000034396.10 transcript:ENSDART00000144911.3 gene_biotype:protein_coding transcript_biotype:protein_coding gene_symbol:mars1 description:methionyl-tRNA synthetase 1 [Source:ZFIN;Acc:ZDB-GENE-030219-83]		29	106.69	9.74104e+06	9.86528e+06	1.13058e+07	7.81115e+06	8.42849e+06	8.45763e+06	1.13058e+07	1.33566e+07	181	0.321454	0.0426153
ENSDARP00000013230.7	pep chromosome:GRCz11:12:28773589:28794957:-1 gene:ENSDARG00000012981.11 transcript:ENSDART00000020667.9 gene_biotype:protein_coding transcript_biotype:protein_coding gene_symbol:osbpl7 description:oxysterol binding protein-like 7 [Source:ZFIN;Acc:ZDB-GENE-041010-212]		12	100.621	2.56264e+06	2.48925e+06	2.27152e+06	1.80506e+06	2.04995e+06	2.01005e+06	2.56264e+06	3.13685e+06	46	0.320712	0.0426349
ENSDARP00000141617.1_x000D_; ENSDARP00000138386.1	pep chromosome:GRCz11:22:3156386:3159183:1 gene:ENSDARG00000100588.2 transcript:ENSDART00000161212.2 gene_biotype:protein_coding transcript_biotype:protein_coding gene_symbol:rpl36 description:ribosomal protein L36 [Source:NCBI gene;Acc:405888]<|>pep chromosome:GRCz11:22:3153876:3159456:1 gene:ENSDARG00000100588.2 transcript:ENSDART00000163327.2 gene_biotype:protein_coding transcript_biotype:prot…	rpl36	17	12.172	1.03755e+09	1.22852e+09	1.05227e+09	8.41623e+08	9.24727e+08	8.87291e+08	1.22852e+09	1.54813e+09	238	0.319261	0.0476642
ENSDARP00000093277.3	pep chromosome:GRCz11:1:26660369:26664840:-1 gene:ENSDARG00000023330.10 transcript:ENSDART00000102500.5 gene_biotype:protein_coding transcript_biotype:protein_coding gene_symbol:anp32b description:acidic (leucine-rich) nuclear phosphoprotein 32 family, member B [Source:ZFIN;Acc:ZDB-GENE-030131-719]	cb908	16	29.455	1.52052e+08	1.56158e+08	1.49342e+08	1.12764e+08	1.26856e+08	1.28108e+08	1.56158e+08	1.96784e+08	175	0.317445	0.0386065
ENSDARP00000011011.6	pep chromosome:GRCz11:3:29640996:29654922:1 gene:ENSDARG00000021257.11 transcript:ENSDART00000011052.9 gene_biotype:protein_coding transcript_biotype:protein_coding gene_symbol:eif3d description:eukaryotic translation initiation factor 3, subunit D [Source:NCBI gene;Acc:336498]	eif3d	39	64.049	7.30203e+07	8.11415e+07	7.90117e+07	5.89059e+07	6.19294e+07	6.64884e+07	8.11415e+07	1.02251e+08	314	0.316222	0.0412854
[truncated: 128 more rows]

## Sheet: B
B Non-significant hits (p-value > 0.05) identified by mass spectrometry in 5 hpf embryos expressing act2b:3xflag-sfGFP-eIF4E1c. Normalized area is colored based on values (red-green-yellow from high to low values). Log2FC is colored from red (high) to low (blue). Contaminants were removed from the list. Mw: molecular weight, PSM: peptide-spectrum match; FC: fold change.
[truncated: 3,201 more rows]

[truncated: 2 more sheets: C, D]
