# Supplementary material for: eIF4E1b is a non-canonical eIF4E protecting maternal dormant mRNAs
Source: EMBO Rep. 2023 Dec 14;25(1):23. doi: 10.1038/s44319-023-00006-4 (PMC10883267; doi:10.1038/s44319-023-00006-4)
Supplement: Supplementary file 8 — Dataset EV6 [file 44319_2023_6_MOESM8_ESM.xlsx]

## Sheet: Legend
Dataset EV6. Proteins identified by mass spectrometry in high ziwi:GFP-expressing gonads isolated from eif4e1b mutant (eif4e1b -/-) and wild-type (WT) juvenile fish.
A Significant hits (p-value < 0.05) identified by mass spectrometry in high ziwi:GFP-expressing gonads isolated from eif4e1b mutant (eif4e1b -/-) and wild-type (WT) juvenile fish. Normalized area is colored based on values (red-green-yellow from high to low values). Log2FC is colored from red (high) to low (blue). Contaminants were removed from the list. Mw: molecular weight, PSM: peptide-spectru…
B Non-significant hits (p-value > 0.05) identified by mass spectrometry in high ziwi:GFP-expressing gonads isolated from eif4e1b mutant (eif4e1b -/-) and wild-type (WT) juvenile fish. Normalized area is colored based on values (red-green-yellow from high to low values). Log2FC is colored from red (high) to low (blue). Contaminants were removed from the list. Mw: molecular weight, PSM: peptide-spe…

## Sheet: A
A Significant hits (p-value < 0.05) identified by mass spectrometry in high ziwi:GFP-expressing gonads isolated from eif4e1b mutant (eif4e1b -/-) and wild-type (WT) juvenile fish. Normalized area is colored based on values (red-green-yellow from high to low values). Log2FC is colored from red (high) to low (blue). Contaminants were removed from the list. Mw: molecular weight, PSM: peptide-spectru…
						Normalized area
Accession		Description	Genes	Quantified peptides	Mw (KDa)	eif4e1b-/- 1	eif4e1b-/- 2	eif4e1b-/- 3	WT 1	WT 2	WT 3	Max Imputed Normalised apQuant Areas	Max apQuant Areas	MaxPSMs	Log2 FC eIF4E1b/WT	P-value
ENSDARP00000122552.1		pep chromosome:GRCz11:13:15685437:15702672:-1 gene:ENSDARG00000069752.7 transcript:ENSDART00000144445.2 gene_biotype:protein_coding transcript_biotype:protein_coding gene_symbol:ckba description:creatine kinase, brain a [Source:ZFIN;Acc:ZDB-GENE-060929-902]		1	29.406	2.80932e+06	5.97482e+06	1.08542e+06	106829	125585	164516	5.97482e+06	6.10143e+06	69	4.33699	0.000315029
ENSDARP00000116735.1		pep chromosome:GRCz11:3:24094643:24111412:1 gene:ENSDARG00000006786.12 transcript:ENSDART00000131509.2 gene_biotype:protein_coding transcript_biotype:protein_coding gene_symbol:copz2 description:coatomer protein complex, subunit zeta 2 [Source:ZFIN;Acc:ZDB-GENE-000406-5]		2	19.803	1.04033e+07	6.23279e+06	5.54477e+06	106829	3.8022e+06	114609	1.04033e+07	9.27633e+06	5	4.30499	0.0191843
ENSDARP00000140675.1		pep chromosome:GRCz11:13:24918096:25198025:-1 gene:ENSDARG00000039429.8 transcript:ENSDART00000159585.2 gene_biotype:protein_coding transcript_biotype:protein_coding gene_symbol:adka description:adenosine kinase a [Source:ZFIN;Acc:ZDB-GENE-030425-3]	adk	2	38.522	3.41761e+06	4.36844e+06	2.25281e+06	65542.6	94755.6	1.03148e+06	4.36844e+06	4.46101e+06	22	4.11939	0.00638808
ENSDARP00000119359.1		pep chromosome:GRCz11:8:23194266:23210572:1 gene:ENSDARG00000027154.8 transcript:ENSDART00000144855.2 gene_biotype:protein_coding transcript_biotype:protein_coding gene_symbol:tpd52l2a description:tpd52 like 2a [Source:ZFIN;Acc:ZDB-GENE-030131-7047]	fk69c03	1	21.762	4.94731e+06	2.05903e+06	3.46355e+06	694075	125585	114609	4.94731e+06	4.41137e+06	9	3.92872	0.00170594
ENSDARP00000019395.7		pep chromosome:GRCz11:9:9969987:9977900:-1 gene:ENSDARG00000006220.12 transcript:ENSDART00000010246.9 gene_biotype:protein_coding transcript_biotype:protein_coding gene_symbol:ugt1a1 description:UDP glucuronosyltransferase 1 family, polypeptide A1 [Source:ZFIN;Acc:ZDB-GENE-071004-4]	ugt1a1	4	59.302	1.45592e+07	1.36739e+07	4.83432e+06	506974	1.02097e+06	1.06733e+06	1.45592e+07	1.39636e+07	9	3.58886	0.000401978
ENSDARP00000142481.1		pep chromosome:GRCz11:7:6409215:6409499:-1 gene:ENSDARG00000105471.2 transcript:ENSDART00000173419.2 gene_biotype:protein_coding transcript_biotype:protein_coding gene_symbol:si:ch73-368j24.1 description:si:ch73-368j24.1 [Source:ZFIN;Acc:ZDB-GENE-160113-131]	si:ch73-368j24.1	2	10.599	1.7319e+06	2.48217e+06	1.5335e+06	106829	395340	114609	2.48217e+06	2.53477e+06	7	3.47048	0.000590575
ENSDARP00000154152.1		pep chromosome:GRCz11:16:12669765:12689080:-1 gene:ENSDARG00000090560.4 transcript:ENSDART00000184587.1 gene_biotype:protein_coding transcript_biotype:protein_coding gene_symbol:mfap5 description:microfibril associated protein 5 [Source:ZFIN;Acc:ZDB-GENE-100922-279]		2	15.434	150797	3.42664e+06	3.71731e+06	106829	125585	114609	3.71731e+06	4.16571e+06	2	3.42894	0.0293027
ENSDARP00000131118.1		pep chromosome:GRCz11:23:35426404:35461519:1 gene:ENSDARG00000104936.2 transcript:ENSDART00000164658.2 gene_biotype:protein_coding transcript_biotype:protein_coding gene_symbol:si:ch211-225h24.2 description:si:ch211-225h24.2 [Source:ZFIN;Acc:ZDB-GENE-030131-1581]		2	25.655	1.34287e+06	1.62627e+06	2.859e+06	196236	125585	205567	2.859e+06	3.20386e+06	2	3.42244	6.6533e-05
ENSDARP00000139130.1		pep chromosome:GRCz11:22:11617520:11626018:-1 gene:ENSDARG00000079296.6 transcript:ENSDART00000160085.2 gene_biotype:protein_coding transcript_biotype:protein_coding gene_symbol:gcga description:glucagon a [Source:ZFIN;Acc:ZDB-GENE-010219-1]	gcg	2	19.381	348959	5.84976e+06	1.71447e+06	106829	257153	114609	5.84976e+06	5.97371e+06	4	3.3728	0.0141839
ENSDARP00000112954.1_x000D_; ENSDARP00000152247.1		pep chromosome:GRCz11:16:29650698:29684193:1 gene:ENSDARG00000020890.8 transcript:ENSDART00000137153.2 gene_biotype:protein_coding transcript_biotype:protein_coding gene_symbol:tmod4 description:tropomodulin 4 (muscle) [Source:ZFIN;Acc:ZDB-GENE-991019-9]<|>pep chromosome:GRCz11:16:29663809:29684858:1 gene:ENSDARG00000020890.8 transcript:ENSDART00000191336.1 gene_biotype:protein_coding transcript_…	Sk-Tmod	2	38.67	1.38754e+06	749101	1.45033e+06	106829	125585	114609	1.45033e+06	1.62527e+06	2	3.31241	3.15792e-05
ENSDARP00000102576.3		pep chromosome:GRCz11:19:1878500:1881108:1 gene:ENSDARG00000076406.4 transcript:ENSDART00000113392.4 gene_biotype:protein_coding transcript_biotype:protein_coding gene_symbol:ggcta description:gamma-glutamylcyclotransferase a [Source:ZFIN;Acc:ZDB-GENE-081104-129]	si:ch211-149a19.5	1	19.359	2.9918e+06	2.35379e+06	3.00393e+06	106829	125585	1.61497e+06	3.00393e+06	3.36628e+06	2	3.31041	0.0168557
ENSDARP00000045123.6		pep chromosome:GRCz11:21:40712757:40717678:-1 gene:ENSDARG00000032296.7 transcript:ENSDART00000045124.7 gene_biotype:protein_coding transcript_biotype:protein_coding gene_symbol:pomp description:proteasome maturation protein [Source:ZFIN;Acc:ZDB-GENE-040801-10]	zgc:92775	4	15.958	1.54902e+07	1.03813e+07	1.22152e+07	973807	1.89122e+06	1.10215e+06	1.54902e+07	1.38122e+07	2	3.30615	4.2034e-05
ENSDARP00000112741.1		pep chromosome:GRCz11:2:26637413:26642831:-1 gene:ENSDARG00000061490.8 transcript:ENSDART00000132854.2 gene_biotype:protein_coding transcript_biotype:protein_coding gene_symbol:u2surp description:U2 snRNP-associated SURP domain containing [Source:ZFIN;Acc:ZDB-GENE-070912-400]		1	31.216	2.89561e+06	1.11262e+06	3.28662e+06	523821	193472	114609	3.28662e+06	3.68307e+06	5	3.27743	0.0023684
ENSDARP00000134433.2		pep chromosome:GRCz11:2:38039857:38054482:1 gene:ENSDARG00000038716.7 transcript:ENSDART00000159951.2 gene_biotype:protein_coding transcript_biotype:protein_coding gene_symbol:casq1a description:calsequestrin 1a [Source:ZFIN;Acc:ZDB-GENE-040801-139]	bZ1G18.2	5	63.799	1.36143e+07	8.48477e+06	1.72553e+07	2.81185e+06	646069	1.28533e+06	1.72553e+07	1.93367e+07	5	3.24583	0.00110272
ENSDARP00000133042.1		pep chromosome:GRCz11:18:50707179:50709715:1 gene:ENSDARG00000103032.2 transcript:ENSDART00000160206.2 gene_biotype:protein_coding transcript_biotype:protein_coding gene_symbol:rap2b description:RAP2B, member of RAS oncogene family [Source:ZFIN;Acc:ZDB-GENE-040426-2818]	wu:fi34c06	2	20.318	2.88018e+06	4.02701e+06	3.09828e+06	106829	831960	504668	4.02701e+06	4.11234e+06	8	3.21532	0.00433001
ENSDARP00000140742.1_x000D_; ENSDARP00000153967.1_x000D_; ENSDARP00000145933.1		pep chromosome:GRCz11:24:31374385:31402648:1 gene:ENSDARG00000104177.2 transcript:ENSDART00000163162.2 gene_biotype:protein_coding transcript_biotype:protein_coding gene_symbol:cpne3 description:copine III [Source:ZFIN;Acc:ZDB-GENE-040426-763]<|>pep chromosome:GRCz11:CHR_ALT_CTG24_1_19:31381592:31404346:1 gene:ENSDARG00000110868.1 transcript:ENSDART00000192600.1 gene_biotype:protein_coding transc…	zgc:55622	1	59.817	659721	935918	664085	180660	28651.3	114959	935918	955750	20	3.14284	0.00304107
ENSDARP00000096449.5		pep chromosome:GRCz11:24:38301080:38348295:1 gene:ENSDARG00000021265.9 transcript:ENSDART00000105672.5 gene_biotype:protein_coding transcript_biotype:protein_coding gene_symbol:mybpc2b description:myosin binding protein C, fast type b [Source:ZFIN;Acc:ZDB-GENE-050320-80]		9	124.615	1.86551e+06	1.5747e+06	2.3622e+06	223686	222657	212201	2.3622e+06	2.64714e+06	9	3.11961	8.01849e-06
ENSDARP00000128369.3		pep chromosome:GRCz11:22:19365289:19367357:1 gene:ENSDARG00000093415.3 transcript:ENSDART00000153630.3 gene_biotype:protein_coding transcript_biotype:protein_coding gene_symbol:si:dkey-21e2.12 description:si:dkey-21e2.12 [Source:ZFIN;Acc:ZDB-GENE-050208-697]		1	31.854	1.27175e+06	3.74538e+06	4.04835e+06	257729	125585	960128	4.04835e+06	4.53668e+06	3	3.09243	0.00873226
ENSDARP00000063816.6		pep chromosome:GRCz11:8:14180064:14184423:-1 gene:ENSDARG00000043467.7 transcript:ENSDART00000063817.7 gene_biotype:protein_coding transcript_biotype:protein_coding gene_symbol:ndufb11 description:NADH:ubiquinone oxidoreductase subunit B11 [Source:ZFIN;Acc:ZDB-GENE-050309-25]	im:6897973	1	16.791	1.98997e+06	2.69246e+06	2.03548e+06	106829	125585	1.3536e+06	2.69246e+06	2.74951e+06	2	3.07671	0.0175357
ENSDARP00000131710.1		pep chromosome:GRCz11:14:81919:84967:1 gene:ENSDARG00000104388.2 transcript:ENSDART00000171444.2 gene_biotype:protein_coding transcript_biotype:protein_coding gene_symbol:stag3 description:stromal antigen 3 [Source:ZFIN;Acc:ZDB-GENE-140106-130]		2	47.305	2.02017e+06	2.21961e+06	1.08493e+06	215952	104603	370558	2.21961e+06	2.26664e+06	3	3.06095	0.000959457
ENSDARP00000068550.6		pep chromosome:GRCz11:CHR_ALT_CTG13_1_24:22469236:22549360:1 gene:ENSDARG00000116388.1 transcript:ENSDART00000074061.6 gene_biotype:protein_coding transcript_biotype:protein_coding gene_symbol:ldb3a description:LIM domain binding 3a [Source:ZFIN;Acc:ZDB-GENE-040121-6]		2	69.263	1.45824e+06	603460	1.47026e+06	330038	113926	60181	1.47026e+06	1.6476e+06	2	3.0531	0.00386558
ENSDARP00000110377.1_x000D_; ENSDARP00000153256.1		pep chromosome:GRCz11:6:55032534:55082533:1 gene:ENSDARG00000003081.9 transcript:ENSDART00000122794.3 gene_biotype:protein_coding transcript_biotype:protein_coding gene_symbol:mybphb description:myosin binding protein Hb [Source:ZFIN;Acc:ZDB-GENE-030131-9794]<|>pep chromosome:GRCz11:6:55032534:55082533:1 gene:ENSDARG00000003081.9 transcript:ENSDART00000183742.1 gene_biotype:protein_coding transcr…	cb36	22	57.112	2.7366e+07	1.56895e+07	3.99948e+07	5.11013e+06	1.92816e+06	3.20437e+06	3.99948e+07	4.48191e+07	25	3.02905	0.000654608
ENSDARP00000093850.3		pep chromosome:GRCz11:11:35744918:35756468:-1 gene:ENSDARG00000070318.4 transcript:ENSDART00000103076.4 gene_biotype:protein_coding transcript_biotype:protein_coding gene_symbol:arl8bb description:ADP-ribosylation factor-like 8Bb [Source:ZFIN;Acc:ZDB-GENE-080516-10]		1	21.519	1.94477e+06	2.2029e+06	1.42521e+06	106829	125585	846582	2.2029e+06	2.24958e+06	3	3.02345	0.00823363
ENSDARP00000154670.1		pep chromosome:GRCz11:CHR_ALT_CTG24_2_3:24036289:24039070:-1 gene:ENSDARG00000114098.1 transcript:ENSDART00000192656.1 gene_biotype:protein_coding transcript_biotype:protein_coding gene_symbol:lyz description:lysozyme [Source:ZFIN;Acc:ZDB-GENE-020515-2]		8	17.192	1.72325e+08	8.83351e+07	9.2063e+07	1.04968e+07	1.24456e+07	2.071e+07	1.72325e+08	1.53657e+08	12	3.00559	0.000197613
ENSDARP00000154767.1		pep chromosome:GRCz11:CHR_ALT_CTG24_1_22:40726001:40747194:-1 gene:ENSDARG00000114591.1 transcript:ENSDART00000188194.1 gene_biotype:protein_coding transcript_biotype:protein_coding gene_symbol:CU633479.4 description:myosin-7-like [Source:NCBI gene;Acc:100329748]		1	224.643	2.56529e+06	988268	2.70325e+06	610619	291747	75336.1	2.70325e+06	3.02932e+06	76	2.99872	0.00953355
ENSDARP00000029090.8		pep chromosome:GRCz11:20:43925266:43968859:1 gene:ENSDARG00000070584.8 transcript:ENSDART00000037379.11 gene_biotype:protein_coding transcript_biotype:protein_coding gene_symbol:clic5b description:chloride intracellular channel 5b [Source:ZFIN;Acc:ZDB-GENE-040426-2542]		4	45.232	7.54606e+06	2.63072e+06	1.28908e+06	106829	372606	1.40344e+06	7.54606e+06	6.7286e+06	11	2.94649	0.0293481
ENSDARP00000101690.3		pep chromosome:GRCz11:9:25096636:25171412:1 gene:ENSDARG00000078778.5 transcript:ENSDART00000108629.4 gene_biotype:protein_coding transcript_biotype:protein_coding gene_symbol:lrch1 description:leucine-rich repeats and calponin homology (CH) domain containing 1 [Source:ZFIN;Acc:ZDB-GENE-030131-1783]		2	80.439	573300	581609	778096	56488.2	125585	81642	778096	871954	2	2.93574	0.000112292
ENSDARP00000053891.5		pep chromosome:GRCz11:3:1228132:1232384:-1 gene:ENSDARG00000074266.4 transcript:ENSDART00000053892.7 gene_biotype:protein_coding transcript_biotype:protein_coding gene_symbol:si:ch1073-314i13.4 description:si:ch1073-314i13.4 [Source:ZFIN;Acc:ZDB-GENE-120214-41]		1	12.582	834872	955256	754590	106829	125585	114609	955256	975498	2	2.87082	7.65654e-06
ENSDARP00000035181.6_x000D_; ENSDARP00000121128.1		pep chromosome:GRCz11:7:39446247:39460048:1 gene:ENSDARG00000068457.7 transcript:ENSDART00000033610.7 gene_biotype:protein_coding transcript_biotype:protein_coding gene_symbol:tnnt3b description:troponin T type 3b (skeletal, fast) [Source:ZFIN;Acc:ZDB-GENE-030520-2]<|>pep chromosome:GRCz11:7:39444875:39460363:1 gene:ENSDARG00000068457.7 transcript:ENSDART00000142946.4 gene_biotype:protein_coding …	b44	14	33.578	2.00697e+08	1.21113e+08	1.87709e+08	4.9879e+07	9.13636e+06	2.87277e+07	2.00697e+08	2.10351e+08	25	2.81503	0.00373366
ENSDARP00000106440.2_x000D_; ENSDARP00000051361.6		pep chromosome:GRCz11:5:32221755:32233860:1 gene:ENSDARG00000035438.9 transcript:ENSDART00000125917.4 gene_biotype:protein_coding transcript_biotype:protein_coding gene_symbol:myhc4 description:myosin heavy chain 4 [Source:ZFIN;Acc:ZDB-GENE-030131-6206]<|>pep chromosome:GRCz11:5:32222303:32233860:1 gene:ENSDARG00000035438.9 transcript:ENSDART00000051362.7 gene_biotype:protein_coding transcript_bi…	fi38g05	4	222.038	8.98132e+06	4.48897e+06	7.20954e+06	995633	680960	1.23063e+06	8.98132e+06	8.07918e+06	438	2.81483	0.000186404
ENSDARP00000148606.1_x000D_; ENSDARP00000124022.1		pep chromosome:GRCz11:15:26540981:26549693:-1 gene:ENSDARG00000061383.8 transcript:ENSDART00000186432.1 gene_biotype:protein_coding transcript_biotype:protein_coding gene_symbol:serpinf2b description:serpin peptidase inhibitor, clade F (alpha-2 antiplasmin, pigment epithelium derived factor), member 2b [Source:ZFIN;Acc:ZDB-GENE-061215-114]<|>pep chromosome:GRCz11:15:26541019:26552393:-1 gene:ENSD…		2	52.987	1.17759e+06	1.59562e+06	2.98187e+06	260012	253920	245212	2.98187e+06	3.34156e+06	3	2.81166	0.000205632
ENSDARP00000114812.2		pep chromosome:GRCz11:20:34388425:34399442:1 gene:ENSDARG00000042057.9 transcript:ENSDART00000146924.4 gene_biotype:protein_coding transcript_biotype:protein_coding gene_symbol:trmt1l description:tRNA methyltransferase 1-like [Source:ZFIN;Acc:ZDB-GENE-041014-189]		31	77.521	4.76531e+07	3.20409e+07	2.69177e+07	4.92681e+06	4.22538e+06	5.93937e+06	4.76531e+07	4.24908e+07	38	2.79226	5.97232e-05
ENSDARP00000133867.1		pep chromosome:GRCz11:5:1589458:1611199:1 gene:ENSDARG00000104722.3 transcript:ENSDART00000167473.3 gene_biotype:protein_coding transcript_biotype:protein_coding gene_symbol:myl2a description:myosin, light chain 2a, regulatory, cardiac, slow [Source:ZFIN;Acc:ZDB-GENE-120917-2]		2	19.154	614555	1.0975e+06	2.23587e+06	320471	125585	114609	2.23587e+06	2.50557e+06	3	2.78429	0.00310955
ENSDARP00000033243.3		pep chromosome:GRCz11:19:37120491:37134211:1 gene:ENSDARG00000023989.4 transcript:ENSDART00000032341.4 gene_biotype:protein_coding transcript_biotype:protein_coding gene_symbol:pef1 description:penta-EF-hand domain containing 1 [Source:NCBI gene;Acc:445249]	pef1	2	29.406	1.92883e+06	2.12598e+06	2.06443e+06	529341	76103.9	658892	2.12598e+06	2.31345e+06	2	2.77237	0.0128824
ENSDARP00000023063.8		pep chromosome:GRCz11:12:15008582:15010996:1 gene:ENSDARG00000002589.11 transcript:ENSDART00000003847.9 gene_biotype:protein_coding transcript_biotype:protein_coding gene_symbol:mylpfb description:myosin light chain, phosphorylatable, fast skeletal muscle b [Source:ZFIN;Acc:ZDB-GENE-040912-115]	mylpfb	1	19.11	1.35626e+06	257071	835410	110342	125585	67826.3	1.35626e+06	1.20934e+06	30	2.75855	0.00426754
ENSDARP00000130652.1		pep chromosome:GRCz11:19:48373140:48378270:1 gene:ENSDARG00000100388.2 transcript:ENSDART00000160896.2 gene_biotype:protein_coding transcript_biotype:protein_coding gene_symbol:abhd5b description:abhydrolase domain containing 5b [Source:ZFIN;Acc:ZDB-GENE-110411-277]		3	39.881	150797	2.08686e+06	1.45544e+06	106829	125585	114609	2.08686e+06	2.13108e+06	2	2.73952	0.0275897
ENSDARP00000096865.3		pep chromosome:GRCz11:22:8753365:8769471:1 gene:ENSDARG00000052680.7 transcript:ENSDART00000106086.5 gene_biotype:protein_coding transcript_biotype:protein_coding gene_symbol:si:dkey-182g1.2 description:si:dkey-182g1.2 [Source:ZFIN;Acc:ZDB-GENE-060503-619]		3	31.477	6.04644e+06	1.14158e+07	6.9073e+06	804777	1.54401e+06	1.28995e+06	1.14158e+07	1.16577e+07	3	2.73884	0.00024001
ENSDARP00000030277.8		pep chromosome:GRCz11:6:46878889:46941245:-1 gene:ENSDARG00000005526.12 transcript:ENSDART00000037875.8 gene_biotype:protein_coding transcript_biotype:protein_coding gene_symbol:igfn1.1 description:immunoglobulin like and fibronectin type III domain containing 1, tandem duplicate 1 [Source:ZFIN;Acc:ZDB-GENE-050327-30]		2	60.264	697302	948760	1.29304e+06	99652.3	125585	242541	1.29304e+06	1.44902e+06	2	2.71289	0.000493059
ENSDARP00000119857.2_x000D_; ENSDARP00000145335.1_x000D_; ENSDARP00000149473.1		pep chromosome:GRCz11:3:24361096:24434905:1 gene:ENSDARG00000009311.8 transcript:ENSDART00000132387.3 gene_biotype:protein_coding transcript_biotype:protein_coding gene_symbol:pvalb6 description:parvalbumin 6 [Source:ZFIN;Acc:ZDB-GENE-040912-95]<|>pep chromosome:GRCz11:3:24297482:24434452:1 gene:ENSDARG00000009311.8 transcript:ENSDART00000192799.1 gene_biotype:protein_coding transcript_biotype:pr…	zgc:103753	5	11.977	1.00176e+07	3.29338e+07	2.19464e+06	912637	1.88117e+06	1.49656e+06	3.29338e+07	3.36317e+07	5	2.71285	0.0272151
ENSDARP00000154011.1_x000D_; ENSDARP00000142748.2_x000D_; ENSDARP00000052941.5		pep chromosome:GRCz11:7:21180747:21313684:1 gene:ENSDARG00000036445.10 transcript:ENSDART00000185543.1 gene_biotype:protein_coding transcript_biotype:protein_coding gene_symbol:serpinh2 description:serine (or cysteine) peptidase inhibitor, clade H, member 2 [Source:ZFIN;Acc:ZDB-GENE-050417-12]<|>pep chromosome:GRCz11:7:21275152:21309848:1 gene:ENSDARG00000036445.10 transcript:ENSDART00000173612.2…		2	45.828	1.12645e+06	1.67132e+06	1.71123e+06	134239	125585	692761	1.71123e+06	1.91764e+06	3	2.70259	0.00682366
ENSDARP00000147060.1		pep chromosome:GRCz11:24:23959107:23975132:1 gene:ENSDARG00000058005.7 transcript:ENSDART00000180036.1 gene_biotype:protein_coding transcript_biotype:protein_coding gene_symbol:hgd description:homogentisate 1,2-dioxygenase [Source:ZFIN;Acc:ZDB-GENE-020802-5]		21	53.278	1.24558e+08	6.82023e+07	3.72649e+07	2.78031e+06	1.1721e+07	3.59552e+07	1.24558e+08	1.11065e+08	39	2.69259	0.0288216
ENSDARP00000126769.1_x000D_; ENSDARP00000047038.6		pep chromosome:GRCz11:20:14818881:14925281:-1 gene:ENSDARG00000032238.9 transcript:ENSDART00000152641.3 gene_biotype:protein_coding transcript_biotype:protein_coding gene_symbol:dnm3a description:dynamin 3a [Source:ZFIN;Acc:ZDB-GENE-040724-76]<|>pep chromosome:GRCz11:20:14817630:14924858:-1 gene:ENSDARG00000032238.9 transcript:ENSDART00000047039.7 gene_biotype:protein_coding transcript_biotype:pr…	dnm3	1	93.244	338365	338784	294355	49213.8	22301.5	114609	338784	345962	13	2.68914	0.00301026
ENSDARP00000072678.4		pep chromosome:GRCz11:22:24851234:24858045:-1 gene:ENSDARG00000092419.3 transcript:ENSDART00000078216.6 gene_biotype:protein_coding transcript_biotype:protein_coding gene_symbol:vtg7 description:vitellogenin 7 [Source:ZFIN;Acc:ZDB-GENE-001201-6]		1	148.896	164656	263360	147132	15946.7	29995.2	52163	263360	268941	29	2.66612	0.00123802
ENSDARP00000100395.2		pep chromosome:GRCz11:8:46447061:46457233:-1 gene:ENSDARG00000079079.5 transcript:ENSDART00000113214.4 gene_biotype:protein_coding transcript_biotype:protein_coding gene_symbol:sult1st7 description:sulfotransferase family 1, cytosolic sulfotransferase 7 [Source:ZFIN;Acc:ZDB-GENE-081112-3]		2	35.031	486779	1.29921e+06	619975	106829	125585	114609	1.29921e+06	1.32674e+06	4	2.66478	0.000403775
ENSDARP00000135566.2		pep chromosome:GRCz11:23:17980875:17993449:1 gene:ENSDARG00000093193.4 transcript:ENSDART00000163452.2 gene_biotype:protein_coding transcript_biotype:protein_coding gene_symbol:chia.6 description:chitinase, acidic.6 [Source:ZFIN;Acc:ZDB-GENE-030131-1140]		1	53.806	661994	130205	660177	46189.5	43637.8	114609	661994	739810	2	2.64815	0.0107321
ENSDARP00000156919.1		pep chromosome:GRCz11:11:11200550:11262062:1 gene:ENSDARG00000075433.5 transcript:ENSDART00000181339.1 gene_biotype:protein_coding transcript_biotype:protein_coding gene_symbol:myom2a description:myomesin 2a [Source:ZFIN;Acc:ZDB-GENE-030131-6201]		15	153.659	2.16076e+06	1.52986e+06	2.79497e+06	405039	320509	301438	2.79497e+06	3.13211e+06	19	2.62776	8.69686e-05
ENSDARP00000095111.3		pep chromosome:GRCz11:23:20422661:20427299:1 gene:ENSDARG00000070835.5 transcript:ENSDART00000104336.4 gene_biotype:protein_coding transcript_biotype:protein_coding gene_symbol:tnnc2 description:troponin C type 2 (fast) [Source:ZFIN;Acc:ZDB-GENE-000322-2]	LOC107712710; LOC109064228; LOC113094749; tnnc	10	18.199	1.75792e+08	1.31725e+08	6.38751e+07	2.8348e+07	1.3697e+07	1.62165e+07	1.75792e+08	1.56748e+08	30	2.62531	0.00115137
ENSDARP00000056722.2		pep chromosome:GRCz11:25:13399967:13403726:-1 gene:ENSDARG00000038847.5 transcript:ENSDART00000056723.5 gene_biotype:protein_coding transcript_biotype:protein_coding gene_symbol:gins3 description:GINS complex subunit 3 [Source:ZFIN;Acc:ZDB-GENE-040721-1]		2	24.28	2.2694e+06	1.94495e+06	1.95001e+06	611059	526480	114609	2.2694e+06	2.18523e+06	2	2.6223	0.00587896
ENSDARP00000116335.1		pep chromosome:GRCz11:3:1055588:1061723:1 gene:ENSDARG00000038405.9 transcript:ENSDART00000143220.3 gene_biotype:protein_coding transcript_biotype:protein_coding gene_symbol:zgc:153921 description:zgc:153921 [Source:ZFIN;Acc:ZDB-GENE-060929-816]	LOC100007703	1	64.302	280822	587429	310411	52139.9	34548.1	124030	587429	599877	6	2.61347	0.00252383
ENSDARP00000046921.4		pep chromosome:GRCz11:16:23799622:23809611:1 gene:ENSDARG00000034771.6 transcript:ENSDART00000046922.5 gene_biotype:protein_coding transcript_biotype:protein_coding gene_symbol:rab13 description:RAB13, member RAS oncogene family [Source:NCBI gene;Acc:373105]	rab13	1	22.444	1.0361e+06	1.9052e+06	2.05973e+06	106829	125585	1.3261e+06	2.05973e+06	2.30818e+06	6	2.61209	0.0357908
ENSDARP00000072654.4		pep chromosome:GRCz11:7:20459671:20464133:-1 gene:ENSDARG00000055797.5 transcript:ENSDART00000078192.5 gene_biotype:protein_coding transcript_biotype:protein_coding gene_symbol:cnpy4 description:canopy FGF signaling regulator 4 [Source:NCBI gene;Acc:568776]	cnpy4	2	25.205	1.83013e+06	2.92627e+06	2.7812e+06	638299	892712	114609	2.92627e+06	3.11668e+06	3	2.61112	0.0136227
ENSDARP00000126987.1		pep chromosome:GRCz11:1:59132770:59134522:-1 gene:ENSDARG00000092806.4 transcript:ENSDART00000152764.3 gene_biotype:protein_coding transcript_biotype:protein_coding gene_symbol:si:ch1073-110a20.2 description:si:ch1073-110a20.2 [Source:ZFIN;Acc:ZDB-GENE-121214-96]	si:ch1073-110a20.2	2	27.421	1.01358e+06	5.0009e+06	3.6097e+06	502776	125585	1.28182e+06	5.0009e+06	5.10687e+06	9	2.60687	0.0345211
ENSDARP00000149345.1		pep chromosome:GRCz11:21:198269:202014:1 gene:ENSDARG00000075301.4 transcript:ENSDART00000193485.1 gene_biotype:protein_coding transcript_biotype:protein_coding gene_symbol:gsdf description:gonadal somatic cell derived factor [Source:ZFIN;Acc:ZDB-GENE-101029-3]		2	18.759	4.81427e+06	1.4459e+07	1.60683e+07	2.49374e+06	1.21489e+06	1.64184e+06	1.60683e+07	1.80066e+07	3	2.6043	0.00247311
ENSDARP00000013086.6		pep chromosome:GRCz11:5:39087364:39095623:1 gene:ENSDARG00000009196.9 transcript:ENSDART00000004286.8 gene_biotype:protein_coding transcript_biotype:protein_coding gene_symbol:anxa3a description:annexin A3a [Source:ZFIN;Acc:ZDB-GENE-040912-58]		2	37.282	150797	1.12925e+06	2.02701e+06	106829	125585	114609	2.02701e+06	2.27152e+06	9	2.6035	0.0285587
ENSDARP00000154609.1		pep chromosome:GRCz11:14:51098036:51115196:1 gene:ENSDARG00000114870.1 transcript:ENSDART00000184118.1 gene_biotype:protein_coding transcript_biotype:protein_coding gene_symbol:CABZ01078594.1		2	13.321	2.78469e+06	1.22755e+06	3.09771e+06	1.02599e+06	125585	379961	3.09771e+06	3.47137e+06	3	2.58561	0.0160858
ENSDARP00000075994.4		pep chromosome:GRCz11:9:7515864:7539326:-1 gene:ENSDARG00000058656.6 transcript:ENSDART00000081553.5 gene_biotype:protein_coding transcript_biotype:protein_coding gene_symbol:desma description:desmin a [Source:ZFIN;Acc:ZDB-GENE-980526-221]	cb290	12	55.693	6.39525e+06	3.29346e+06	8.4617e+06	1.49903e+06	1.27994e+06	432184	8.4617e+06	9.48238e+06	22	2.58258	0.00389404
ENSDARP00000120498.1		pep chromosome:GRCz11:21:11916788:11955313:1 gene:ENSDARG00000088318.4 transcript:ENSDART00000136103.3 gene_biotype:protein_coding transcript_biotype:protein_coding gene_symbol:ubap2a description:ubiquitin associated protein 2a [Source:ZFIN;Acc:ZDB-GENE-070424-16]		3	121.129	446291	483643	500818	121794	47528.9	90679.2	500818	561229	3	2.56202	0.000383181
ENSDARP00000117341.1_x000D_; ENSDARP00000155454.1_x000D_; ENSDARP00000118213.1		pep chromosome:GRCz11:7:39386982:39392861:1 gene:ENSDARG00000029995.9 transcript:ENSDART00000146702.3 gene_biotype:protein_coding transcript_biotype:protein_coding gene_symbol:tnni2b.2 description:troponin I type 2b (skeletal, fast), tandem duplicate 2 [Source:ZFIN;Acc:ZDB-GENE-040801-9]<|>pep chromosome:GRCz11:7:39389273:39394430:1 gene:ENSDARG00000029995.9 transcript:ENSDART00000191298.1 gene_b…	zgc:92191	11	20.108	9.85716e+07	6.62818e+07	1.4519e+08	2.26935e+07	2.66786e+07	7.66837e+06	1.4519e+08	1.62704e+08	18	2.55823	0.00311556
ENSDARP00000059037.5		pep chromosome:GRCz11:16:28383758:28512860:1 gene:ENSDARG00000078717.6 transcript:ENSDART00000059038.8 gene_biotype:protein_coding transcript_biotype:protein_coding gene_symbol:itga8 description:integrin, alpha 8 [Source:ZFIN;Acc:ZDB-GENE-080220-48]	itga8	1	117.823	414194	783760	619247	65931.2	142732	106484	783760	800368	2	2.54942	0.000470239
ENSDARP00000094833.3_x000D_; ENSDARP00000124109.1_x000D_; ENSDARP00000124634.1_x000D_; ENSDARP00000146099.1		pep chromosome:GRCz11:16:9833256:9897613:-1 gene:ENSDARG00000070688.5 transcript:ENSDART00000104058.5 gene_biotype:protein_coding transcript_biotype:protein_coding gene_symbol:ncalda description:neurocalcin delta a [Source:NCBI gene;Acc:556178]<|>pep chromosome:GRCz11:16:9835084:9869056:-1 gene:ENSDARG00000070688.5 transcript:ENSDART00000149312.2 gene_biotype:protein_coding transcript_biotype:pro…	LOC115021194; LOC115187950; LOC116066526; LOC116359245; zgc:175182	3	22.196	7.55928e+06	1.01901e+07	1.05811e+07	2.37817e+06	790023	2.19149e+06	1.05811e+07	1.18575e+07	9	2.54301	0.00132385
ENSDARP00000152541.1		pep chromosome:GRCz11:CHR_ALT_CTG11_1_9:16162616:16178254:1 gene:ENSDARG00000111784.1 transcript:ENSDART00000184277.1 gene_biotype:protein_coding transcript_biotype:protein_coding gene_symbol:hmces description:5-hydroxymethylcytosine binding, ES cell specific [Source:ZFIN;Acc:ZDB-GENE-070620-10]		4	42.433	5.30291e+06	5.23669e+06	5.16588e+06	1.10805e+06	565637	1.15693e+06	5.30291e+06	5.78901e+06	7	2.54273	0.000190086
ENSDARP00000132207.2		pep chromosome:GRCz11:9:28263908:28275600:-1 gene:ENSDARG00000093420.3 transcript:ENSDART00000170094.2 gene_biotype:protein_coding transcript_biotype:protein_coding gene_symbol:creb1b description:cAMP responsive element binding protein 1b [Source:ZFIN;Acc:ZDB-GENE-050417-355]	zgc:110211	1	34.521	150797	1.1896e+06	1.62616e+06	106829	125585	114609	1.62616e+06	1.82231e+06	3	2.52257	0.0265335
ENSDARP00000074083.4		pep chromosome:GRCz11:8:49117518:49140645:1 gene:ENSDARG00000022493.8 transcript:ENSDART00000079631.5 gene_biotype:protein_coding transcript_biotype:protein_coding gene_symbol:rad21l1 description:RAD21 cohesin complex component like 1 [Source:ZFIN;Acc:ZDB-GENE-061103-505]	zgc:154013	2	61.018	1.04471e+06	1.10954e+06	648942	238013	200761	89060.2	1.10954e+06	1.13305e+06	3	2.48855	0.00112911
ENSDARP00000126310.1		pep chromosome:GRCz11:6:22068589:22104394:1 gene:ENSDARG00000077004.5 transcript:ENSDART00000151205.3 gene_biotype:protein_coding transcript_biotype:protein_coding gene_symbol:aldh1l1 description:aldehyde dehydrogenase 1 family, member L1 [Source:ZFIN;Acc:ZDB-GENE-100519-4]		1	100.117	1.80956e+06	1.4471e+06	992794	115006	262378	497689	1.80956e+06	1.61353e+06	68	2.47852	0.00389286
ENSDARP00000072059.4_x000D_; ENSDARP00000156974.1		pep chromosome:GRCz11:21:27416284:27431397:1 gene:ENSDARG00000055278.7 transcript:ENSDART00000077593.6 gene_biotype:protein_coding transcript_biotype:protein_coding gene_symbol:cfb description:complement factor B [Source:ZFIN;Acc:ZDB-GENE-980526-487]<|>pep chromosome:GRCz11:CHR_ALT_CTG21_1_16:27416340:27431583:1 gene:ENSDARG00000110358.1 transcript:ENSDART00000185330.1 gene_biotype:protein_coding…	Bf-1	5	84.938	2.84484e+06	2.53031e+06	3.84238e+06	602375	268203	996375	3.84238e+06	4.30587e+06	5	2.47492	0.00219833
ENSDARP00000018197.7		pep chromosome:GRCz11:1:7546259:7554463:1 gene:ENSDARG00000017441.11 transcript:ENSDART00000015732.8 gene_biotype:protein_coding transcript_biotype:protein_coding gene_symbol:mylz3 description:myosin, light polypeptide 3, skeletal muscle [Source:ZFIN;Acc:ZDB-GENE-000322-6]	zgc:109832	20	16.757	7.30387e+08	4.91653e+08	8.60098e+08	2.03981e+08	6.80081e+07	1.31112e+08	8.60098e+08	9.63847e+08	54	2.46926	0.0013676
ENSDARP00000012152.5_x000D_; ENSDARP00000146785.1_x000D_; ENSDARP00000138392.2		pep chromosome:GRCz11:15:15459974:15469096:-1 gene:ENSDARG00000045628.7 transcript:ENSDART00000004220.7 gene_biotype:protein_coding transcript_biotype:protein_coding gene_symbol:rab34a description:RAB34, member RAS oncogene family a [Source:ZFIN;Acc:ZDB-GENE-041010-197]<|>pep chromosome:GRCz11:CHR_ALT_CTG15_1_9:15460554:15468326:-1 gene:ENSDARG00000113347.1 transcript:ENSDART00000186421.1 gene_bi…	rab34	2	29.142	1.46084e+06	2.19062e+06	889821	106829	430705	374339	2.19062e+06	2.23704e+06	3	2.45639	0.00664191
ENSDARP00000077379.4		pep chromosome:GRCz11:3:55218597:55328548:-1 gene:ENSDARG00000035706.7 transcript:ENSDART00000082944.6 gene_biotype:protein_coding transcript_biotype:protein_coding gene_symbol:dock6 description:dedicator of cytokinesis 6 [Source:ZFIN;Acc:ZDB-GENE-120411-11]		1	240.029	150797	71098.7	80115.3	23090.1	19051.8	12007.3	150797	89779.2	6	2.44844	0.000690941
ENSDARP00000114396.1		pep chromosome:GRCz11:22:6996046:7006974:-1 gene:ENSDARG00000043180.4 transcript:ENSDART00000133143.2 gene_biotype:protein_coding transcript_biotype:protein_coding gene_symbol:gpd1b description:glycerol-3-phosphate dehydrogenase 1b [Source:ZFIN;Acc:ZDB-GENE-030131-3906]		15	41.488	2.42249e+07	4.78539e+07	3.16674e+07	5.08701e+06	2.59599e+06	1.78239e+07	4.78539e+07	4.88679e+07	24	2.42836	0.0131167
ENSDARP00000148215.1_x000D_; ENSDARP00000065771.4		pep chromosome:GRCz11:CHR_ALT_CTG21_1_5:15709151:15711166:1 gene:ENSDARG00000109625.1 transcript:ENSDART00000186533.1 gene_biotype:protein_coding transcript_biotype:protein_coding gene_symbol:ddt description:D-dopachrome tautomerase [Source:ZFIN;Acc:ZDB-GENE-040625-160]<|>pep chromosome:GRCz11:21:15709061:15711765:1 gene:ENSDARG00000044751.5 transcript:ENSDART00000065772.5 gene_biotype:protein_co…		5	12.943	9.79447e+07	9.62715e+07	4.90046e+07	1.10841e+07	5.62823e+06	4.77725e+07	9.79447e+07	9.83114e+07	10	2.42552	0.0206703
ENSDARP00000150622.1_x000D_; ENSDARP00000005224.6		pep chromosome:GRCz11:CHR_ALT_CTG21_1_16:27383100:27404617:1 gene:ENSDARG00000111128.1 transcript:ENSDART00000187810.1 gene_biotype:protein_coding transcript_biotype:protein_coding gene_symbol:actn3a description:actinin alpha 3a [Source:ZFIN;Acc:ZDB-GENE-000329-9]<|>pep chromosome:GRCz11:21:27382893:27404978:1 gene:ENSDARG00000013755.7 transcript:ENSDART00000005682.7 gene_biotype:protein_coding t…		24	103.529	1.05434e+07	6.16053e+06	1.24407e+07	2.62101e+06	1.022e+06	1.96086e+06	1.24407e+07	1.39413e+07	46	2.42177	0.00134907
ENSDARP00000146974.1		pep chromosome:GRCz11:12:13244149:13263658:1 gene:ENSDARG00000035458.8 transcript:ENSDART00000186984.1 gene_biotype:protein_coding transcript_biotype:protein_coding gene_symbol:atp2a1l description:ATPase sarcoplasmic/endoplasmic reticulum Ca2+ transporting 1, like [Source:ZFIN;Acc:ZDB-GENE-041229-2]	im:7145237	29	109.017	5.39833e+07	4.81005e+07	8.6439e+07	1.53504e+07	9.27718e+06	1.05377e+07	8.6439e+07	9.68657e+07	61	2.40822	0.00027184
ENSDARP00000105795.2		pep chromosome:GRCz11:5:58850626:58939460:-1 gene:ENSDARG00000089643.3 transcript:ENSDART00000122413.3 gene_biotype:protein_coding transcript_biotype:protein_coding gene_symbol:mcama description:melanoma cell adhesion molecule a [Source:ZFIN;Acc:ZDB-GENE-090218-29]		1	70.34	674074	418129	474508	136066	42314.6	158101	674074	601052	2	2.39964	0.00382995
ENSDARP00000099479.2		pep chromosome:GRCz11:5:66755748:66798729:-1 gene:ENSDARG00000079267.6 transcript:ENSDART00000113077.5 gene_biotype:protein_coding transcript_biotype:protein_coding gene_symbol:fermt3a description:fermitin family member 3a [Source:ZFIN;Acc:ZDB-GENE-081031-46]	im:7154036	3	73.173	589754	693841	808470	106829	139166	154815	808470	905991	4	2.38909	6.11533e-05
ENSDARP00000066255.6		pep chromosome:GRCz11:12:31161564:31422536:-1 gene:ENSDARG00000045065.10 transcript:ENSDART00000066256.8 gene_biotype:protein_coding transcript_biotype:protein_coding gene_symbol:vti1a description:vesicle transport through interaction with t-SNAREs 1A [Source:ZFIN;Acc:ZDB-GENE-050809-135]	zgc:109895	3	25.155	1.36374e+06	2.86949e+06	3.15552e+06	667743	125585	1.04683e+06	3.15552e+06	3.53615e+06	4	2.37871	0.0258375
ENSDARP00000114083.1		pep chromosome:GRCz11:23:12198242:12228363:1 gene:ENSDARG00000088950.4 transcript:ENSDART00000144104.2 gene_biotype:protein_coding transcript_biotype:protein_coding gene_symbol:sycp2 description:synaptonemal complex protein 2 [Source:ZFIN;Acc:ZDB-GENE-090313-237]		1	111.725	272954	194285	179511	24612.4	36955	76604.8	272954	243385	2	2.3647	0.00164968
ENSDARP00000139878.1		pep chromosome:GRCz11:12:695619:786808:1 gene:ENSDARG00000096662.5 transcript:ENSDART00000161691.2 gene_biotype:protein_coding transcript_biotype:protein_coding gene_symbol:abcc3 description:ATP-binding cassette, sub-family C (CFTR/MRP), member 3 [Source:ZFIN;Acc:ZDB-GENE-050517-16]		4	173.569	1.0058e+06	1.08956e+06	1.18733e+06	190913	287350	182164	1.18733e+06	1.33055e+06	10	2.34154	8.10112e-05
ENSDARP00000134145.1		pep chromosome:GRCz11:16:14383479:14397003:-1 gene:ENSDARG00000073978.4 transcript:ENSDART00000170957.2 gene_biotype:protein_coding transcript_biotype:protein_coding gene_symbol:crabp2a description:cellular retinoic acid binding protein 2, a [Source:ZFIN;Acc:ZDB-GENE-020320-4]	zgc:110496	3	15.802	1.0188e+06	3.53843e+06	4.22802e+06	553325	725209	296666	4.22802e+06	4.73802e+06	3	2.33346	0.0088505
ENSDARP00000116075.2_x000D_; ENSDARP00000149659.1		pep chromosome:GRCz11:5:32246872:32257316:1 gene:ENSDARG00000095930.3 transcript:ENSDART00000139917.3 gene_biotype:protein_coding transcript_biotype:protein_coding gene_symbol:myha description:myosin, heavy chain a [Source:ZFIN;Acc:ZDB-GENE-060531-50]<|>pep chromosome:GRCz11:5:32247310:32257249:1 gene:ENSDARG00000095930.3 transcript:ENSDART00000182649.1 gene_biotype:protein_coding transcript_biot…		261	222.063	7.63203e+08	4.63314e+08	8.42535e+08	1.98911e+08	9.97713e+07	1.17849e+08	8.42535e+08	9.44165e+08	467	2.33101	0.000636545
ENSDARP00000021565.7		pep chromosome:GRCz11:3:40277704:40284744:-1 gene:ENSDARG00000002967.9 transcript:ENSDART00000018626.8 gene_biotype:protein_coding transcript_biotype:protein_coding gene_symbol:pdap1b description:pdgfa associated protein 1b [Source:ZFIN;Acc:ZDB-GENE-040426-942]		3	19.881	8.38922e+06	5.40637e+06	9.26964e+06	1.07e+06	3.12966e+06	994851	9.26964e+06	1.03878e+07	4	2.32651	0.00314534
ENSDARP00000059618.4		pep chromosome:GRCz11:16:20294976:20305104:1 gene:ENSDARG00000040695.5 transcript:ENSDART00000059619.5 gene_biotype:protein_coding transcript_biotype:protein_coding gene_symbol:fkbp14 description:FKBP prolyl isomerase 14 [Source:ZFIN;Acc:ZDB-GENE-040801-210]		2	24.63	636141	843861	1.32307e+06	187908	122077	246730	1.32307e+06	1.48267e+06	2	2.3238	0.000828121
ENSDARP00000117320.1		pep chromosome:GRCz11:9:22805138:22892838:-1 gene:ENSDARG00000032630.10 transcript:ENSDART00000143888.3 gene_biotype:protein_coding transcript_biotype:protein_coding gene_symbol:neb description:nebulin [Source:ZFIN;Acc:ZDB-GENE-041111-216]		68	709.651	3.0669e+06	1.72597e+06	3.47829e+06	778058	446358	433539	3.47829e+06	3.89786e+06	71	2.31137	0.000761914
ENSDARP00000099532.4		pep chromosome:GRCz11:9:42900371:43071519:-1 gene:ENSDARG00000028213.8 transcript:ENSDART00000109099.4 gene_biotype:protein_coding transcript_biotype:protein_coding gene_symbol:ttn.2 description:titin, tandem duplicate 2 [Source:ZFIN;Acc:ZDB-GENE-030113-2]		119	2919.22	1.27718e+06	710614	1.35591e+06	292893	202260	171739	1.35591e+06	1.51946e+06	132	2.30611	0.000513321
ENSDARP00000057287.3_x000D_; ENSDARP00000139015.1		pep chromosome:GRCz11:7:26299854:26306954:-1 gene:ENSDARG00000039211.5 transcript:ENSDART00000057288.5 gene_biotype:protein_coding transcript_biotype:protein_coding gene_symbol:zgc:77439 description:zgc:77439 [Source:ZFIN;Acc:ZDB-GENE-031010-24]<|>pep chromosome:GRCz11:7:26297169:26308242:-1 gene:ENSDARG00000039211.5 transcript:ENSDART00000164627.2 gene_biotype:protein_coding transcript_biotype:p…	wu:fb61f06	13	50.497	1.33406e+07	1.14306e+07	6.92595e+06	560451	3.02931e+06	5.19306e+06	1.33406e+07	1.18954e+07	13	2.30145	0.0296019
ENSDARP00000141959.1		pep chromosome:GRCz11:5:1624359:1660722:1 gene:ENSDARG00000099226.3 transcript:ENSDART00000165431.3 gene_biotype:protein_coding transcript_biotype:protein_coding gene_symbol:PPP1CA description:protein phosphatase 1, catalytic subunit, gamma isozyme [Source:NCBI gene;Acc:571753]	ppp1cc	2	37.059	2.57923e+06	4.0648e+06	1.47632e+06	125634	1.06699e+06	972855	4.0648e+06	4.15094e+06	22	2.297	0.0393982
ENSDARP00000152470.1_x000D_; ENSDARP00000105831.2		pep chromosome:GRCz11:5:32298624:32308526:-1 gene:ENSDARG00000067990.7 transcript:ENSDART00000193758.1 gene_biotype:protein_coding transcript_biotype:protein_coding gene_symbol:myhz1.1 description:myosin, heavy polypeptide 1.1, skeletal muscle [Source:ZFIN;Acc:ZDB-GENE-000322-5]<|>pep chromosome:GRCz11:5:32298626:32309129:-1 gene:ENSDARG00000067990.7 transcript:ENSDART00000123003.3 gene_biotype:p…	cb20	50	222.012	7.36752e+07	3.4556e+07	8.33199e+07	2.62055e+07	8.77849e+06	7.80879e+06	8.33199e+07	9.33703e+07	444	2.29457	0.00649073
ENSDARP00000145426.1_x000D_; ENSDARP00000000803.9		pep chromosome:GRCz11:7:6969909:7133475:1 gene:ENSDARG00000001431.11 transcript:ENSDART00000189886.1 gene_biotype:protein_coding transcript_biotype:protein_coding gene_symbol:actn3b description:actinin alpha 3b [Source:ZFIN;Acc:ZDB-GENE-030131-2040]<|>pep chromosome:GRCz11:7:7048245:7131865:1 gene:ENSDARG00000001431.11 transcript:ENSDART00000001649.10 gene_biotype:protein_coding transcript_biotyp…	fb95c03	4	103.794	1.79424e+06	799595	2.07644e+06	323214	354979	220256	2.07644e+06	2.32691e+06	39	2.29374	0.00141635
ENSDARP00000154312.1		pep chromosome:GRCz11:15:11825366:11870530:1 gene:ENSDARG00000104676.2 transcript:ENSDART00000190042.1 gene_biotype:protein_coding transcript_biotype:protein_coding gene_symbol:prkd2 description:protein kinase D2 [Source:ZFIN;Acc:ZDB-GENE-131120-142]		4	63.266	1.25405e+06	1.60035e+06	1.62329e+06	413079	203508	329735	1.62329e+06	1.8191e+06	3	2.29229	0.000309828
ENSDARP00000108943.2		pep chromosome:GRCz11:5:44944817:44991340:1 gene:ENSDARG00000007349.12 transcript:ENSDART00000124637.4 gene_biotype:protein_coding transcript_biotype:protein_coding gene_symbol:dmrt1 description:doublesex and mab-3 related transcription factor 1 [Source:NCBI gene;Acc:402923]		3	29.145	2.44886e+06	3.6327e+06	1.45968e+06	1.30924e+06	125585	677868	3.6327e+06	3.70967e+06	2	2.28809	0.0380354
ENSDARP00000046890.6		pep chromosome:GRCz11:18:17611627:17621826:1 gene:ENSDARG00000030872.7 transcript:ENSDART00000046891.7 gene_biotype:protein_coding transcript_biotype:protein_coding gene_symbol:cetp description:cholesteryl ester transfer protein, plasma [Source:ZFIN;Acc:ZDB-GENE-041114-54]	zgc:103675	2	54.763	872704	913175	882387	106829	125585	452467	913175	988824	3	2.28534	0.00568261
ENSDARP00000134022.1		pep chromosome:GRCz11:5:4533244:4547917:1 gene:ENSDARG00000101063.2 transcript:ENSDART00000158826.2 gene_biotype:protein_coding transcript_biotype:protein_coding gene_symbol:CABZ01058650.1 description:thiosulfate sulfurtransferase/rhodanese-like domain-containing protein 1 [Source:NCBI gene;Acc:561325]	LOC561325	2	17.776	1.19313e+06	684629	209310	106829	125585	114609	1.19313e+06	1.06387e+06	2	2.26565	0.00975913
ENSDARP00000103460.2		pep chromosome:GRCz11:2:1945211:1954204:1 gene:ENSDARG00000077130.4 transcript:ENSDART00000109668.4 gene_biotype:protein_coding transcript_biotype:protein_coding gene_symbol:bcl10 description:BCL10 immune signaling adaptor [Source:ZFIN;Acc:ZDB-GENE-100219-2]		1	26.494	1.53831e+06	1.29793e+06	1.98946e+06	480250	125585	594950	1.98946e+06	2.22943e+06	2	2.2635	0.00882349
ENSDARP00000096987.3		pep chromosome:GRCz11:14:20900989:20908036:1 gene:ENSDARG00000071701.4 transcript:ENSDART00000106209.4 gene_biotype:protein_coding transcript_biotype:protein_coding gene_symbol:zgc:162941 description:zgc:162941 [Source:ZFIN;Acc:ZDB-GENE-030131-8517]	wu:fb14a09	2	20.453	3.40689e+06	4.88375e+06	5.18506e+06	845417	813468	1.13343e+06	5.18506e+06	5.8105e+06	10	2.26341	0.000128779
ENSDARP00000134787.1		pep chromosome:GRCz11:1:39981451:39983730:-1 gene:ENSDARG00000104907.2 transcript:ENSDART00000160066.2 gene_biotype:protein_coding transcript_biotype:protein_coding gene_symbol:ing2 description:inhibitor of growth family, member 2 [Source:ZFIN;Acc:ZDB-GENE-040718-147]	fe11c08	2	32.263	1.34119e+06	1.45762e+06	1.52011e+06	574820	173913	271078	1.52011e+06	1.70347e+06	2	2.25897	0.00196885
ENSDARP00000035977.4_x000D_; ENSDARP00000106006.2		pep chromosome:GRCz11:5:36595149:36597612:-1 gene:ENSDARG00000028401.5 transcript:ENSDART00000031270.5 gene_biotype:protein_coding transcript_biotype:protein_coding gene_symbol:rhogc description:ras homolog gene family, member Gc [Source:ZFIN;Acc:ZDB-GENE-030131-3402]<|>pep chromosome:GRCz11:5:36595149:36597636:-1 gene:ENSDARG00000028401.5 transcript:ENSDART00000122098.3 gene_biotype:protein_codi…	wu:fc38a11	1	21.165	2.41849e+06	2.74302e+06	2.81104e+06	945605	125585	1.44743e+06	2.81104e+06	3.15012e+06	4	2.25381	0.0418302
ENSDARP00000073086.2		pep chromosome:GRCz11:6:29184137:29195642:-1 gene:ENSDARG00000056178.4 transcript:ENSDART00000078625.4 gene_biotype:protein_coding transcript_biotype:protein_coding gene_symbol:dpt description:dermatopontin [Source:ZFIN;Acc:ZDB-GENE-060312-9]	DPT	8	21.785	2.37252e+07	2.79662e+07	4.69795e+07	6.3142e+06	7.99678e+06	5.81944e+06	4.69795e+07	5.26464e+07	10	2.24301	0.000361405
ENSDARP00000143882.1		pep chromosome:GRCz11:24:17349177:17363490:1 gene:ENSDARG00000010571.13 transcript:ENSDART00000176338.2 gene_biotype:protein_coding transcript_biotype:protein_coding gene_symbol:ezh2 description:enhancer of zeste 2 polycomb repressive complex 2 subunit [Source:NCBI gene;Acc:768133]		2	88.396	612486	595727	529254	228863	56245.5	141867	612486	608350	2	2.24148	0.00413998
ENSDARP00000131388.2		pep chromosome:GRCz11:3:49379774:49382896:-1 gene:ENSDARG00000102946.2 transcript:ENSDART00000169115.2 gene_biotype:protein_coding transcript_biotype:protein_coding gene_symbol:si:ch73-167f10.1 description:si:ch73-167f10.1 [Source:ZFIN;Acc:ZDB-GENE-131121-334]		2	13.033	9.19687e+06	1.92575e+07	7.00146e+06	4.30903e+06	1.04874e+06	2.64276e+06	1.92575e+07	1.96655e+07	2	2.2327	0.010218
ENSDARP00000059904.6		pep chromosome:GRCz11:16:16210208:16212615:-1 gene:ENSDARG00000040869.10 transcript:ENSDART00000059905.8 gene_biotype:protein_coding transcript_biotype:protein_coding gene_symbol:upp1 description:uridine phosphorylase 1 [Source:ZFIN;Acc:ZDB-GENE-050306-2]	im:6911242	5	25.708	1.49997e+07	1.63496e+07	9.92284e+06	1.59526e+06	3.22846e+06	4.55458e+06	1.63496e+07	1.6696e+07	8	2.23228	0.00195452
ENSDARP00000134301.1		pep chromosome:GRCz11:19:48383524:48389386:-1 gene:ENSDARG00000102119.3 transcript:ENSDART00000171684.2 gene_biotype:protein_coding transcript_biotype:protein_coding gene_symbol:si:ch73-359m17.2 description:si:ch73-359m17.2 [Source:ZFIN;Acc:ZDB-GENE-141222-90]		1	25.011	1.1081e+06	2.78286e+06	4.88618e+06	272134	445734	1.19952e+06	4.88618e+06	5.47557e+06	12	2.23142	0.0207507
ENSDARP00000069948.4		pep chromosome:GRCz11:3:32813048:32818607:-1 gene:ENSDARG00000053254.6 transcript:ENSDART00000075465.5 gene_biotype:protein_coding transcript_biotype:protein_coding gene_symbol:mylpfa description:myosin light chain, phosphorylatable, fast skeletal muscle a [Source:ZFIN;Acc:ZDB-GENE-990712-15]	mylpfa	28	18.853	1.02332e+09	7.12685e+08	1.16143e+09	3.12142e+08	1.32796e+08	1.97828e+08	1.16143e+09	1.30153e+09	57	2.23021	0.000919319
ENSDARP00000009334.9		pep chromosome:GRCz11:18:14277003:14329439:1 gene:ENSDARG00000004529.11 transcript:ENSDART00000006628.10 gene_biotype:protein_coding transcript_biotype:protein_coding gene_symbol:zgc:173742 description:zgc:173742 [Source:ZFIN;Acc:ZDB-GENE-030131-6489]		1	75.472	246407	190072	158046	72790.3	33701.5	29312.2	246407	219714	3	2.22855	0.0012759
ENSDARP00000022576.7		pep chromosome:GRCz11:25:19578048:19585010:-1 gene:ENSDARG00000013438.9 transcript:ENSDART00000021340.9 gene_biotype:protein_coding transcript_biotype:protein_coding gene_symbol:sycp3 description:synaptonemal complex protein 3 [Source:ZFIN;Acc:ZDB-GENE-040910-2]	sycp3l	4	27.983	9.44727e+06	5.79211e+06	3.0268e+06	1.22184e+06	1.73153e+06	779812	9.44727e+06	8.42385e+06	5	2.21649	0.00387211
ENSDARP00000052121.3		pep chromosome:GRCz11:7:48319916:48342750:1 gene:ENSDARG00000035904.5 transcript:ENSDART00000052122.5 gene_biotype:protein_coding transcript_biotype:protein_coding gene_symbol:crabp1b description:cellular retinoic acid binding protein 1b [Source:ZFIN;Acc:ZDB-GENE-040624-3]	crabp1l	1	15.716	1.51745e+06	3.44235e+06	3.82817e+06	614389	459649	709324	3.82817e+06	4.28994e+06	2	2.21378	0.00147229
ENSDARP00000053962.4		pep chromosome:GRCz11:5:69199198:69212184:-1 gene:ENSDARG00000037121.7 transcript:ENSDART00000053963.7 gene_biotype:protein_coding transcript_biotype:protein_coding gene_symbol:mat2ab description:methionine adenosyltransferase II, alpha b [Source:ZFIN;Acc:ZDB-GENE-050327-6]	zgc:110847	4	40.034	5.47832e+06	1.08921e+07	1.32218e+07	1.64751e+06	1.13677e+06	4.25012e+06	1.32218e+07	1.48167e+07	16	2.21035	0.00782553
ENSDARP00000150319.1_x000D_; ENSDARP00000139926.1		pep chromosome:GRCz11:19:46158078:46210892:1 gene:ENSDARG00000104478.2 transcript:ENSDART00000183933.1 gene_biotype:protein_coding transcript_biotype:protein_coding gene_symbol:cap2 description:cyclase associated actin cytoskeleton regulatory protein 2 [Source:ZFIN;Acc:ZDB-GENE-040426-1758]<|>pep chromosome:GRCz11:19:46158078:46210904:1 gene:ENSDARG00000104478.2 transcript:ENSDART00000164055.2 ge…	zgc:113089	1	51.341	660338	1.17348e+06	821879	214819	125585	238996	1.17348e+06	1.19834e+06	2	2.20869	0.0006589
ENSDARP00000117267.1		pep chromosome:GRCz11:22:19289970:19291261:1 gene:ENSDARG00000092788.3 transcript:ENSDART00000132386.2 gene_biotype:protein_coding transcript_biotype:protein_coding gene_symbol:si:dkey-21e2.15 description:si:dkey-21e2.15 [Source:ZFIN;Acc:ZDB-GENE-050208-780]		13	28.621	1.43758e+07	3.31106e+07	3.0848e+07	6.5646e+06	1.91852e+06	1.18648e+07	3.31106e+07	3.45691e+07	14	2.20619	0.0198268
ENSDARP00000116108.1		pep chromosome:GRCz11:21:23953181:24412427:1 gene:ENSDARG00000031075.9 transcript:ENSDART00000145541.3 gene_biotype:protein_coding transcript_biotype:protein_coding gene_symbol:cadm1a description:cell adhesion molecule 1a [Source:ZFIN;Acc:ZDB-GENE-080505-2]		1	48.913	879130	870552	678610	182993	185859	156152	879130	888999	2	2.20388	5.02143e-05
ENSDARP00000058288.6		pep chromosome:GRCz11:2:881954:898899:-1 gene:ENSDARG00000039850.8 transcript:ENSDART00000058289.7 gene_biotype:protein_coding transcript_biotype:protein_coding gene_symbol:dusp22b description:dual specificity phosphatase 22b [Source:NCBI gene;Acc:100002272]	dusp22b	4	20.618	1.28125e+07	1.08657e+07	1.236e+07	1.41417e+06	3.12502e+06	4.00537e+06	1.28125e+07	1.38509e+07	7	2.20101	0.00149729
ENSDARP00000015577.4		pep chromosome:GRCz11:11:24046179:24056609:1 gene:ENSDARG00000013122.6 transcript:ENSDART00000006703.6 gene_biotype:protein_coding transcript_biotype:protein_coding gene_symbol:maf1 description:MAF1 homolog, negative regulator of RNA polymerase III [Source:NCBI gene;Acc:406750]	maf1	2	27.856	3.04239e+06	1.63196e+06	2.83601e+06	536172	776543	348934	3.04239e+06	3.1781e+06	3	2.19958	0.00124548
ENSDARP00000138706.1_x000D_; ENSDARP00000136790.2		pep chromosome:GRCz11:23:42292748:42306329:1 gene:ENSDARG00000102805.2 transcript:ENSDART00000166113.2 gene_biotype:protein_coding transcript_biotype:protein_coding gene_symbol:cyp2aa12 description:cytochrome P450, family 2, subfamily AA, polypeptide 12 [Source:ZFIN;Acc:ZDB-GENE-071004-47]<|>pep chromosome:GRCz11:23:42292748:42306332:1 gene:ENSDARG00000102805.2 transcript:ENSDART00000158684.2 gen…	zgc:171945	6	57.108	1.76488e+06	2.08576e+06	560537	106829	597878	336745	2.08576e+06	2.12996e+06	5	2.19467	0.0278284
ENSDARP00000118365.1		pep chromosome:GRCz11:11:29917613:29936755:-1 gene:ENSDARG00000056638.6 transcript:ENSDART00000145251.2 gene_biotype:protein_coding transcript_biotype:protein_coding gene_symbol:pir description:pirin [Source:ZFIN;Acc:ZDB-GENE-040718-288]	zgc:92778	1	32.315	621913	1.12444e+06	1.19604e+06	106829	125585	652184	1.19604e+06	1.34031e+06	2	2.19293	0.0222898
ENSDARP00000075904.4		pep chromosome:GRCz11:9:9969987:9989660:-1 gene:ENSDARG00000006220.12 transcript:ENSDART00000081463.6 gene_biotype:protein_coding transcript_biotype:protein_coding gene_symbol:ugt1a1 description:UDP glucuronosyltransferase 1 family, polypeptide A1 [Source:ZFIN;Acc:ZDB-GENE-071004-4]	ugt1a4	1	58.977	750219	589793	330563	106829	125585	114609	750219	668948	7	2.19059	0.000571292
ENSDARP00000126734.1		pep chromosome:GRCz11:15:42285643:42347209:1 gene:ENSDARG00000018854.13 transcript:ENSDART00000152731.2 gene_biotype:protein_coding transcript_biotype:protein_coding gene_symbol:scaf4b description:SR-related CTD-associated factor 4b [Source:ZFIN;Acc:ZDB-GENE-050506-42]		4	100.133	1.93146e+06	1.84562e+06	1.75677e+06	519872	125585	1.02681e+06	1.93146e+06	1.96868e+06	5	2.18186	0.0234636
ENSDARP00000112118.2		pep chromosome:GRCz11:11:30310170:30329055:1 gene:ENSDARG00000097979.2 transcript:ENSDART00000127797.3 gene_biotype:protein_coding transcript_biotype:protein_coding gene_symbol:ugt1b3 description:UDP glucuronosyltransferase 1 family, polypeptide B3 [Source:ZFIN;Acc:ZDB-GENE-080227-12]		1	60.163	1.97037e+06	1.72463e+06	1.10357e+06	106829	362275	1.03888e+06	1.97037e+06	1.76118e+06	4	2.18113	0.0328739
ENSDARP00000113767.1		pep chromosome:GRCz11:11:3614326:3629216:-1 gene:ENSDARG00000055036.7 transcript:ENSDART00000132121.3 gene_biotype:protein_coding transcript_biotype:protein_coding gene_symbol:itih3a description:inter-alpha-trypsin inhibitor heavy chain 3a [Source:ZFIN;Acc:ZDB-GENE-050522-262]		3	102.328	581918	915210	1.11011e+06	106829	128972	474419	1.11011e+06	1.24402e+06	3	2.16634	0.0111067
ENSDARP00000147532.1		pep chromosome:GRCz11:24:2736815:2821436:1 gene:ENSDARG00000101110.3 transcript:ENSDART00000184009.1 gene_biotype:protein_coding transcript_biotype:protein_coding gene_symbol:LYRM4 description:si:ch211-152c8.4 [Source:ZFIN;Acc:ZDB-GENE-091204-235]	lyrm4	2	10.828	2.94663e+06	2.9475e+06	3.47991e+06	615274	1.60685e+06	351551	3.47991e+06	3.89967e+06	2	2.14742	0.00699327
ENSDARP00000088834.4		pep chromosome:GRCz11:2:47754049:47829287:1 gene:ENSDARG00000052978.8 transcript:ENSDART00000098061.5 gene_biotype:protein_coding transcript_biotype:protein_coding gene_symbol:mbnl1 description:muscleblind-like splicing regulator 1 [Source:ZFIN;Acc:ZDB-GENE-060929-704]		1	45.143	733332	1.21691e+06	1.61053e+06	281541	125585	468897	1.61053e+06	1.8048e+06	10	2.14594	0.00702416
ENSDARP00000107866.3		pep chromosome:GRCz11:9:42732992:42873700:-1 gene:ENSDARG00000000563.14 transcript:ENSDART00000125953.4 gene_biotype:protein_coding transcript_biotype:protein_coding gene_symbol:ttn.1 description:titin, tandem duplicate 1 [Source:ZFIN;Acc:ZDB-GENE-030616-413]		120	3234.31	1.08029e+06	629139	1.09404e+06	248608	166870	207632	1.09404e+06	1.22601e+06	125	2.1439	0.000391082
ENSDARP00000150899.1		pep scaffold:GRCz11:KN149696.2:287891:294138:-1 gene:ENSDARG00000112862.1 transcript:ENSDART00000189059.1 gene_biotype:protein_coding transcript_biotype:protein_coding gene_symbol:CU182107.2		1	86.591	614205	825365	917348	225445	58818.7	411050	917348	1.028e+06	5	2.13826	0.0208393
ENSDARP00000011269.7_x000D_; ENSDARP00000128891.1		pep chromosome:GRCz11:6:40745437:40755909:-1 gene:ENSDARG00000001993.9 transcript:ENSDART00000026257.8 gene_biotype:protein_coding transcript_biotype:protein_coding gene_symbol:myhb description:myosin, heavy chain b [Source:ZFIN;Acc:ZDB-GENE-081124-1]<|>pep chromosome:GRCz11:6:40745667:40756138:-1 gene:ENSDARG00000001993.9 transcript:ENSDART00000156295.3 gene_biotype:protein_coding transcript_bio…		3	222.465	2.14957e+06	1.35528e+06	2.68663e+06	841594	231801	470910	2.68663e+06	3.0107e+06	161	2.13758	0.00573214
ENSDARP00000131970.1		pep chromosome:GRCz11:4:7817996:7821466:1 gene:ENSDARG00000105096.2 transcript:ENSDART00000166809.2 gene_biotype:protein_coding transcript_biotype:protein_coding gene_symbol:si:ch1073-67j19.1 description:si:ch1073-67j19.1 [Source:ZFIN;Acc:ZDB-GENE-141216-297]		3	26.134	2.27537e+06	3.6055e+06	4.08982e+06	941959	473625	885107	4.08982e+06	4.58315e+06	4	2.13629	0.00109501
ENSDARP00000120933.1		pep chromosome:GRCz11:2:24944040:24962002:-1 gene:ENSDARG00000026053.9 transcript:ENSDART00000132050.2 gene_biotype:protein_coding transcript_biotype:protein_coding gene_symbol:hltf description:helicase-like transcription factor [Source:ZFIN;Acc:ZDB-GENE-030131-3306]		5	104.692	1.03069e+06	692467	766708	185115	276566	125902	1.03069e+06	919040	3	2.13587	0.000751777
ENSDARP00000131824.1		pep chromosome:GRCz11:25:13689060:13703826:-1 gene:ENSDARG00000103271.2 transcript:ENSDART00000163398.2 gene_biotype:protein_coding transcript_biotype:protein_coding gene_symbol:pla2g15 description:phospholipase A2, group XV [Source:ZFIN;Acc:ZDB-GENE-030131-6948]		2	53.597	671700	1.02958e+06	1.13726e+06	214095	79540.3	550488	1.13726e+06	1.27445e+06	2	2.13019	0.0203949
ENSDARP00000017354.5_x000D_; ENSDARP00000151482.1		pep chromosome:GRCz11:18:42781622:42785469:-1 gene:ENSDARG00000011693.6 transcript:ENSDART00000024768.6 gene_biotype:protein_coding transcript_biotype:protein_coding gene_symbol:ttc36 description:tetratricopeptide repeat domain 36 [Source:NCBI gene;Acc:492516]<|>pep chromosome:GRCz11:18:42781728:42830563:-1 gene:ENSDARG00000011693.6 transcript:ENSDART00000191488.1 gene_biotype:protein_coding tran…	ttc36	1	20.293	1.13579e+06	902345	248301	106829	256363	114609	1.13579e+06	1.01275e+06	2	2.11373	0.0170957
ENSDARP00000115549.1		pep chromosome:GRCz11:22:10098446:10110988:-1 gene:ENSDARG00000002917.11 transcript:ENSDART00000147580.3 gene_biotype:protein_coding transcript_biotype:protein_coding gene_symbol:gls2b description:glutaminase 2b (liver, mitochondrial) [Source:ZFIN;Acc:ZDB-GENE-050208-408]		1	69.812	714041	518306	362227	64552	250892	103831	714041	636689	2	2.10562	0.00740735
ENSDARP00000109065.2		pep chromosome:GRCz11:8:50942240:50950546:1 gene:ENSDARG00000015887.11 transcript:ENSDART00000124748.4 gene_biotype:protein_coding transcript_biotype:protein_coding gene_symbol:b2ml description:beta-2-microglobulin, like [Source:ZFIN;Acc:ZDB-GENE-040426-2136]	b2m	4	13.395	3.99568e+07	4.73826e+07	8.08282e+07	9.75653e+06	1.39039e+07	1.44385e+07	8.08282e+07	9.0578e+07	10	2.09594	0.000714331
ENSDARP00000002857.7		pep chromosome:GRCz11:16:12812472:12821768:1 gene:ENSDARG00000012505.12 transcript:ENSDART00000008535.10 gene_biotype:protein_coding transcript_biotype:protein_coding gene_symbol:u2af2a description:U2 small nuclear RNA auxiliary factor 2a [Source:ZFIN;Acc:ZDB-GENE-050706-131]		2	52.367	8.21803e+06	6.52487e+06	5.14505e+06	2.63017e+06	740841	1.84221e+06	8.21803e+06	7.32777e+06	18	2.08803	0.00510184
ENSDARP00000079744.4		pep chromosome:GRCz11:1:31654203:31657854:-1 gene:ENSDARG00000060501.7 transcript:ENSDART00000085309.6 gene_biotype:protein_coding transcript_biotype:protein_coding gene_symbol:dpcd description:deleted in primary ciliary dyskinesia homolog (mouse) [Source:NCBI gene;Acc:751660]	dpcd	2	23.065	1.47588e+06	1.05896e+06	1.19071e+06	227177	336712	320438	1.47588e+06	1.33434e+06	2	2.08215	0.000175642
ENSDARP00000115935.1		pep chromosome:GRCz11:21:19301562:19316985:-1 gene:ENSDARG00000016048.10 transcript:ENSDART00000141596.2 gene_biotype:protein_coding transcript_biotype:protein_coding gene_symbol:gpat3 description:glycerol-3-phosphate acyltransferase 3 [Source:NCBI gene;Acc:436958]		2	50.731	158788	644984	401514	106829	125585	40845.2	644984	658651	2	2.07654	0.0172298
ENSDARP00000150117.1		pep chromosome:GRCz11:1:10129099:10137776:1 gene:ENSDARG00000079452.6 transcript:ENSDART00000187740.1 gene_biotype:protein_coding transcript_biotype:protein_coding gene_symbol:rbm46 description:RNA binding motif protein 46 [Source:NCBI gene;Acc:566042]		10	58.331	1.0052e+07	1.03442e+07	7.01747e+06	2.39672e+06	1.42006e+06	2.90556e+06	1.03442e+07	1.05634e+07	11	2.06843	0.000785399
ENSDARP00000150357.1_x000D_; ENSDARP00000142615.1		pep chromosome:GRCz11:15:21672700:21673452:1 gene:ENSDARG00000097876.3 transcript:ENSDART00000187043.1 gene_biotype:protein_coding transcript_biotype:protein_coding gene_symbol:si:dkey-40g16.5 description:si:dkey-40g16.5 [Source:ZFIN;Acc:ZDB-GENE-131127-636]<|>pep chromosome:GRCz11:15:21672281:21673630:1 gene:ENSDARG00000097876.3 transcript:ENSDART00000153923.3 gene_biotype:protein_coding transcr…		7	13.704	2.34632e+07	1.04814e+07	9.61112e+06	2.40822e+06	6.02351e+06	2.21329e+06	2.34632e+07	2.09214e+07	7	2.06734	0.00702134
ENSDARP00000135685.2		pep chromosome:GRCz11:25:30380705:30383617:-1 gene:ENSDARG00000104818.2 transcript:ENSDART00000165342.2 gene_biotype:protein_coding transcript_biotype:protein_coding gene_symbol:ces2b description:carboxylesterase 2b [Source:ZFIN;Acc:ZDB-GENE-041014-96]		4	29.267	2.39342e+07	2.28743e+07	2.38401e+07	4.94909e+06	1.05965e+07	3.41783e+06	2.39342e+07	2.67158e+07	6	2.06207	0.00255878
ENSDARP00000129773.1		pep chromosome:GRCz11:17:45648836:45678386:1 gene:ENSDARG00000077217.5 transcript:ENSDART00000155037.3 gene_biotype:protein_coding transcript_biotype:protein_coding gene_symbol:zgc:162184 description:zgc:162184 [Source:ZFIN;Acc:ZDB-GENE-070424-83]		1	59.577	142955	265103	369817	20416.3	125585	75943.4	369817	414426	3	2.05649	0.0277778
ENSDARP00000041992.5		pep chromosome:GRCz11:16:36807924:36834633:-1 gene:ENSDARG00000029230.8 transcript:ENSDART00000041993.7 gene_biotype:protein_coding transcript_biotype:protein_coding gene_symbol:pnp4b description:purine nucleoside phosphorylase 4b [Source:ZFIN;Acc:ZDB-GENE-040426-1887]	zgc:77825	6	33.765	7.78748e+06	7.14406e+06	2.74884e+06	1.49197e+06	1.09871e+06	1.3095e+06	7.78748e+06	7.29544e+06	6	2.05156	0.00302668
ENSDARP00000055379.4		pep chromosome:GRCz11:16:10318893:10327620:1 gene:ENSDARG00000037997.6 transcript:ENSDART00000055380.6 gene_biotype:protein_coding transcript_biotype:protein_coding gene_symbol:tubb5 description:tubulin, beta 5 [Source:ZFIN;Acc:ZDB-GENE-031110-4]	LOC115397002; Tubb5; TUBB5	2	49.641	2.94311e+06	5.30025e+06	2.6039e+06	444278	592467	2.17749e+06	5.30025e+06	5.41257e+06	171	2.04902	0.0176174
ENSDARP00000131770.2		pep chromosome:GRCz11:14:46157379:46173265:-1 gene:ENSDARG00000074684.5 transcript:ENSDART00000164321.2 gene_biotype:protein_coding transcript_biotype:protein_coding gene_symbol:mlsl description:malate synthase-like [Source:ZFIN;Acc:ZDB-GENE-130530-761]	zmp:0000000758	11	62.446	8.97819e+06	3.66103e+06	2.0252e+06	412986	1.37901e+06	1.65427e+06	8.97819e+06	8.00558e+06	14	2.04758	0.0290836
ENSDARP00000016639.7		pep chromosome:GRCz11:20:1398564:1406308:1 gene:ENSDARG00000095751.2 transcript:ENSDART00000002242.8 gene_biotype:protein_coding transcript_biotype:protein_coding gene_symbol:C20H6orf58 description:liver-enriched gene 1, tandem duplicate 2 [Source:NCBI gene;Acc:406484]		2	39.792	9.90798e+06	1.58234e+07	2.1344e+07	3.09246e+06	1.99657e+06	7.79092e+06	2.1344e+07	2.39186e+07	3	2.04009	0.00986494
ENSDARP00000004932.5		pep chromosome:GRCz11:9:38994232:39005317:-1 gene:ENSDARG00000014196.6 transcript:ENSDART00000014207.6 gene_biotype:protein_coding transcript_biotype:protein_coding gene_symbol:myl1 description:myosin, light chain 1, alkali; skeletal, fast [Source:ZFIN;Acc:ZDB-GENE-030131-8109]	myl1	25	20.918	6.30815e+08	3.84156e+08	6.6725e+08	1.67702e+08	1.18293e+08	1.17304e+08	6.6725e+08	7.47737e+08	31	2.03954	0.000482911
ENSDARP00000145109.1_x000D_; ENSDARP00000149993.1		pep chromosome:GRCz11:4:72723304:72789220:1 gene:ENSDARG00000101908.3 transcript:ENSDART00000191925.1 gene_biotype:protein_coding transcript_biotype:protein_coding gene_symbol:rab3ip description:RAB3A interacting protein (rabin3) [Source:ZFIN;Acc:ZDB-GENE-050522-323]<|>pep chromosome:GRCz11:4:72723304:72789220:1 gene:ENSDARG00000101908.3 transcript:ENSDART00000186791.1 gene_biotype:protein_coding…		1	48.35	382157	337681	147356	106829	37540.5	68372.2	382157	344837	2	2.03861	0.00731566
ENSDARP00000015395.7		pep chromosome:GRCz11:22:20747182:20761759:-1 gene:ENSDARG00000014357.8 transcript:ENSDART00000013803.8 gene_biotype:protein_coding transcript_biotype:protein_coding gene_symbol:amh description:anti-Mullerian hormone [Source:ZFIN;Acc:ZDB-GENE-050706-192]		9	61.019	5.24955e+06	1.51714e+07	1.1494e+07	2.24671e+06	2.88963e+06	2.05486e+06	1.51714e+07	1.54929e+07	9	2.03352	0.00276027
ENSDARP00000034327.6		pep chromosome:GRCz11:24:32650227:32665283:-1 gene:ENSDARG00000014488.10 transcript:ENSDART00000038364.9 gene_biotype:protein_coding transcript_biotype:protein_coding gene_symbol:ca2 description:carbonic anhydrase II [Source:ZFIN;Acc:ZDB-GENE-031219-5]		11	28.885	1.88255e+07	3.9556e+07	6.15704e+07	4.4746e+06	1.67409e+07	8.93721e+06	6.15704e+07	6.89973e+07	11	2.03257	0.015607
ENSDARP00000061164.5	ENSDARP00000148221.1	pep chromosome:GRCz11:22:24869690:24880824:-1 gene:ENSDARG00000055809.7 transcript:ENSDART00000061165.7 gene_biotype:protein_coding transcript_biotype:protein_coding gene_symbol:vtg2 description:vitellogenin 2 [Source:ZFIN;Acc:ZDB-GENE-001201-2]	si:dkey-4c23.2	8	179.783	1.71622e+06	1.09789e+06	492098	132700	424532	242089	1.71622e+06	1.53031e+06	13	2.02907	0.0136889
ENSDARP00000073519.4		pep chromosome:GRCz11:5:26686639:26722676:1 gene:ENSDARG00000056550.5 transcript:ENSDART00000079064.5 gene_biotype:protein_coding transcript_biotype:protein_coding gene_symbol:tango2 description:transport and golgi organization 2 homolog (Drosophila) [Source:ZFIN;Acc:ZDB-GENE-040808-42]	zgc:100952	1	30.405	1.49947e+06	1.5346e+06	1.33753e+06	305334	125585	1.20373e+06	1.5346e+06	1.56712e+06	14	2.01973	0.0390238
ENSDARP00000081675.4		pep chromosome:GRCz11:9:38481780:38500391:1 gene:ENSDARG00000061274.6 transcript:ENSDART00000087241.6 gene_biotype:protein_coding transcript_biotype:protein_coding gene_symbol:lss description:lanosterol synthase (2,3-oxidosqualene-lanosterol cyclase) [Source:ZFIN;Acc:ZDB-GENE-050119-7]		2	83.61	627047	750736	438542	141523	62429.7	354884	750736	766644	4	2.01363	0.0176811
ENSDARP00000147089.1_x000D_; ENSDARP00000088296.4		pep chromosome:GRCz11:CHR_ALT_CTG5_1_40:40273835:40292706:-1 gene:ENSDARG00000109647.1 transcript:ENSDART00000183785.1 gene_biotype:protein_coding transcript_biotype:protein_coding gene_symbol:snx18a description:sorting nexin 18a [Source:ZFIN;Acc:ZDB-GENE-070705-339]<|>pep chromosome:GRCz11:5:40272848:40292299:-1 gene:ENSDARG00000067713.5 transcript:ENSDART00000097525.5 gene_biotype:protein_codin…	si:dkey-193c22.4	3	64.206	2.0831e+06	2.31101e+06	1.96204e+06	377292	358577	1.09044e+06	2.31101e+06	2.35998e+06	4	2.00019	0.00433783
ENSDARP00000086058.5		pep chromosome:GRCz11:14:44860433:44961040:1 gene:ENSDARG00000063001.6 transcript:ENSDART00000091625.6 gene_biotype:protein_coding transcript_biotype:protein_coding gene_symbol:atp8a1 description:ATPase phospholipid transporting 8A1 [Source:ZFIN;Acc:ZDB-GENE-060929-36]	zgc:154074	3	43.14	1.36592e+06	1.39366e+06	1.20673e+06	266876	181704	742347	1.39366e+06	1.4232e+06	2	1.99859	0.00777187
ENSDARP00000117418.2		pep chromosome:GRCz11:2:30916188:30959913:1 gene:ENSDARG00000061249.8 transcript:ENSDART00000137012.4 gene_biotype:protein_coding transcript_biotype:protein_coding gene_symbol:myom1a description:myomesin 1a (skelemin) [Source:ZFIN;Acc:ZDB-GENE-030131-2856]	im:7139709	8	166.218	923644	517917	1.01334e+06	262919	119458	244579	1.01334e+06	1.13557e+06	10	1.99322	0.00284588
ENSDARP00000100461.2		pep chromosome:GRCz11:7:38655089:38658411:-1 gene:ENSDARG00000010423.9 transcript:ENSDART00000109463.5 gene_biotype:protein_coding transcript_biotype:protein_coding gene_symbol:npsn description:nephrosin [Source:ZFIN;Acc:ZDB-GENE-040420-2]	npsnl	6	31.413	1.8285e+07	8.80906e+06	9.41682e+06	1.56077e+06	6.00501e+06	2.56583e+06	1.8285e+07	1.63042e+07	6	1.99299	0.0107715
ENSDARP00000125869.2		pep chromosome:GRCz11:6:6924637:6967588:1 gene:ENSDARG00000044615.8 transcript:ENSDART00000151393.3 gene_biotype:protein_coding transcript_biotype:protein_coding gene_symbol:zak description:sterile alpha motif and leucine zipper containing kinase AZK [Source:ZFIN;Acc:ZDB-GENE-070912-386]	LOC405768	2	53.954	514468	1.01653e+06	627161	112571	405905	114609	1.01653e+06	1.03807e+06	2	1.9896	0.012106
ENSDARP00000119224.1_x000D_; ENSDARP00000154686.1		pep chromosome:GRCz11:13:18311498:18323696:1 gene:ENSDARG00000012274.12 transcript:ENSDART00000132073.3 gene_biotype:protein_coding transcript_biotype:protein_coding gene_symbol:eif4e1c description:eukaryotic translation initiation factor 4E family member 1c [Source:ZFIN;Acc:ZDB-GENE-050417-398]<|>pep chromosome:GRCz11:CHR_ALT_CTG13_1_16:18294039:18305925:1 gene:ENSDARG00000116158.1 transcript:EN…	eif4E-1C	10	26.349	1.07918e+08	9.01899e+07	1.07545e+08	3.30644e+07	1.05501e+07	4.8308e+07	1.07918e+08	1.20518e+08	18	1.98564	0.0113107
ENSDARP00000018399.6		pep chromosome:GRCz11:2:3044992:3062793:1 gene:ENSDARG00000004525.8 transcript:ENSDART00000020463.8 gene_biotype:protein_coding transcript_biotype:protein_coding gene_symbol:C2H1orf35 description:zgc:63882 [Source:ZFIN;Acc:ZDB-GENE-040426-1286]		1	34.758	595723	643085	682268	330000	111480	114609	682268	764566	2	1.98467	0.00420258
ENSDARP00000089080.3		pep chromosome:GRCz11:1:58840889:58850686:1 gene:ENSDARG00000017255.9 transcript:ENSDART00000098308.4 gene_biotype:protein_coding transcript_biotype:protein_coding gene_symbol:tmed1b description:transmembrane p24 trafficking protein 1b [Source:ZFIN;Acc:ZDB-GENE-070112-1112]	zgc:158680	2	25.984	2.91445e+06	3.80294e+06	3.09451e+06	569476	573764	1.70911e+06	3.80294e+06	3.88352e+06	2	1.98019	0.00498147
ENSDARP00000027342.5_x000D_; ENSDARP00000150829.1		pep chromosome:GRCz11:25:31264155:31275790:1 gene:ENSDARG00000013752.6 transcript:ENSDART00000012256.6 gene_biotype:protein_coding transcript_biotype:protein_coding gene_symbol:tnni2a.3 description:troponin I type 2a (skeletal, fast), tandem duplicate 3 [Source:ZFIN;Acc:ZDB-GENE-040718-80]<|>pep chromosome:GRCz11:25:31267268:31275944:1 gene:ENSDARG00000013752.6 transcript:ENSDART00000181239.1 gen…	zgc:92053	8	19.72	4.60618e+07	3.56681e+07	7.04419e+07	1.4189e+07	6.63396e+06	2.00843e+07	7.04419e+07	7.8939e+07	12	1.97862	0.0054847
ENSDARP00000038063.6		pep chromosome:GRCz11:14:36885524:36887063:1 gene:ENSDARG00000033227.9 transcript:ENSDART00000032547.8 gene_biotype:protein_coding transcript_biotype:protein_coding gene_symbol:lect2l description:leukocyte cell-derived chemotaxin 2 like [Source:ZFIN;Acc:ZDB-GENE-070127-4]	lect2l	4	16.963	2.06251e+07	1.0885e+07	9.76949e+06	4.81074e+06	4.0755e+06	1.82983e+06	2.06251e+07	1.83908e+07	5	1.97798	0.00527343
ENSDARP00000045597.5		pep chromosome:GRCz11:5:46277593:46285575:1 gene:ENSDARG00000053159.5 transcript:ENSDART00000045598.6 gene_biotype:protein_coding transcript_biotype:protein_coding gene_symbol:zgc:110626 description:zgc:110626 [Source:ZFIN;Acc:ZDB-GENE-050417-447]	im:7138190	5	49.671	1.79252e+06	2.48865e+06	1.97581e+06	493880	393007	745821	2.48865e+06	2.54138e+06	6	1.97601	0.000575912
ENSDARP00000146497.1_x000D_; ENSDARP00000059251.3		pep chromosome:GRCz11:16:21426524:21440926:1 gene:ENSDARG00000040485.6 transcript:ENSDART00000182869.1 gene_biotype:protein_coding transcript_biotype:protein_coding gene_symbol:gsdmeb description:gasdermin Eb [Source:ZFIN;Acc:ZDB-GENE-030131-7662]<|>pep chromosome:GRCz11:16:21425114:21441226:1 gene:ENSDARG00000040485.6 transcript:ENSDART00000059252.5 gene_biotype:protein_coding transcript_biotype…	dfna5	3	51.175	1.32391e+06	748185	979608	185542	212880	405706	1.32391e+06	1.18049e+06	5	1.97337	0.00189966
ENSDARP00000091977.4		pep chromosome:GRCz11:21:25669934:25676396:1 gene:ENSDARG00000069497.5 transcript:ENSDART00000101203.5 gene_biotype:protein_coding transcript_biotype:protein_coding gene_symbol:sumf2 description:sulfatase modifying factor 2 [Source:ZFIN;Acc:ZDB-GENE-041010-55]	zgc:103574	3	33.776	1.17624e+06	1.01979e+06	1.62328e+06	395594	130382	625929	1.62328e+06	1.81908e+06	2	1.97146	0.0142524
ENSDARP00000089458.5		pep chromosome:GRCz11:9:50316921:50340720:1 gene:ENSDARG00000068280.5 transcript:ENSDART00000098687.5 gene_biotype:protein_coding transcript_biotype:protein_coding gene_symbol:GRB14 description:growth factor receptor-bound protein 14 [Source:NCBI gene;Acc:100334415]		3	36.079	1.00819e+06	1.06186e+06	645762	215367	99644.5	536308	1.06186e+06	1.08437e+06	3	1.9695	0.0174231
ENSDARP00000106330.1		pep chromosome:GRCz11:14:4163773:4177311:-1 gene:ENSDARG00000088924.3 transcript:ENSDART00000128129.3 gene_biotype:protein_coding transcript_biotype:protein_coding gene_symbol:si:dkey-185e18.7 description:si:dkey-185e18.7 [Source:ZFIN;Acc:ZDB-GENE-141215-72]	si:dkey-185e18.7	2	44.257	430344	280438	258937	60538.4	73301.7	117653	430344	383725	2	1.9678	0.00111198
ENSDARP00000051523.4		pep chromosome:GRCz11:7:60079302:60092321:1 gene:ENSDARG00000035544.8 transcript:ENSDART00000051524.8 gene_biotype:protein_coding transcript_biotype:protein_coding gene_symbol:etnppl description:ethanolamine-phosphate phospho-lyase [Source:NCBI gene;Acc:393421]	etnppl	12	54.701	1.20386e+07	6.51936e+06	2.86266e+06	812683	2.00176e+06	2.31011e+06	1.20386e+07	1.07344e+07	14	1.96723	0.0198876
ENSDARP00000152955.1		pep chromosome:GRCz11:13:5491075:5568928:-1 gene:ENSDARG00000012078.10 transcript:ENSDART00000192679.1 gene_biotype:protein_coding transcript_biotype:protein_coding gene_symbol:meis1b description:Meis homeobox 1 b [Source:ZFIN;Acc:ZDB-GENE-020122-1]		6	50.662	4.31205e+06	5.18356e+06	6.5988e+06	1.40889e+06	1.73024e+06	1.01726e+06	6.5988e+06	7.39477e+06	5	1.96477	0.000478811
ENSDARP00000110098.2		pep chromosome:GRCz11:21:974555:989084:1 gene:ENSDARG00000089844.3 transcript:ENSDART00000130648.3 gene_biotype:protein_coding transcript_biotype:protein_coding gene_symbol:scarb2c description:scavenger receptor class B, member 2c [Source:ZFIN;Acc:ZDB-GENE-030131-5789]		5	31.198	3.99942e+06	3.49087e+06	2.69784e+06	879654	1.00443e+06	724311	3.99942e+06	3.56616e+06	4	1.9597	0.00021887
ENSDARP00000152658.1		pep chromosome:GRCz11:25:33002963:33016471:1 gene:ENSDARG00000112342.1 transcript:ENSDART00000187366.1 gene_biotype:protein_coding transcript_biotype:protein_coding gene_symbol:CABZ01046980.1		1	36.122	573782	763274	892498	223011	77885.2	389267	892498	1.00016e+06	9	1.95109	0.015327
ENSDARP00000153349.1_x000D_; ENSDARP00000119977.1		pep chromosome:GRCz11:CHR_ALT_CTG22_1_1:15336857:15341892:1 gene:ENSDARG00000110806.1 transcript:ENSDART00000186498.1 gene_biotype:protein_coding transcript_biotype:protein_coding gene_symbol:sult3st2 description:sulfotransferase family 3, cytosolic sulfotransferase 2 [Source:ZFIN;Acc:ZDB-GENE-030131-1135]<|>pep chromosome:GRCz11:22:15336752:15342165:1 gene:ENSDARG00000093619.3 transcript:ENSDART…	fb60e03	7	34.904	1.64866e+07	7.0285e+06	3.39491e+06	1.02334e+06	1.90206e+06	3.50144e+06	1.64866e+07	1.47006e+07	8	1.95034	0.0283897
ENSDARP00000137221.1		pep chromosome:GRCz11:21:42717424:42778313:1 gene:ENSDARG00000103251.3 transcript:ENSDART00000166936.2 gene_biotype:protein_coding transcript_biotype:protein_coding gene_symbol:sh3pxd2b description:SH3 and PX domains 2B [Source:ZFIN;Acc:ZDB-GENE-060810-52]		8	98.82	2.18862e+06	2.52426e+06	3.00768e+06	709865	618102	666153	3.00768e+06	3.37048e+06	6	1.94302	0.000104559
ENSDARP00000115743.1		pep chromosome:GRCz11:16:16665203:16701718:-1 gene:ENSDARG00000038424.9 transcript:ENSDART00000143550.3 gene_biotype:protein_coding transcript_biotype:protein_coding gene_symbol:c4b description:complement 4B (Chido blood group) [Source:ZFIN;Acc:ZDB-GENE-100805-2]		3	193.453	250571	119288	140377	37155.8	56558.5	35281.6	250571	223427	3	1.94084	0.0015394
ENSDARP00000076517.6		pep chromosome:GRCz11:19:5543072:5590012:1 gene:ENSDARG00000059067.9 transcript:ENSDART00000082080.7 gene_biotype:protein_coding transcript_biotype:protein_coding gene_symbol:jupb description:junction plakoglobin b [Source:ZFIN;Acc:ZDB-GENE-110407-10]		3	79.359	1.00371e+06	1.09425e+06	785299	137133	501737	221720	1.09425e+06	1.11744e+06	11	1.94038	0.00659518
ENSDARP00000146554.1		pep chromosome:GRCz11:22:10678141:10692122:1 gene:ENSDARG00000062997.8 transcript:ENSDART00000193341.1 gene_biotype:protein_coding transcript_biotype:protein_coding gene_symbol:hyal2b description:hyaluronidase 2b [Source:ZFIN;Acc:ZDB-GENE-050208-414]		2	58.586	374145	367802	501029	128643	125585	75991.3	501029	561465	2	1.93716	0.000527454
ENSDARP00000044970.5		pep chromosome:GRCz11:16:38201840:38238909:1 gene:ENSDARG00000009133.8 transcript:ENSDART00000044971.6 gene_biotype:protein_coding transcript_biotype:protein_coding gene_symbol:myo1eb description:myosin IEb [Source:ZFIN;Acc:ZDB-GENE-040426-1347]		1	125.884	632289	1.19093e+06	468064	384188	284110	58737.3	1.19093e+06	1.21616e+06	5	1.9269	0.0427844
ENSDARP00000149230.1		pep chromosome:GRCz11:24:32573480:32582880:-1 gene:ENSDARG00000045277.6 transcript:ENSDART00000186307.1 gene_biotype:protein_coding transcript_biotype:protein_coding gene_symbol:rdh12l description:retinol dehydrogenase 12, like [Source:ZFIN;Acc:ZDB-GENE-040801-48]		5	32.91	3.44552e+06	5.18589e+06	5.00418e+06	938241	1.07224e+06	1.62436e+06	5.18589e+06	5.6078e+06	8	1.92464	0.000661961
ENSDARP00000093029.4		pep chromosome:GRCz11:21:13205859:13217905:1 gene:ENSDARG00000019231.12 transcript:ENSDART00000102253.5 gene_biotype:protein_coding transcript_biotype:protein_coding gene_symbol:sptan1 description:spectrin alpha, non-erythrocytic 1 [Source:ZFIN;Acc:ZDB-GENE-051113-60]		1	55.261	345433	494291	618679	106829	125585	144734	618679	693307	51	1.92186	0.0004866
ENSDARP00000031210.7		pep chromosome:GRCz11:4:4509996:4524284:1 gene:ENSDARG00000023766.8 transcript:ENSDART00000028694.8 gene_biotype:protein_coding transcript_biotype:protein_coding gene_symbol:gnsa description:glucosamine (N-acetyl)-6-sulfatase a [Source:ZFIN;Acc:ZDB-GENE-050107-5]		2	61.76	466703	644713	668888	138632	125585	213125	668888	749572	2	1.92043	0.00055194
ENSDARP00000151495.1		pep chromosome:GRCz11:23:12682353:12788262:-1 gene:ENSDARG00000074457.5 transcript:ENSDART00000180549.1 gene_biotype:protein_coding transcript_biotype:protein_coding gene_symbol:si:dkey-96f10.1 description:si:dkey-96f10.1 [Source:ZFIN;Acc:ZDB-GENE-090312-154]		2	49.061	1.2699e+06	1.00534e+06	230947	106829	253176	201212	1.2699e+06	1.13233e+06	6	1.91988	0.0327761
ENSDARP00000121688.1		pep chromosome:GRCz11:22:19266995:19268280:1 gene:ENSDARG00000095729.4 transcript:ENSDART00000144963.2 gene_biotype:protein_coding transcript_biotype:protein_coding gene_symbol:si:dkey-21e2.12 description:si:dkey-21e2.12 [Source:ZFIN;Acc:ZDB-GENE-050208-697]		3	28.588	4.78662e+06	1.28091e+07	1.17425e+07	1.48881e+06	1.32242e+06	6.74987e+06	1.28091e+07	1.3159e+07	3	1.91986	0.0365383
ENSDARP00000057688.3		pep chromosome:GRCz11:13:25486608:25498661:1 gene:ENSDARG00000039486.5 transcript:ENSDART00000057689.4 gene_biotype:protein_coding transcript_biotype:protein_coding gene_symbol:bag3 description:BCL2 associated athanogene 3 [Source:ZFIN;Acc:ZDB-GENE-040801-40]		4	53.842	3.91195e+06	2.15693e+06	1.94228e+06	622381	837408	581112	3.91195e+06	3.48817e+06	3	1.91928	0.00113876
ENSDARP00000147049.1_x000D_; ENSDARP00000040115.7		pep chromosome:GRCz11:CHR_ALT_CTG1_1_3:10463400:10473510:-1 gene:ENSDARG00000113471.1 transcript:ENSDART00000181987.1 gene_biotype:protein_coding transcript_biotype:protein_coding gene_symbol:cnpy3 description:canopy FGF signaling regulator 3 [Source:NCBI gene;Acc:550136]<|>pep chromosome:GRCz11:1:10462692:10473630:-1 gene:ENSDARG00000070512.5 transcript:ENSDART00000040116.8 gene_biotype:protein_…		4	31.408	3.74362e+06	3.35726e+06	3.4793e+06	975668	1.06722e+06	776260	3.74362e+06	3.89898e+06	3	1.9192	0.000112096
ENSDARP00000132874.1_x000D_; ENSDARP00000152120.1		pep chromosome:GRCz11:19:46222918:46238622:1 gene:ENSDARG00000103203.2 transcript:ENSDART00000158703.2 gene_biotype:protein_coding transcript_biotype:protein_coding gene_symbol:vps28 description:VPS28 subunit of ESCRT-I [Source:ZFIN;Acc:ZDB-GENE-040426-1527]<|>pep chromosome:GRCz11:19:46222428:46238622:1 gene:ENSDARG00000103203.2 transcript:ENSDART00000183984.1 gene_biotype:protein_coding transcr…	LOC107591969; LOC107706231; LOC109110999; vps28; zgc:66078	8	25.428	1.5856e+07	1.68479e+07	1.49738e+07	4.48629e+06	2.42599e+06	6.81563e+06	1.68479e+07	1.72049e+07	7	1.91763	0.00250696
ENSDARP00000156782.1		pep chromosome:GRCz11:6:18389388:18400548:-1 gene:ENSDARG00000104396.2 transcript:ENSDART00000179797.1 gene_biotype:protein_coding transcript_biotype:protein_coding gene_symbol:trim25 description:tripartite motif containing 25 [Source:ZFIN;Acc:ZDB-GENE-040426-797]	zgc:55773	2	73.298	386172	307840	408366	122515	64573.3	114609	408366	457625	10	1.9142	0.000799655
ENSDARP00000139353.2		pep chromosome:GRCz11:12:10706772:10740236:1 gene:ENSDARG00000024488.11 transcript:ENSDART00000158227.2 gene_biotype:protein_coding transcript_biotype:protein_coding gene_symbol:top2a description:DNA topoisomerase II alpha [Source:ZFIN;Acc:ZDB-GENE-030131-2453]	fc08c07	36	176.667	7.91156e+06	1.03791e+07	5.32977e+06	1.74719e+06	2.88248e+06	1.63886e+06	1.03791e+07	1.0599e+07	40	1.90953	0.00152039
ENSDARP00000051564.4_x000D_; ENSDARP00000148071.1		pep chromosome:GRCz11:5:25606658:25621386:-1 gene:ENSDARG00000035569.5 transcript:ENSDART00000051565.5 gene_biotype:protein_coding transcript_biotype:protein_coding gene_symbol:cyp1d1 description:cytochrome P450, family 1, subfamily D, polypeptide 1 [Source:ZFIN;Acc:ZDB-GENE-041114-179]<|>pep chromosome:GRCz11:5:25603761:25620594:-1 gene:ENSDARG00000035569.5 transcript:ENSDART00000189346.1 gene_b…	zgc:92205	5	58.232	1.20316e+06	3.95964e+06	1.33476e+06	236593	698749	732523	3.95964e+06	4.04355e+06	4	1.90484	0.0228467
ENSDARP00000145755.1_x000D_; ENSDARP00000028345.6_x000D_; ENSDARP00000144682.1		pep chromosome:GRCz11:CHR_ALT_CTG5_2_5:29160937:29177826:1 gene:ENSDARG00000112154.1 transcript:ENSDART00000179803.1 gene_biotype:protein_coding transcript_biotype:protein_coding gene_symbol:dpp7 description:dipeptidyl-peptidase 7 [Source:ZFIN;Acc:ZDB-GENE-050306-16]<|>pep chromosome:GRCz11:5:29159911:29177272:1 gene:ENSDARG00000027750.10 transcript:ENSDART00000037891.8 gene_biotype:protein_codin…	wu:fb19g02	7	56.123	8.96574e+06	8.46728e+06	8.23629e+06	1.99921e+06	1.95761e+06	3.11295e+06	8.96574e+06	9.22978e+06	8	1.89384	0.000283959
ENSDARP00000108224.2_x000D_; ENSDARP00000051360.5		pep chromosome:GRCz11:5:32206378:32217579:1 gene:ENSDARG00000012944.12 transcript:ENSDART00000126873.4 gene_biotype:protein_coding transcript_biotype:protein_coding gene_symbol:myhz2 description:myosin, heavy polypeptide 2, fast muscle specific [Source:ZFIN;Acc:ZDB-GENE-020604-1]<|>pep chromosome:GRCz11:5:32206523:32217575:1 gene:ENSDARG00000012944.12 transcript:ENSDART00000051361.6 gene_biotype:…	sb:cb38	2	221.742	257957	512963	1.03613e+06	198774	96777.1	139320	1.03613e+06	1.16111e+06	422	1.89228	0.0129497
ENSDARP00000112153.1		pep chromosome:GRCz11:5:20112032:20113284:1 gene:ENSDARG00000086374.3 transcript:ENSDART00000130554.3 gene_biotype:protein_coding transcript_biotype:protein_coding gene_symbol:isg15 description:ISG15 ubiquitin like modifier [Source:ZFIN;Acc:ZDB-GENE-021211-1]	g1p2	5	17.677	4.02138e+07	2.7507e+07	4.24187e+07	1.05599e+07	1.3643e+07	6.37187e+06	4.24187e+07	4.75355e+07	7	1.89188	0.00156803
ENSDARP00000140792.1		pep chromosome:GRCz11:11:45139300:45152702:-1 gene:ENSDARG00000099106.3 transcript:ENSDART00000168066.2 gene_biotype:protein_coding transcript_biotype:protein_coding gene_symbol:afmid description:arylformamidase [Source:NCBI gene;Acc:550372]	AFMID	5	32.391	3.56863e+07	3.2418e+07	1.91594e+07	6.1076e+06	5.10544e+06	1.39222e+07	3.56863e+07	3.3105e+07	7	1.89135	0.00561608
ENSDARP00000014583.7_x000D_; ENSDARP00000154973.1		pep chromosome:GRCz11:1:524388:530935:1 gene:ENSDARG00000075325.5 transcript:ENSDART00000020327.9 gene_biotype:protein_coding transcript_biotype:protein_coding gene_symbol:mrpl16 description:mitochondrial ribosomal protein L16 [Source:ZFIN;Acc:ZDB-GENE-041122-1]<|>pep chromosome:GRCz11:1:524821:532429:1 gene:ENSDARG00000075325.5 transcript:ENSDART00000184473.1 gene_biotype:protein_coding transcri…	CH73-41E3.3	2	28.851	1.09675e+06	1.19497e+06	1.05424e+06	292263	125585	743106	1.19497e+06	1.22029e+06	2	1.88756	0.0212574
ENSDARP00000157368.1		pep chromosome:GRCz11:CHR_ALT_CTG11_1_22:25485909:25496260:1 gene:ENSDARG00000109309.1 transcript:ENSDART00000189290.1 gene_biotype:protein_coding transcript_biotype:protein_coding gene_symbol:gnl3l description:guanine nucleotide binding protein-like 3 (nucleolar)-like [Source:ZFIN;Acc:ZDB-GENE-040723-1]		4	63.599	2.41654e+06	1.53288e+06	4.92483e+06	874142	246285	1.6798e+06	4.92483e+06	5.51888e+06	6	1.88554	0.0494229
ENSDARP00000116699.1		pep chromosome:GRCz11:2:8586953:8611675:-1 gene:ENSDARG00000058638.7 transcript:ENSDART00000138223.2 gene_biotype:protein_coding transcript_biotype:protein_coding gene_symbol:si:ch211-71m22.1 description:si:ch211-71m22.1 [Source:ZFIN;Acc:ZDB-GENE-070705-193]		2	29.513	2.44958e+06	2.04122e+06	1.19502e+06	447624	562861	472993	2.44958e+06	2.18422e+06	4	1.88263	0.000950566
ENSDARP00000156629.1		pep chromosome:GRCz11:6:10722163:10725847:-1 gene:ENSDARG00000007812.9 transcript:ENSDART00000184567.1 gene_biotype:protein_coding transcript_biotype:protein_coding gene_symbol:sp3b description:Sp3b transcription factor [Source:ZFIN;Acc:ZDB-GENE-110815-3]		1	69.753	468369	314654	521991	106829	125585	114609	521991	584956	2	1.88158	0.000333987
ENSDARP00000132041.1_x000D_; ENSDARP00000112297.1		pep chromosome:GRCz11:14:7140997:7164646:1 gene:ENSDARG00000063095.7 transcript:ENSDART00000170994.2 gene_biotype:protein_coding transcript_biotype:protein_coding gene_symbol:ctsf description:cathepsin F [Source:ZFIN;Acc:ZDB-GENE-030131-9831]<|>pep chromosome:GRCz11:14:7140997:7164646:1 gene:ENSDARG00000063095.7 transcript:ENSDART00000129898.3 gene_biotype:protein_coding transcript_biotype:protei…	cb420	2	52.697	459965	615330	641309	90975.9	222851	180463	641309	718666	2	1.87752	0.00239203
ENSDARP00000141150.2_x000D_; ENSDARP00000060765.3		pep chromosome:GRCz11:CHR_ALT_CTG18_1_20:19017931:19022721:1 gene:ENSDARG00000109465.1 transcript:ENSDART00000164970.2 gene_biotype:protein_coding transcript_biotype:protein_coding gene_symbol:rab11a description:RAB11a, member RAS oncogene family [Source:ZFIN;Acc:ZDB-GENE-041114-53]<|>pep chromosome:GRCz11:18:19131773:19139152:1 gene:ENSDARG00000041450.4 transcript:ENSDART00000060766.4 gene_bioty…	LOC107583770; LOC107686293; LOC107742878; LOC109095336; rab11a; zgc:103679	4	24.296	3.10924e+07	3.7245e+07	2.74566e+07	1.00764e+07	5.31675e+06	1.20172e+07	3.7245e+07	3.80342e+07	20	1.87535	0.00166907
ENSDARP00000149145.1		pep chromosome:GRCz11:7:10592152:10632368:1 gene:ENSDARG00000101762.3 transcript:ENSDART00000182624.1 gene_biotype:protein_coding transcript_biotype:protein_coding gene_symbol:fah description:fumarylacetoacetate hydrolase (fumarylacetoacetase) [Source:ZFIN;Acc:ZDB-GENE-030131-1091]		12	38.715	5.00543e+07	3.45368e+07	1.70388e+07	3.35054e+06	1.33487e+07	1.33447e+07	5.00543e+07	4.4632e+07	17	1.87501	0.0292212
ENSDARP00000116974.1_x000D_; ENSDARP00000149170.1		pep chromosome:GRCz11:2:21855036:21878527:1 gene:ENSDARG00000039098.8 transcript:ENSDART00000140012.2 gene_biotype:protein_coding transcript_biotype:protein_coding gene_symbol:ca8 description:carbonic anhydrase VIII [Source:ZFIN;Acc:ZDB-GENE-050417-26]<|>pep chromosome:GRCz11:2:21855291:21869071:1 gene:ENSDARG00000039098.8 transcript:ENSDART00000186204.1 gene_biotype:protein_coding transcript_bio…		2	32.058	4.23858e+06	3.70008e+06	8.11829e+06	1.22149e+06	1.57017e+06	1.35091e+06	8.11829e+06	9.09756e+06	2	1.87294	0.00146014
ENSDARP00000129560.1_x000D_; ENSDARP00000146591.1		pep chromosome:GRCz11:15:29085955:29091807:1 gene:ENSDARG00000078748.6 transcript:ENSDART00000156799.2 gene_biotype:protein_coding transcript_biotype:protein_coding gene_symbol:si:ch211-137a8.4 description:si:ch211-137a8.4 [Source:ZFIN;Acc:ZDB-GENE-030131-3742]<|>pep chromosome:GRCz11:15:29088426:29091413:1 gene:ENSDARG00000078748.6 transcript:ENSDART00000187290.1 gene_biotype:protein_coding tran…		2	66.164	166018	406896	477401	98923.4	123349	53809.1	477401	534987	4	1.87272	0.00948466
ENSDARP00000018592.6_x000D_; ENSDARP00000155717.1		pep chromosome:GRCz11:9:29985010:29994138:1 gene:ENSDARG00000112579.1 transcript:ENSDART00000020743.8 gene_biotype:protein_coding transcript_biotype:protein_coding gene_symbol:cmss1 description:cms1 ribosomal small subunit homolog [Source:NCBI gene;Acc:450027]<|>pep chromosome:GRCz11:CHR_ALT_CTG9_2_10:29974283:29983235:1 gene:ENSDARG00000004727.8 transcript:ENSDART00000183397.1 gene_biotype:prote…		4	33.114	1.26169e+07	9.09306e+06	1.04156e+07	3.24907e+06	2.1293e+06	3.5612e+06	1.26169e+07	1.1672e+07	6	1.86665	0.000516963
ENSDARP00000118847.1		pep chromosome:GRCz11:16:27734872:27749172:-1 gene:ENSDARG00000055901.7 transcript:ENSDART00000145198.2 gene_biotype:protein_coding transcript_biotype:protein_coding gene_symbol:steap4 description:STEAP family member 4 [Source:ZFIN;Acc:ZDB-GENE-070424-244]		2	53.023	3.31708e+06	2.92651e+06	1.4021e+06	278401	1.54873e+06	651696	3.31708e+06	2.98852e+06	2	1.86603	0.0306617
ENSDARP00000096676.3		pep chromosome:GRCz11:14:29769336:29774035:1 gene:ENSDARG00000071567.6 transcript:ENSDART00000105898.6 gene_biotype:protein_coding transcript_biotype:protein_coding gene_symbol:TSTD1 description:si:dkey-34l15.1 [Source:ZFIN;Acc:ZDB-GENE-081107-63]	si:dkey-34l15.1	2	12.517	2.97965e+06	3.6821e+06	3.59979e+06	1.20362e+06	848888	805854	3.6821e+06	4.03402e+06	2	1.86132	0.000263519
ENSDARP00000124897.1_x000D_; ENSDARP00000138689.2		pep chromosome:GRCz11:19:47301893:47309226:1 gene:ENSDARG00000028012.10 transcript:ENSDART00000051695.7 gene_biotype:protein_coding transcript_biotype:protein_coding gene_symbol:tpmt.2 description:thiopurine S-methyltransferase, tandem duplicate 2 [Source:ZFIN;Acc:ZDB-GENE-041010-177]<|>pep chromosome:GRCz11:19:47299212:47309226:1 gene:ENSDARG00000028012.10 transcript:ENSDART00000158262.2 gene_bi…	si:ch73-345a19.3	1	26.224	330474	665629	766681	106829	125585	262379	766681	859161	10	1.86075	0.00712805
ENSDARP00000154596.1_x000D_; ENSDARP00000072814.4		pep chromosome:GRCz11:CHR_ALT_CTG13_1_22:21687946:21697493:-1 gene:ENSDARG00000117111.1 transcript:ENSDART00000181290.1 gene_biotype:protein_coding transcript_biotype:protein_coding gene_symbol:tspan14 description:tetraspanin 14 [Source:ZFIN;Acc:ZDB-GENE-060825-329]<|>pep chromosome:GRCz11:13:21638454:21650404:-1 gene:ENSDARG00000055938.7 transcript:ENSDART00000078352.5 gene_biotype:protein_codin…	tspan14	2	30.769	1.65494e+06	2.59679e+06	1.44124e+06	245058	586837	902871	2.59679e+06	2.65181e+06	4	1.85867	0.0108587
ENSDARP00000111769.2		pep chromosome:GRCz11:12:2506126:2518178:-1 gene:ENSDARG00000009870.11 transcript:ENSDART00000128677.4 gene_biotype:protein_coding transcript_biotype:protein_coding gene_symbol:mapk8b description:mitogen-activated protein kinase 8b [Source:NCBI gene;Acc:65236]	JNK	1	48.5	2.13939e+06	1.9622e+06	2.19872e+06	520076	409742	913878	2.19872e+06	2.46393e+06	5	1.85556	0.0012711
ENSDARP00000157069.1_x000D_; ENSDARP00000123314.1		pep chromosome:GRCz11:8:17168114:17173447:1 gene:ENSDARG00000094892.2 transcript:ENSDART00000183901.1 gene_biotype:protein_coding transcript_biotype:protein_coding gene_symbol:cenph description:centromere protein H [Source:ZFIN;Acc:ZDB-GENE-081104-340]<|>pep chromosome:GRCz11:8:17167876:17173694:1 gene:ENSDARG00000094892.2 transcript:ENSDART00000134665.2 gene_biotype:protein_coding transcript_bio…	si:dkey-186m8.3	2	26.746	973546	644214	852685	246602	145363	315470	973546	955540	2	1.85449	0.00167065
ENSDARP00000064193.2		pep chromosome:GRCz11:1:55878113:55888970:-1 gene:ENSDARG00000043713.3 transcript:ENSDART00000064194.3 gene_biotype:protein_coding transcript_biotype:protein_coding gene_symbol:asf1bb description:anti-silencing function 1Bb histone chaperone [Source:NCBI gene;Acc:792029]	asf1bb	1	22.04	3.86524e+06	2.93411e+06	2.19416e+06	588474	832963	1.08445e+06	3.86524e+06	3.44652e+06	2	1.8496	0.00130598
ENSDARP00000111963.1_x000D_; ENSDARP00000150406.1		pep chromosome:GRCz11:8:53311965:53334650:1 gene:ENSDARG00000090454.4 transcript:ENSDART00000130104.4 gene_biotype:protein_coding transcript_biotype:protein_coding gene_symbol:gnb1a description:guanine nucleotide binding protein (G protein), beta polypeptide 1a [Source:NCBI gene;Acc:322104]<|>pep chromosome:GRCz11:8:53269657:53330264:1 gene:ENSDARG00000090454.4 transcript:ENSDART00000184212.1 gen…	gnb1	3	37.262	8.42807e+06	1.11261e+07	1.20671e+07	3.15901e+06	2.12029e+06	3.6172e+06	1.20671e+07	1.35227e+07	20	1.84849	0.000631343
ENSDARP00000152588.1		pep chromosome:GRCz11:CHR_ALT_CTG5_2_4:28853369:28855426:1 gene:ENSDARG00000113676.1 transcript:ENSDART00000188096.1 gene_biotype:protein_coding transcript_biotype:protein_coding gene_symbol:zgc:113828 description:zgc:113828 [Source:ZFIN;Acc:ZDB-GENE-050913-23]		4	46.791	2.69586e+06	2.69642e+06	3.42141e+06	355642	1.70243e+06	886208	3.42141e+06	3.83412e+06	13	1.84486	0.0155624
ENSDARP00000067004.3		pep chromosome:GRCz11:4:17279966:17297420:1 gene:ENSDARG00000045568.6 transcript:ENSDART00000067005.5 gene_biotype:protein_coding transcript_biotype:protein_coding gene_symbol:bcat1 description:branched chain amino-acid transaminase 1, cytosolic [Source:ZFIN;Acc:ZDB-GENE-030131-9358]		3	42.651	2.23195e+06	4.071e+06	1.83846e+06	580784	602026	1.04072e+06	4.071e+06	4.15727e+06	4	1.84021	0.00320775
ENSDARP00000034094.6_x000D_; ENSDARP00000143447.2		pep chromosome:GRCz11:16:29514473:29519977:1 gene:ENSDARG00000013771.9 transcript:ENSDART00000034102.7 gene_biotype:protein_coding transcript_biotype:protein_coding gene_symbol:ctss2.2 description:cathepsin S, ortholog 2, tandem duplicate 2 [Source:ZFIN;Acc:ZDB-GENE-050626-55]<|>pep chromosome:GRCz11:16:29516098:29519766:1 gene:ENSDARG00000013771.9 transcript:ENSDART00000174895.2 gene_biotype:pro…		5	36.243	1.06572e+07	7.66611e+06	9.93757e+06	1.48528e+06	5.51155e+06	2.16827e+06	1.06572e+07	1.11363e+07	6	1.83847	0.00942887
ENSDARP00000117536.1_x000D_; ENSDARP00000116319.1		pep chromosome:GRCz11:19:7454013:7478597:1 gene:ENSDARG00000004866.10 transcript:ENSDART00000136502.2 gene_biotype:protein_coding transcript_biotype:protein_coding gene_symbol:mindy1 description:MINDY lysine 48 deubiquitinase 1 [Source:NCBI gene;Acc:563470]<|>pep chromosome:GRCz11:19:7453996:7478597:1 gene:ENSDARG00000004866.10 transcript:ENSDART00000147491.3 gene_biotype:protein_coding transcrip…	mindy1	2	57.33	727586	1.38646e+06	1.58278e+06	493264	621395	114609	1.58278e+06	1.77371e+06	2	1.83542	0.0362012
ENSDARP00000046208.6		pep chromosome:GRCz11:16:28596555:28599328:1 gene:ENSDARG00000094730.3 transcript:ENSDART00000046209.8 gene_biotype:protein_coding transcript_biotype:protein_coding gene_symbol:acbd7 description:acyl-CoA binding domain containing 7 [Source:ZFIN;Acc:ZDB-GENE-050913-108]	zgc:114176	3	10.012	8.84841e+06	8.67453e+06	1.06252e+07	1.21781e+06	2.49651e+06	5.90286e+06	1.06252e+07	1.19068e+07	4	1.83533	0.0158831
ENSDARP00000105999.1		pep chromosome:GRCz11:11:29965822:29972154:1 gene:ENSDARG00000089383.3 transcript:ENSDART00000127049.3 gene_biotype:protein_coding transcript_biotype:protein_coding gene_symbol:il1fma description:interleukin-1 family member A [Source:ZFIN;Acc:ZDB-GENE-140106-231]		3	39.541	2.70425e+06	2.40805e+06	2.66756e+06	690005	454730	1.21947e+06	2.70425e+06	2.98934e+06	4	1.83486	0.00263281
ENSDARP00000128642.1		pep chromosome:GRCz11:25:16554817:16581233:-1 gene:ENSDARG00000014402.10 transcript:ENSDART00000155312.2 gene_biotype:protein_coding transcript_biotype:protein_coding gene_symbol:smc1b description:structural maintenance of chromosomes 1B [Source:ZFIN;Acc:ZDB-GENE-091217-1]		29	141.54	1.05906e+07	1.12766e+07	6.1425e+06	2.44378e+06	4.20914e+06	1.57315e+06	1.12766e+07	1.15155e+07	34	1.83416	0.00519207
ENSDARP00000052640.4		pep chromosome:GRCz11:18:35725:46010:-1 gene:ENSDARG00000036239.6 transcript:ENSDART00000052641.5 gene_biotype:protein_coding transcript_biotype:protein_coding gene_symbol:gatm description:glycine amidinotransferase (L-arginine:glycine amidinotransferase) [Source:NCBI gene;Acc:266799]		46	48.014	3.56863e+08	7.17613e+08	3.06946e+08	5.07822e+07	1.69073e+08	2.02414e+08	7.17613e+08	7.32819e+08	116	1.83307	0.0226055
ENSDARP00000109737.1		pep chromosome:GRCz11:15:15415623:15437530:1 gene:ENSDARG00000004141.11 transcript:ENSDART00000127436.3 gene_biotype:protein_coding transcript_biotype:protein_coding gene_symbol:DHRS11 description:zgc:92630 [Source:ZFIN;Acc:ZDB-GENE-040718-449]	zgc:92630	11	27.784	1.07631e+08	8.6571e+07	3.62201e+07	6.84584e+06	3.63469e+07	3.01584e+07	1.07631e+08	9.59713e+07	11	1.83033	0.0462367
ENSDARP00000016874.7		pep chromosome:GRCz11:2:37504244:37537904:-1 gene:ENSDARG00000011157.9 transcript:ENSDART00000025841.9 gene_biotype:protein_coding transcript_biotype:protein_coding gene_symbol:arhgef18a description:rho/rac guanine nucleotide exchange factor (GEF) 18a [Source:ZFIN;Acc:ZDB-GENE-040516-14]	arhgef18	2	108.168	407285	325582	389817	98015.5	180589	65682.2	407285	436839	2	1.82483	0.00322967
ENSDARP00000105375.3		pep chromosome:GRCz11:19:17358850:17376041:1 gene:ENSDARG00000116649.1 transcript:ENSDART00000123519.3 gene_biotype:protein_coding transcript_biotype:protein_coding gene_symbol:ube2e1 description:ubiquitin-conjugating enzyme E2E 1 [Source:ZFIN;Acc:ZDB-GENE-071004-16]	ube2e1	3	21.466	1.51384e+07	1.2002e+07	7.91673e+06	2.55216e+06	3.35909e+06	3.79704e+06	1.51384e+07	1.34984e+07	4	1.82186	0.00108352
ENSDARP00000059365.5_x000D_; ENSDARP00000130760.2		pep chromosome:GRCz11:15:23643718:23647078:-1 gene:ENSDARG00000040565.7 transcript:ENSDART00000059366.7 gene_biotype:protein_coding transcript_biotype:protein_coding gene_symbol:ckmb description:creatine kinase, muscle b [Source:ZFIN;Acc:ZDB-GENE-040426-2128]<|>pep chromosome:GRCz11:15:23643727:23645810:-1 gene:ENSDARG00000040565.7 transcript:ENSDART00000168845.2 gene_biotype:protein_coding trans…	ckm3	19	42.825	8.07987e+07	1.08196e+08	2.32352e+08	4.27132e+07	2.70788e+07	3.98561e+07	2.32352e+08	2.60379e+08	51	1.8205	0.00547713
ENSDARP00000086912.5_x000D_; ENSDARP00000116716.1		pep chromosome:GRCz11:9:6998082:7066780:1 gene:ENSDARG00000063352.8 transcript:ENSDART00000092480.7 gene_biotype:protein_coding transcript_biotype:protein_coding gene_symbol:inpp4aa description:inositol polyphosphate-4-phosphatase type I Aa [Source:ZFIN;Acc:ZDB-GENE-060312-5]<|>pep chromosome:GRCz11:9:7030016:7068258:1 gene:ENSDARG00000063352.8 transcript:ENSDART00000148181.2 gene_biotype:protein…	inpp4a	2	105.368	284211	352774	323889	153543	55749.3	86172.7	352774	362958	2	1.82008	0.00319599
ENSDARP00000061571.5		pep chromosome:GRCz11:16:54459135:54471235:-1 gene:ENSDARG00000042014.7 transcript:ENSDART00000061572.6 gene_biotype:protein_coding transcript_biotype:protein_coding gene_symbol:cyp11c1 description:cytochrome P450, family 11, subfamily C, polypeptide 1 [Source:ZFIN;Acc:ZDB-GENE-070828-1]		9	70.577	1.28103e+06	5.46611e+06	3.2628e+06	1.02384e+06	1.01862e+06	503992	5.46611e+06	5.58194e+06	9	1.81395	0.0202022
ENSDARP00000135205.2		pep chromosome:GRCz11:6:55299511:55309190:-1 gene:ENSDARG00000101618.2 transcript:ENSDART00000162117.2 gene_biotype:protein_coding transcript_biotype:protein_coding gene_symbol:ube2c description:ubiquitin-conjugating enzyme E2C [Source:ZFIN;Acc:ZDB-GENE-051030-48]		1	18.541	826152	718556	532643	201355	125585	288412	826152	736655	2	1.81272	0.00229815
ENSDARP00000099327.3_x000D_; ENSDARP00000157119.1		pep chromosome:GRCz11:23:39632962:39666519:-1 gene:ENSDARG00000075468.4 transcript:ENSDART00000110868.4 gene_biotype:protein_coding transcript_biotype:protein_coding gene_symbol:vwa1 description:von Willebrand factor A domain containing 1 [Source:ZFIN;Acc:ZDB-GENE-030131-5921]<|>pep chromosome:GRCz11:23:39632397:39666658:-1 gene:ENSDARG00000075468.4 transcript:ENSDART00000190961.1 gene_biotype:pr…	vwa1	4	54.891	2.76825e+06	3.80175e+06	3.19447e+06	608832	767331	1.66393e+06	3.80175e+06	3.88231e+06	4	1.81152	0.00406076
ENSDARP00000144914.1		pep chromosome:GRCz11:21:6291027:6377886:1 gene:ENSDARG00000101028.3 transcript:ENSDART00000184006.1 gene_biotype:protein_coding transcript_biotype:protein_coding gene_symbol:fnbp1b description:formin binding protein 1b [Source:ZFIN;Acc:ZDB-GENE-091117-6]		5	73.212	1.90627e+06	1.72423e+06	2.07332e+06	748455	546364	385743	2.07332e+06	2.32341e+06	4	1.81101	0.000766418
ENSDARP00000091561.4_x000D_; ENSDARP00000136450.1		pep chromosome:GRCz11:1:53491153:53504603:-1 gene:ENSDARG00000031203.10 transcript:ENSDART00000100788.5 gene_biotype:protein_coding transcript_biotype:protein_coding gene_symbol:commd1 description:copper metabolism (Murr1) domain containing 1 [Source:ZFIN;Acc:ZDB-GENE-060512-329]<|>pep chromosome:GRCz11:1:53490669:53504603:-1 gene:ENSDARG00000031203.10 transcript:ENSDART00000162025.2 gene_biotype…	murr1	1	21.234	601671	555329	690925	377689	125585	114609	690925	774267	2	1.80275	0.00901438
ENSDARP00000020711.6		pep chromosome:GRCz11:24:20188914:20192996:-1 gene:ENSDARG00000010169.7 transcript:ENSDART00000011143.7 gene_biotype:protein_coding transcript_biotype:protein_coding gene_symbol:myd88 description:MYD88 innate immune signal transduction adaptor [Source:NCBI gene;Acc:403145]		2	32.867	402267	640568	308546	107443	125585	141166	640568	654142	2	1.79445	0.0012608
ENSDARP00000126132.1		pep chromosome:GRCz11:19:40248697:40328549:1 gene:ENSDARG00000070228.7 transcript:ENSDART00000151269.3 gene_biotype:protein_coding transcript_biotype:protein_coding gene_symbol:cdk6 description:cyclin-dependent kinase 6 [Source:ZFIN;Acc:ZDB-GENE-060503-786]	si:ch211-234f14.1	2	36.63	412064	611521	597700	106829	197549	171073	611521	669797	2	1.79419	0.00122075
ENSDARP00000052418.6		pep chromosome:GRCz11:2:6535865:6548838:-1 gene:ENSDARG00000036106.7 transcript:ENSDART00000052419.7 gene_biotype:protein_coding transcript_biotype:protein_coding gene_symbol:rgs18 description:regulator of G protein signaling 18 [Source:ZFIN;Acc:ZDB-GENE-061013-722]	zgc:153888	2	23.936	1.16136e+06	982072	1.38577e+06	287513	279017	475233	1.38577e+06	1.55293e+06	3	1.79119	0.000821943
ENSDARP00000039324.7_x000D_; ENSDARP00000157345.1		pep chromosome:GRCz11:15:37835916:37850969:-1 gene:ENSDARG00000012381.9 transcript:ENSDART00000031418.8 gene_biotype:protein_coding transcript_biotype:protein_coding gene_symbol:hsc70 description:heat shock cognate 70 [Source:ZFIN;Acc:ZDB-GENE-040426-1221]<|>pep chromosome:GRCz11:15:37834594:37846047:-1 gene:ENSDARG00000012381.9 transcript:ENSDART00000184837.1 gene_biotype:protein_coding transcri…	zgc:63663	3	70.902	314244	406477	792542	98132.8	217828	114609	792542	888142	93	1.78961	0.00759686
ENSDARP00000136995.1		pep chromosome:GRCz11:3:13941010:13955878:-1 gene:ENSDARG00000098831.2 transcript:ENSDART00000166804.2 gene_biotype:protein_coding transcript_biotype:protein_coding gene_symbol:gcdhb description:glutaryl-CoA dehydrogenase b [Source:ZFIN;Acc:ZDB-GENE-041010-117]		8	43.863	1.43616e+07	1.76367e+07	1.21954e+07	2.93405e+06	3.20959e+06	7.94144e+06	1.76367e+07	1.80104e+07	17	1.78941	0.00532009
ENSDARP00000107657.2		pep chromosome:GRCz11:25:13183724:13188678:-1 gene:ENSDARG00000109648.1 transcript:ENSDART00000125754.4 gene_biotype:protein_coding transcript_biotype:protein_coding gene_symbol:si:ch211-147m6.1 description:si:ch211-147m6.1 [Source:ZFIN;Acc:ZDB-GENE-131120-57]		1	44.925	1.01662e+06	507595	605545	106829	618513	114609	1.01662e+06	906493	7	1.78893	0.0466435
ENSDARP00000125725.1		pep chromosome:GRCz11:19:7249110:7272921:-1 gene:ENSDARG00000078954.7 transcript:ENSDART00000102075.6 gene_biotype:protein_coding transcript_biotype:protein_coding gene_symbol:rxrba description:retinoid x receptor, beta a [Source:NCBI gene;Acc:30530]	rxrba	5	51.564	1.10037e+06	1.32199e+06	1.18605e+06	222300	301999	628850	1.32199e+06	1.35e+06	3	1.7843	0.00414693
ENSDARP00000141429.2		pep chromosome:GRCz11:11:122634:127785:-1 gene:ENSDARG00000101616.2 transcript:ENSDART00000162658.2 gene_biotype:protein_coding transcript_biotype:protein_coding gene_symbol:arfgap1 description:ADP-ribosylation factor GTPase activating protein 1 [Source:ZFIN;Acc:ZDB-GENE-041114-130]		2	43.094	431031	596617	798248	106829	125585	376867	798248	894536	3	1.78114	0.0144687
ENSDARP00000152944.1		pep chromosome:GRCz11:5:4575800:4579408:1 gene:ENSDARG00000112540.1 transcript:ENSDART00000180952.1 gene_biotype:protein_coding transcript_biotype:protein_coding gene_symbol:cst14b.2 description:cystatin 14b, tandem duplicate 2 [Source:ZFIN;Acc:ZDB-GENE-140912-1]		3	11.434	7.39385e+06	2.62252e+07	2.20771e+07	2.95394e+06	5.45225e+06	6.5614e+06	2.62252e+07	2.6781e+07	5	1.78006	0.0185243
ENSDARP00000064632.4		pep chromosome:GRCz11:17:8854108:8862424:-1 gene:ENSDARG00000044023.5 transcript:ENSDART00000064633.5 gene_biotype:protein_coding transcript_biotype:protein_coding gene_symbol:nkl.4 description:NK-lysin tandem duplicate 4 [Source:ZFIN;Acc:ZDB-GENE-030131-7503]	nkld	2	13.462	3.34401e+06	2.01124e+06	3.15366e+06	402569	1.56685e+06	836286	3.34401e+06	3.53407e+06	2	1.77648	0.0134258
ENSDARP00000138793.1		pep chromosome:GRCz11:24:35681480:35699595:-1 gene:ENSDARG00000099943.2 transcript:ENSDART00000167990.2 gene_biotype:protein_coding transcript_biotype:protein_coding gene_symbol:mapre2 description:microtubule-associated protein, RP/EB family, member 2 [Source:ZFIN;Acc:ZDB-GENE-071004-41]		5	43.201	4.19001e+06	7.15424e+06	8.93112e+06	1.97467e+06	1.15022e+06	2.93806e+06	8.93112e+06	1.00084e+07	15	1.7754	0.00668366
ENSDARP00000132931.1		pep chromosome:GRCz11:18:31016379:31023447:1 gene:ENSDARG00000100719.2 transcript:ENSDART00000172461.2 gene_biotype:protein_coding transcript_biotype:protein_coding gene_symbol:uraha description:urate (5-hydroxyiso-) hydrolase a [Source:NCBI gene;Acc:751742]	urah	3	15.46	1.25451e+07	2.13322e+07	8.3523e+06	2.03941e+06	8.23185e+06	3.37601e+06	2.13322e+07	2.17842e+07	4	1.76716	0.0232038
ENSDARP00000094148.4		pep chromosome:GRCz11:4:2482046:2508577:1 gene:ENSDARG00000070441.6 transcript:ENSDART00000103371.6 gene_biotype:protein_coding transcript_biotype:protein_coding gene_symbol:zdhhc17 description:zinc finger DHHC-type containing 17 [Source:ZFIN;Acc:ZDB-GENE-070424-194]	zdhhc17	1	71.301	105109	140879	147356	21281.7	33517.3	77595.4	147356	143864	2	1.76698	0.0103621
ENSDARP00000128904.1		pep chromosome:GRCz11:24:41281265:41303239:1 gene:ENSDARG00000061417.8 transcript:ENSDART00000155151.2 gene_biotype:protein_coding transcript_biotype:protein_coding gene_symbol:nub1 description:negative regulator of ubiquitin-like proteins 1 [Source:ZFIN;Acc:ZDB-GENE-080212-11]		2	61.916	2.68276e+06	2.39792e+06	1.99443e+06	1.3881e+06	364855	644693	2.68276e+06	2.44873e+06	24	1.76543	0.010726
ENSDARP00000108146.1_x000D_; ENSDARP00000119527.1		pep chromosome:GRCz11:22:5154534:5171362:-1 gene:ENSDARG00000086457.3 transcript:ENSDART00000124889.2 gene_biotype:protein_coding transcript_biotype:protein_coding gene_symbol:tnfaip8l1 description:tumor necrosis factor, alpha-induced protein 8-like 1 [Source:NCBI gene;Acc:393303]<|>pep chromosome:GRCz11:22:5153461:5171829:-1 gene:ENSDARG00000086457.3 transcript:ENSDART00000140313.2 gene_biotype:…	tnfaip8l1	2	21.576	644227	692974	147356	106829	138280	114609	692974	707658	2	1.76002	0.0271618
ENSDARP00000128117.3		pep chromosome:GRCz11:22:19405519:19408034:1 gene:ENSDARG00000095384.3 transcript:ENSDART00000155144.3 gene_biotype:protein_coding transcript_biotype:protein_coding gene_symbol:si:dkey-78l4.2 description:si:dkey-78l4.2 [Source:ZFIN;Acc:ZDB-GENE-060503-647]		1	29.087	150797	736754	536436	106829	125585	114609	736754	752366	2	1.75884	0.0231132
ENSDARP00000147666.1_x000D_; ENSDARP00000102071.2		pep chromosome:GRCz11:16:16969060:16974789:1 gene:ENSDARG00000075517.6 transcript:ENSDART00000182819.1 gene_biotype:protein_coding transcript_biotype:protein_coding gene_symbol:si:ch211-120k19.1 description:si:ch211-120k19.1 [Source:ZFIN;Acc:ZDB-GENE-100922-282]<|>pep chromosome:GRCz11:16:16968682:16975264:1 gene:ENSDARG00000075517.6 transcript:ENSDART00000111074.5 gene_biotype:protein_coding tra…		2	26.204	150797	885501	445028	106829	125585	114609	885501	904265	2	1.75744	0.0286684
ENSDARP00000145750.1_x000D_; ENSDARP00000122322.1_x000D_; ENSDARP00000153827.1		pep chromosome:GRCz11:7:36470159:36484078:1 gene:ENSDARG00000026862.9 transcript:ENSDART00000188703.1 gene_biotype:protein_coding transcript_biotype:protein_coding gene_symbol:aktip description:akt interacting protein [Source:NCBI gene;Acc:378716]<|>pep chromosome:GRCz11:7:36467796:36483678:1 gene:ENSDARG00000026862.9 transcript:ENSDART00000146202.4 gene_biotype:protein_coding transcript_biotype:…	aktip	2	33.18	659954	483932	654824	106829	125585	404951	659954	733811	2	1.75552	0.0151198
ENSDARP00000153300.1		pep chromosome:GRCz11:CHR_ALT_CTG7_1_13:19373588:19385390:1 gene:ENSDARG00000109584.1 transcript:ENSDART00000184201.1 gene_biotype:protein_coding transcript_biotype:protein_coding gene_symbol:si:ch73-71d17.1 description:si:ch73-71d17.1 [Source:NCBI gene;Acc:402826]		11	46.834	3.43985e+07	1.64628e+07	6.26823e+06	2.91003e+06	7.54085e+06	4.23024e+06	3.43985e+07	3.06721e+07	12	1.75232	0.0390939
ENSDARP00000051080.4		pep chromosome:GRCz11:5:41485277:41494831:-1 gene:ENSDARG00000035256.6 transcript:ENSDART00000051081.5 gene_biotype:protein_coding transcript_biotype:protein_coding gene_symbol:eef2l2 description:eukaryotic translation elongation factor 2, like 2 [Source:ZFIN;Acc:ZDB-GENE-030131-8112]		5	95.823	515243	1.30362e+06	1.7751e+06	302251	354417	291548	1.7751e+06	1.98921e+06	125	1.75153	0.00913357
ENSDARP00000091917.4		pep chromosome:GRCz11:1:47116121:47122114:-1 gene:ENSDARG00000001470.12 transcript:ENSDART00000101143.5 gene_biotype:protein_coding transcript_biotype:protein_coding gene_symbol:mhc1zea description:major histocompatibility complex class I ZEA [Source:ZFIN;Acc:ZDB-GENE-070705-176]	dZ63M10.3	1	40.476	428327	249614	269728	106829	86365.2	81920.6	428327	381926	5	1.75126	0.000766381
ENSDARP00000063949.5		pep chromosome:GRCz11:20:16721933:16740957:1 gene:ENSDARG00000043561.8 transcript:ENSDART00000063950.7 gene_biotype:protein_coding transcript_biotype:protein_coding gene_symbol:psmc1b description:proteasome 26S subunit, ATPase 1b [Source:ZFIN;Acc:ZDB-GENE-040625-69]	wu:fj14c10	2	49.181	175192	371514	429529	106829	59923.8	114609	429529	481340	46	1.75063	0.00662056
ENSDARP00000093709.3		pep chromosome:GRCz11:9:1693535:1702648:-1 gene:ENSDARG00000059351.8 transcript:ENSDART00000102934.4 gene_biotype:protein_coding transcript_biotype:protein_coding gene_symbol:hnrnpa3 description:heterogeneous nuclear ribonucleoprotein A3 [Source:ZFIN;Acc:ZDB-GENE-060224-1]		15	35.512	3.80136e+07	2.9375e+07	3.20864e+07	9.30631e+06	8.96585e+06	1.13527e+07	3.80136e+07	3.59568e+07	24	1.74708	0.000210049
ENSDARP00000141612.1_x000D_; ENSDARP00000150536.1		pep chromosome:GRCz11:16:10776688:10820909:1 gene:ENSDARG00000104139.3 transcript:ENSDART00000161969.3 gene_biotype:protein_coding transcript_biotype:protein_coding gene_symbol:atp1a3b description:ATPase Na+/K+ transporting subunit alpha 3b [Source:ZFIN;Acc:ZDB-GENE-001212-8]<|>pep chromosome:GRCz11:16:10777116:10819773:1 gene:ENSDARG00000104139.3 transcript:ENSDART00000190902.1 gene_biotype:prot…		4	112.631	884163	860298	1.20445e+06	329995	153011	479958	1.20445e+06	1.34974e+06	38	1.74682	0.00727398
ENSDARP00000081319.4_x000D_; ENSDARP00000139183.1		pep chromosome:GRCz11:17:26815021:26826438:1 gene:ENSDARG00000070874.5 transcript:ENSDART00000086885.5 gene_biotype:protein_coding transcript_biotype:protein_coding gene_symbol:asmt2 description:acetylserotonin O-methyltransferase 2 [Source:ZFIN;Acc:ZDB-GENE-070410-45]<|>pep chromosome:GRCz11:CHR_ALT_CTG17_1_22:26815759:26825968:1 gene:ENSDARG00000109921.1 transcript:ENSDART00000164777.2 gene_bio…	asmt	1	38.703	282664	523501	391604	106829	125585	114609	523501	534594	2	1.74533	0.000744136
ENSDARP00000106159.1_x000D_; ENSDARP00000128495.1		pep chromosome:GRCz11:3:23581614:23596532:-1 gene:ENSDARG00000029215.10 transcript:ENSDART00000124921.4 gene_biotype:protein_coding transcript_biotype:protein_coding gene_symbol:ube2z description:ubiquitin-conjugating enzyme E2Z [Source:NCBI gene;Acc:436602]<|>pep chromosome:GRCz11:3:23584663:23596809:-1 gene:ENSDARG00000029215.10 transcript:ENSDART00000156897.2 gene_biotype:protein_coding transc…	LOC100000648	3	41.262	1.69707e+06	1.48201e+06	1.81587e+06	565578	310837	690096	1.81587e+06	2.03491e+06	2	1.74479	0.00194308
ENSDARP00000152445.1		pep chromosome:GRCz11:18:14307059:14331863:1 gene:ENSDARG00000004529.11 transcript:ENSDART00000186558.1 gene_biotype:protein_coding transcript_biotype:protein_coding gene_symbol:zgc:173742 description:zgc:173742 [Source:ZFIN;Acc:ZDB-GENE-030131-6489]		2	55.961	283830	354813	292919	82297.8	125585	76554.8	354813	362332	6	1.74015	0.000597157
ENSDARP00000140200.2_x000D_; ENSDARP00000074161.3		pep chromosome:GRCz11:21:20915632:20929575:-1 gene:ENSDARG00000057113.6 transcript:ENSDART00000163889.2 gene_biotype:protein_coding transcript_biotype:protein_coding gene_symbol:c6 description:complement component 6 [Source:ZFIN;Acc:ZDB-GENE-040426-1358]<|>pep chromosome:GRCz11:21:20915460:20932603:-1 gene:ENSDARG00000057113.6 transcript:ENSDART00000079709.4 gene_biotype:protein_coding transcript…	zgc:64073	26	99.823	1.27824e+07	1.33817e+07	1.62998e+07	3.6412e+06	4.27431e+06	4.83078e+06	1.62998e+07	1.8266e+07	22	1.73757	0.000235325
ENSDARP00000113717.1		pep chromosome:GRCz11:1:2301974:2444210:1 gene:ENSDARG00000074381.6 transcript:ENSDART00000142944.2 gene_biotype:protein_coding transcript_biotype:protein_coding gene_symbol:farp1 description:FERM, RhoGEF (ARHGEF) and pleckstrin domain protein 1 (chondrocyte-derived) [Source:ZFIN;Acc:ZDB-GENE-070424-163]		2	117.162	271822	336851	181471	50182.7	73251.7	123158	336851	343989	3	1.7326	0.00503211
ENSDARP00000150489.1		pep chromosome:GRCz11:CHR_ALT_CTG5_1_12:22611410:22626655:-1 gene:ENSDARG00000109302.1 transcript:ENSDART00000181628.1 gene_biotype:protein_coding transcript_biotype:protein_coding gene_symbol:zgc:113208 description:zgc:113208 [Source:ZFIN;Acc:ZDB-GENE-050417-450]		3	32.862	5.10712e+06	4.28474e+06	5.46067e+06	1.10248e+06	986084	3.00706e+06	5.46067e+06	6.11937e+06	4	1.73064	0.00830631
ENSDARP00000137327.2		pep chromosome:GRCz11:23:46036684:46040618:-1 gene:ENSDARG00000103042.2 transcript:ENSDART00000161415.2 gene_biotype:protein_coding transcript_biotype:protein_coding gene_symbol:ddah1 description:dimethylarginine dimethylaminohydrolase 1 [Source:NCBI gene;Acc:406561]		8	16.409	3.94271e+07	4.68302e+07	5.17095e+07	1.15169e+07	8.2669e+06	2.75555e+07	5.17095e+07	5.7947e+07	8	1.72851	0.00887287
ENSDARP00000129411.2		pep chromosome:GRCz11:15:42043102:42048022:-1 gene:ENSDARG00000097725.3 transcript:ENSDART00000155131.3 gene_biotype:protein_coding transcript_biotype:protein_coding gene_symbol:si:dkey-96g2.1 description:si:dkey-96g2.1 [Source:ZFIN;Acc:ZDB-GENE-131121-563]		2	28.868	801511	1.4904e+06	1.88972e+06	406662	369671	413048	1.88972e+06	2.11766e+06	2	1.72802	0.0023857
ENSDARP00000148746.1		pep chromosome:GRCz11:13:6960782:7031033:-1 gene:ENSDARG00000110698.1 transcript:ENSDART00000193211.1 gene_biotype:protein_coding transcript_biotype:protein_coding gene_symbol:CABZ01061524.1		10	121.553	2.57818e+06	1.74966e+06	3.00885e+06	657544	1.0354e+06	558555	3.00885e+06	3.37179e+06	14	1.71917	0.00204438
ENSDARP00000101333.3		pep chromosome:GRCz11:9:38427572:38433916:1 gene:ENSDARG00000088013.5 transcript:ENSDART00000108860.4 gene_biotype:protein_coding transcript_biotype:protein_coding gene_symbol:CYP27A1 description:zgc:136333 [Source:ZFIN;Acc:ZDB-GENE-060616-143]		1	59.711	742599	652839	436078	155827	333493	114609	742599	666673	2	1.71652	0.00808733
ENSDARP00000125714.1		pep chromosome:GRCz11:6:584632:598165:1 gene:ENSDARG00000038151.8 transcript:ENSDART00000151150.2 gene_biotype:protein_coding transcript_biotype:protein_coding gene_symbol:zgc:92360 description:zgc:92360 [Source:ZFIN;Acc:ZDB-GENE-040718-470]		3	43.453	1.0023e+06	2.13679e+06	2.52856e+06	203968	997218	751424	2.52856e+06	2.83357e+06	2	1.71566	0.0421728
ENSDARP00000151381.1		pep chromosome:GRCz11:CHR_ALT_CTG5_2_4:28823827:28825790:1 gene:ENSDARG00000116307.1 transcript:ENSDART00000182865.1 gene_biotype:protein_coding transcript_biotype:protein_coding gene_symbol:zgc:174260 description:zgc:174260 [Source:ZFIN;Acc:ZDB-GENE-080213-9]		2	42.785	434016	578083	641968	430354	98385.2	107569	641968	719405	11	1.71474	0.0264683
ENSDARP00000098604.3		pep chromosome:GRCz11:24:27459604:27461295:-1 gene:ENSDARG00000078205.5 transcript:ENSDART00000110748.5 gene_biotype:protein_coding transcript_biotype:protein_coding gene_symbol:ccl34b.9 description:chemokine (C-C motif) ligand 34b, duplicate 9 [Source:ZFIN;Acc:ZDB-GENE-091204-99]		4	12.99	3.76661e+06	1.1637e+07	2.17162e+07	2.88524e+06	3.38379e+06	2.7591e+06	2.17162e+07	2.43357e+07	6	1.71436	0.0313016
ENSDARP00000078009.4		pep chromosome:GRCz11:12:204095:212843:-1 gene:ENSDARG00000076357.4 transcript:ENSDART00000083574.6 gene_biotype:protein_coding transcript_biotype:protein_coding gene_symbol:CABZ01102039.1		2	62.286	347124	524049	550505	220906	281412	45643.8	550505	616910	2	1.71377	0.0481198
ENSDARP00000148058.1_x000D_; ENSDARP00000146761.1_x000D_; ENSDARP00000070950.4		pep chromosome:GRCz11:2:38264964:38269411:1 gene:ENSDARG00000054300.5 transcript:ENSDART00000182068.1 gene_biotype:protein_coding transcript_biotype:protein_coding gene_symbol:dhrs1 description:dehydrogenase/reductase (SDR family) member 1 [Source:ZFIN;Acc:ZDB-GENE-030616-591]<|>pep chromosome:GRCz11:CHR_ALT_CTG2_1_3:38265826:38270243:1 gene:ENSDARG00000116842.1 transcript:ENSDART00000186303.1 ge…	si:zc14a17.8	18	33.868	1.92388e+07	4.96525e+07	2.55988e+07	4.7822e+06	1.30868e+07	1.11211e+07	4.96525e+07	5.07046e+07	22	1.7116	0.015152
ENSDARP00000072202.3		pep chromosome:GRCz11:15:28202170:28208926:1 gene:ENSDARG00000055388.5 transcript:ENSDART00000077736.4 gene_biotype:protein_coding transcript_biotype:protein_coding gene_symbol:vtna description:vitronectin a [Source:ZFIN;Acc:ZDB-GENE-050522-440]	vtna	2	60.243	696844	759817	1.09026e+06	227579	360007	202048	1.09026e+06	1.22177e+06	2	1.708	0.00153464
ENSDARP00000034116.6		pep chromosome:GRCz11:8:46499098:46509194:-1 gene:ENSDARG00000028275.8 transcript:ENSDART00000038924.7 gene_biotype:protein_coding transcript_biotype:protein_coding gene_symbol:sult1st1 description:sulfotransferase family 1, cytosolic sulfotransferase 1 [Source:NCBI gene;Acc:323424]		7	35.03	1.22148e+07	2.06857e+07	2.23671e+07	5.22351e+06	4.35833e+06	7.11925e+06	2.23671e+07	2.50651e+07	12	1.70797	0.00190733
ENSDARP00000035103.7		pep chromosome:GRCz11:16:32009203:32013913:-1 gene:ENSDARG00000056510.8 transcript:ENSDART00000030282.9 gene_biotype:protein_coding transcript_biotype:protein_coding gene_symbol:gstk1 description:glutathione S-transferase kappa 1 [Source:ZFIN;Acc:ZDB-GENE-040718-298]		12	25.89	7.77817e+07	9.21411e+07	9.06201e+07	2.26797e+07	1.79131e+07	4.59717e+07	9.21411e+07	1.01551e+08	15	1.70665	0.00379815
ENSDARP00000132062.1		pep chromosome:GRCz11:1:58545319:58562129:-1 gene:ENSDARG00000104949.2 transcript:ENSDART00000159070.2 gene_biotype:protein_coding transcript_biotype:protein_coding gene_symbol:slc27a1b description:solute carrier family 27 member 1b [Source:ZFIN;Acc:ZDB-GENE-061013-672]	zgc:153860	8	71.826	3.84729e+06	5.57483e+06	3.19375e+06	655253	2.62934e+06	1.15059e+06	5.57483e+06	5.69296e+06	6	1.70361	0.0176568
ENSDARP00000149853.1		pep chromosome:GRCz11:12:48094278:48168135:-1 gene:ENSDARG00000098946.2 transcript:ENSDART00000186624.1 gene_biotype:protein_coding transcript_biotype:protein_coding gene_symbol:pald1a description:phosphatase domain containing paladin 1a [Source:NCBI gene;Acc:368369]		5	98.877	900172	882749	1.08515e+06	390980	164325	388769	1.08515e+06	1.21604e+06	5	1.70316	0.00420043
ENSDARP00000154453.1_x000D_; ENSDARP00000119520.1		pep chromosome:GRCz11:21:13659391:13668358:-1 gene:ENSDARG00000062986.8 transcript:ENSDART00000180323.1 gene_biotype:protein_coding transcript_biotype:protein_coding gene_symbol:pnpla7a description:patatin-like phospholipase domain containing 7a [Source:ZFIN;Acc:ZDB-GENE-070112-1812]<|>pep chromosome:GRCz11:21:13663656:13672195:-1 gene:ENSDARG00000044776.7 transcript:ENSDART00000146717.3 gene_bio…	clica	1	27.155	150797	444650	787334	106829	125585	114609	787334	882306	4	1.70052	0.0263943
ENSDARP00000113745.1		pep chromosome:GRCz11:8:15239549:15250265:1 gene:ENSDARG00000043403.8 transcript:ENSDART00000132216.2 gene_biotype:protein_coding transcript_biotype:protein_coding gene_symbol:paox1 description:polyamine oxidase (exo-N4-amino) 1 [Source:ZFIN;Acc:ZDB-GENE-081104-436]	si:dkey-7o6.3	4	53.885	2.40782e+06	2.65148e+06	2.22048e+06	560049	1.10855e+06	668909	2.65148e+06	2.70767e+06	4	1.69774	0.0013161
ENSDARP00000087935.2		pep chromosome:GRCz11:18:54354:60885:1 gene:ENSDARG00000067520.2 transcript:ENSDART00000097163.2 gene_biotype:protein_coding transcript_biotype:protein_coding gene_symbol:zgc:158482 description:zgc:158482 [Source:ZFIN;Acc:ZDB-GENE-070209-32]		2	69.673	150797	486666	311386	106829	54794.1	114609	486666	496978	2	1.69671	0.0150262
ENSDARP00000037871.5_x000D_; ENSDARP00000155256.1		pep chromosome:GRCz11:5:36832079:36837846:-1 gene:ENSDARG00000035327.4 transcript:ENSDART00000032481.6 gene_biotype:protein_coding transcript_biotype:protein_coding gene_symbol:ckma description:creatine kinase, muscle a [Source:ZFIN;Acc:ZDB-GENE-980526-109]<|>pep chromosome:GRCz11:CHR_ALT_CTG5_1_34:36832400:36836181:-1 gene:ENSDARG00000114671.1 transcript:ENSDART00000183188.1 gene_biotype:protein…	CK-M	12	42.788	4.49467e+07	5.34291e+07	1.3181e+08	2.53769e+07	2.03782e+07	1.81056e+07	1.3181e+08	1.47709e+08	51	1.69308	0.00793889
ENSDARP00000124973.1		pep chromosome:GRCz11:1:16621345:16654161:1 gene:ENSDARG00000062198.7 transcript:ENSDART00000149026.3 gene_biotype:protein_coding transcript_biotype:protein_coding gene_symbol:pcm1 description:pericentriolar material 1 [Source:ZFIN;Acc:ZDB-GENE-030131-428]		1	223.551	265294	310806	196380	58345	80597.9	102429	310806	317392	18	1.69038	0.00135979
ENSDARP00000045668.7		pep chromosome:GRCz11:8:7084974:7093507:-1 gene:ENSDARG00000034836.8 transcript:ENSDART00000045669.8 gene_biotype:protein_coding transcript_biotype:protein_coding gene_symbol:si:dkey-222n6.2 description:si:dkey-222n6.2 [Source:ZFIN;Acc:ZDB-GENE-031118-10]		1	44.135	1.43214e+06	3.23461e+06	3.5712e+06	603410	411700	1.98358e+06	3.5712e+06	4.00197e+06	6	1.68973	0.0418702
ENSDARP00000128914.1		pep chromosome:GRCz11:6:59840360:59845837:1 gene:ENSDARG00000005774.9 transcript:ENSDART00000154647.2 gene_biotype:protein_coding transcript_biotype:protein_coding gene_symbol:ddx3xb description:DEAD-box helicase 3 X-linked b [Source:ZFIN;Acc:ZDB-GENE-980526-150]		2	33.485	593065	295042	294549	106829	125585	114609	593065	528818	55	1.68898	0.00201453
ENSDARP00000135769.1		pep chromosome:GRCz11:19:48111285:48114444:1 gene:ENSDARG00000099420.2 transcript:ENSDART00000169420.2 gene_biotype:protein_coding transcript_biotype:protein_coding gene_symbol:nme2b.2 description:NME/NM23 nucleoside diphosphate kinase 2b, tandem duplicate 2 [Source:ZFIN;Acc:ZDB-GENE-000210-33]	ndpkz2	11	17.113	2.19159e+08	2.73433e+08	5.79505e+08	1.26928e+08	1.3569e+08	6.05219e+07	5.79505e+08	6.49408e+08	49	1.68604	0.0125638
ENSDARP00000131820.1		pep chromosome:GRCz11:1:27690:34330:1 gene:ENSDARG00000099640.1 transcript:ENSDART00000162928.1 gene_biotype:protein_coding transcript_biotype:protein_coding gene_symbol:eed description:embryonic ectoderm development [Source:NCBI gene;Acc:550463]	eed	2	50.584	944298	1.57824e+06	914398	418596	168208	584227	1.57824e+06	1.61169e+06	2	1.68333	0.0151986
ENSDARP00000101125.2		pep chromosome:GRCz11:7:52887701:52933169:1 gene:ENSDARG00000079000.5 transcript:ENSDART00000109973.5 gene_biotype:protein_coding transcript_biotype:protein_coding gene_symbol:tp53bp1 description:tumor protein p53 binding protein, 1 [Source:ZFIN;Acc:ZDB-GENE-030131-3695]		5	184.589	1.0531e+06	998738	1.03281e+06	442496	591346	125322	1.0531e+06	1.15739e+06	6	1.68329	0.0254943
ENSDARP00000148925.1_x000D_; ENSDARP00000036317.5		pep chromosome:GRCz11:CHR_ALT_CTG22_1_28:36839249:36856303:-1 gene:ENSDARG00000112486.1 transcript:ENSDART00000191120.1 gene_biotype:protein_coding transcript_biotype:protein_coding gene_symbol:kng1 description:kininogen 1 [Source:ZFIN;Acc:ZDB-GENE-041010-56]<|>pep chromosome:GRCz11:22:36839080:36856405:-1 gene:ENSDARG00000022372.7 transcript:ENSDART00000029588.7 gene_biotype:protein_coding trans…		9	36.955	1.7395e+07	2.51116e+07	3.78092e+07	7.98317e+06	6.06424e+06	1.03352e+07	3.78092e+07	4.23699e+07	9	1.68159	0.00331182
ENSDARP00000155944.1_x000D_; ENSDARP00000096976.3		pep chromosome:GRCz11:14:20941038:21001756:1 gene:ENSDARG00000071697.6 transcript:ENSDART00000182539.1 gene_biotype:protein_coding transcript_biotype:protein_coding gene_symbol:zgc:66433 description:zgc:66433 [Source:ZFIN;Acc:ZDB-GENE-030131-9832]<|>pep chromosome:GRCz11:14:20929586:21001756:1 gene:ENSDARG00000071697.6 transcript:ENSDART00000106198.5 gene_biotype:protein_coding transcript_biotype…		2	108.367	519591	186445	472596	96666	125585	114609	519591	529602	2	1.68009	0.00721665
ENSDARP00000117730.1_x000D_; ENSDARP00000157396.1		pep chromosome:GRCz11:24:37406535:37429066:1 gene:ENSDARG00000092499.2 transcript:ENSDART00000138264.2 gene_biotype:protein_coding transcript_biotype:protein_coding gene_symbol:si:ch211-183d21.1 description:si:ch211-183d21.1 [Source:ZFIN;Acc:ZDB-GENE-030131-8516]<|>pep chromosome:GRCz11:24:37410403:37428833:1 gene:ENSDARG00000092499.2 transcript:ENSDART00000186282.1 gene_biotype:protein_coding tr…		10	97.731	1.04782e+07	7.66339e+06	8.58893e+06	3.15222e+06	3.11758e+06	2.13389e+06	1.04782e+07	9.62496e+06	9	1.67983	0.000599877
ENSDARP00000127769.1		pep chromosome:GRCz11:6:32415132:32507298:1 gene:ENSDARG00000059473.7 transcript:ENSDART00000155790.3 gene_biotype:protein_coding transcript_biotype:protein_coding gene_symbol:kank4 description:KN motif and ankyrin repeat domains 4 [Source:ZFIN;Acc:ZDB-GENE-120423-1]		9	128.647	3.31286e+06	2.81041e+06	3.00104e+06	1.10763e+06	930260	837018	3.31286e+06	3.36304e+06	10	1.6726	0.000231343
ENSDARP00000122993.1_x000D_; ENSDARP00000132441.1		pep chromosome:GRCz11:5:38684651:38687048:1 gene:ENSDARG00000094284.3 transcript:ENSDART00000137852.3 gene_biotype:protein_coding transcript_biotype:protein_coding gene_symbol:si:dkey-58f10.10 description:si:dkey-58f10.10 [Source:ZFIN;Acc:ZDB-GENE-060526-312]<|>pep chromosome:GRCz11:5:38679623:38687048:1 gene:ENSDARG00000094284.3 transcript:ENSDART00000170010.2 gene_biotype:protein_coding transcr…		3	23.718	2.67055e+06	3.15236e+06	3.06681e+06	773787	1.03981e+06	991090	3.15236e+06	3.43674e+06	3	1.6723	0.00026902
ENSDARP00000143798.1		pep chromosome:GRCz11:14:51023954:51039702:-1 gene:ENSDARG00000052368.8 transcript:ENSDART00000178932.2 gene_biotype:protein_coding transcript_biotype:protein_coding gene_symbol:cltb description:clathrin, light chain B [Source:ZFIN;Acc:ZDB-GENE-101005-2]		4	25.268	3.74662e+07	4.08204e+07	5.33697e+07	1.62591e+07	7.08742e+06	2.20064e+07	5.33697e+07	5.98074e+07	9	1.66947	0.00913133
ENSDARP00000106387.1		pep chromosome:GRCz11:4:7827261:7836413:1 gene:ENSDARG00000086740.3 transcript:ENSDART00000129568.3 gene_biotype:protein_coding transcript_biotype:protein_coding gene_symbol:phyh description:phytanoyl-CoA 2-hydroxylase [Source:ZFIN;Acc:ZDB-GENE-050417-361]		4	38.467	3.38094e+06	3.04932e+06	2.09023e+06	471447	984161	1.4461e+06	3.38094e+06	3.11393e+06	4	1.66842	0.00961962
ENSDARP00000036490.6		pep chromosome:GRCz11:5:10055980:10082244:-1 gene:ENSDARG00000025820.7 transcript:ENSDART00000036421.7 gene_biotype:protein_coding transcript_biotype:protein_coding gene_symbol:chek2 description:checkpoint kinase 2 [Source:NCBI gene;Acc:336998]		6	56.648	2.68625e+06	4.22637e+06	2.41878e+06	1.02031e+06	895673	938999	4.22637e+06	4.31592e+06	9	1.66668	0.000835737
ENSDARP00000052341.3		pep chromosome:GRCz11:7:29041465:29043075:-1 gene:ENSDARG00000036055.5 transcript:ENSDART00000052342.5 gene_biotype:protein_coding transcript_biotype:protein_coding gene_symbol:thap11 description:THAP domain containing 11 [Source:NCBI gene;Acc:406390]	thap11	2	28.709	2.64021e+06	2.10663e+06	2.95852e+06	1.07404e+06	774781	618928	2.95852e+06	3.31539e+06	2	1.66591	0.00103214
ENSDARP00000039716.4		pep chromosome:GRCz11:2:32215455:32262287:-1 gene:ENSDARG00000020929.10 transcript:ENSDART00000039717.6 gene_biotype:protein_coding transcript_biotype:protein_coding gene_symbol:fam49ba description:family with sequence similarity 49 member Ba [Source:ZFIN;Acc:ZDB-GENE-030131-9537]	fam49b	2	37.052	4.09112e+06	5.17454e+06	4.4466e+06	1.90165e+06	1.88429e+06	831395	5.17454e+06	5.28419e+06	5	1.66058	0.00405755
ENSDARP00000101021.2		pep chromosome:GRCz11:7:1045637:1057216:1 gene:ENSDARG00000076386.4 transcript:ENSDART00000111531.4 gene_biotype:protein_coding transcript_biotype:protein_coding gene_symbol:epdl1 description:ependymin-like 1 [Source:ZFIN;Acc:ZDB-GENE-090710-3]	uo:ion005	6	23.872	2.67466e+07	1.85006e+07	1.61622e+07	4.18356e+06	8.13217e+06	7.44785e+06	2.67466e+07	2.38491e+07	8	1.66005	0.00289497
ENSDARP00000138102.1		pep chromosome:GRCz11:1:65705:71523:-1 gene:ENSDARG00000100223.2 transcript:ENSDART00000165267.1 gene_biotype:protein_coding transcript_biotype:protein_coding gene_symbol:gpa33a description:glycoprotein A33 (transmembrane), paralog a [Source:ZFIN;Acc:ZDB-GENE-080229-4]		2	53.092	354623	153433	890733	106829	125585	114609	890733	998177	2	1.6594	0.0339186
ENSDARP00000139063.2		pep chromosome:GRCz11:8:471342:489425:1 gene:ENSDARG00000100813.3 transcript:ENSDART00000167205.2 gene_biotype:protein_coding transcript_biotype:protein_coding gene_symbol:nudt12 description:nudix (nucleoside diphosphate linked moiety X)-type motif 12 [Source:ZFIN;Acc:ZDB-GENE-050417-164]	nudt12	3	48.064	2.20599e+06	2.45569e+06	1.25643e+06	371394	846109	696650	2.45569e+06	2.50773e+06	4	1.65281	0.00682032
ENSDARP00000107407.2		pep chromosome:GRCz11:4:15011341:15059876:1 gene:ENSDARG00000000019.9 transcript:ENSDART00000124452.3 gene_biotype:protein_coding transcript_biotype:protein_coding gene_symbol:ube2h description:ubiquitin-conjugating enzyme E2H (UBC8 homolog, yeast) [Source:ZFIN;Acc:ZDB-GENE-030616-67]	fc07a05	5	20.654	2.51422e+07	2.04394e+07	1.74512e+07	9.08151e+06	5.87792e+06	5.42021e+06	2.51422e+07	2.24185e+07	6	1.65133	0.00114154
ENSDARP00000157354.1		pep chromosome:GRCz11:CHR_ALT_CTG5_1_12:22585271:22590150:-1 gene:ENSDARG00000110300.1 transcript:ENSDART00000186324.1 gene_biotype:protein_coding transcript_biotype:protein_coding gene_symbol:casp22 description:caspase 22, apoptosis-related cysteine peptidase [Source:ZFIN;Acc:ZDB-GENE-060526-186]		1	43.078	413603	755383	1.05203e+06	93709.6	505230	224397	1.05203e+06	1.17893e+06	3	1.65043	0.0462505
ENSDARP00000075278.3		pep chromosome:GRCz11:8:14158021:14170576:1 gene:ENSDARG00000058032.4 transcript:ENSDART00000080832.4 gene_biotype:protein_coding transcript_biotype:protein_coding gene_symbol:tpk2 description:thiamin pyrophosphokinase 2 [Source:ZFIN;Acc:ZDB-GENE-060503-173]	si:dkey-6n6.2	2	33.593	2.56506e+06	1.95445e+06	888766	268683	1.02513e+06	523033	2.56506e+06	2.28719e+06	2	1.65029	0.0324917
ENSDARP00000127116.1_x000D_; ENSDARP00000146377.1		pep chromosome:GRCz11:12:30312308:30345444:-1 gene:ENSDARG00000075441.5 transcript:ENSDART00000152985.2 gene_biotype:protein_coding transcript_biotype:protein_coding gene_symbol:vwa2 description:von Willebrand factor A domain containing 2 [Source:ZFIN;Acc:ZDB-GENE-100302-1]<|>pep chromosome:GRCz11:12:30312308:30338779:-1 gene:ENSDARG00000075441.5 transcript:ENSDART00000192511.1 gene_biotype:prote…		2	87.591	861985	422540	636154	239400	94676.6	331228	861985	768606	2	1.64927	0.0190387
ENSDARP00000102162.2		pep chromosome:GRCz11:6:29693492:29705995:1 gene:ENSDARG00000074892.4 transcript:ENSDART00000114172.4 gene_biotype:protein_coding transcript_biotype:protein_coding gene_symbol:pde6d description:phosphodiesterase 6D, cGMP-specific, rod, delta [Source:ZFIN;Acc:ZDB-GENE-040718-463]		2	17.373	6.14987e+06	5.68891e+06	8.14682e+06	4.14834e+06	1.81901e+06	1.22409e+06	8.14682e+06	9.12952e+06	2	1.64918	0.0118687
ENSDARP00000092445.4		pep chromosome:GRCz11:1:40572757:40608392:-1 gene:ENSDARG00000009315.9 transcript:ENSDART00000101671.5 gene_biotype:protein_coding transcript_biotype:protein_coding gene_symbol:clgn description:calmegin [Source:ZFIN;Acc:ZDB-GENE-060929-708]	canx	16	71.469	1.59046e+07	1.75707e+07	1.38704e+07	4.41612e+06	4.52087e+06	6.29749e+06	1.75707e+07	1.7943e+07	14	1.64875	0.000453472
ENSDARP00000132009.1		pep chromosome:GRCz11:7:58843700:58851786:1 gene:ENSDARG00000104228.2 transcript:ENSDART00000158436.2 gene_biotype:protein_coding transcript_biotype:protein_coding gene_symbol:lypla1 description:lysophospholipase 1 [Source:ZFIN;Acc:ZDB-GENE-050417-87]		3	24.738	2.63881e+06	2.726e+06	3.51368e+06	1.32202e+06	370812	1.67797e+06	3.51368e+06	3.93751e+06	3	1.64714	0.0278801
ENSDARP00000124692.2		pep chromosome:GRCz11:12:10382531:10409961:-1 gene:ENSDARG00000035835.9 transcript:ENSDART00000149521.3 gene_biotype:protein_coding transcript_biotype:protein_coding gene_symbol:eef2k description:eukaryotic elongation factor 2 kinase [Source:ZFIN;Acc:ZDB-GENE-020916-2]	cb365	4	84.682	258543	656436	636747	182285	74153.4	261759	656436	713555	4	1.64425	0.0293935
ENSDARP00000011179.5_x000D_; ENSDARP00000156362.1		pep chromosome:GRCz11:12:28799988:28807184:1 gene:ENSDARG00000017612.6 transcript:ENSDART00000022724.6 gene_biotype:protein_coding transcript_biotype:protein_coding gene_symbol:pnpo description:pyridoxamine 5'-phosphate oxidase [Source:ZFIN;Acc:ZDB-GENE-060602-2]<|>pep chromosome:GRCz11:CHR_ALT_CTG12_1_20:28797240:28802971:1 gene:ENSDARG00000109509.1 transcript:ENSDART00000192305.1 gene_biotype:p…		10	26.449	2.74062e+07	3.14316e+07	2.16006e+07	7.2898e+06	8.21864e+06	1.01701e+07	3.14316e+07	3.20977e+07	8	1.64418	0.000567414
ENSDARP00000057641.5		pep chromosome:GRCz11:8:14381272:14441812:1 gene:ENSDARG00000039456.7 transcript:ENSDART00000057642.6 gene_biotype:protein_coding transcript_biotype:protein_coding gene_symbol:acbd6 description:acyl-CoA binding domain containing 6 [Source:NCBI gene;Acc:324090]		4	32.672	2.46952e+06	2.47509e+06	2.33733e+06	579606	835219	966816	2.47509e+06	2.61927e+06	3	1.64397	0.000632338
ENSDARP00000140203.1		pep chromosome:GRCz11:3:13937426:13946446:-1 gene:ENSDARG00000098831.2 transcript:ENSDART00000171249.2 gene_biotype:protein_coding transcript_biotype:protein_coding gene_symbol:gcdhb description:glutaryl-CoA dehydrogenase b [Source:ZFIN;Acc:ZDB-GENE-041010-117]		2	16.96	1.6541e+07	1.53406e+07	1.23637e+07	3.61294e+06	6.68077e+06	4.26716e+06	1.6541e+07	1.56657e+07	9	1.64294	0.00139638
ENSDARP00000112928.2		pep chromosome:GRCz11:23:21803410:21946603:-1 gene:ENSDARG00000037373.10 transcript:ENSDART00000148120.4 gene_biotype:protein_coding transcript_biotype:protein_coding gene_symbol:ephb2a description:eph receptor B2a [Source:ZFIN;Acc:ZDB-GENE-070713-2]		2	113.471	411409	385919	280009	161017	124338	73050.1	411409	394096	2	1.64197	0.00324067
ENSDARP00000012950.6_x000D_; ENSDARP00000132699.1		pep chromosome:GRCz11:7:3930742:4036184:-1 gene:ENSDARG00000011170.12 transcript:ENSDART00000019949.9 gene_biotype:protein_coding transcript_biotype:protein_coding gene_symbol:ndrg2 description:NDRG family member 2 [Source:NCBI gene;Acc:494050]<|>pep chromosome:GRCz11:7:3936817:4036875:-1 gene:ENSDARG00000011170.12 transcript:ENSDART00000165021.3 gene_biotype:protein_coding transcript_biotype:pro…	ndrg2	17	40.442	4.95571e+07	6.68898e+07	6.10258e+07	1.51883e+07	1.57258e+07	2.79547e+07	6.68898e+07	6.8387e+07	19	1.64037	0.00172881
ENSDARP00000047443.5_x000D_; ENSDARP00000140102.1		pep chromosome:GRCz11:22:10145098:10158038:-1 gene:ENSDARG00000031954.9 transcript:ENSDART00000047444.8 gene_biotype:protein_coding transcript_biotype:protein_coding gene_symbol:rbck1 description:RanBP-type and C3HC4-type zinc finger containing 1 [Source:ZFIN;Acc:ZDB-GENE-040704-3]<|>pep chromosome:GRCz11:22:10146083:10156581:-1 gene:ENSDARG00000031954.9 transcript:ENSDART00000168304.2 gene_bioty…	zgc:91964	2	58.876	341990	355155	521689	129704	111391	145835	521689	584618	2	1.6368	0.000674801
ENSDARP00000154593.1		pep chromosome:GRCz11:22:27599775:27622854:-1 gene:ENSDARG00000114502.1 transcript:ENSDART00000190874.1 gene_biotype:protein_coding transcript_biotype:protein_coding gene_symbol:CR388079.3		4	21.39	4.1099e+06	3.56383e+06	6.30041e+06	615137	3.51774e+06	1.41978e+06	6.30041e+06	7.06039e+06	3	1.63623	0.0409173
ENSDARP00000089565.4		pep chromosome:GRCz11:5:19489581:19494048:-1 gene:ENSDARG00000068344.5 transcript:ENSDART00000098795.5 gene_biotype:protein_coding transcript_biotype:protein_coding gene_symbol:mmab description:metabolism of cobalamin associated B [Source:ZFIN;Acc:ZDB-GENE-060526-232]	si:dkey-189p24.5	4	25.882	8.57488e+06	6.40712e+06	8.30406e+06	2.08004e+06	1.28737e+06	5.69399e+06	8.57488e+06	9.30573e+06	5	1.63438	0.0230744
ENSDARP00000070070.5		pep chromosome:GRCz11:7:30201611:30209790:1 gene:ENSDARG00000053554.7 transcript:ENSDART00000075588.6 gene_biotype:protein_coding transcript_biotype:protein_coding gene_symbol:wdr76 description:WD repeat domain 76 [Source:ZFIN;Acc:ZDB-GENE-030131-4513]	im:7148605	2	62.237	605076	324218	428202	106829	231140	114609	605076	539528	2	1.63053	0.00586522
ENSDARP00000090664.3		pep chromosome:GRCz11:5:9070382:9073433:-1 gene:ENSDARG00000068940.4 transcript:ENSDART00000099891.4 gene_biotype:protein_coding transcript_biotype:protein_coding gene_symbol:atp5meb description:ATP synthase membrane subunit eb [Source:NCBI gene;Acc:767750]		2	8.312	2.57712e+08	2.67107e+08	2.17429e+08	9.90017e+07	1.45327e+08	3.52389e+07	2.67107e+08	2.72767e+08	11	1.62788	0.0200004
ENSDARP00000148298.1_x000D_; ENSDARP00000061006.3		pep chromosome:GRCz11:CHR_ALT_CTG18_1_18:17525281:17526222:1 gene:ENSDARG00000113583.1 transcript:ENSDART00000186782.1 gene_biotype:protein_coding transcript_biotype:protein_coding gene_symbol:mt2 description:metallothionein 2 [Source:NCBI gene;Acc:100174951]<|>pep chromosome:GRCz11:18:17534627:17535979:1 gene:ENSDARG00000041623.4 transcript:ENSDART00000061007.4 gene_biotype:protein_coding transc…	mt2	4	5.971	2.75396e+08	2.22019e+08	1.93608e+08	1.02447e+08	3.78677e+07	1.05626e+08	2.75396e+08	2.45562e+08	6	1.61748	0.010234
ENSDARP00000122623.1		pep chromosome:GRCz11:5:38720140:38721343:1 gene:ENSDARG00000093350.2 transcript:ENSDART00000142103.2 gene_biotype:protein_coding transcript_biotype:protein_coding gene_symbol:si:dkey-58f10.7 description:si:dkey-58f10.7 [Source:ZFIN;Acc:ZDB-GENE-060526-321]		2	16.257	3.08955e+06	2.61506e+06	1.47305e+06	848811	635826	770612	3.08955e+06	2.75486e+06	3	1.61292	0.00263884
ENSDARP00000100113.3		pep chromosome:GRCz11:20:52332979:52338782:-1 gene:ENSDARG00000075765.5 transcript:ENSDART00000109735.4 gene_biotype:protein_coding transcript_biotype:protein_coding gene_symbol:si:ch1073-287p18.1 description:si:ch1073-287p18.1 [Source:ZFIN;Acc:ZDB-GENE-081104-80]		2	24.95	708799	456394	261883	67002.9	308081	143740	708799	632015	2	1.61184	0.041725
ENSDARP00000115627.1_x000D_; ENSDARP00000130641.2		pep chromosome:GRCz11:9:27876146:27901606:1 gene:ENSDARG00000062258.8 transcript:ENSDART00000133997.3 gene_biotype:protein_coding transcript_biotype:protein_coding gene_symbol:armc8 description:armadillo repeat containing 8 [Source:NCBI gene;Acc:571528]<|>pep chromosome:GRCz11:CHR_ALT_CTG9_2_7:27891142:27915727:1 gene:ENSDARG00000110157.1 transcript:ENSDART00000163095.2 gene_biotype:protein_codin…		8	75.531	3.10755e+06	2.17328e+06	2.32385e+06	892786	416262	1.48023e+06	3.10755e+06	2.77091e+06	10	1.61147	0.0143086
ENSDARP00000009420.7		pep chromosome:GRCz11:24:24702020:24724284:-1 gene:ENSDARG00000013861.10 transcript:ENSDART00000012399.8 gene_biotype:protein_coding transcript_biotype:protein_coding gene_symbol:armc1 description:armadillo repeat containing 1 [Source:ZFIN;Acc:ZDB-GENE-041212-33]	zgc:103489	2	30.221	2.41437e+06	2.88575e+06	2.1167e+06	985863	445341	1.18346e+06	2.88575e+06	2.9469e+06	2	1.60899	0.00684269
ENSDARP00000156779.1_x000D_; ENSDARP00000009507.5		pep chromosome:GRCz11:3:40969322:40976288:-1 gene:ENSDARG00000015575.8 transcript:ENSDART00000193553.1 gene_biotype:protein_coding transcript_biotype:protein_coding gene_symbol:cyp3c1 description:cytochrome P450, family 3, subfamily c, polypeptide 1 [Source:ZFIN;Acc:ZDB-GENE-030131-3060]<|>pep chromosome:GRCz11:3:40969242:40976582:-1 gene:ENSDARG00000015575.8 transcript:ENSDART00000018676.7 gene_…		10	57.507	4.38475e+06	7.55869e+06	4.44038e+06	694518	3.2061e+06	2.33968e+06	7.55869e+06	7.71886e+06	10	1.6067	0.0356875
ENSDARP00000142787.1		pep chromosome:GRCz11:7:38529263:38533696:1 gene:ENSDARG00000077537.4 transcript:ENSDART00000173804.2 gene_biotype:protein_coding transcript_biotype:protein_coding gene_symbol:nudt19 description:nudix (nucleoside diphosphate linked moiety X)-type motif 19 [Source:ZFIN;Acc:ZDB-GENE-081022-80]	LOC794545	1	44.892	404429	590219	645460	102000	112936	473931	645460	723318	2	1.60624	0.0397122
ENSDARP00000011500.7		pep chromosome:GRCz11:11:11120532:11193205:1 gene:ENSDARG00000053113.8 transcript:ENSDART00000026135.10 gene_biotype:protein_coding transcript_biotype:protein_coding gene_symbol:ly75 description:lymphocyte antigen 75 [Source:ZFIN;Acc:ZDB-GENE-050309-166]		24	196.543	2.47196e+06	3.71887e+06	3.74865e+06	889336	936870	1.46677e+06	3.74865e+06	4.20083e+06	21	1.60584	0.00174844
ENSDARP00000063943.3		pep chromosome:GRCz11:20:16639848:16660851:1 gene:ENSDARG00000043555.7 transcript:ENSDART00000063944.5 gene_biotype:protein_coding transcript_biotype:protein_coding gene_symbol:tmem30ab description:transmembrane protein 30Ab [Source:ZFIN;Acc:ZDB-GENE-030131-5884]		2	41.892	1.24538e+06	1.42171e+06	1.71325e+06	447433	364494	663321	1.71325e+06	1.91991e+06	2	1.60315	0.00148151
ENSDARP00000137422.1		pep chromosome:GRCz11:22:26180867:26236188:-1 gene:ENSDARG00000093068.3 transcript:ENSDART00000162640.2 gene_biotype:protein_coding transcript_biotype:protein_coding gene_symbol:c3b.1 description:complement component c3b, tandem duplicate 1 [Source:ZFIN;Acc:ZDB-GENE-030131-2211]		4	187.614	930147	841957	969319	289100	190518	492476	969319	1.08624e+06	19	1.60221	0.00455443
ENSDARP00000146210.1		pep chromosome:GRCz11:16:14010020:14025096:1 gene:ENSDARG00000040890.8 transcript:ENSDART00000184401.1 gene_biotype:protein_coding transcript_biotype:protein_coding gene_symbol:fdps description:farnesyl diphosphate synthase (farnesyl pyrophosphate synthetase, dimethylallyltranstransferase, geranyltranstransferase) [Source:ZFIN;Acc:ZDB-GENE-050506-78]		15	41.411	1.65671e+07	2.42122e+07	8.09545e+06	2.99443e+06	7.97845e+06	4.86088e+06	2.42122e+07	2.47253e+07	14	1.60181	0.0213948
ENSDARP00000140292.1		pep chromosome:GRCz11:1:28089703:28195267:1 gene:ENSDARG00000104710.3 transcript:ENSDART00000166989.2 gene_biotype:protein_coding transcript_biotype:protein_coding gene_symbol:psip1a description:PC4 and SFRS1 interacting protein 1a [Source:ZFIN;Acc:ZDB-GENE-050522-104]		2	46.422	334496	312221	194250	114752	55199.1	114609	334496	318837	2	1.6015	0.00582442
ENSDARP00000113547.2_x000D_; ENSDARP00000156544.1		pep chromosome:GRCz11:2:25019387:25108587:1 gene:ENSDARG00000061205.8 transcript:ENSDART00000142601.4 gene_biotype:protein_coding transcript_biotype:protein_coding gene_symbol:stag1a description:stromal antigen 1a [Source:ZFIN;Acc:ZDB-GENE-070912-448]<|>pep chromosome:GRCz11:2:25074849:25104965:1 gene:ENSDARG00000061205.8 transcript:ENSDART00000192947.1 gene_biotype:protein_coding transcript_biot…		1	144.69	49582	86980.9	27944	10382.1	17601.5	23673.2	86980.9	88824.1	10	1.6	0.0179995
ENSDARP00000013020.6		pep chromosome:GRCz11:17:42812265:42842129:-1 gene:ENSDARG00000008239.11 transcript:ENSDART00000009528.9 gene_biotype:protein_coding transcript_biotype:protein_coding gene_symbol:mocs3 description:molybdenum cofactor synthesis 3 [Source:NCBI gene;Acc:393095]		2	50.769	1.96886e+06	1.61422e+06	3.78544e+06	362188	1.16305e+06	1.03084e+06	3.78544e+06	4.24205e+06	2	1.59737	0.0259206
ENSDARP00000038520.4_x000D_; ENSDARP00000146922.1		pep chromosome:GRCz11:3:40809011:40820612:1 gene:ENSDARG00000027063.5 transcript:ENSDART00000033713.5 gene_biotype:protein_coding transcript_biotype:protein_coding gene_symbol:arpc1b description:actin related protein 2/3 complex, subunit 1B [Source:ZFIN;Acc:ZDB-GENE-030131-7414]<|>pep chromosome:GRCz11:3:40809892:40820175:1 gene:ENSDARG00000027063.5 transcript:ENSDART00000190803.1 gene_biotype:pr…	arpc1a	18	40.858	5.19981e+07	5.55609e+07	5.56668e+07	1.66873e+07	1.29441e+07	2.69131e+07	5.56668e+07	6.23816e+07	23	1.59667	0.00196137
ENSDARP00000156844.1_x000D_; ENSDARP00000030881.6		pep chromosome:GRCz11:CHR_ALT_CTG1_1_12:17676821:17678636:1 gene:ENSDARG00000112318.1 transcript:ENSDART00000184554.1 gene_biotype:protein_coding transcript_biotype:protein_coding gene_symbol:slc25a4 description:solute carrier family 25 member 4 [Source:ZFIN;Acc:ZDB-GENE-030131-5275]<|>pep chromosome:GRCz11:1:17676745:17679089:1 gene:ENSDARG00000027355.8 transcript:ENSDART00000030665.7 gene_bioty…	fa22e07	6	32.667	3.31545e+06	6.66487e+06	7.26708e+06	1.74159e+06	1.92218e+06	1.73798e+06	7.26708e+06	8.14366e+06	60	1.59553	0.00323907
ENSDARP00000122260.1		pep chromosome:GRCz11:24:3469373:3477103:-1 gene:ENSDARG00000019976.10 transcript:ENSDART00000143723.2 gene_biotype:protein_coding transcript_biotype:protein_coding gene_symbol:idi1 description:isopentenyl-diphosphate delta isomerase 1 [Source:ZFIN;Acc:ZDB-GENE-050913-44]	zgc:114138	4	32.249	5.78323e+06	7.08737e+06	3.96237e+06	1.30064e+06	2.25458e+06	2.00946e+06	7.08737e+06	7.23755e+06	4	1.59487	0.00275858
ENSDARP00000080722.4		pep chromosome:GRCz11:11:40175161:40204621:-1 gene:ENSDARG00000060900.6 transcript:ENSDART00000086287.6 gene_biotype:protein_coding transcript_biotype:protein_coding gene_symbol:znf362a description:zinc finger protein 362a [Source:ZFIN;Acc:ZDB-GENE-061103-547]	zgc:153976	1	49.076	424790	465087	676724	106829	397435	114609	676724	758354	2	1.59336	0.0259355
ENSDARP00000140973.1		pep chromosome:GRCz11:15:14854666:14858189:1 gene:ENSDARG00000104172.2 transcript:ENSDART00000163066.2 gene_biotype:protein_coding transcript_biotype:protein_coding gene_symbol:diabloa description:diablo, IAP-binding mitochondrial protein a [Source:ZFIN;Acc:ZDB-GENE-040426-1303]		5	29.353	9.89301e+06	5.63325e+06	5.26374e+06	1.46616e+06	2.7646e+06	2.65274e+06	9.89301e+06	8.8213e+06	2	1.58996	0.00524927
ENSDARP00000009990.5		pep chromosome:GRCz11:24:12629649:12689571:-1 gene:ENSDARG00000005220.6 transcript:ENSDART00000015517.6 gene_biotype:protein_coding transcript_biotype:protein_coding gene_symbol:pdcd6 description:programmed cell death 6 [Source:ZFIN;Acc:ZDB-GENE-040426-1307]	zgc:63952	9	21.869	3.19454e+07	4.1787e+07	2.68634e+07	9.12472e+06	8.53839e+06	1.68804e+07	4.1787e+07	4.26725e+07	9	1.58969	0.00336974
ENSDARP00000112829.1		pep chromosome:GRCz11:21:43003876:43022048:-1 gene:ENSDARG00000002587.10 transcript:ENSDART00000138329.2 gene_biotype:protein_coding transcript_biotype:protein_coding gene_symbol:dpysl3 description:dihydropyrimidinase like 3 [Source:NCBI gene;Acc:553166]		1	21.589	356699	434558	546820	59280.6	277087	190525	546820	612780	3	1.58646	0.0328851
ENSDARP00000023425.6_x000D_; ENSDARP00000137523.1		pep chromosome:GRCz11:1:2128970:2214317:1 gene:ENSDARG00000018460.11 transcript:ENSDART00000022019.8 gene_biotype:protein_coding transcript_biotype:protein_coding gene_symbol:mbnl2 description:muscleblind-like splicing regulator 2 [Source:ZFIN;Acc:ZDB-GENE-030131-9582]<|>pep chromosome:GRCz11:1:2101541:2216362:1 gene:ENSDARG00000018460.11 transcript:ENSDART00000164488.2 gene_biotype:protein_codin…	mbnl2B	3	36.837	5.66999e+06	5.42368e+06	5.88615e+06	2.30231e+06	2.5153e+06	1.15675e+06	5.88615e+06	6.59616e+06	10	1.58535	0.00316704
ENSDARP00000150682.1		pep chromosome:GRCz11:CHR_ALT_CTG6_3_6:39894859:39901782:1 gene:ENSDARG00000116644.1 transcript:ENSDART00000185251.1 gene_biotype:protein_coding transcript_biotype:protein_coding gene_symbol:endou description:endonuclease, polyU-specific [Source:NCBI gene;Acc:791216]		9	34.083	8.4084e+06	1.65419e+07	9.72842e+06	2.30922e+06	6.30021e+06	3.44307e+06	1.65419e+07	1.68924e+07	9	1.5852	0.0117449
ENSDARP00000013243.3		pep chromosome:GRCz11:3:54591218:54607166:-1 gene:ENSDARG00000030756.8 transcript:ENSDART00000021977.5 gene_biotype:protein_coding transcript_biotype:protein_coding gene_symbol:dnmt1 description:DNA (cytosine-5-)-methyltransferase 1 [Source:ZFIN;Acc:ZDB-GENE-990714-15]	cb1075	7	168.974	479499	1.15918e+06	704919	177339	451562	181425	1.15918e+06	1.18374e+06	8	1.58441	0.0176626
ENSDARP00000151331.1_x000D_; ENSDARP00000104304.2		pep chromosome:GRCz11:CHR_ALT_CTG3_1_5:11959725:12006596:-1 gene:ENSDARG00000117010.1 transcript:ENSDART00000183778.1 gene_biotype:protein_coding transcript_biotype:protein_coding gene_symbol:hmox2b description:heme oxygenase 2b [Source:ZFIN;Acc:ZDB-GENE-091118-52]<|>pep chromosome:GRCz11:3:11958592:11969820:-1 gene:ENSDARG00000078452.6 transcript:ENSDART00000112800.5 gene_biotype:protein_coding …		5	35.277	2.82879e+06	2.91282e+06	3.22315e+06	1.17587e+06	742821	1.13377e+06	3.22315e+06	3.61194e+06	3	1.58171	0.000774674
ENSDARP00000151810.1		pep chromosome:GRCz11:11:23347558:23459779:-1 gene:ENSDARG00000020328.10 transcript:ENSDART00000184125.1 gene_biotype:protein_coding transcript_biotype:protein_coding gene_symbol:plekha6 description:pleckstrin homology domain containing, family A member 6 [Source:ZFIN;Acc:ZDB-GENE-140106-14]		15	125.358	5.09454e+06	3.99561e+06	3.23147e+06	1.23617e+06	1.66163e+06	1.19478e+06	5.09454e+06	4.54265e+06	13	1.58145	0.000991773
ENSDARP00000092857.3		pep chromosome:GRCz11:12:30234209:30308351:1 gene:ENSDARG00000074806.4 transcript:ENSDART00000102081.5 gene_biotype:protein_coding transcript_biotype:protein_coding gene_symbol:afap1l2 description:actin filament associated protein 1-like 2 [Source:ZFIN;Acc:ZDB-GENE-100318-1]		4	96.061	536440	479487	402880	117756	304493	107907	536440	489647	4	1.58109	0.0102448
ENSDARP00000117401.1		pep chromosome:GRCz11:20:1442530:1560849:-1 gene:ENSDARG00000063416.10 transcript:ENSDART00000133369.3 gene_biotype:protein_coding transcript_biotype:protein_coding gene_symbol:ptprk description:protein tyrosine phosphatase receptor type K [Source:ZFIN;Acc:ZDB-GENE-030131-9834]		2	131.699	278123	204882	331219	107247	52469.9	126232	331219	371172	2	1.57724	0.00675198
ENSDARP00000065400.3		pep chromosome:GRCz11:21:27192763:27195323:-1 gene:ENSDARG00000044544.4 transcript:ENSDART00000065401.4 gene_biotype:protein_coding transcript_biotype:protein_coding gene_symbol:zgc:110782 description:zgc:110782 [Source:ZFIN;Acc:ZDB-GENE-050320-51]		3	32.44	2.21457e+06	2.49445e+06	1.52079e+06	1.43321e+06	843385	263726	2.49445e+06	2.54731e+06	4	1.57332	0.044179
ENSDARP00000155054.1		pep chromosome:GRCz11:1:52735484:52736125:1 gene:ENSDARG00000115887.1 transcript:ENSDART00000182076.1 gene_biotype:protein_coding transcript_biotype:protein_coding gene_symbol:CABZ01021532.1 description:uncharacterized LOC108179086 [Source:NCBI gene;Acc:108179086]		8	22.476	1.16506e+07	5.30381e+06	1.21703e+07	1.69452e+06	6.53094e+06	2.59503e+06	1.21703e+07	1.36384e+07	7	1.57025	0.0342861
ENSDARP00000105424.1		pep chromosome:GRCz11:11:24034345:24044586:1 gene:ENSDARG00000009754.11 transcript:ENSDART00000128309.3 gene_biotype:protein_coding transcript_biotype:protein_coding gene_symbol:zc3h11a description:zinc finger CCCH-type containing 11A [Source:ZFIN;Acc:ZDB-GENE-030131-3272]	fc32e10	21	87.934	1.88315e+07	7.02224e+06	1.48861e+07	5.87028e+06	2.93504e+06	4.36829e+06	1.88315e+07	1.67915e+07	17	1.56967	0.0125138
ENSDARP00000047527.5		pep chromosome:GRCz11:8:25190023:25220957:1 gene:ENSDARG00000030644.8 transcript:ENSDART00000047528.6 gene_biotype:protein_coding transcript_biotype:protein_coding gene_symbol:gnai3 description:guanine nucleotide binding protein (G protein), alpha inhibiting activity polypeptide 3 [Source:ZFIN;Acc:ZDB-GENE-070713-6]		4	40.62	813902	2.31033e+06	903421	295775	392704	560518	2.31033e+06	2.35929e+06	14	1.56853	0.0153457
ENSDARP00000112458.2_x000D_; ENSDARP00000140323.1		pep chromosome:GRCz11:1:54737353:54755556:1 gene:ENSDARG00000033666.8 transcript:ENSDART00000130675.4 gene_biotype:protein_coding transcript_biotype:protein_coding gene_symbol:pi4k2a description:phosphatidylinositol 4-kinase type 2 alpha [Source:NCBI gene;Acc:406667]<|>pep chromosome:GRCz11:1:54737406:54755215:1 gene:ENSDARG00000033666.8 transcript:ENSDART00000162075.2 gene_biotype:protein_coding…	pi4k2a	4	51.41	1.19639e+06	1.43452e+06	1.19331e+06	420706	222606	838899	1.43452e+06	1.46492e+06	3	1.56807	0.0165503
ENSDARP00000080769.5		pep chromosome:GRCz11:25:32294719:32311056:-1 gene:ENSDARG00000100731.2 transcript:ENSDART00000086334.6 gene_biotype:protein_coding transcript_biotype:protein_coding gene_symbol:zgc:101540 description:zgc:101540 [Source:ZFIN;Acc:ZDB-GENE-041212-67]	slc27a2b	9	69.886	3.74083e+06	6.9757e+06	4.92869e+06	1.17433e+06	1.61723e+06	2.60704e+06	6.9757e+06	7.12351e+06	13	1.56638	0.00616589
ENSDARP00000072337.4		pep chromosome:GRCz11:21:28445052:28472239:1 gene:ENSDARG00000055518.5 transcript:ENSDART00000077871.5 gene_biotype:protein_coding transcript_biotype:protein_coding gene_symbol:pygma description:phosphorylase, glycogen, muscle A [Source:ZFIN;Acc:ZDB-GENE-050522-482]	im:7150327	2	96.87	202270	302051	500555	161208	106578	68715.2	500555	560934	19	1.56502	0.012767
ENSDARP00000157138.1		pep chromosome:GRCz11:CHR_ALT_CTG22_1_10:23624395:23641966:-1 gene:ENSDARG00000116951.1 transcript:ENSDART00000182573.1 gene_biotype:protein_coding transcript_biotype:protein_coding gene_symbol:cfhl4 description:complement factor H like 4 [Source:ZFIN;Acc:ZDB-GENE-030131-251]		5	52.455	3.70432e+06	3.7738e+06	6.20055e+06	1.32225e+06	1.28488e+06	1.98063e+06	6.20055e+06	6.94849e+06	9	1.56234	0.00230585
ENSDARP00000113799.2		pep chromosome:GRCz11:22:17467591:17474583:-1 gene:ENSDARG00000094984.4 transcript:ENSDART00000148027.3 gene_biotype:protein_coding transcript_biotype:protein_coding gene_symbol:si:ch211-197g15.8 description:si:ch211-197g15.8 [Source:ZFIN;Acc:ZDB-GENE-050208-377]		3	49.805	1.52775e+06	2.19729e+06	1.17868e+06	328435	658415	710481	2.19729e+06	2.24385e+06	3	1.56223	0.00713238
ENSDARP00000118698.1		pep chromosome:GRCz11:8:31872992:31899329:1 gene:ENSDARG00000042172.9 transcript:ENSDART00000146933.3 gene_biotype:protein_coding transcript_biotype:protein_coding gene_symbol:c7a description:complement component 7a [Source:ZFIN;Acc:ZDB-GENE-081104-392]		11	97.283	2.50394e+06	3.28814e+06	4.4716e+06	993881	1.34825e+06	1.0672e+06	4.4716e+06	5.01099e+06	12	1.56207	0.00151856
ENSDARP00000120152.1_x000D_; ENSDARP00000156034.1		pep chromosome:GRCz11:2:37469576:37478418:-1 gene:ENSDARG00000074447.5 transcript:ENSDART00000146103.2 gene_biotype:protein_coding transcript_biotype:protein_coding gene_symbol:dapk3 description:death-associated protein kinase 3 [Source:ZFIN;Acc:ZDB-GENE-030131-3026]<|>pep chromosome:GRCz11:2:37469614:37477654:-1 gene:ENSDARG00000074447.5 transcript:ENSDART00000193921.1 gene_biotype:protein_codin…		1	52.511	186438	340834	234819	106829	125585	43295.8	340834	348057	2	1.56102	0.0149809
ENSDARP00000001288.7		pep chromosome:GRCz11:14:33418500:33425233:-1 gene:ENSDARG00000033450.9 transcript:ENSDART00000001318.9 gene_biotype:protein_coding transcript_biotype:protein_coding gene_symbol:nkap description:NFKB activating protein [Source:ZFIN;Acc:ZDB-GENE-030131-8064]	nkapl	1	43.156	535749	378539	691669	314976	125585	138286	691669	775102	2	1.56018	0.0106051
ENSDARP00000094530.2		pep chromosome:GRCz11:1:5504128:5543065:-1 gene:ENSDARG00000006526.12 transcript:ENSDART00000103755.4 gene_biotype:protein_coding transcript_biotype:protein_coding gene_symbol:fn1b description:fibronectin 1b [Source:ZFIN;Acc:ZDB-GENE-030131-6545]	cb1057	77	275.605	2.4617e+07	2.85096e+07	3.11362e+07	6.60504e+06	1.0444e+07	1.23778e+07	3.11362e+07	3.4892e+07	83	1.55921	0.0017468
ENSDARP00000042199.3		pep chromosome:GRCz11:12:4052180:4070058:-1 gene:ENSDARG00000034470.4 transcript:ENSDART00000042200.4 gene_biotype:protein_coding transcript_biotype:protein_coding gene_symbol:aldoab description:aldolase a, fructose-bisphosphate, b [Source:ZFIN;Acc:ZDB-GENE-040426-2299]	hm:zeh0036	7	39.5	3.42481e+06	6.79755e+06	1.54645e+07	2.3821e+06	2.65267e+06	2.22724e+06	1.54645e+07	1.73299e+07	33	1.559	0.0259353
ENSDARP00000144757.1		pep chromosome:GRCz11:23:18558209:18567088:-1 gene:ENSDARG00000017659.8 transcript:ENSDART00000192371.1 gene_biotype:protein_coding transcript_biotype:protein_coding gene_symbol:sephs2 description:selenophosphate synthetase 2 [Source:ZFIN;Acc:ZDB-GENE-030327-5]		8	38.613	2.32158e+07	2.0525e+07	1.58114e+07	6.69636e+06	4.78725e+06	9.25943e+06	2.32158e+07	2.09599e+07	8	1.55525	0.00244892
ENSDARP00000029924.6		pep chromosome:GRCz11:13:28785814:28796637:1 gene:ENSDARG00000024311.9 transcript:ENSDART00000039028.8 gene_biotype:protein_coding transcript_biotype:protein_coding gene_symbol:nsmce4a description:NSE4 homolog A, SMC5-SMC6 complex component [Source:ZFIN;Acc:ZDB-GENE-050522-111]	nsmce4a	3	38.978	858768	1.18665e+06	796999	342023	217132	433913	1.18665e+06	1.2118e+06	4	1.55187	0.00308565
ENSDARP00000105253.1		pep chromosome:GRCz11:14:49220026:49245819:1 gene:ENSDARG00000043359.5 transcript:ENSDART00000128744.3 gene_biotype:protein_coding transcript_biotype:protein_coding gene_symbol:rmnd5b description:required for meiotic nuclear division 5 homolog B [Source:ZFIN;Acc:ZDB-GENE-040426-1744]	zgc:73277	6	44.61	5.28293e+06	4.94315e+06	3.59272e+06	1.85997e+06	1.21876e+06	1.64567e+06	5.28293e+06	5.04789e+06	9	1.55083	0.00119086
ENSDARP00000114492.1		pep chromosome:GRCz11:22:19277428:19278730:1 gene:ENSDARG00000094840.4 transcript:ENSDART00000136943.2 gene_biotype:protein_coding transcript_biotype:protein_coding gene_symbol:si:dkey-21e2.13 description:si:dkey-21e2.13 [Source:ZFIN;Acc:ZDB-GENE-050208-379]		3	28.415	1.56893e+06	3.8542e+06	4.1604e+06	576330	1.36339e+06	1.27784e+06	4.1604e+06	4.66225e+06	7	1.54902	0.022551
ENSDARP00000117779.1		pep chromosome:GRCz11:25:32473277:32495363:1 gene:ENSDARG00000017034.13 transcript:ENSDART00000146451.3 gene_biotype:protein_coding transcript_biotype:protein_coding gene_symbol:sqor description:sulfide quinone oxidoreductase [Source:ZFIN;Acc:ZDB-GENE-050417-436]	sqrdl	16	53.22	2.08176e+07	3.51364e+07	3.32293e+07	7.46953e+06	7.01718e+06	1.85746e+07	3.51364e+07	3.72376e+07	14	1.54728	0.012903
ENSDARP00000145703.1		pep chromosome:GRCz11:CHR_ALT_CTG5_2_4:28834999:28837106:1 gene:ENSDARG00000116067.1 transcript:ENSDART00000187001.1 gene_biotype:protein_coding transcript_biotype:protein_coding gene_symbol:serpina7 description:serpin peptidase inhibitor, clade A (alpha-1 antiproteinase, antitrypsin), member 7 [Source:ZFIN;Acc:ZDB-GENE-041010-47]		14	47.076	2.95578e+07	4.60983e+07	6.6218e+07	1.63785e+07	2.08625e+07	1.05873e+07	6.6218e+07	7.42055e+07	17	1.54681	0.00759975
ENSDARP00000134597.1		pep chromosome:GRCz11:7:67451108:67463021:1 gene:ENSDARG00000105187.2 transcript:ENSDART00000163840.2 gene_biotype:protein_coding transcript_biotype:protein_coding gene_symbol:gcshb description:glycine cleavage system protein H (aminomethyl carrier), b [Source:ZFIN;Acc:ZDB-GENE-040718-319]	zgc:92732	6	18.895	2.46312e+07	3.14078e+07	3.09179e+07	6.76291e+06	8.90528e+06	1.59298e+07	3.14078e+07	3.46474e+07	8	1.54663	0.00454891
ENSDARP00000015357.5		pep chromosome:GRCz11:23:4253957:4259712:1 gene:ENSDARG00000016238.7 transcript:ENSDART00000008761.6 gene_biotype:protein_coding transcript_biotype:protein_coding gene_symbol:arl6ip5b description:ADP-ribosylation factor-like 6 interacting protein 5b [Source:ZFIN;Acc:ZDB-GENE-040718-223]	zp22	5	21.286	2.23951e+07	3.4146e+07	3.75551e+07	1.27122e+07	4.05873e+06	2.2379e+07	3.75551e+07	4.20851e+07	5	1.54548	0.0483956
ENSDARP00000140922.2		pep chromosome:GRCz11:3:33965579:34095221:-1 gene:ENSDARG00000096355.4 transcript:ENSDART00000164235.2 gene_biotype:protein_coding transcript_biotype:protein_coding gene_symbol:ighv1-4 description:immunoglobulin heavy variable 1-4 [Source:ZFIN;Acc:ZDB-GENE-040514-1]		2	64.176	649148	891187	994026	476479	356083	136487	994026	1.11393e+06	2	1.54472	0.0193878
ENSDARP00000121978.1		pep chromosome:GRCz11:10:14263684:14488518:-1 gene:ENSDARG00000069543.7 transcript:ENSDART00000138161.3 gene_biotype:protein_coding transcript_biotype:protein_coding gene_symbol:galt description:galactose-1-phosphate uridylyltransferase [Source:ZFIN;Acc:ZDB-GENE-070112-172]	zgc:158795	3	42.149	1.65099e+06	1.13098e+06	800026	473021	249843	509917	1.65099e+06	1.47214e+06	3	1.54387	0.0078414
ENSDARP00000043959.6		pep chromosome:GRCz11:15:35156414:35212462:-1 gene:ENSDARG00000030020.9 transcript:ENSDART00000043960.8 gene_biotype:protein_coding transcript_biotype:protein_coding gene_symbol:agfg1a description:ArfGAP with FG repeats 1a [Source:ZFIN;Acc:ZDB-GENE-030131-5808]		2	58.397	630689	402465	468122	106829	157835	286173	630689	562367	3	1.54069	0.00859226
ENSDARP00000126875.1		pep chromosome:GRCz11:1:59136015:59139599:-1 gene:ENSDARG00000096586.2 transcript:ENSDART00000152233.2 gene_biotype:protein_coding transcript_biotype:protein_coding gene_symbol:si:ch1073-110a20.3 description:si:ch1073-110a20.3 [Source:ZFIN;Acc:ZDB-GENE-121214-100]	si:ch1073-110a20.3	20	27.847	2.8605e+07	1.12131e+08	9.17852e+07	1.77277e+07	1.65299e+07	4.11704e+07	1.12131e+08	1.14507e+08	20	1.53632	0.0466808
ENSDARP00000056613.6_x000D_; ENSDARP00000131061.2		pep chromosome:GRCz11:3:20041907:20063671:-1 gene:ENSDARG00000035066.9 transcript:ENSDART00000056614.8 gene_biotype:protein_coding transcript_biotype:protein_coding gene_symbol:ubtf description:upstream binding transcription factor [Source:ZFIN;Acc:ZDB-GENE-030616-252]<|>pep chromosome:GRCz11:3:20043929:20058417:-1 gene:ENSDARG00000035066.9 transcript:ENSDART00000165695.2 gene_biotype:protein_cod…	si:dz180g5.3	26	85.834	3.43779e+07	2.74669e+07	3.19782e+07	1.273e+07	6.46057e+06	1.51109e+07	3.43779e+07	3.58356e+07	31	1.53424	0.00493518
ENSDARP00000055323.6_x000D_; ENSDARP00000153669.1		pep chromosome:GRCz11:3:32536919:32541072:-1 gene:ENSDARG00000037961.8 transcript:ENSDART00000055324.7 gene_biotype:protein_coding transcript_biotype:protein_coding gene_symbol:rcn3 description:reticulocalbin 3, EF-hand calcium binding domain [Source:ZFIN;Acc:ZDB-GENE-040625-175]<|>pep chromosome:GRCz11:CHR_ALT_CTG3_1_20:32537465:32540616:-1 gene:ENSDARG00000110075.1 transcript:ENSDART00000184074…		12	37.113	1.39725e+07	3.26791e+07	3.98333e+07	6.33539e+06	6.9957e+06	1.68967e+07	3.98333e+07	4.46382e+07	17	1.53405	0.0295423
ENSDARP00000135807.2		pep chromosome:GRCz11:15:4172288:4314097:-1 gene:ENSDARG00000102142.2 transcript:ENSDART00000170562.2 gene_biotype:protein_coding transcript_biotype:protein_coding gene_symbol:ece2b description:endothelin converting enzyme 2b [Source:ZFIN;Acc:ZDB-GENE-131120-140]	ECE2	14	86.294	8.05135e+06	7.16886e+06	1.03263e+07	3.22924e+06	1.96125e+06	3.87869e+06	1.03263e+07	1.15719e+07	14	1.53356	0.00298837
ENSDARP00000138835.2_x000D_; ENSDARP00000026096.7		pep chromosome:GRCz11:2:9757453:9779523:1 gene:ENSDARG00000011233.9 transcript:ENSDART00000168972.2 gene_biotype:protein_coding transcript_biotype:protein_coding gene_symbol:pcyt1aa description:phosphate cytidylyltransferase 1, choline, alpha a [Source:ZFIN;Acc:ZDB-GENE-050417-108]<|>pep chromosome:GRCz11:2:9755422:9779959:1 gene:ENSDARG00000011233.9 transcript:ENSDART00000018524.8 gene_biotype:p…	pcyt1aa	12	42.82	1.39651e+07	1.45974e+07	2.07675e+07	6.16701e+06	4.95788e+06	5.73176e+06	2.07675e+07	2.32726e+07	12	1.53146	0.000770135
ENSDARP00000113223.1		pep chromosome:GRCz11:2:32676002:32738535:-1 gene:ENSDARG00000032951.10 transcript:ENSDART00000135293.2 gene_biotype:protein_coding transcript_biotype:protein_coding gene_symbol:nrbp2a description:nuclear receptor binding protein 2a [Source:ZFIN;Acc:ZDB-GENE-070713-4]		1	57.147	220182	269848	245710	103331	45904.8	128155	269848	275566	2	1.52864	0.00917281
ENSDARP00000147369.1		pep chromosome:GRCz11:CHR_ALT_CTG6_1_13:22064664:22092129:1 gene:ENSDARG00000114342.1 transcript:ENSDART00000191924.1 gene_biotype:protein_coding transcript_biotype:protein_coding gene_symbol:aldh1l1 description:aldehyde dehydrogenase 1 family, member L1 [Source:ZFIN;Acc:ZDB-GENE-100519-4]		51	100.119	8.60703e+07	7.24356e+07	4.42284e+07	8.71271e+06	4.27093e+07	3.09024e+07	8.60703e+07	7.67463e+07	70	1.52791	0.0496768
ENSDARP00000149346.1_x000D_; ENSDARP00000114877.1_x000D_; ENSDARP00000075537.2_x000D_; ENSDARP00000144115.1		pep chromosome:GRCz11:2:10821579:10857271:1 gene:ENSDARG00000058267.7 transcript:ENSDART00000179694.1 gene_biotype:protein_coding transcript_biotype:protein_coding gene_symbol:glmna description:glomulin, FKBP associated protein a [Source:ZFIN;Acc:ZDB-GENE-041114-120]<|>pep chromosome:GRCz11:2:10821127:10857898:1 gene:ENSDARG00000058267.7 transcript:ENSDART00000145770.4 gene_biotype:protein_coding…	glmnl	5	67.21	2.75981e+06	3.1503e+06	2.05603e+06	888890	478503	1.75436e+06	3.1503e+06	3.21705e+06	5	1.52743	0.0198002
ENSDARP00000101794.2		pep chromosome:GRCz11:12:34429702:34435604:-1 gene:ENSDARG00000075621.5 transcript:ENSDART00000115088.4 gene_biotype:protein_coding transcript_biotype:protein_coding gene_symbol:birc5a description:baculoviral IAP repeat containing 5a [Source:ZFIN;Acc:ZDB-GENE-030826-1]		4	21.683	6.84612e+06	6.63793e+06	7.15277e+06	1.93059e+06	3.372e+06	2.08901e+06	7.15277e+06	8.01557e+06	3	1.52635	0.00135048
ENSDARP00000023637.7		pep chromosome:GRCz11:12:15197857:15205087:-1 gene:ENSDARG00000006811.9 transcript:ENSDART00000010068.9 gene_biotype:protein_coding transcript_biotype:protein_coding gene_symbol:sult1st6 description:sulfotransferase family 1, cytosolic sulfotransferase 6 [Source:ZFIN;Acc:ZDB-GENE-040718-343]	sult1c3	16	35.616	3.03577e+07	4.45327e+07	3.21701e+07	1.13791e+07	8.13772e+06	1.96693e+07	4.45327e+07	4.54763e+07	17	1.52587	0.00617884
ENSDARP00000023313.8		pep chromosome:GRCz11:5:21852714:21888368:-1 gene:ENSDARG00000012776.11 transcript:ENSDART00000020725.10 gene_biotype:protein_coding transcript_biotype:protein_coding gene_symbol:smarca1 description:SWI/SNF related, matrix associated, actin dependent regulator of chromatin, subfamily a, member 1 [Source:ZFIN;Acc:ZDB-GENE-070705-296]	si:dkey-148b12.1	13	120.877	3.45997e+06	3.91972e+06	2.3968e+06	1.03214e+06	1.85735e+06	716833	3.91972e+06	4.00278e+06	23	1.52134	0.00897905
ENSDARP00000065261.6		pep chromosome:GRCz11:5:67079540:67115872:-1 gene:ENSDARG00000044436.8 transcript:ENSDART00000065262.7 gene_biotype:protein_coding transcript_biotype:protein_coding gene_symbol:rps6ka4 description:ribosomal protein S6 kinase, polypeptide 4 [Source:ZFIN;Acc:ZDB-GENE-060526-284]	si:dkey-273o13.5	8	83.628	2.32282e+06	2.98993e+06	2.13067e+06	794295	784541	1.00692e+06	2.98993e+06	3.05328e+06	5	1.51989	0.000677716
ENSDARP00000066896.3		pep chromosome:GRCz11:4:21324004:21466825:-1 gene:ENSDARG00000045486.7 transcript:ENSDART00000066897.6 gene_biotype:protein_coding transcript_biotype:protein_coding gene_symbol:pawr description:PRKC, apoptosis, WT1, regulator [Source:ZFIN;Acc:ZDB-GENE-041010-108]	pawrl	2	33.92	1.76338e+06	2.41216e+06	4.05178e+06	984761	654558	1.13518e+06	4.05178e+06	4.54053e+06	3	1.51929	0.0071071
ENSDARP00000132763.1		pep chromosome:GRCz11:1:53391345:53407463:-1 gene:ENSDARG00000101669.2 transcript:ENSDART00000172322.2 gene_biotype:protein_coding transcript_biotype:protein_coding gene_symbol:elmod2 description:ELMO/CED-12 domain containing 2 [Source:ZFIN;Acc:ZDB-GENE-060824-2]		7	36.85	6.76515e+06	7.8904e+06	7.98243e+06	1.50561e+06	5.24234e+06	2.29253e+06	7.98243e+06	8.94531e+06	7	1.51918	0.0160842
ENSDARP00000105577.2		pep chromosome:GRCz11:9:42894845:42989297:-1 gene:ENSDARG00000028213.8 transcript:ENSDART00000126871.3 gene_biotype:protein_coding transcript_biotype:protein_coding gene_symbol:ttn.2 description:titin, tandem duplicate 2 [Source:ZFIN;Acc:ZDB-GENE-030113-2]		6	2451.95	27105.3	16160.6	33496.3	6283.26	21619.2	4588.34	33496.3	37536.8	119	1.51904	0.0494366
ENSDARP00000026447.7		pep chromosome:GRCz11:5:23585215:23596339:-1 gene:ENSDARG00000012432.8 transcript:ENSDART00000024815.8 gene_biotype:protein_coding transcript_biotype:protein_coding gene_symbol:fam76b description:family with sequence similarity 76 member B [Source:NCBI gene;Acc:335015]	fam76b	2	37.667	598642	683995	807241	322633	489822	89192.1	807241	904614	2	1.51718	0.0495036
ENSDARP00000149388.1_x000D_; ENSDARP00000070001.4		pep chromosome:GRCz11:CHR_ALT_CTG7_1_26:30333315:30373086:-1 gene:ENSDARG00000113122.1 transcript:ENSDART00000185205.1 gene_biotype:protein_coding transcript_biotype:protein_coding gene_symbol:aldh1a2 description:aldehyde dehydrogenase 1 family, member A2 [Source:ZFIN;Acc:ZDB-GENE-011010-3]<|>pep chromosome:GRCz11:7:30326184:30367650:-1 gene:ENSDARG00000053493.6 transcript:ENSDART00000075519.6 ge…		44	56.544	7.08728e+08	5.10106e+08	7.12278e+08	2.14204e+08	2.34466e+08	2.19313e+08	7.12278e+08	7.98196e+08	97	1.5157	0.000536013
ENSDARP00000154887.1		pep chromosome:GRCz11:CHR_ALT_CTG9_2_7:27398433:27410381:-1 gene:ENSDARG00000112803.1 transcript:ENSDART00000182439.1 gene_biotype:protein_coding transcript_biotype:protein_coding gene_symbol:poglut2 description:protein O-glucosyltransferase 2 [Source:NCBI gene;Acc:393905]		4	57.737	1.70137e+06	1.82454e+06	1.04771e+06	399535	795021	439873	1.82454e+06	1.8632e+06	3	1.51362	0.00592168
ENSDARP00000156401.1_x000D_; ENSDARP00000082641.5		pep chromosome:GRCz11:23:25452965:25686894:-1 gene:ENSDARG00000029146.8 transcript:ENSDART00000181420.1 gene_biotype:protein_coding transcript_biotype:protein_coding gene_symbol:lrp1ab description:low density lipoprotein receptor-related protein 1Ab [Source:ZFIN;Acc:ZDB-GENE-030131-7126]<|>pep chromosome:GRCz11:23:25452656:25686954:-1 gene:ENSDARG00000029146.8 transcript:ENSDART00000088208.6 gene…		64	508.453	7.23633e+06	7.80968e+06	8.08422e+06	2.21212e+06	3.138e+06	2.82987e+06	8.08422e+06	9.05937e+06	69	1.51321	0.000502403
ENSDARP00000017923.2		pep chromosome:GRCz11:13:23988442:23995876:1 gene:ENSDARG00000016412.5 transcript:ENSDART00000010918.5 gene_biotype:protein_coding transcript_biotype:protein_coding gene_symbol:agt description:angiotensinogen [Source:ZFIN;Acc:ZDB-GENE-030131-1205]	wu:fb62f06	10	51.026	5.35731e+06	6.4851e+06	9.30887e+06	1.94876e+06	2.17048e+06	3.30455e+06	9.30887e+06	1.04317e+07	9	1.51074	0.00313614
ENSDARP00000146278.1		pep chromosome:GRCz11:CHR_ALT_CTG6_1_13:22095533:22109297:1 gene:ENSDARG00000114665.1 transcript:ENSDART00000180891.1 gene_biotype:protein_coding transcript_biotype:protein_coding gene_symbol:si:dkey-156n14.5 description:si:dkey-156n14.5 [Source:ZFIN;Acc:ZDB-GENE-030131-18]		14	75.61	2.35661e+07	1.49954e+07	1.62438e+07	5.40736e+06	6.53931e+06	7.10381e+06	2.35661e+07	2.10132e+07	32	1.50475	0.0011614
ENSDARP00000048205.3_x000D_; ENSDARP00000150426.1		pep chromosome:GRCz11:18:15259388:15269272:-1 gene:ENSDARG00000030465.5 transcript:ENSDART00000048206.5 gene_biotype:protein_coding transcript_biotype:protein_coding gene_symbol:tmem263 description:transmembrane protein 263 [Source:NCBI gene;Acc:406415]<|>pep chromosome:GRCz11:CHR_ALT_CTG18_1_15:15259660:15261917:-1 gene:ENSDARG00000113008.1 transcript:ENSDART00000181728.1 gene_biotype:protein_co…	tmem263	3	11.858	1.18325e+07	1.34191e+07	1.41309e+07	6.16105e+06	5.95015e+06	2.68147e+06	1.41309e+07	1.58354e+07	4	1.50418	0.0060852
ENSDARP00000032448.4		pep chromosome:GRCz11:11:3301277:3308569:-1 gene:ENSDARG00000026577.6 transcript:ENSDART00000036581.6 gene_biotype:protein_coding transcript_biotype:protein_coding gene_symbol:cdk2 description:cyclin-dependent kinase 2 [Source:ZFIN;Acc:ZDB-GENE-040426-2741]	zgc:56598	3	33.998	2.61271e+06	2.97744e+06	1.98845e+06	685961	1.38442e+06	717852	2.97744e+06	3.04053e+06	5	1.50134	0.00471984
ENSDARP00000022256.8		pep chromosome:GRCz11:6:12968101:12985390:1 gene:ENSDARG00000057683.6 transcript:ENSDART00000013781.9 gene_biotype:protein_coding transcript_biotype:protein_coding gene_symbol:mcm6 description:minichromosome maintenance complex component 6 [Source:ZFIN;Acc:ZDB-GENE-030909-6]		36	93.736	2.10741e+07	3.30822e+07	1.96425e+07	7.76394e+06	1.20485e+07	6.47795e+06	3.30822e+07	3.37832e+07	44	1.49939	0.00415991
ENSDARP00000115909.2	ENSDARP00000130859.1_x000D_ ENSDARP00000131919.1_x000D_ ENSDARP00000155237.1	pep chromosome:GRCz11:23:7505943:7545960:1 gene:ENSDARG00000058647.7 transcript:ENSDART00000135787.4 gene_biotype:protein_coding transcript_biotype:protein_coding gene_symbol:hck description:HCK proto-oncogene, Src family tyrosine kinase [Source:ZFIN;Acc:ZDB-GENE-090313-72]		1	56.658	119818	140693	143729	28354.4	125585	30123	143729	161066	3	1.49917	0.0428964
ENSDARP00000096840.5	ENSDARP00000141550.2	pep chromosome:GRCz11:22:7542472:7563593:-1 gene:ENSDARG00000071629.5 transcript:ENSDART00000106062.5 gene_biotype:protein_coding transcript_biotype:protein_coding gene_symbol:BX511034.1		3	49.075	4.42991e+06	5.0792e+06	4.12965e+06	1.03984e+06	2.47735e+06	1.59714e+06	5.0792e+06	5.18683e+06	3	1.49908	0.00486259
ENSDARP00000156620.1		pep chromosome:GRCz11:12:19362547:19382395:1 gene:ENSDARG00000031048.7 transcript:ENSDART00000180148.1 gene_biotype:protein_coding transcript_biotype:protein_coding gene_symbol:gspt1 description:G1 to S phase transition 1 [Source:ZFIN;Acc:ZDB-GENE-040822-36]		6	63.447	2.1524e+06	2.7563e+06	2.33366e+06	713024	787058	1.09437e+06	2.7563e+06	2.81471e+06	16	1.4982	0.000978717
ENSDARP00000061519.5		pep chromosome:GRCz11:11:36042445:36046458:-1 gene:ENSDARG00000041974.7 transcript:ENSDART00000061520.6 gene_biotype:protein_coding transcript_biotype:protein_coding gene_symbol:brk1 description:BRICK1 subunit of SCAR/WAVE actin nucleating complex [Source:NCBI gene;Acc:415187]		5	9.951	1.48e+07	2.08164e+07	2.56356e+07	6.61994e+06	3.70352e+06	1.43257e+07	2.56356e+07	2.87279e+07	5	1.497	0.0269247
ENSDARP00000153700.1_x000D_; ENSDARP00000093236.3		pep chromosome:GRCz11:CHR_ALT_CTG15_1_1:5808518:5819036:-1 gene:ENSDARG00000115141.1 transcript:ENSDART00000180859.1 gene_biotype:protein_coding transcript_biotype:protein_coding gene_symbol:rbp2a description:retinol binding protein 2a, cellular [Source:ZFIN;Acc:ZDB-GENE-020320-2]<|>pep chromosome:GRCz11:15:5803458:5815006:-1 gene:ENSDARG00000070038.5 transcript:ENSDART00000102459.5 gene_biotype:…	CRBP	15	15.796	2.37475e+08	3.74064e+08	3.11398e+08	6.6352e+07	1.12409e+08	1.6601e+08	3.74064e+08	3.81991e+08	23	1.49386	0.00799472
ENSDARP00000095454.3		pep chromosome:GRCz11:3:52999962:53076469:1 gene:ENSDARG00000052150.7 transcript:ENSDART00000104683.6 gene_biotype:protein_coding transcript_biotype:protein_coding gene_symbol:pbx4 description:pre-B-cell leukemia transcription factor 4 [Source:ZFIN;Acc:ZDB-GENE-000201-18]	PBXA	6	37.846	2.94939e+06	4.90176e+06	2.38441e+06	1.08389e+06	748105	1.9052e+06	4.90176e+06	5.00563e+06	5	1.49329	0.0136395
ENSDARP00000131223.1		pep chromosome:GRCz11:10:22918384:22926039:1 gene:ENSDARG00000099273.2 transcript:ENSDART00000171298.2 gene_biotype:protein_coding transcript_biotype:protein_coding gene_symbol:zgc:103508 description:zgc:103508 [Source:ZFIN;Acc:ZDB-GENE-041212-28]		2	21.63	2.55598e+06	3.65472e+06	4.04124e+06	2.09995e+06	708902	1.13861e+06	4.04124e+06	4.52871e+06	4	1.49238	0.0133931
ENSDARP00000156141.1		pep chromosome:GRCz11:CHR_ALT_CTG18_1_23:21172778:21178528:-1 gene:ENSDARG00000111062.1 transcript:ENSDART00000185350.1 gene_biotype:protein_coding transcript_biotype:protein_coding gene_symbol:si:dkey-12e7.4 description:si:dkey-12e7.4 [Source:ZFIN;Acc:ZDB-GENE-050419-83]		6	27.715	2.12679e+07	1.62959e+07	1.72427e+07	7.72412e+06	4.80421e+06	7.26533e+06	2.12679e+07	1.93226e+07	7	1.49008	0.00140197
ENSDARP00000113788.2		pep chromosome:GRCz11:5:13781968:13835461:-1 gene:ENSDARG00000074581.6 transcript:ENSDART00000148297.4 gene_biotype:protein_coding transcript_biotype:protein_coding gene_symbol:add2 description:adducin 2 (beta) [Source:ZFIN;Acc:ZDB-GENE-080718-4]		2	73.794	331818	953708	731855	231270	395033	114609	953708	973918	3	1.48907	0.040863
ENSDARP00000045815.5		pep chromosome:GRCz11:20:42688488:42702884:-1 gene:ENSDARG00000023111.8 transcript:ENSDART00000045816.7 gene_biotype:protein_coding transcript_biotype:protein_coding gene_symbol:plg description:plasminogen [Source:ZFIN;Acc:ZDB-GENE-030131-1411]	wu:fb70e09	30	91.574	1.9052e+07	1.54148e+07	2.51853e+07	5.64144e+06	6.65648e+06	8.90614e+06	2.51853e+07	2.82232e+07	29	1.489	0.00207216
ENSDARP00000133235.1		pep chromosome:GRCz11:10:44917351:44924289:-1 gene:ENSDARG00000104643.3 transcript:ENSDART00000171267.2 gene_biotype:protein_coding transcript_biotype:protein_coding gene_symbol:tuba7l description:tubulin, alpha 7 like [Source:ZFIN;Acc:ZDB-GENE-040704-78]	zgc:91972	12	49.845	1.24521e+08	1.39857e+08	8.18369e+07	3.81677e+07	4.93984e+07	3.42335e+07	1.39857e+08	1.4282e+08	97	1.48824	0.00210125
ENSDARP00000099895.2		pep chromosome:GRCz11:9:963627:970270:1 gene:ENSDARG00000077553.5 transcript:ENSDART00000109750.5 gene_biotype:protein_coding transcript_biotype:protein_coding gene_symbol:rap2aa description:RAP2A, member of RAS oncogene family a [Source:ZFIN;Acc:ZDB-GENE-121018-1]	LOC100332969	1	20.626	446688	751390	929011	197463	125585	570840	929011	1.04107e+06	6	1.48707	0.046684
ENSDARP00000091622.5		pep chromosome:GRCz11:9:33366703:33608427:-1 gene:ENSDARG00000059809.7 transcript:ENSDART00000100849.5 gene_biotype:protein_coding transcript_biotype:protein_coding gene_symbol:caska description:calcium/calmodulin-dependent serine protein kinase a [Source:ZFIN;Acc:ZDB-GENE-020802-4]	cask	7	104.567	2.4461e+06	3.27657e+06	2.50834e+06	1.24052e+06	560875	1.31789e+06	3.27657e+06	3.346e+06	8	1.48482	0.00766237
ENSDARP00000115012.1		pep chromosome:GRCz11:22:24784013:24791505:-1 gene:ENSDARG00000078429.6 transcript:ENSDART00000136837.2 gene_biotype:protein_coding transcript_biotype:protein_coding gene_symbol:vtg4 description:vitellogenin 4 [Source:ZFIN;Acc:ZDB-GENE-001201-3]		4	149.253	1.07125e+06	691209	646270	249991	251884	346915	1.07125e+06	955199	49	1.48442	0.00200504
ENSDARP00000038939.5		pep chromosome:GRCz11:11:25619932:25631442:1 gene:ENSDARG00000025679.6 transcript:ENSDART00000033702.6 gene_biotype:protein_coding transcript_biotype:protein_coding gene_symbol:comtb description:catechol-O-methyltransferase b [Source:NCBI gene;Acc:565370]	comtb	3	29.852	1.06886e+06	2.58639e+06	2.08187e+06	456605	743980	773888	2.58639e+06	2.64119e+06	3	1.48411	0.0101851
ENSDARP00000138992.1		pep chromosome:GRCz11:2:20472150:20526830:1 gene:ENSDARG00000103811.3 transcript:ENSDART00000168537.2 gene_biotype:protein_coding transcript_biotype:protein_coding gene_symbol:agla description:amylo-alpha-1, 6-glucosidase, 4-alpha-glucanotransferase a [Source:ZFIN;Acc:ZDB-GENE-071004-6]	agl	53	173.384	2.32497e+07	1.69138e+07	1.12939e+07	3.42375e+06	8.60161e+06	6.8904e+06	2.32497e+07	2.0731e+07	60	1.48399	0.0142458
ENSDARP00000140156.2		pep chromosome:GRCz11:5:45677781:45725008:1 gene:ENSDARG00000089310.4 transcript:ENSDART00000163120.3 gene_biotype:protein_coding transcript_biotype:protein_coding gene_symbol:gc description:GC vitamin D binding protein [Source:ZFIN;Acc:ZDB-GENE-040718-307]	zgc:110389	17	51.883	1.31402e+07	1.81145e+07	2.64049e+07	5.74099e+06	6.75491e+06	7.42812e+06	2.64049e+07	2.95899e+07	20	1.4825	0.00285714
ENSDARP00000115240.1		pep chromosome:GRCz11:22:5940398:5958066:-1 gene:ENSDARG00000071662.7 transcript:ENSDART00000145821.2 gene_biotype:protein_coding transcript_biotype:protein_coding gene_symbol:si:rp71-36a1.3 description:si:rp71-36a1.3 [Source:ZFIN;Acc:ZDB-GENE-050208-566]		17	42.429	5.74343e+07	5.13275e+07	5.47013e+07	1.99671e+07	1.54217e+07	2.40491e+07	5.74343e+07	6.12996e+07	15	1.48155	0.000814711
ENSDARP00000046419.5_x000D_; ENSDARP00000132895.1		pep chromosome:GRCz11:16:51266576:51272006:-1 gene:ENSDARG00000095830.3 transcript:ENSDART00000046420.7 gene_biotype:protein_coding transcript_biotype:protein_coding gene_symbol:serpinb1l1 description:serpin peptidase inhibitor, clade B (ovalbumin), member 1, like 1 [Source:ZFIN;Acc:ZDB-GENE-040715-5]<|>pep chromosome:GRCz11:16:51266502:51271962:-1 gene:ENSDARG00000095830.3 transcript:ENSDART0000…		9	43.43	1.03133e+07	1.14296e+07	1.48539e+07	4.02292e+06	4.52702e+06	4.42333e+06	1.48539e+07	1.66456e+07	17	1.48066	0.000617581
ENSDARP00000054604.5		pep chromosome:GRCz11:15:44440136:44465679:-1 gene:ENSDARG00000037501.7 transcript:ENSDART00000054605.7 gene_biotype:protein_coding transcript_biotype:protein_coding gene_symbol:aasdhppt description:aminoadipate-semialdehyde dehydrogenase-phosphopantetheinyl transferase [Source:ZFIN;Acc:ZDB-GENE-050913-36]		2	33.537	520749	416179	395817	134955	158899	184950	520749	464337	2	1.4783	0.000720268
ENSDARP00000113436.1_x000D_; ENSDARP00000039826.5		pep chromosome:GRCz11:7:60359347:60396578:1 gene:ENSDARG00000030161.8 transcript:ENSDART00000145201.3 gene_biotype:protein_coding transcript_biotype:protein_coding gene_symbol:ppp1r14bb description:protein phosphatase 1, regulatory (inhibitor) subunit 14Bb [Source:ZFIN;Acc:ZDB-GENE-030616-595]<|>pep chromosome:GRCz11:7:60359411:60396577:1 gene:ENSDARG00000030161.8 transcript:ENSDART00000039827.6 …	ppp1r14b	3	14.899	9.6076e+06	9.43808e+06	1.48615e+07	4.89549e+06	5.85349e+06	2.19818e+06	1.48615e+07	1.66542e+07	3	1.47304	0.0130712
ENSDARP00000130435.2_x000D_; ENSDARP00000100195.1		pep chromosome:GRCz11:CHR_ALT_CTG25_1_7:14112939:14124352:1 gene:ENSDARG00000116925.1 transcript:ENSDART00000168349.2 gene_biotype:protein_coding transcript_biotype:protein_coding gene_symbol:actc1a description:actin alpha cardiac muscle 1a [Source:ZFIN;Acc:ZDB-GENE-040520-4]<|>pep chromosome:GRCz11:25:14109626:14125498:1 gene:ENSDARG00000079111.5 transcript:ENSDART00000109883.4 gene_biotype:prot…	ACTC1; LOC105902989; LOC107589168; LOC107674972; LOC107714084; LOC108264857; LOC108941121; LOC109052669; LOC113066811; LOC113580113; LOC114765894; LOC115807792; zgc:86725	3	41.949	7.55318e+07	8.20452e+07	8.93225e+07	2.43994e+07	3.0576e+07	3.49577e+07	8.93225e+07	1.00097e+08	266	1.46922	0.00065544
ENSDARP00000037326.5		pep chromosome:GRCz11:4:22680442:22714063:1 gene:ENSDARG00000021647.6 transcript:ENSDART00000036531.6 gene_biotype:protein_coding transcript_biotype:protein_coding gene_symbol:gnai1 description:guanine nucleotide binding protein (G protein), alpha inhibiting activity polypeptide 1 [Source:ZFIN;Acc:ZDB-GENE-040426-1310]	zgc:63957	5	40.303	1.64561e+07	1.90581e+07	1.04171e+07	4.23738e+06	6.58514e+06	5.52693e+06	1.90581e+07	1.9462e+07	17	1.4683	0.003328
ENSDARP00000045328.5		pep chromosome:GRCz11:13:45476181:45482003:1 gene:ENSDARG00000033364.6 transcript:ENSDART00000045329.6 gene_biotype:protein_coding transcript_biotype:protein_coding gene_symbol:mgst3b description:microsomal glutathione S-transferase 3b [Source:ZFIN;Acc:ZDB-GENE-061215-48]	im:6905414	6	15.762	6.75032e+07	1.01045e+08	6.14478e+07	1.99982e+07	2.11956e+07	4.66936e+07	1.01045e+08	1.03186e+08	8	1.46812	0.0104314
ENSDARP00000118117.2	ENSDARP00000126848.1	pep chromosome:GRCz11:4:29703166:29718790:1 gene:ENSDARG00000091381.6 transcript:ENSDART00000132876.3 gene_biotype:protein_coding transcript_biotype:protein_coding gene_symbol:si:ch211-214c20.1 description:si:ch211-214c20.1 [Source:ZFIN;Acc:ZDB-GENE-081103-49]		1	127.441	95117.1	141061	198329	40731.2	42627.6	72573.8	198329	222252	8	1.4668	0.00729938
ENSDARP00000037025.5		pep chromosome:GRCz11:22:37874691:37881714:1 gene:ENSDARG00000026764.8 transcript:ENSDART00000028565.8 gene_biotype:protein_coding transcript_biotype:protein_coding gene_symbol:ahsg1 description:alpha-2-HS-glycoprotein 1 [Source:ZFIN;Acc:ZDB-GENE-041114-50]		10	50.818	2.75872e+07	2.61533e+07	3.91153e+07	1.01824e+07	1.2917e+07	1.01734e+07	3.91153e+07	4.38336e+07	19	1.46619	0.00111037
ENSDARP00000116079.2		pep chromosome:GRCz11:3:54776475:54791691:1 gene:ENSDARG00000095312.3 transcript:ENSDART00000142710.3 gene_biotype:protein_coding transcript_biotype:protein_coding gene_symbol:sc:d0202 description:sc:d0202 [Source:ZFIN;Acc:ZDB-GENE-080226-9]	si:ch211-74m13.1	2	35.794	5.36729e+06	7.50709e+06	7.00764e+06	2.74307e+06	1.62651e+06	3.00465e+06	7.50709e+06	7.85293e+06	3	1.46554	0.00310055
ENSDARP00000110254.2		pep chromosome:GRCz11:5:6726541:6745454:-1 gene:ENSDARG00000091555.3 transcript:ENSDART00000128684.3 gene_biotype:protein_coding transcript_biotype:protein_coding gene_symbol:ostf1 description:osteoclast stimulating factor 1 [Source:NCBI gene;Acc:405783]		14	25.657	5.33829e+07	5.52036e+07	8.63965e+07	2.37556e+07	1.42873e+07	3.5929e+07	8.63965e+07	9.6818e+07	14	1.46132	0.0101222
ENSDARP00000064171.5		pep chromosome:GRCz11:8:7033049:7052493:1 gene:ENSDARG00000043701.7 transcript:ENSDART00000064172.7 gene_biotype:protein_coding transcript_biotype:protein_coding gene_symbol:gpd1a description:glycerol-3-phosphate dehydrogenase 1a [Source:ZFIN;Acc:ZDB-GENE-050417-209]	zgc:112197	2	37.939	832657	1.08187e+06	841700	336492	603048	180653	1.08187e+06	1.10479e+06	8	1.45681	0.0171436
ENSDARP00000131350.2		pep chromosome:GRCz11:CHR_ALT_CTG25_1_2:8111667:8138563:-1 gene:ENSDARG00000111782.1 transcript:ENSDART00000170962.2 gene_biotype:protein_coding transcript_biotype:protein_coding gene_symbol:sergef description:secretion regulating guanine nucleotide exchange factor [Source:ZFIN;Acc:ZDB-GENE-061220-11]		4	38.98	4.3597e+06	3.73598e+06	2.40885e+06	1.79077e+06	695801	1.52381e+06	4.3597e+06	3.88742e+06	5	1.45635	0.0145984
ENSDARP00000020027.5_x000D_; ENSDARP00000149083.1_x000D_; ENSDARP00000115580.1		pep chromosome:GRCz11:12:17710425:17712498:-1 gene:ENSDARG00000002768.9 transcript:ENSDART00000010144.7 gene_biotype:protein_coding transcript_biotype:protein_coding gene_symbol:pvalb2 description:parvalbumin 2 [Source:NCBI gene;Acc:58028]<|>pep chromosome:GRCz11:CHR_ALT_CTG12_1_6:17706846:17708068:-1 gene:ENSDARG00000114085.1 transcript:ENSDART00000181742.1 gene_biotype:protein_coding transcript…	pvalb2	22	11.615	3.71939e+09	4.58966e+09	1.11643e+10	2.3481e+09	2.27974e+09	1.7354e+09	1.11643e+10	1.25109e+10	72	1.45288	0.0160482
ENSDARP00000136531.1		pep chromosome:GRCz11:5:67884087:67895656:-1 gene:ENSDARG00000076435.8 transcript:ENSDART00000158917.3 gene_biotype:protein_coding transcript_biotype:protein_coding gene_symbol:abhd10a description:abhydrolase domain containing 10a [Source:ZFIN;Acc:ZDB-GENE-060526-144]	abhd10	12	31.619	5.03233e+07	3.73689e+07	3.9013e+07	1.56108e+07	1.38221e+07	1.65793e+07	5.03233e+07	4.48718e+07	10	1.45271	0.000616964
ENSDARP00000148909.1_x000D_; ENSDARP00000124115.1		pep chromosome:GRCz11:CHR_ALT_CTG6_1_44:45921962:45925881:1 gene:ENSDARG00000114064.1 transcript:ENSDART00000182030.1 gene_biotype:protein_coding transcript_biotype:protein_coding gene_symbol:h6pd description:hexose-6-phosphate dehydrogenase (glucose 1-dehydrogenase) [Source:ZFIN;Acc:ZDB-GENE-110408-60]<|>pep chromosome:GRCz11:6:45918981:45929465:1 gene:ENSDARG00000060153.7 transcript:ENSDART0000…		10	89.455	4.86466e+06	4.12497e+06	3.24199e+06	564677	2.40439e+06	2.34539e+06	4.86466e+06	4.33767e+06	12	1.45087	0.0490882
ENSDARP00000117778.1		pep chromosome:GRCz11:24:6040029:6078222:-1 gene:ENSDARG00000016505.11 transcript:ENSDART00000146830.3 gene_biotype:protein_coding transcript_biotype:protein_coding gene_symbol:apbb1ip description:amyloid beta (A4) precursor protein-binding, family B, member 1 interacting protein [Source:NCBI gene;Acc:393607]		2	70.809	982467	1.41485e+06	1.59002e+06	350779	264996	1.16558e+06	1.59002e+06	1.78182e+06	2	1.45015	0.0443807
ENSDARP00000142130.1_x000D_; ENSDARP00000092867.2		pep chromosome:GRCz11:7:8358547:8362727:1 gene:ENSDARG00000039100.7 transcript:ENSDART00000173016.2 gene_biotype:protein_coding transcript_biotype:protein_coding gene_symbol:jac7 description:jacalin 7 [Source:ZFIN;Acc:ZDB-GENE-080219-24]<|>pep chromosome:GRCz11:7:8361083:8362725:1 gene:ENSDARG00000039100.7 transcript:ENSDART00000102091.4 gene_biotype:protein_coding transcript_biotype:protein_codi…		5	35.15	1.5965e+07	1.12106e+07	7.5751e+06	5.23808e+06	2.35309e+06	5.41473e+06	1.5965e+07	1.42355e+07	4	1.44814	0.0157884
ENSDARP00000032601.8		pep chromosome:GRCz11:5:37948283:37959874:-1 gene:ENSDARG00000027345.12 transcript:ENSDART00000031719.9 gene_biotype:protein_coding transcript_biotype:protein_coding gene_symbol:mpzl2b description:myelin protein zero-like 2b [Source:ZFIN;Acc:ZDB-GENE-030131-8774]		1	22.418	2.24908e+06	1.69797e+06	3.14093e+06	811834	491751	1.48027e+06	3.14093e+06	3.5198e+06	2	1.44774	0.0186858
ENSDARP00000137777.1		pep chromosome:GRCz11:25:30385691:30429607:-1 gene:ENSDARG00000101726.3 transcript:ENSDART00000162429.2 gene_biotype:protein_coding transcript_biotype:protein_coding gene_symbol:ces2b description:carboxylesterase 2b [Source:ZFIN;Acc:ZDB-GENE-041014-96]		38	104.881	4.48962e+07	5.18058e+07	4.75501e+07	1.17548e+07	2.63132e+07	1.76193e+07	5.18058e+07	5.32858e+07	40	1.44765	0.00432659
ENSDARP00000069967.3_x000D_; ENSDARP00000149014.1_x000D_; ENSDARP00000118111.1		pep chromosome:GRCz11:10:8091144:8098099:1 gene:ENSDARG00000053446.5 transcript:ENSDART00000075485.4 gene_biotype:protein_coding transcript_biotype:protein_coding gene_symbol:sub1a description:SUB1 regulator of transcription a [Source:ZFIN;Acc:ZDB-GENE-050522-151]<|>pep chromosome:GRCz11:10:8091690:8097870:1 gene:ENSDARG00000053446.5 transcript:ENSDART00000189915.1 gene_biotype:protein_coding tra…	zgc:109973	8	13.867	6.26493e+07	8.25705e+07	9.21505e+07	2.37107e+07	2.6354e+07	3.77411e+07	9.21505e+07	1.03266e+08	10	1.44574	0.00197335
ENSDARP00000036702.6		pep chromosome:GRCz11:2:2737422:2749333:1 gene:ENSDARG00000023713.9 transcript:ENSDART00000032459.9 gene_biotype:protein_coding transcript_biotype:protein_coding gene_symbol:aqp1a.1 description:aquaporin 1a (Colton blood group), tandem duplicate 1 [Source:ZFIN;Acc:ZDB-GENE-030131-7764]	fj33g04	3	27.4	2.36152e+06	3.69124e+06	3.98885e+06	1.08234e+06	1.1597e+06	1.37497e+06	3.98885e+06	4.47e+06	2	1.44417	0.00188445
ENSDARP00000142979.1		pep chromosome:GRCz11:7:39360797:39371386:1 gene:ENSDARG00000007244.8 transcript:ENSDART00000173481.2 gene_biotype:protein_coding transcript_biotype:protein_coding gene_symbol:acp2 description:acid phosphatase 2, lysosomal [Source:ZFIN;Acc:ZDB-GENE-050306-40]		4	42.48	5.04873e+06	7.57527e+06	6.93019e+06	1.81384e+06	1.45199e+06	5.0406e+06	7.57527e+06	7.76614e+06	6	1.43981	0.0265198
ENSDARP00000049463.7		pep chromosome:GRCz11:17:50701881:50787754:1 gene:ENSDARG00000020242.11 transcript:ENSDART00000049464.8 gene_biotype:protein_coding transcript_biotype:protein_coding gene_symbol:fermt2 description:fermitin family member 2 [Source:NCBI gene;Acc:553051]	fermt2	37	78.426	2.87295e+07	4.23108e+07	3.52717e+07	1.19435e+07	8.64275e+06	2.08155e+07	4.23108e+07	4.32074e+07	36	1.43954	0.00778544
ENSDARP00000098896.3		pep chromosome:GRCz11:5:10084100:10093431:1 gene:ENSDARG00000075416.4 transcript:ENSDART00000109236.4 gene_biotype:protein_coding transcript_biotype:protein_coding gene_symbol:si:ch211-207k7.4 description:si:ch211-207k7.4 [Source:NCBI gene;Acc:100150029]	si:ch211-207k7.4	4	30.315	5.02226e+06	4.26235e+06	4.13074e+06	1.28882e+06	1.99235e+06	1.73154e+06	5.02226e+06	4.62901e+06	5	1.43793	0.00110354
ENSDARP00000136981.1		pep chromosome:GRCz11:11:44356707:44363032:1 gene:ENSDARG00000101057.2 transcript:ENSDART00000165219.2 gene_biotype:protein_coding transcript_biotype:protein_coding gene_symbol:srsf7b description:serine and arginine rich splicing factor 7b [Source:ZFIN;Acc:ZDB-GENE-050913-95]	sfrs7	6	20.442	1.21846e+07	1.23003e+07	1.10066e+07	3.92161e+06	4.08948e+06	5.21556e+06	1.23003e+07	1.2561e+07	8	1.43391	0.000564228
ENSDARP00000106960.2		pep chromosome:GRCz11:17:21220951:21280185:-1 gene:ENSDARG00000070603.8 transcript:ENSDART00000123198.4 gene_biotype:protein_coding transcript_biotype:protein_coding gene_symbol:hspa12a description:heat shock protein 12A [Source:ZFIN;Acc:ZDB-GENE-031001-1]	zgc:153612	15	75.126	9.78658e+06	1.35538e+07	1.13912e+07	4.07586e+06	3.90598e+06	4.82063e+06	1.35538e+07	1.3841e+07	15	1.43309	0.000734329
ENSDARP00000110508.2		pep chromosome:GRCz11:21:15870752:15898689:1 gene:ENSDARG00000004177.11 transcript:ENSDART00000122015.3 gene_biotype:protein_coding transcript_biotype:protein_coding gene_symbol:fam169ab description:family with sequence similarity 169 member Ab [Source:ZFIN;Acc:ZDB-GENE-091118-95]		7	57.3	7.98317e+06	4.28139e+06	6.19125e+06	2.39223e+06	2.00804e+06	2.23884e+06	7.98317e+06	7.11835e+06	9	1.43279	0.00227662
ENSDARP00000136634.1		pep chromosome:GRCz11:22:23641956:23668356:-1 gene:ENSDARG00000100442.2 transcript:ENSDART00000167106.2 gene_biotype:protein_coding transcript_biotype:protein_coding gene_symbol:cfh description:complement factor H [Source:ZFIN;Acc:ZDB-GENE-050208-661]		35	101.566	1.73238e+07	3.20713e+07	4.64351e+07	7.92745e+06	8.09423e+06	2.04492e+07	4.64351e+07	5.20363e+07	38	1.43244	0.0321896
ENSDARP00000140128.1		pep chromosome:GRCz11:12:648334:656540:-1 gene:ENSDARG00000103785.2 transcript:ENSDART00000172651.2 gene_biotype:protein_coding transcript_biotype:protein_coding gene_symbol:sult2st2 description:sulfotransferase family 2, cytosolic sulfotransferase 2 [Source:ZFIN;Acc:ZDB-GENE-061117-5]		11	33.657	6.70587e+07	5.15926e+07	2.96908e+07	9.11308e+06	2.86868e+07	2.00027e+07	6.70587e+07	5.97942e+07	13	1.432	0.0299367
ENSDARP00000121564.1_x000D_; ENSDARP00000094378.2		pep chromosome:GRCz11:3:28953274:28960257:1 gene:ENSDARG00000054942.8 transcript:ENSDART00000133528.3 gene_biotype:protein_coding transcript_biotype:protein_coding gene_symbol:lgals2a description:lectin, galactoside-binding, soluble, 2a [Source:ZFIN;Acc:ZDB-GENE-050318-2]<|>pep chromosome:GRCz11:3:28953357:28961518:1 gene:ENSDARG00000054942.8 transcript:ENSDART00000103602.5 gene_biotype:protein_c…	lgals1l2	5	15.254	1.15543e+08	1.81931e+08	1.88508e+08	3.69217e+07	7.03294e+07	7.77886e+07	1.88508e+08	2.11247e+08	11	1.43136	0.00815512
ENSDARP00000148692.1_x000D_; ENSDARP00000058402.6		pep chromosome:GRCz11:5:51597684:51609006:1 gene:ENSDARG00000039929.8 transcript:ENSDART00000184797.1 gene_biotype:protein_coding transcript_biotype:protein_coding gene_symbol:ckmt2b description:creatine kinase, mitochondrial 2b (sarcomeric) [Source:ZFIN;Acc:ZDB-GENE-040426-1654]<|>pep chromosome:GRCz11:5:51594240:51608747:1 gene:ENSDARG00000039929.8 transcript:ENSDART00000058403.8 gene_biotype:p…	ckmt2	3	46.253	2.82651e+06	3.86016e+06	8.11211e+06	2.10381e+06	1.37467e+06	1.56858e+06	8.11211e+06	9.09063e+06	8	1.42874	0.0151124
ENSDARP00000009717.7		pep chromosome:GRCz11:5:29803380:29817848:1 gene:ENSDARG00000014463.9 transcript:ENSDART00000005263.9 gene_biotype:protein_coding transcript_biotype:protein_coding gene_symbol:usf1l description:upstream transcription factor 1, like [Source:ZFIN;Acc:ZDB-GENE-040426-2269]	usf2	1	31.067	1.7442e+06	1.01851e+06	1.63714e+06	526568	814964	347414	1.7442e+06	1.83462e+06	2	1.42866	0.0100695
ENSDARP00000129777.3		pep chromosome:GRCz11:3:1167031:1180520:1 gene:ENSDARG00000006385.13 transcript:ENSDART00000155340.3 gene_biotype:protein_coding transcript_biotype:protein_coding gene_symbol:triobpb description:TRIO and F-actin binding protein b [Source:ZFIN;Acc:ZDB-GENE-061215-80]	fi20a11	2	61.079	297531	383909	428979	104850	125585	190902	428979	480725	3	1.4283	0.00310592
ENSDARP00000135076.2		pep chromosome:GRCz11:CHR_ALT_CTG9_1_19:35874638:35890564:1 gene:ENSDARG00000115121.1 transcript:ENSDART00000166968.2 gene_biotype:protein_coding transcript_biotype:protein_coding gene_symbol:atp1a1b description:ATPase Na+/K+ transporting subunit alpha 1b [Source:ZFIN;Acc:ZDB-GENE-001212-5]		2	112.881	505689	681664	502178	276043	170511	190385	681664	696109	51	1.42395	0.00199804
ENSDARP00000020154.5		pep chromosome:GRCz11:20:38201644:38241859:1 gene:ENSDARG00000007869.8 transcript:ENSDART00000022694.7 gene_biotype:protein_coding transcript_biotype:protein_coding gene_symbol:ehd3 description:EH-domain containing 3 [Source:ZFIN;Acc:ZDB-GENE-041014-352]	si:ch211-147c1.2	5	60.755	581512	689125	1.32587e+06	195595	637559	220637	1.32587e+06	1.4858e+06	13	1.42378	0.0400307
ENSDARP00000071763.6		pep chromosome:GRCz11:9:8634229:8670158:-1 gene:ENSDARG00000055009.8 transcript:ENSDART00000077296.7 gene_biotype:protein_coding transcript_biotype:protein_coding gene_symbol:col4a1 description:collagen, type IV, alpha 1 [Source:ZFIN;Acc:ZDB-GENE-081105-114]		2	153.993	761590	1.49656e+06	1.1871e+06	387069	239802	755025	1.49656e+06	1.52827e+06	5	1.42367	0.0243912
ENSDARP00000012767.8		pep chromosome:GRCz11:5:69574677:69595487:-1 gene:ENSDARG00000089924.5 transcript:ENSDART00000016808.9 gene_biotype:protein_coding transcript_biotype:protein_coding gene_symbol:aldh2.1 description:aldehyde dehydrogenase 2 family member, tandem duplicate 1 [Source:ZFIN;Acc:ZDB-GENE-040426-1262]		15	56.504	1.46785e+08	8.82038e+07	1.01006e+08	5.0756e+07	3.08159e+07	4.34572e+07	1.46785e+08	1.30884e+08	97	1.422	0.00336623
ENSDARP00000034076.6		pep chromosome:GRCz11:9:54984537:55051256:1 gene:ENSDARG00000026024.8 transcript:ENSDART00000029528.8 gene_biotype:protein_coding transcript_biotype:protein_coding gene_symbol:mospd2 description:motile sperm domain containing 2 [Source:ZFIN;Acc:ZDB-GENE-041114-1]		2	60.437	1.86342e+06	3.11811e+06	2.11526e+06	503738	1.26022e+06	1.00998e+06	3.11811e+06	3.18418e+06	3	1.42024	0.0125595
ENSDARP00000109018.1		pep chromosome:GRCz11:24:33226331:33276139:-1 gene:ENSDARG00000009626.10 transcript:ENSDART00000128943.2 gene_biotype:protein_coding transcript_biotype:protein_coding gene_symbol:nrbp2b description:nuclear receptor binding protein 2b [Source:ZFIN;Acc:ZDB-GENE-080724-1]	zgc:194780	2	57.657	751488	608267	718741	228936	373607	200824	751488	805439	2	1.41917	0.00284156
ENSDARP00000110669.1_x000D_; ENSDARP00000070083.4		pep chromosome:GRCz11:6:42291345:42336987:-1 gene:ENSDARG00000053574.8 transcript:ENSDART00000128777.3 gene_biotype:protein_coding transcript_biotype:protein_coding gene_symbol:fancd2 description:FA complementation group D2 [Source:ZFIN;Acc:ZDB-GENE-040116-5]<|>pep chromosome:GRCz11:6:42291308:42336995:-1 gene:ENSDARG00000053574.8 transcript:ENSDART00000075601.6 gene_biotype:protein_coding transc…		9	161.756	1.43944e+06	1.3577e+06	958475	482233	488059	416965	1.43944e+06	1.38647e+06	9	1.41818	0.00109626
ENSDARP00000088025.4		pep chromosome:GRCz11:5:68845048:68876211:-1 gene:ENSDARG00000067566.5 transcript:ENSDART00000097254.5 gene_biotype:protein_coding transcript_biotype:protein_coding gene_symbol:sftpbb description:surfactant protein Bb [Source:NCBI gene;Acc:100001978]	si:ch211-283h6.6	4	35.352	6.10813e+06	7.91284e+06	3.36757e+06	1.71884e+06	1.75698e+06	2.82809e+06	7.91284e+06	8.08051e+06	4	1.41742	0.0106207
ENSDARP00000118501.1		pep chromosome:GRCz11:7:35112052:35126374:-1 gene:ENSDARG00000001975.10 transcript:ENSDART00000141211.2 gene_biotype:protein_coding transcript_biotype:protein_coding gene_symbol:hsd11b2 description:hydroxysteroid (11-beta) dehydrogenase 2 [Source:ZFIN;Acc:ZDB-GENE-030131-6030]	hsd11b2	11	45.872	8.236e+06	1.21956e+07	1.19069e+07	4.49555e+06	3.19708e+06	4.38057e+06	1.21956e+07	1.33432e+07	10	1.41586	0.00178423
ENSDARP00000125961.1_x000D_; ENSDARP00000109673.3_x000D_; ENSDARP00000019433.4		pep chromosome:GRCz11:19:12297730:12315693:-1 gene:ENSDARG00000011334.9 transcript:ENSDART00000151158.2 gene_biotype:protein_coding transcript_biotype:protein_coding gene_symbol:ncaldb description:neurocalcin delta b [Source:NCBI gene;Acc:445319]<|>pep chromosome:GRCz11:19:12297100:12324514:-1 gene:ENSDARG00000011334.9 transcript:ENSDART00000122192.5 gene_biotype:protein_coding transcript_biotype…	ncaldb	3	21.97	5.94331e+06	7.0316e+06	6.80767e+06	2.46213e+06	2.52859e+06	2.40782e+06	7.0316e+06	7.62884e+06	6	1.41544	0.000367919
ENSDARP00000093573.4		pep chromosome:GRCz11:16:42048362:42056137:-1 gene:ENSDARG00000070178.5 transcript:ENSDART00000102798.5 gene_biotype:protein_coding transcript_biotype:protein_coding gene_symbol:zp3d.2 description:zona pellucida glycoprotein 3d tandem duplicate 2 [Source:ZFIN;Acc:ZDB-GENE-030131-5363]	fd14g06	9	54.356	6.99425e+06	5.44463e+06	6.49252e+06	2.4268e+06	1.24968e+06	4.31082e+06	6.99425e+06	7.27567e+06	11	1.41373	0.0207075
ENSDARP00000141692.1		pep chromosome:GRCz11:12:5115929:5120339:-1 gene:ENSDARG00000101199.3 transcript:ENSDART00000168759.2 gene_biotype:protein_coding transcript_biotype:protein_coding gene_symbol:rbp4 description:retinol binding protein 4, plasma [Source:ZFIN;Acc:ZDB-GENE-000210-19]	Rpb4	8	21.956	3.60859e+07	4.91735e+07	5.5627e+07	1.2108e+07	2.0431e+07	2.11249e+07	5.5627e+07	6.23369e+07	7	1.41315	0.00397241
ENSDARP00000153264.1_x000D_; ENSDARP00000061298.5		pep chromosome:GRCz11:CHR_ALT_CTG9_2_4:22924667:22932827:1 gene:ENSDARG00000111147.1 transcript:ENSDART00000190357.1 gene_biotype:protein_coding transcript_biotype:protein_coding gene_symbol:tsn description:translin [Source:ZFIN;Acc:ZDB-GENE-030131-6039]<|>pep chromosome:GRCz11:9:22929675:22939510:1 gene:ENSDARG00000041830.6 transcript:ENSDART00000061299.6 gene_biotype:protein_coding transcript_b…	zgc:123170	16	26.151	3.87306e+08	3.48551e+08	2.66466e+08	1.41026e+08	9.89022e+07	1.36968e+08	3.87306e+08	3.55937e+08	26	1.41164	0.00158817
ENSDARP00000024102.7		pep chromosome:GRCz11:10:7975585:7988417:-1 gene:ENSDARG00000020258.10 transcript:ENSDART00000024282.9 gene_biotype:protein_coding transcript_biotype:protein_coding gene_symbol:ewsr1a description:EWS RNA-binding protein 1a [Source:ZFIN;Acc:ZDB-GENE-030131-2317]	EWSR1	4	64.892	5.94387e+07	5.73627e+07	6.55831e+07	2.94067e+07	1.16491e+07	3.47485e+07	6.55831e+07	7.3494e+07	9	1.41051	0.0168039
ENSDARP00000017129.8		pep chromosome:GRCz11:CHR_ALT_CTG9_1_2:15370885:15432881:-1 gene:ENSDARG00000112963.1 transcript:ENSDART00000010521.8 gene_biotype:protein_coding transcript_biotype:protein_coding gene_symbol:fn1a description:fibronectin 1a [Source:ZFIN;Acc:ZDB-GENE-000426-1]		18	271.954	1.53305e+06	2.46153e+06	2.58923e+06	729571	874266	815637	2.58923e+06	2.90155e+06	26	1.41041	0.00203397
ENSDARP00000027094.8_x000D_; ENSDARP00000148018.1		pep chromosome:GRCz11:8:19489928:19500063:1 gene:ENSDARG00000009390.10 transcript:ENSDART00000011258.9 gene_biotype:protein_coding transcript_biotype:protein_coding gene_symbol:npl description:N-acetylneuraminate pyruvate lyase (dihydrodipicolinate synthase) [Source:NCBI gene;Acc:100148292]<|>pep chromosome:GRCz11:8:19489854:19500354:1 gene:ENSDARG00000009390.10 transcript:ENSDART00000184671.1 ge…	wu:fb53b06	6	33.181	6.19476e+06	6.17633e+06	4.06989e+06	1.48786e+06	1.36334e+06	4.1081e+06	6.19476e+06	6.30721e+06	6	1.40798	0.0240714
ENSDARP00000130272.1		pep chromosome:GRCz11:19:6606207:6774871:-1 gene:ENSDARG00000063390.8 transcript:ENSDART00000170952.2 gene_biotype:protein_coding transcript_biotype:protein_coding gene_symbol:pvrl2l description:PVR cell adhesion molecule related 2 like [Source:ZFIN;Acc:ZDB-GENE-060503-249]	si:dkey-225e11.1	1	36.399	364534	749892	821917	292148	125585	328118	821917	921060	2	1.40738	0.0277155
ENSDARP00000052239.4		pep chromosome:GRCz11:19:12350069:12360121:1 gene:ENSDARG00000035987.5 transcript:ENSDART00000052240.5 gene_biotype:protein_coding transcript_biotype:protein_coding gene_symbol:psmg2 description:proteasome (prosome, macropain) assembly chaperone 2 [Source:NCBI gene;Acc:573107]	psmg2	7	28.941	1.29975e+07	1.30773e+07	7.30602e+06	2.85264e+06	5.64579e+06	4.13714e+06	1.30773e+07	1.33544e+07	8	1.40671	0.00826469
ENSDARP00000153815.1_x000D_; ENSDARP00000054174.4_x000D_; ENSDARP00000155132.1_x000D_; ENSDARP00000154529.1_x000D_; ENSDARP00000149901.1		pep chromosome:GRCz11:14:26467202:26482096:-1 gene:ENSDARG00000037238.7 transcript:ENSDART00000187280.1 gene_biotype:protein_coding transcript_biotype:protein_coding gene_symbol:smad5 description:SMAD family member 5 [Source:NCBI gene;Acc:30641]<|>pep chromosome:GRCz11:14:26467200:26498196:-1 gene:ENSDARG00000037238.7 transcript:ENSDART00000054175.6 gene_biotype:protein_coding transcript_biotype:…	smad5	1	51.827	296506	502624	363380	102998	159682	177025	502624	513275	3	1.40575	0.00435599
ENSDARP00000151270.1_x000D_; ENSDARP00000094267.3		pep chromosome:GRCz11:CHR_ALT_CTG6_1_44:45932306:45933110:1 gene:ENSDARG00000111858.1 transcript:ENSDART00000191465.1 gene_biotype:protein_coding transcript_biotype:protein_coding gene_symbol:rbp7b description:retinol binding protein 7b, cellular [Source:ZFIN;Acc:ZDB-GENE-081022-134]<|>pep chromosome:GRCz11:6:45932276:45933368:1 gene:ENSDARG00000070486.5 transcript:ENSDART00000103491.5 gene_bioty…	LOC569308	5	15.715	3.97454e+07	1.49043e+08	1.19606e+08	3.03725e+07	3.48036e+07	3.63025e+07	1.49043e+08	1.52201e+08	5	1.4022	0.0317487
ENSDARP00000147599.1		pep chromosome:GRCz11:11:44226200:44447359:1 gene:ENSDARG00000115383.1 transcript:ENSDART00000191417.1 gene_biotype:protein_coding transcript_biotype:protein_coding gene_symbol:gnb4b description:guanine nucleotide binding protein (G protein), beta polypeptide 4b [Source:ZFIN;Acc:ZDB-GENE-041114-167]	zgc:101614	11	37.363	3.82034e+07	4.88196e+07	4.06463e+07	1.36424e+07	1.22546e+07	2.46394e+07	4.88196e+07	4.98541e+07	20	1.40063	0.00462421
ENSDARP00000020000.8		pep chromosome:GRCz11:2:42135719:42152135:1 gene:ENSDARG00000008858.10 transcript:ENSDART00000008268.9 gene_biotype:protein_coding transcript_biotype:protein_coding gene_symbol:cyp7b1 description:cytochrome P450, family 7, subfamily B, polypeptide 1 [Source:ZFIN;Acc:ZDB-GENE-070912-293]		5	58.547	1.23658e+06	1.8894e+06	1.26412e+06	237704	1.02373e+06	660129	1.8894e+06	1.92944e+06	5	1.40018	0.0431262
ENSDARP00000127601.2		pep chromosome:GRCz11:7:20673287:20758825:-1 gene:ENSDARG00000021405.12 transcript:ENSDART00000156717.2 gene_biotype:protein_coding transcript_biotype:protein_coding gene_symbol:chd3 description:chromodomain helicase DNA binding protein 3 [Source:ZFIN;Acc:ZDB-GENE-121031-4]		5	207.587	551694	543570	635522	183775	306067	184445	635522	712181	13	1.39977	0.00216654
ENSDARP00000118787.2		pep chromosome:GRCz11:1:44710955:44737931:1 gene:ENSDARG00000016994.11 transcript:ENSDART00000131296.4 gene_biotype:protein_coding transcript_biotype:protein_coding gene_symbol:ssrp1b description:structure specific recognition protein 1b [Source:ZFIN;Acc:ZDB-GENE-041008-209]		5	80.357	1.21397e+06	1.53338e+06	1.76432e+06	625831	575077	497918	1.76432e+06	1.97714e+06	22	1.39864	0.00103378
ENSDARP00000008156.8		pep chromosome:GRCz11:19:29303847:29333867:1 gene:ENSDARG00000005625.9 transcript:ENSDART00000009149.9 gene_biotype:protein_coding transcript_biotype:protein_coding gene_symbol:maco1a description:macoilin 1a [Source:NCBI gene;Acc:393289]	Maco1a	13	76.034	8.7812e+06	5.33681e+06	6.06921e+06	2.773e+06	2.89804e+06	1.93698e+06	8.7812e+06	7.82994e+06	14	1.39719	0.00293505
ENSDARP00000143726.2_x000D_; ENSDARP00000114292.2		pep chromosome:GRCz11:CHR_ALT_CTG2_1_3:38002717:38020603:1 gene:ENSDARG00000113291.1 transcript:ENSDART00000178610.2 gene_biotype:protein_coding transcript_biotype:protein_coding gene_symbol:dcaf8 description:DDB1 and CUL4 associated factor 8 [Source:ZFIN;Acc:ZDB-GENE-070912-578]<|>pep chromosome:GRCz11:2:38002717:38020603:1 gene:ENSDARG00000000324.10 transcript:ENSDART00000139564.2 gene_biotype:…		5	66.761	5.89576e+06	4.51897e+06	5.95607e+06	2.87256e+06	915461	3.30427e+06	5.95607e+06	6.67452e+06	5	1.39693	0.0332181
ENSDARP00000115880.1		pep chromosome:GRCz11:13:17672527:17685345:1 gene:ENSDARG00000078918.6 transcript:ENSDART00000148269.3 gene_biotype:protein_coding transcript_biotype:protein_coding gene_symbol:comtd1 description:catechol-O-methyltransferase domain containing 1 [Source:ZFIN;Acc:ZDB-GENE-030131-1072]		4	31.854	2.65288e+06	5.24756e+06	7.06448e+06	1.40533e+06	2.68176e+06	1.42979e+06	7.06448e+06	7.91663e+06	5	1.39663	0.0206188
ENSDARP00000133723.1		pep chromosome:GRCz11:19:46309553:46333810:1 gene:ENSDARG00000104861.2 transcript:ENSDART00000170505.2 gene_biotype:protein_coding transcript_biotype:protein_coding gene_symbol:rprd1a description:regulation of nuclear pre-mRNA domain containing 1A [Source:ZFIN;Acc:ZDB-GENE-141211-20]		5	35.367	2.88061e+06	2.93711e+06	4.22311e+06	1.04699e+06	1.30733e+06	1.43072e+06	4.22311e+06	4.73252e+06	6	1.39649	0.00158315
ENSDARP00000113531.1		pep chromosome:GRCz11:23:18386989:18415872:-1 gene:ENSDARG00000019205.11 transcript:ENSDART00000135430.2 gene_biotype:protein_coding transcript_biotype:protein_coding gene_symbol:fam120c description:family with sequence similarity 120C [Source:ZFIN;Acc:ZDB-GENE-090313-228]		23	114.108	1.78131e+07	2.29038e+07	2.2577e+07	7.84277e+06	6.56903e+06	9.79927e+06	2.29038e+07	2.53004e+07	26	1.39648	0.00128378
ENSDARP00000093211.3		pep chromosome:GRCz11:9:12428226:12443726:-1 gene:ENSDARG00000070029.4 transcript:ENSDART00000102434.4 gene_biotype:protein_coding transcript_biotype:protein_coding gene_symbol:ehhadh description:enoyl-CoA, hydratase/3-hydroxyacyl CoA dehydrogenase [Source:NCBI gene;Acc:100000859]	ehhadh	24	78.458	1.6246e+07	1.17744e+07	6.06502e+06	2.04928e+06	4.15506e+06	7.47312e+06	1.6246e+07	1.44861e+07	25	1.39614	0.0494381
ENSDARP00000049899.5_x000D_; ENSDARP00000130582.2		pep chromosome:GRCz11:5:37087583:37095460:1 gene:ENSDARG00000033466.7 transcript:ENSDART00000049900.7 gene_biotype:protein_coding transcript_biotype:protein_coding gene_symbol:tagln2 description:transgelin 2 [Source:ZFIN;Acc:ZDB-GENE-020802-2]<|>pep chromosome:GRCz11:5:37091626:37094906:1 gene:ENSDARG00000033466.7 transcript:ENSDART00000161054.2 gene_biotype:protein_coding transcript_biotype:prot…		17	22.423	8.96371e+07	1.72113e+08	1.85158e+08	4.10676e+07	4.15483e+07	9.21446e+07	1.85158e+08	2.07493e+08	28	1.39446	0.0195599
ENSDARP00000057868.3_x000D_; ENSDARP00000139220.2		pep chromosome:GRCz11:13:18628920:18637244:-1 gene:ENSDARG00000039605.4 transcript:ENSDART00000057869.4 gene_biotype:protein_coding transcript_biotype:protein_coding gene_symbol:mat1a description:methionine adenosyltransferase I, alpha [Source:ZFIN;Acc:ZDB-GENE-030131-6127]<|>pep chromosome:GRCz11:CHR_ALT_CTG13_1_17:18620781:18627740:-1 gene:ENSDARG00000115975.1 transcript:ENSDART00000168213.2 ge…	zgc:55442	26	43.262	3.92031e+08	3.26439e+08	2.36701e+08	5.45837e+07	2.24943e+08	1.36009e+08	3.92031e+08	3.49563e+08	32	1.39368	0.0397895
ENSDARP00000114862.1		pep chromosome:GRCz11:3:1005059:1012673:1 gene:ENSDARG00000086569.4 transcript:ENSDART00000132460.2 gene_biotype:protein_coding transcript_biotype:protein_coding gene_symbol:zgc:172051 description:zgc:172051 [Source:ZFIN;Acc:ZDB-GENE-080219-23]		3	70.297	1.07095e+06	1.19696e+06	1.59536e+06	541021	430866	483733	1.59536e+06	1.7878e+06	4	1.3936	0.00118785
ENSDARP00000043316.6		pep chromosome:GRCz11:14:38878482:38881818:1 gene:ENSDARG00000023672.8 transcript:ENSDART00000043317.7 gene_biotype:protein_coding transcript_biotype:protein_coding gene_symbol:timm8a description:translocase of inner mitochondrial membrane 8 homolog A (yeast) [Source:NCBI gene;Acc:445243]	timm8a	8	10.556	1.05476e+08	1.0165e+08	1.44935e+08	5.12838e+07	3.72128e+07	4.49138e+07	1.44935e+08	1.62417e+08	7	1.39342	0.00139256
ENSDARP00000092432.3		pep chromosome:GRCz11:19:4912817:4962402:1 gene:ENSDARG00000076280.5 transcript:ENSDART00000101658.6 gene_biotype:protein_coding transcript_biotype:protein_coding gene_symbol:ppp1r1b description:protein phosphatase 1, regulatory (inhibitor) subunit 1B [Source:ZFIN;Acc:ZDB-GENE-120126-1]		4	21.486	9.31045e+06	1.07818e+07	1.05753e+07	4.96732e+06	7.22763e+06	1.64411e+06	1.07818e+07	1.18509e+07	5	1.38957	0.0421915
ENSDARP00000140013.1		pep chromosome:GRCz11:11:37178271:37200200:1 gene:ENSDARG00000102722.3 transcript:ENSDART00000161771.3 gene_biotype:protein_coding transcript_biotype:protein_coding gene_symbol:itih3b description:inter-alpha-trypsin inhibitor heavy chain 3b [Source:ZFIN;Acc:ZDB-GENE-040426-2716]		9	99.944	3.03005e+06	1.6874e+06	1.91813e+06	450192	1.12263e+06	1.07919e+06	3.03005e+06	2.70181e+06	13	1.38947	0.0187523
ENSDARP00000152443.1		pep chromosome:GRCz11:4:20303563:20314796:-1 gene:ENSDARG00000045484.7 transcript:ENSDART00000188123.1 gene_biotype:protein_coding transcript_biotype:protein_coding gene_symbol:dcp1b description:decapping mRNA 1B [Source:ZFIN;Acc:ZDB-GENE-040819-1]		4	56.847	1.83766e+06	2.03026e+06	1.7182e+06	790612	911130	496149	2.03026e+06	2.07328e+06	4	1.38827	0.00275684
ENSDARP00000008354.7		pep chromosome:GRCz11:1:33558555:33569245:1 gene:ENSDARG00000002190.10 transcript:ENSDART00000018472.8 gene_biotype:protein_coding transcript_biotype:protein_coding gene_symbol:chmp2bb description:charged multivesicular body protein 2Bb [Source:NCBI gene;Acc:405840]	chmp2b	3	24.001	2.75679e+06	2.66459e+06	4.00542e+06	2.76763e+06	917305	646727	4.00542e+06	4.48857e+06	4	1.38783	0.0454419
ENSDARP00000122416.1_x000D_; ENSDARP00000101909.1		pep chromosome:GRCz11:21:28724099:28729125:1 gene:ENSDARG00000067591.5 transcript:ENSDART00000138017.2 gene_biotype:protein_coding transcript_biotype:protein_coding gene_symbol:puraa description:purine-rich element binding protein Aa [Source:ZFIN;Acc:ZDB-GENE-040624-8]<|>pep chromosome:GRCz11:21:28728030:28729125:1 gene:ENSDARG00000067591.5 transcript:ENSDART00000097307.4 gene_biotype:protein_cod…	pura	3	32.142	5.51611e+06	5.67351e+06	5.80569e+06	1.67809e+06	1.99862e+06	3.02704e+06	5.80569e+06	6.506e+06	9	1.38721	0.00223546
ENSDARP00000114366.2		pep chromosome:GRCz11:23:19606291:19652915:1 gene:ENSDARG00000092281.4 transcript:ENSDART00000139415.4 gene_biotype:protein_coding transcript_biotype:protein_coding gene_symbol:flnb description:filamin B, beta (actin binding protein 278) [Source:ZFIN;Acc:ZDB-GENE-041026-1]		14	241.078	1.49748e+06	2.6803e+06	2.70317e+06	848791	983106	727919	2.70317e+06	3.02924e+06	19	1.38628	0.00392768
ENSDARP00000126239.1		pep chromosome:GRCz11:6:3280939:3319142:1 gene:ENSDARG00000018782.11 transcript:ENSDART00000151359.2 gene_biotype:protein_coding transcript_biotype:protein_coding gene_symbol:kdm4aa description:lysine (K)-specific demethylase 4A, genome duplicate a [Source:ZFIN;Acc:ZDB-GENE-110609-4]		4	223.309	226339	388021	279327	87382.7	186283	84600.8	388021	396243	3	1.38497	0.0119372
ENSDARP00000098458.3		pep chromosome:GRCz11:3:53476155:53486169:-1 gene:ENSDARG00000075015.5 transcript:ENSDART00000115243.5 gene_biotype:protein_coding transcript_biotype:protein_coding gene_symbol:soul5 description:heme-binding protein soul5 [Source:ZFIN;Acc:ZDB-GENE-110718-2]		4	24.166	3.14063e+06	5.86216e+06	4.18292e+06	1.08698e+06	1.74404e+06	2.28474e+06	5.86216e+06	5.98637e+06	4	1.38407	0.00958
ENSDARP00000122765.1_x000D_; ENSDARP00000147537.1		pep chromosome:GRCz11:8:17787307:17790938:-1 gene:ENSDARG00000092746.4 transcript:ENSDART00000131276.3 gene_biotype:protein_coding transcript_biotype:protein_coding gene_symbol:si:ch211-150o23.2 description:si:ch211-150o23.2 [Source:ZFIN;Acc:ZDB-GENE-060503-386]<|>pep chromosome:GRCz11:8:17787310:17790916:-1 gene:ENSDARG00000092746.4 transcript:ENSDART00000189020.1 gene_biotype:protein_coding tra…		4	18.776	9.65329e+06	9.16692e+06	6.93082e+06	3.19097e+06	3.31063e+06	3.27415e+06	9.65329e+06	9.36117e+06	3	1.38275	0.000769389
ENSDARP00000075639.3		pep chromosome:GRCz11:2:10396579:10450784:-1 gene:ENSDARG00000058348.5 transcript:ENSDART00000081196.4 gene_biotype:protein_coding transcript_biotype:protein_coding gene_symbol:scinlb description:scinderin like b [Source:ZFIN;Acc:ZDB-GENE-040426-2068]	wu:fe16f08	41	79.417	1.50477e+08	1.4871e+08	2.05807e+08	4.60303e+07	7.09007e+07	7.97516e+07	2.05807e+08	2.30633e+08	56	1.38174	0.00318498
ENSDARP00000023805.8_x000D_; ENSDARP00000141909.1		pep chromosome:GRCz11:11:8129680:8150894:1 gene:ENSDARG00000001782.11 transcript:ENSDART00000011183.9 gene_biotype:protein_coding transcript_biotype:protein_coding gene_symbol:prkacba description:protein kinase, cAMP-dependent, catalytic, beta a [Source:ZFIN;Acc:ZDB-GENE-040426-1351]<|>pep chromosome:GRCz11:11:8129536:8149796:1 gene:ENSDARG00000001782.11 transcript:ENSDART00000158112.3 gene_bioty…	zgc:64054	1	45.602	651159	703391	309816	314740	222346	114609	703391	718296	8	1.38169	0.0292753
ENSDARP00000113905.2		pep chromosome:GRCz11:6:40661703:40669406:1 gene:ENSDARG00000013750.10 transcript:ENSDART00000142492.4 gene_biotype:protein_coding transcript_biotype:protein_coding gene_symbol:eno1b description:enolase 1b, (alpha) [Source:ZFIN;Acc:ZDB-GENE-040426-1651]	zgc:73056	5	47.274	3.82032e+06	3.90615e+06	3.66502e+06	978406	1.4894e+06	2.12672e+06	3.90615e+06	4.10711e+06	13	1.38046	0.00469159
ENSDARP00000148617.1_x000D_; ENSDARP00000122352.1		pep chromosome:GRCz11:19:26714949:26729579:1 gene:ENSDARG00000033599.7 transcript:ENSDART00000188540.1 gene_biotype:protein_coding transcript_biotype:protein_coding gene_symbol:pdia8 description:protein disulfide isomerase family A, member 8 [Source:ZFIN;Acc:ZDB-GENE-040801-20]<|>pep chromosome:GRCz11:19:26718074:26730250:1 gene:ENSDARG00000033599.7 transcript:ENSDART00000134455.2 gene_biotype:pr…		3	55.665	1.84568e+06	1.15646e+06	705326	372373	581984	395832	1.84568e+06	1.64574e+06	3	1.3778	0.013477
ENSDARP00000143952.1_x000D_; ENSDARP00000116695.1		pep chromosome:GRCz11:5:25736979:25757578:1 gene:ENSDARG00000035571.8 transcript:ENSDART00000175959.2 gene_biotype:protein_coding transcript_biotype:protein_coding gene_symbol:abhd17b description:abhydrolase domain containing 17B [Source:ZFIN;Acc:ZDB-GENE-040718-244]<|>pep chromosome:GRCz11:5:25733774:25753202:1 gene:ENSDARG00000035571.8 transcript:ENSDART00000137088.3 gene_biotype:protein_coding…		2	32.26	1.0989e+06	1.08247e+06	1.37773e+06	519553	390083	461722	1.37773e+06	1.54392e+06	2	1.3768	0.000916927
ENSDARP00000155996.1		pep chromosome:GRCz11:9:12847040:12869049:1 gene:ENSDARG00000029955.6 transcript:ENSDART00000181983.1 gene_biotype:protein_coding transcript_biotype:protein_coding gene_symbol:glb1l description:galactosidase, beta 1-like [Source:ZFIN;Acc:ZDB-GENE-050309-196]		2	74.06	388732	213987	338101	106829	186315	80773.4	388732	378884	2	1.37625	0.0126647
ENSDARP00000114075.2		pep chromosome:GRCz11:8:44623540:44695260:1 gene:ENSDARG00000078815.5 transcript:ENSDART00000141513.3 gene_biotype:protein_coding transcript_biotype:protein_coding gene_symbol:grk5l description:G protein-coupled receptor kinase 5 like [Source:ZFIN;Acc:ZDB-GENE-081105-95]		1	66.388	126367	98691.6	105248	44779.8	88538.4	18935.5	126367	117943	2	1.37598	0.0453329
ENSDARP00000141467.1_x000D_; ENSDARP00000157121.1_x000D_; ENSDARP00000145666.1		pep chromosome:GRCz11:14:28486213:28527422:1 gene:ENSDARG00000053668.6 transcript:ENSDART00000161852.2 gene_biotype:protein_coding transcript_biotype:protein_coding gene_symbol:stag2b description:stromal antigen 2b [Source:ZFIN;Acc:ZDB-GENE-030131-2785]<|>pep chromosome:GRCz11:14:28493008:28524897:1 gene:ENSDARG00000053668.6 transcript:ENSDART00000187176.1 gene_biotype:protein_coding transcript_b…		4	146.457	879541	813599	636143	290340	238538	376492	879541	830839	8	1.37528	0.00197228
ENSDARP00000147604.1_x000D_; ENSDARP00000061576.4_x000D_; ENSDARP00000152070.1		pep chromosome:GRCz11:9:6587056:6601275:1 gene:ENSDARG00000042018.7 transcript:ENSDART00000193421.1 gene_biotype:protein_coding transcript_biotype:protein_coding gene_symbol:fhl2a description:four and a half LIM domains 2a [Source:ZFIN;Acc:ZDB-GENE-040808-49]<|>pep chromosome:GRCz11:9:6578580:6601988:1 gene:ENSDARG00000042018.7 transcript:ENSDART00000061577.6 gene_biotype:protein_coding transcrip…	zgc:92428	4	32.483	1.9416e+06	3.68951e+06	6.91083e+06	1.49344e+06	1.23348e+06	1.54912e+06	6.91083e+06	7.74445e+06	5	1.37224	0.0250167
ENSDARP00000155792.1_x000D_; ENSDARP00000058964.4		pep chromosome:GRCz11:16:23961276:23963457:1 gene:ENSDARG00000040295.6 transcript:ENSDART00000192754.1 gene_biotype:protein_coding transcript_biotype:protein_coding gene_symbol:apoeb description:apolipoprotein Eb [Source:NCBI gene;Acc:30314]<|>pep chromosome:GRCz11:16:23960744:23963461:1 gene:ENSDARG00000040295.6 transcript:ENSDART00000058965.6 gene_biotype:protein_coding transcript_biotype:prote…	apoeb	24	31.654	8.10788e+07	1.07842e+08	1.34217e+08	3.69777e+07	4.52614e+07	4.04505e+07	1.34217e+08	1.50407e+08	19	1.37186	0.00179344
ENSDARP00000136461.1		pep chromosome:GRCz11:2:53890006:53896300:-1 gene:ENSDARG00000103521.3 transcript:ENSDART00000161221.2 gene_biotype:protein_coding transcript_biotype:protein_coding gene_symbol:capsla description:calcyphosine-like a [Source:ZFIN;Acc:ZDB-GENE-030131-7291]	capsl	5	21.174	8.90045e+06	8.99412e+06	9.15266e+06	2.873e+06	3.64601e+06	4.0417e+06	9.15266e+06	1.02567e+07	4	1.37107	0.000782912
ENSDARP00000128722.1		pep chromosome:GRCz11:6:12299188:12314488:-1 gene:ENSDARG00000090872.5 transcript:ENSDART00000157058.3 gene_biotype:protein_coding transcript_biotype:protein_coding gene_symbol:si:dkey-276j7.1 description:si:dkey-276j7.1 [Source:ZFIN;Acc:ZDB-GENE-060720-44]	wu:fq41a10	5	23.79	1.54902e+07	1.6686e+07	1.78541e+07	8.76424e+06	8.75457e+06	3.47855e+06	1.78541e+07	2.00077e+07	8	1.37063	0.0137322
ENSDARP00000013455.5_x000D_; ENSDARP00000132833.1		pep chromosome:GRCz11:23:4216196:4225606:-1 gene:ENSDARG00000018658.7 transcript:ENSDART00000014152.7 gene_biotype:protein_coding transcript_biotype:protein_coding gene_symbol:aar2 description:AAR2 splicing factor [Source:ZFIN;Acc:ZDB-GENE-040704-68]<|>pep chromosome:GRCz11:23:4216391:4225830:-1 gene:ENSDARG00000018658.7 transcript:ENSDART00000170455.2 gene_biotype:protein_coding transcript_bioty…	im:7153138	2	43.441	1.74668e+06	1.23995e+06	1.44438e+06	624948	403825	719353	1.74668e+06	1.61861e+06	2	1.36899	0.00343554
ENSDARP00000149599.1		pep chromosome:GRCz11:6:18937386:19035749:-1 gene:ENSDARG00000103900.2 transcript:ENSDART00000187714.1 gene_biotype:protein_coding transcript_biotype:protein_coding gene_symbol:sept9b description:septin 9b [Source:ZFIN;Acc:ZDB-GENE-050327-17]	sept9b	2	63.285	548944	554261	784676	186998	426407	173847	784676	879328	15	1.36875	0.0138447
ENSDARP00000014777.8		pep chromosome:GRCz11:7:13527971:13572981:1 gene:ENSDARG00000016774.10 transcript:ENSDART00000020542.10 gene_biotype:protein_coding transcript_biotype:protein_coding gene_symbol:plekho2 description:pleckstrin homology domain containing, family O member 2 [Source:ZFIN;Acc:ZDB-GENE-120406-4]		3	74.766	1.03386e+06	1.22457e+06	1.15546e+06	431813	572929	344108	1.22457e+06	1.29483e+06	3	1.36765	0.00177873
ENSDARP00000156556.1_x000D_; ENSDARP00000027635.6		pep chromosome:GRCz11:21:30950097:30950675:1 gene:ENSDARG00000004301.8 transcript:ENSDART00000187572.1 gene_biotype:protein_coding transcript_biotype:protein_coding gene_symbol:rhogb description:ras homolog family member Gb [Source:ZFIN;Acc:ZDB-GENE-030131-8877]<|>pep chromosome:GRCz11:21:30937690:30951909:1 gene:ENSDARG00000004301.8 transcript:ENSDART00000022562.7 gene_biotype:protein_coding tra…	ARHG	4	21.24	1.48819e+07	1.78278e+07	1.43867e+07	4.25923e+06	7.71176e+06	6.7826e+06	1.78278e+07	1.82055e+07	8	1.36624	0.00309604
ENSDARP00000149804.1		pep chromosome:GRCz11:13:47427160:47554194:-1 gene:ENSDARG00000020149.10 transcript:ENSDART00000181508.1 gene_biotype:protein_coding transcript_biotype:protein_coding gene_symbol:acoxl description:acyl-CoA oxidase-like [Source:ZFIN;Acc:ZDB-GENE-081107-18]		1	65.603	214301	203505	203631	44905.3	80934	142620	214301	228194	2	1.36624	0.0177152
ENSDARP00000150614.1_x000D_; ENSDARP00000132305.1		pep chromosome:GRCz11:3:12484008:12486130:1 gene:ENSDARG00000102565.2 transcript:ENSDART00000182229.1 gene_biotype:protein_coding transcript_biotype:protein_coding gene_symbol:vasnb description:vasorin b [Source:ZFIN;Acc:ZDB-GENE-110714-1]<|>pep chromosome:GRCz11:3:12440099:12487576:1 gene:ENSDARG00000102565.2 transcript:ENSDART00000158060.2 gene_biotype:protein_coding transcript_biotype:protein_…	LOC100004428	6	73.926	2.78325e+06	2.13704e+06	2.6154e+06	1.43672e+06	893330	707455	2.78325e+06	2.93088e+06	5	1.36622	0.00480332
ENSDARP00000101059.2		pep chromosome:GRCz11:24:42141313:42148339:-1 gene:ENSDARG00000074507.5 transcript:ENSDART00000112680.4 gene_biotype:protein_coding transcript_biotype:protein_coding gene_symbol:rmdn1 description:regulator of microtubule dynamics 1 [Source:ZFIN;Acc:ZDB-GENE-070928-17]		14	34.082	6.68489e+07	4.85395e+07	2.94504e+07	9.31783e+06	2.6152e+07	2.28972e+07	6.68489e+07	5.96072e+07	18	1.36606	0.0323909
ENSDARP00000092205.5		pep chromosome:GRCz11:10:4874542:4911001:1 gene:ENSDARG00000069608.5 transcript:ENSDART00000101431.5 gene_biotype:protein_coding transcript_biotype:protein_coding gene_symbol:palm2akap2 description:palm2 and akap2 fusion [Source:ZFIN;Acc:ZDB-GENE-050208-62]		7	91.255	1.66788e+06	2.90617e+06	3.06608e+06	971223	1.18665e+06	755332	3.06608e+06	3.43592e+06	5	1.36452	0.00562675
ENSDARP00000086641.5		pep chromosome:GRCz11:17:10037543:10059557:-1 gene:ENSDARG00000099745.2 transcript:ENSDART00000092209.6 gene_biotype:protein_coding transcript_biotype:protein_coding gene_symbol:baz1a description:bromodomain adjacent to zinc finger domain, 1A [Source:ZFIN;Acc:ZDB-GENE-030131-6105]		6	140.302	1.35319e+06	1.89926e+06	784241	558777	537585	396958	1.89926e+06	1.93951e+06	6	1.35973	0.0100423
ENSDARP00000012147.7		pep chromosome:GRCz11:24:5237753:5314707:1 gene:ENSDARG00000011821.10 transcript:ENSDART00000005901.9 gene_biotype:protein_coding transcript_biotype:protein_coding gene_symbol:plod2 description:procollagen-lysine, 2-oxoglutarate 5-dioxygenase 2 [Source:ZFIN;Acc:ZDB-GENE-070326-1]	lh2	2	87.477	644682	646773	712626	324379	171055	317017	712626	798586	3	1.35943	0.00422381
ENSDARP00000121810.1		pep chromosome:GRCz11:18:8231138:8243538:1 gene:ENSDARG00000042270.6 transcript:ENSDART00000140193.2 gene_biotype:protein_coding transcript_biotype:protein_coding gene_symbol:arsa description:arylsulfatase A [Source:ZFIN;Acc:ZDB-GENE-050320-118]		4	55.09	907964	953891	858132	267698	219669	750634	953891	974104	3	1.35787	0.0281195
ENSDARP00000114953.1_x000D_; ENSDARP00000024387.6_x000D_; ENSDARP00000118870.1_x000D_; ENSDARP00000153763.1		pep chromosome:GRCz11:6:31353575:31364551:-1 gene:ENSDARG00000006546.9 transcript:ENSDART00000134370.2 gene_biotype:protein_coding transcript_biotype:protein_coding gene_symbol:ak4 description:adenylate kinase 4 [Source:ZFIN;Acc:ZDB-GENE-040426-2505]<|>pep chromosome:GRCz11:6:31352150:31361546:-1 gene:ENSDARG00000006546.9 transcript:ENSDART00000027550.8 gene_biotype:protein_coding transcript_biot…	zgc:85790	12	25.425	7.37982e+07	9.3587e+07	9.12877e+07	2.58958e+07	5.0856e+07	2.848e+07	9.3587e+07	1.02299e+08	18	1.35708	0.0050177
ENSDARP00000023622.7		pep chromosome:GRCz11:21:27437867:27443995:-1 gene:ENSDARG00000005616.11 transcript:ENSDART00000003508.9 gene_biotype:protein_coding transcript_biotype:protein_coding gene_symbol:bfb description:complement component bfb [Source:ZFIN;Acc:ZDB-GENE-990415-34]	Bf-2	3	51.47	826061	573631	1.00823e+06	313670	355172	255833	1.00823e+06	1.12985e+06	4	1.35572	0.00315361
ENSDARP00000149589.1		pep chromosome:GRCz11:CHR_ALT_CTG18_1_18:17397767:17406182:1 gene:ENSDARG00000110630.1 transcript:ENSDART00000185151.1 gene_biotype:protein_coding transcript_biotype:protein_coding gene_symbol:ces2a description:carboxylesterase 2a [Source:ZFIN;Acc:ZDB-GENE-061013-99]	ces2	21	60.573	5.49064e+07	8.99821e+07	1.20009e+08	2.90219e+07	3.95996e+07	3.09788e+07	1.20009e+08	1.34485e+08	30	1.35259	0.00692747
ENSDARP00000022030.7_x000D_; ENSDARP00000143811.1		pep chromosome:GRCz11:16:12793911:12809886:-1 gene:ENSDARG00000013371.10 transcript:ENSDART00000007842.9 gene_biotype:protein_coding transcript_biotype:protein_coding gene_symbol:isoc2 description:isochorismatase domain containing 2 [Source:NCBI gene;Acc:492617]<|>pep chromosome:GRCz11:16:12794077:12809880:-1 gene:ENSDARG00000013371.10 transcript:ENSDART00000178291.2 gene_biotype:protein_coding t…	isoc2	8	21.477	6.47642e+07	5.62155e+07	3.12843e+07	9.1214e+06	3.34613e+07	2.24138e+07	6.47642e+07	5.77483e+07	11	1.35246	0.0455445
ENSDARP00000151847.1		pep chromosome:GRCz11:8:53474841:53488832:-1 gene:ENSDARG00000100304.2 transcript:ENSDART00000191801.1 gene_biotype:protein_coding transcript_biotype:protein_coding gene_symbol:chdh description:choline dehydrogenase [Source:ZFIN;Acc:ZDB-GENE-120111-1]		20	71.865	2.32426e+07	3.01867e+07	2.19715e+07	6.67032e+06	1.50039e+07	9.25193e+06	3.01867e+07	3.08264e+07	24	1.35244	0.0076556
ENSDARP00000123531.1		pep chromosome:GRCz11:10:5234327:5265160:1 gene:ENSDARG00000042995.8 transcript:ENSDART00000133927.3 gene_biotype:protein_coding transcript_biotype:protein_coding gene_symbol:sptlc1 description:serine palmitoyltransferase, long chain base subunit 1 [Source:ZFIN;Acc:ZDB-GENE-050522-61]		1	54.567	1.36844e+06	1.5209e+06	1.66237e+06	596441	375666	928740	1.66237e+06	1.86289e+06	2	1.35179	0.00892861
ENSDARP00000004866.7		pep chromosome:GRCz11:5:44833313:44843738:-1 gene:ENSDARG00000021366.9 transcript:ENSDART00000003926.8 gene_biotype:protein_coding transcript_biotype:protein_coding gene_symbol:fbp1a description:fructose-1,6-bisphosphatase 1a [Source:ZFIN;Acc:ZDB-GENE-030131-7171]	fbp1	8	36.712	6.36718e+06	8.92938e+06	5.80939e+06	1.7724e+06	3.71768e+06	3.02176e+06	8.92938e+06	9.11859e+06	10	1.3507	0.0078449
ENSDARP00000003412.6		pep chromosome:GRCz11:15:6786757:6807963:1 gene:ENSDARG00000011488.7 transcript:ENSDART00000013278.7 gene_biotype:protein_coding transcript_biotype:protein_coding gene_symbol:sirt2 description:sirtuin 2 (silent mating type information regulation 2, homolog) 2 (S. cerevisiae) [Source:NCBI gene;Acc:322309]		13	42.258	1.40134e+07	2.26958e+07	1.98832e+07	5.41374e+06	8.80465e+06	8.03547e+06	2.26958e+07	2.31767e+07	12	1.34843	0.00410443
ENSDARP00000142046.2_x000D_; ENSDARP00000156224.1_x000D_; ENSDARP00000063891.4		pep chromosome:GRCz11:20:15083987:15089738:-1 gene:ENSDARG00000043518.6 transcript:ENSDART00000164552.2 gene_biotype:protein_coding transcript_biotype:protein_coding gene_symbol:si:dkey-239i20.2 description:si:dkey-239i20.2 [Source:ZFIN;Acc:ZDB-GENE-041001-98]<|>pep chromosome:GRCz11:CHR_ALT_CTG20_1_6:15085005:15089738:-1 gene:ENSDARG00000111965.1 transcript:ENSDART00000187560.1 gene_biotype:prot…	si:ch211-191d7.2	3	63.822	2.77855e+06	4.40338e+06	3.27691e+06	911801	933146	2.87025e+06	4.40338e+06	4.49669e+06	17	1.34571	0.034055
ENSDARP00000131120.2		pep chromosome:GRCz11:CHR_ALT_CTG22_1_6:20283740:20294354:-1 gene:ENSDARG00000042029.8 transcript:ENSDART00000159604.2 gene_biotype:protein_coding transcript_biotype:protein_coding gene_symbol:mbd3b description:methyl-CpG binding domain protein 3b [Source:ZFIN;Acc:ZDB-GENE-030131-9792]		2	29.525	778056	791503	1.11365e+06	235481	389525	456991	1.11365e+06	1.24798e+06	2	1.34406	0.00581075
ENSDARP00000020352.7_x000D_; ENSDARP00000119693.1		pep chromosome:GRCz11:5:36655522:36665694:1 gene:ENSDARG00000035329.8 transcript:ENSDART00000015240.9 gene_biotype:protein_coding transcript_biotype:protein_coding gene_symbol:capns1a description:calpain, small subunit 1 a [Source:ZFIN;Acc:ZDB-GENE-030113-3]<|>pep chromosome:GRCz11:5:36654817:36665694:1 gene:ENSDARG00000035329.8 transcript:ENSDART00000131339.3 gene_biotype:protein_coding transcri…	capns1	15	24.417	2.61161e+07	4.94377e+07	5.80419e+07	9.76168e+06	1.88972e+07	2.48651e+07	5.80419e+07	6.50432e+07	20	1.34338	0.0263007
ENSDARP00000002175.6		pep chromosome:GRCz11:1:56217388:56223913:-1 gene:ENSDARG00000016301.7 transcript:ENSDART00000019573.7 gene_biotype:protein_coding transcript_biotype:protein_coding gene_symbol:zgc:65894 description:zgc:65894 [Source:ZFIN;Acc:ZDB-GENE-030131-7741]	fj33a08	16	49.603	1.12404e+08	1.6111e+08	1.59133e+08	6.73244e+07	3.29588e+07	7.98918e+07	1.6111e+08	1.78329e+08	152	1.34097	0.0128564
ENSDARP00000042754.6		pep chromosome:GRCz11:8:11080571:11112058:-1 gene:ENSDARG00000033832.8 transcript:ENSDART00000042755.7 gene_biotype:protein_coding transcript_biotype:protein_coding gene_symbol:ampd1 description:adenosine monophosphate deaminase 1 (isoform M) [Source:ZFIN;Acc:ZDB-GENE-040426-1906]	zgc:77905	3	82.883	628791	710211	797775	364188	152564	394500	797775	894006	6	1.3409	0.0153033
ENSDARP00000131614.1_x000D_; ENSDARP00000129631.1		pep chromosome:GRCz11:16:55003121:55028791:-1 gene:ENSDARG00000069583.7 transcript:ENSDART00000161704.3 gene_biotype:protein_coding transcript_biotype:protein_coding gene_symbol:zgc:114181 description:zgc:114181 [Source:ZFIN;Acc:ZDB-GENE-050913-105]<|>pep chromosome:GRCz11:16:55004473:55028740:-1 gene:ENSDARG00000069583.7 transcript:ENSDART00000156368.3 gene_biotype:protein_coding transcript_biot…	zgc:114181	7	54.452	1.66082e+06	2.44655e+06	5.73046e+06	1.03705e+06	1.26743e+06	1.09026e+06	5.73046e+06	6.4217e+06	9	1.34075	0.0267972
ENSDARP00000101802.3		pep chromosome:GRCz11:7:32928096:32980017:-1 gene:ENSDARG00000079438.6 transcript:ENSDART00000113744.5 gene_biotype:protein_coding transcript_biotype:protein_coding gene_symbol:pkp3b description:plakophilin 3b [Source:ZFIN;Acc:ZDB-GENE-130530-870]		28	86.927	2.28412e+07	2.46978e+07	2.16299e+07	8.67062e+06	1.01991e+07	8.49707e+06	2.46978e+07	2.52211e+07	29	1.34045	0.000590115
ENSDARP00000139219.1		pep chromosome:GRCz11:23:6673446:6722101:-1 gene:ENSDARG00000102974.3 transcript:ENSDART00000157828.2 gene_biotype:protein_coding transcript_biotype:protein_coding gene_symbol:baz2a description:bromodomain adjacent to zinc finger domain, 2A [Source:ZFIN;Acc:ZDB-GENE-041010-202]	zgc:101601	2	271.805	104342	147250	138869	68165.5	32748.1	59106.4	147250	155620	2	1.33844	0.00739078
ENSDARP00000011529.7		pep chromosome:GRCz11:20:30578967:30610170:1 gene:ENSDARG00000003058.11 transcript:ENSDART00000010494.10 gene_biotype:protein_coding transcript_biotype:protein_coding gene_symbol:fgfr1op description:FGFR1 oncogene partner [Source:ZFIN;Acc:ZDB-GENE-090417-1]	ccr6a	3	56.214	491072	342044	527617	169952	250510	128747	527617	591260	3	1.33836	0.00622373
ENSDARP00000148464.1_x000D_; ENSDARP00000139296.1		pep chromosome:GRCz11:11:23993298:24000171:1 gene:ENSDARG00000100635.2 transcript:ENSDART00000186757.1 gene_biotype:protein_coding transcript_biotype:protein_coding gene_symbol:chia.1 description:chitinase, acidic.1 [Source:ZFIN;Acc:ZDB-GENE-040426-1994]<|>pep chromosome:GRCz11:11:23993298:24000171:1 gene:ENSDARG00000100635.2 transcript:ENSDART00000172459.2 gene_biotype:protein_coding transcript_…	zgc:56053	8	50.749	2.22757e+06	2.10319e+06	7.13087e+06	1.63434e+06	1.27659e+06	992116	7.13087e+06	7.99103e+06	10	1.33751	0.0408581
ENSDARP00000109109.2		pep chromosome:GRCz11:14:31673650:31715373:-1 gene:ENSDARG00000060771.9 transcript:ENSDART00000127303.4 gene_biotype:protein_coding transcript_biotype:protein_coding gene_symbol:map7d3 description:MAP7 domain containing 3 [Source:ZFIN;Acc:ZDB-GENE-121129-3]		7	92.947	2.99417e+06	2.80983e+06	2.335e+06	1.19986e+06	1.1004e+06	929219	2.99417e+06	2.86937e+06	8	1.3337	0.000969439
ENSDARP00000135223.1		pep chromosome:GRCz11:14:7898372:7901193:1 gene:ENSDARG00000043484.7 transcript:ENSDART00000159593.2 gene_biotype:protein_coding transcript_biotype:protein_coding gene_symbol:ube2d2 description:ubiquitin-conjugating enzyme E2D 2 (UBC4/5 homolog, yeast) [Source:ZFIN;Acc:ZDB-GENE-120312-1]		4	5.447	2.34417e+08	1.2456e+08	2.72359e+08	1.36369e+08	6.91395e+07	5.28174e+07	2.72359e+08	3.05212e+08	4	1.33241	0.0273501
ENSDARP00000142380.2		pep chromosome:GRCz11:9:56251000:56272465:-1 gene:ENSDARG00000023188.10 transcript:ENSDART00000039235.8 gene_biotype:protein_coding transcript_biotype:protein_coding gene_symbol:lcp1 description:lymphocyte cytosolic protein 1 (L-plastin) [Source:NCBI gene;Acc:30583]	cb245	63	69.758	2.05215e+08	1.72428e+08	1.70347e+08	6.20773e+07	7.40862e+07	8.21517e+07	2.05215e+08	1.90895e+08	74	1.33194	0.0009196
ENSDARP00000007394.6_x000D_; ENSDARP00000150510.1		pep chromosome:GRCz11:16:28601974:28627568:1 gene:ENSDARG00000040352.6 transcript:ENSDART00000018235.8 gene_biotype:protein_coding transcript_biotype:protein_coding gene_symbol:crot description:carnitine O-octanoyltransferase [Source:ZFIN;Acc:ZDB-GENE-050522-35]<|>pep chromosome:GRCz11:16:28602423:28626283:1 gene:ENSDARG00000040352.6 transcript:ENSDART00000182350.1 gene_biotype:protein_coding tra…		12	69.411	6.22819e+06	9.20638e+06	6.22838e+06	1.66156e+06	4.32371e+06	3.11889e+06	9.20638e+06	9.40146e+06	15	1.33149	0.0153647
ENSDARP00000003500.4		pep chromosome:GRCz11:14:49078606:49110280:-1 gene:ENSDARG00000019963.9 transcript:ENSDART00000023654.6 gene_biotype:protein_coding transcript_biotype:protein_coding gene_symbol:sfxn1 description:sideroflexin 1 [Source:ZFIN;Acc:ZDB-GENE-040801-45]	zgc:100851	7	35.486	1.48289e+07	1.18981e+07	9.10359e+06	2.45714e+06	9.27753e+06	4.42952e+06	1.48289e+07	1.32225e+07	7	1.33052	0.037658
ENSDARP00000013943.8		pep chromosome:GRCz11:9:51147380:51217090:1 gene:ENSDARG00000018553.11 transcript:ENSDART00000003913.10 gene_biotype:protein_coding transcript_biotype:protein_coding gene_symbol:ifih1 description:interferon induced with helicase C domain 1 [Source:ZFIN;Acc:ZDB-GENE-081104-438]		10	113.138	1.5691e+06	1.75344e+06	1.58935e+06	582489	807656	585139	1.75344e+06	1.79059e+06	10	1.32986	0.00110292
ENSDARP00000093160.3		pep chromosome:GRCz11:19:43341176:43357457:1 gene:ENSDARG00000070012.5 transcript:ENSDART00000102384.5 gene_biotype:protein_coding transcript_biotype:protein_coding gene_symbol:sesn2 description:sestrin 2 [Source:ZFIN;Acc:ZDB-GENE-070108-1]		3	50.943	538831	400391	311817	106829	125585	315816	538831	480459	2	1.32963	0.0281661
ENSDARP00000138287.1		pep chromosome:GRCz11:13:2254238:2283176:-1 gene:ENSDARG00000102684.2 transcript:ENSDART00000158462.2 gene_biotype:protein_coding transcript_biotype:protein_coding gene_symbol:lrrc1 description:leucine rich repeat containing 1 [Source:ZFIN;Acc:ZDB-GENE-050320-1]		6	48.72	5.36188e+06	6.38416e+06	5.55406e+06	1.70571e+06	2.00656e+06	3.49932e+06	6.38416e+06	6.51944e+06	7	1.32954	0.00554237
ENSDARP00000157571.1_x000D_; ENSDARP00000061954.5		pep chromosome:GRCz11:2:2470687:2481947:1 gene:ENSDARG00000042245.6 transcript:ENSDART00000184024.1 gene_biotype:protein_coding transcript_biotype:protein_coding gene_symbol:myl13 description:myosin, light chain 13 [Source:ZFIN;Acc:ZDB-GENE-040426-1593]<|>pep chromosome:GRCz11:2:2470687:2481947:1 gene:ENSDARG00000042245.6 transcript:ENSDART00000061955.6 gene_biotype:protein_coding transcript_biot…	zgc:77943	1	20.871	414210	384147	403732	97615.9	361872	114609	414210	452432	13	1.32934	0.0388608
ENSDARP00000123040.1		pep chromosome:GRCz11:1:46888033:46924801:-1 gene:ENSDARG00000036546.7 transcript:ENSDART00000142560.2 gene_biotype:protein_coding transcript_biotype:protein_coding gene_symbol:pdxkb description:pyridoxal (pyridoxine, vitamin B6) kinase b [Source:ZFIN;Acc:ZDB-GENE-030616-521]	pdxk	2	34.149	930650	1.05754e+06	1.16083e+06	350178	218314	941997	1.16083e+06	1.30085e+06	3	1.32925	0.0455803
ENSDARP00000062956.5		pep chromosome:GRCz11:5:8684652:8711157:-1 gene:ENSDARG00000042892.6 transcript:ENSDART00000062957.6 gene_biotype:protein_coding transcript_biotype:protein_coding gene_symbol:paip1 description:poly(A) binding protein interacting protein 1 [Source:NCBI gene;Acc:445110]	fb53g01	13	46.635	4.07504e+07	2.95183e+07	2.43097e+07	1.36097e+07	6.92717e+06	1.9623e+07	4.07504e+07	3.63359e+07	13	1.32748	0.0211486
ENSDARP00000047068.6		pep chromosome:GRCz11:7:71535045:71541329:1 gene:ENSDARG00000042894.6 transcript:ENSDART00000047069.7 gene_biotype:protein_coding transcript_biotype:protein_coding gene_symbol:tyms description:thymidylate synthetase [Source:ZFIN;Acc:ZDB-GENE-040426-59]	zgc:56465	6	36.16	5.76496e+06	7.46592e+06	4.60275e+06	1.50508e+06	2.77424e+06	3.00438e+06	7.46592e+06	7.62413e+06	7	1.32704	0.00880829
ENSDARP00000051138.6		pep chromosome:GRCz11:8:43379436:43574935:-1 gene:ENSDARG00000000966.10 transcript:ENSDART00000051139.7 gene_biotype:protein_coding transcript_biotype:protein_coding gene_symbol:ncor2 description:nuclear receptor corepressor 2 [Source:ZFIN;Acc:ZDB-GENE-030616-81]	SMRT	2	254.181	272503	257893	309286	140448	92047.1	106702	309286	346594	2	1.32597	0.00153362
ENSDARP00000067632.5		pep chromosome:GRCz11:22:341990:347424:-1 gene:ENSDARG00000046002.9 transcript:ENSDART00000067633.7 gene_biotype:protein_coding transcript_biotype:protein_coding gene_symbol:necap2 description:NECAP endocytosis associated 2 [Source:ZFIN;Acc:ZDB-GENE-050522-67]	zgc:110468	7	27.891	2.13532e+07	2.48128e+07	2.47565e+07	9.49881e+06	1.15484e+07	7.61541e+06	2.48128e+07	2.77427e+07	7	1.32428	0.00143592
ENSDARP00000023774.7		pep chromosome:GRCz11:9:28103735:28129476:1 gene:ENSDARG00000025375.11 transcript:ENSDART00000007789.10 gene_biotype:protein_coding transcript_biotype:protein_coding gene_symbol:idh1 description:isocitrate dehydrogenase (NADP(+)) 1 [Source:ZFIN;Acc:ZDB-GENE-031006-1]		27	48.473	1.09496e+08	1.31186e+08	9.02142e+07	3.75046e+07	3.2413e+07	6.81638e+07	1.31186e+08	1.33966e+08	31	1.32235	0.00816473
ENSDARP00000019859.7		pep chromosome:GRCz11:12:3043308:3053873:-1 gene:ENSDARG00000079271.4 transcript:ENSDART00000023796.9 gene_biotype:protein_coding transcript_biotype:protein_coding gene_symbol:dcxr description:dicarbonyl/L-xylulose reductase [Source:ZFIN;Acc:ZDB-GENE-030131-7002]	wu:fa12f09	10	25.805	2.89735e+07	3.34954e+07	1.82518e+07	6.00295e+06	9.46477e+06	1.99516e+07	3.34954e+07	3.42052e+07	14	1.32195	0.0345312
ENSDARP00000055442.5_x000D_; ENSDARP00000139082.1		pep chromosome:GRCz11:24:18286427:18445254:1 gene:ENSDARG00000038040.8 transcript:ENSDART00000055443.7 gene_biotype:protein_coding transcript_biotype:protein_coding gene_symbol:tpk1 description:thiamin pyrophosphokinase 1 [Source:ZFIN;Acc:ZDB-GENE-041010-176]<|>pep chromosome:GRCz11:24:18299506:18444131:1 gene:ENSDARG00000038040.8 transcript:ENSDART00000172056.3 gene_biotype:protein_coding transc…	zgc:101685	2	28.811	2.05876e+06	2.79795e+06	2.42623e+06	1.00916e+06	847447	1.04638e+06	2.79795e+06	2.85724e+06	2	1.3217	0.00108017
ENSDARP00000139164.1		pep chromosome:GRCz11:3:44062576:44076947:1 gene:ENSDARG00000098780.2 transcript:ENSDART00000161277.2 gene_biotype:protein_coding transcript_biotype:protein_coding gene_symbol:nsmce1 description:NSE1 homolog, SMC5-SMC6 complex component [Source:NCBI gene;Acc:436824]		8	27.058	1.28883e+07	1.41348e+07	1.63027e+07	7.38105e+06	3.45801e+06	7.47944e+06	1.63027e+07	1.82692e+07	7	1.31984	0.00956675
ENSDARP00000035630.4_x000D_; ENSDARP00000145022.1		pep chromosome:GRCz11:8:23147218:23151984:1 gene:ENSDARG00000022768.7 transcript:ENSDART00000030920.6 gene_biotype:protein_coding transcript_biotype:protein_coding gene_symbol:gid8a description:GID complex subunit 8 homolog a (S. cerevisiae) [Source:NCBI gene;Acc:393685]<|>pep chromosome:GRCz11:8:23147609:23154955:1 gene:ENSDARG00000022768.7 transcript:ENSDART00000180284.1 gene_biotype:protein_co…	gid8a	8	26.744	1.70851e+07	1.39576e+07	1.45029e+07	8.01979e+06	3.75433e+06	7.39182e+06	1.70851e+07	1.62523e+07	7	1.31929	0.00791133
ENSDARP00000041006.6		pep chromosome:GRCz11:16:34523515:34527206:1 gene:ENSDARG00000033655.7 transcript:ENSDART00000041007.7 gene_biotype:protein_coding transcript_biotype:protein_coding gene_symbol:stmn1b description:stathmin 1b [Source:ZFIN;Acc:ZDB-GENE-050417-397]	fj38b07	10	17.057	8.29535e+07	1.01897e+08	8.3715e+07	3.75363e+07	5.3165e+07	2.28246e+07	1.01897e+08	1.04056e+08	10	1.31916	0.00852536
ENSDARP00000069968.4		pep chromosome:GRCz11:6:44197348:44207671:1 gene:ENSDARG00000053447.8 transcript:ENSDART00000075486.6 gene_biotype:protein_coding transcript_biotype:protein_coding gene_symbol:ppp4r2b description:protein phosphatase 4, regulatory subunit 2b [Source:NCBI gene;Acc:100005419]	ppp4r2b	5	46.561	2.70954e+06	4.14285e+06	2.34576e+06	1.58282e+06	958931	1.1209e+06	4.14285e+06	4.23064e+06	5	1.31736	0.0059486
ENSDARP00000065096.5		pep chromosome:GRCz11:21:42970983:43015383:-1 gene:ENSDARG00000002587.10 transcript:ENSDART00000065097.7 gene_biotype:protein_coding transcript_biotype:protein_coding gene_symbol:dpysl3 description:dihydropyrimidinase like 3 [Source:NCBI gene;Acc:553166]	dpysl3	18	61.505	1.84156e+07	3.28194e+07	2.83483e+07	8.05159e+06	1.16241e+07	1.18746e+07	3.28194e+07	3.35149e+07	18	1.31546	0.00512131
ENSDARP00000131327.1		pep chromosome:GRCz11:9:45884838:46276626:-1 gene:ENSDARG00000098349.3 transcript:ENSDART00000165238.3 gene_biotype:protein_coding transcript_biotype:protein_coding gene_symbol:hdac4 description:histone deacetylase 4 [Source:ZFIN;Acc:ZDB-GENE-061013-95]	wu:fa96d08	6	116.354	3.23142e+06	2.58982e+06	2.72037e+06	1.29113e+06	1.06328e+06	1.07778e+06	3.23142e+06	3.04851e+06	4	1.31454	0.000865428
ENSDARP00000146214.1_x000D_; ENSDARP00000012229.8		pep chromosome:GRCz11:CHR_ALT_CTG18_1_15:15294672:15321929:-1 gene:ENSDARG00000116212.1 transcript:ENSDART00000188877.1 gene_biotype:protein_coding transcript_biotype:protein_coding gene_symbol:ric8b description:RIC8 guanine nucleotide exchange factor B [Source:NCBI gene;Acc:334503]<|>pep chromosome:GRCz11:18:15295919:15329471:-1 gene:ENSDARG00000005972.11 transcript:ENSDART00000019818.9 gene_bio…		8	59.498	4.76719e+06	8.0445e+06	4.02538e+06	2.44034e+06	1.6114e+06	2.56807e+06	8.0445e+06	8.21497e+06	8	1.3114	0.00886834
ENSDARP00000141413.1		pep chromosome:GRCz11:16:41468529:41488023:-1 gene:ENSDARG00000099631.2 transcript:ENSDART00000169312.2 gene_biotype:protein_coding transcript_biotype:protein_coding gene_symbol:cmtm6 description:CKLF-like MARVEL transmembrane domain containing 6 [Source:ZFIN;Acc:ZDB-GENE-030729-15]	si:dkey-11p23.2	3	20.623	8.93751e+06	5.25138e+06	5.96327e+06	2.81055e+06	3.04187e+06	2.14304e+06	8.93751e+06	7.96931e+06	2	1.31107	0.00380837
ENSDARP00000130159.1		pep chromosome:GRCz11:6:9130989:9139986:1 gene:ENSDARG00000098645.2 transcript:ENSDART00000162588.2 gene_biotype:protein_coding transcript_biotype:protein_coding gene_symbol:rgn description:regucalcin [Source:NCBI gene;Acc:403070]	rgn	14	32.788	4.70563e+07	3.99807e+07	3.07594e+07	7.20548e+06	2.22654e+07	2.3644e+07	4.70563e+07	4.19587e+07	21	1.31043	0.0387238
ENSDARP00000119098.1		pep chromosome:GRCz11:16:28881235:28887159:1 gene:ENSDARG00000070430.7 transcript:ENSDART00000146525.3 gene_biotype:protein_coding transcript_biotype:protein_coding gene_symbol:chtopb description:chromatin target of PRMT1b [Source:ZFIN;Acc:ZDB-GENE-061013-712]	zgc:153909	10	28.509	2.15062e+07	1.25697e+07	1.28387e+07	1.04393e+07	2.96189e+06	7.36859e+06	2.15062e+07	1.91765e+07	8	1.30971	0.0414011
ENSDARP00000117248.1		pep chromosome:GRCz11:24:12983434:12988846:1 gene:ENSDARG00000045355.6 transcript:ENSDART00000145214.3 gene_biotype:protein_coding transcript_biotype:protein_coding gene_symbol:eloca description:elongin C paralog a [Source:ZFIN;Acc:ZDB-GENE-040912-120]	tceb1a	2	12.548	3.6999e+06	1.61412e+06	2.82138e+06	1.09978e+06	1.6522e+06	613296	3.6999e+06	3.29909e+06	18	1.30612	0.0313048
ENSDARP00000121323.1		pep chromosome:GRCz11:5:32345187:32355289:1 gene:ENSDARG00000016319.11 transcript:ENSDART00000147132.3 gene_biotype:protein_coding transcript_biotype:protein_coding gene_symbol:c9 description:complement component 9 [Source:ZFIN;Acc:ZDB-GENE-050522-442]	wu:fb60b05	21	72.667	2.37926e+07	2.36515e+07	3.72587e+07	1.10679e+07	1.43906e+07	8.72159e+06	3.72587e+07	4.1753e+07	28	1.30529	0.0049149
ENSDARP00000086365.5		pep chromosome:GRCz11:5:2066262:2112030:-1 gene:ENSDARG00000063126.6 transcript:ENSDART00000091932.6 gene_biotype:protein_coding transcript_biotype:protein_coding gene_symbol:gusb description:glucuronidase, beta [Source:ZFIN;Acc:ZDB-GENE-070705-256]		16	72.837	1.94069e+07	2.67018e+07	2.37785e+07	7.98888e+06	9.54031e+06	1.07242e+07	2.67018e+07	2.72676e+07	15	1.3047	0.00147503
ENSDARP00000128295.1		pep chromosome:GRCz11:3:30190419:30200557:1 gene:ENSDARG00000074667.5 transcript:ENSDART00000157320.2 gene_biotype:protein_coding transcript_biotype:protein_coding gene_symbol:akt1s1 description:AKT1 substrate 1 (proline-rich) [Source:ZFIN;Acc:ZDB-GENE-030131-482]		2	38.342	325414	371472	389502	125823	148928	166694	389502	436485	2	1.30465	0.000978695
ENSDARP00000096859.4		pep chromosome:GRCz11:22:7445017:7457247:-1 gene:ENSDARG00000071636.5 transcript:ENSDART00000106081.5 gene_biotype:protein_coding transcript_biotype:protein_coding gene_symbol:BX511034.2 description:novel protein similar to vertebrate amiloride-sensitive cation channel 2 neuronal (ACCN2) [Source:NCBI gene;Acc:100151078]		1	51.807	249889	291732	453652	152480	125585	114609	453652	508373	2	1.3045	0.00420926
ENSDARP00000149241.1_x000D_; ENSDARP00000071301.4		pep chromosome:GRCz11:CHR_ALT_CTG3_1_19:30926620:30937964:-1 gene:ENSDARG00000111327.1 transcript:ENSDART00000185856.1 gene_biotype:protein_coding transcript_biotype:protein_coding gene_symbol:coro1a description:coronin, actin binding protein, 1A [Source:ZFIN;Acc:ZDB-GENE-030131-9512]<|>pep chromosome:GRCz11:3:30926364:30941362:-1 gene:ENSDARG00000054610.5 transcript:ENSDART00000076830.5 gene_bio…	fj83g12	29	50.686	1.15461e+08	1.19887e+08	1.38467e+08	4.54666e+07	4.94301e+07	5.68512e+07	1.38467e+08	1.55169e+08	36	1.30234	0.000840173
ENSDARP00000157561.1		pep chromosome:GRCz11:7:49695904:49715154:1 gene:ENSDARG00000009702.10 transcript:ENSDART00000183550.1 gene_biotype:protein_coding transcript_biotype:protein_coding gene_symbol:ascl1b description:si:ch211-210p4.6 [Source:NCBI gene;Acc:560440]		4	100.564	513877	737791	410317	171462	332732	182102	737791	753425	5	1.30146	0.0112131
ENSDARP00000101144.3		pep chromosome:GRCz11:8:8046086:8084343:1 gene:ENSDARG00000074876.5 transcript:ENSDART00000111392.5 gene_biotype:protein_coding transcript_biotype:protein_coding gene_symbol:abcd1 description:ATP-binding cassette, sub-family D (ALD), member 1 [Source:NCBI gene;Acc:566367]	abcd1	2	86.539	207074	212203	170575	106829	64471.1	72688.8	212203	216699	2	1.30139	0.00274342
ENSDARP00000001220.7		pep chromosome:GRCz11:19:7120380:7122373:1 gene:ENSDARG00000000656.10 transcript:ENSDART00000000698.9 gene_biotype:protein_coding transcript_biotype:protein_coding gene_symbol:psmb9a description:proteasome 20S subunit beta 9a [Source:ZFIN;Acc:ZDB-GENE-990415-140]	beta1ia	5	23.418	9.94555e+06	7.9587e+06	1.02304e+07	3.94512e+06	3.90819e+06	3.52596e+06	1.02304e+07	1.14644e+07	4	1.29893	0.000870555
ENSDARP00000018865.6		pep chromosome:GRCz11:17:15433518:15435887:1 gene:ENSDARG00000007697.9 transcript:ENSDART00000026180.9 gene_biotype:protein_coding transcript_biotype:protein_coding gene_symbol:fabp7a description:fatty acid binding protein 7, brain, a [Source:ZFIN;Acc:ZDB-GENE-000627-1]	B-FABP	9	14.909	6.69983e+07	1.37215e+08	1.06419e+08	3.85372e+07	4.59755e+07	3.70803e+07	1.37215e+08	1.40123e+08	12	1.2988	0.00587813
ENSDARP00000006091.7		pep chromosome:GRCz11:7:35410050:35432901:-1 gene:ENSDARG00000017676.8 transcript:ENSDART00000026712.8 gene_biotype:protein_coding transcript_biotype:protein_coding gene_symbol:mmp2 description:matrix metallopeptidase 2 [Source:ZFIN;Acc:ZDB-GENE-030131-9123]		2	74.203	392160	358193	640402	188624	106592	300784	640402	717650	2	1.29827	0.0253302
ENSDARP00000122154.1		pep chromosome:GRCz11:4:12892607:12914163:-1 gene:ENSDARG00000045658.6 transcript:ENSDART00000140002.3 gene_biotype:protein_coding transcript_biotype:protein_coding gene_symbol:msrb3 description:methionine sulfoxide reductase B3 [Source:ZFIN;Acc:ZDB-GENE-040625-74]	wu:fc07g04	2	22.141	3.82823e+06	4.45661e+06	6.59744e+06	1.88573e+06	1.21598e+06	3.30714e+06	6.59744e+06	7.39325e+06	4	1.29723	0.0214504
ENSDARP00000114778.1_x000D_; ENSDARP00000003372.7		pep chromosome:GRCz11:3:19687217:19717934:1 gene:ENSDARG00000010779.9 transcript:ENSDART00000141937.2 gene_biotype:protein_coding transcript_biotype:protein_coding gene_symbol:tlk2 description:tousled-like kinase 2 [Source:NCBI gene;Acc:407732]<|>pep chromosome:GRCz11:3:19685873:19717932:1 gene:ENSDARG00000010779.9 transcript:ENSDART00000006490.9 gene_biotype:protein_coding transcript_biotype:pro…	tlk2	5	79.255	2.78326e+06	1.81326e+06	1.87178e+06	1.23824e+06	892100	576158	2.78326e+06	2.48175e+06	13	1.29722	0.00997729
ENSDARP00000073983.2_x000D_; ENSDARP00000153672.1		pep chromosome:GRCz11:10:24725259:24759616:-1 gene:ENSDARG00000056964.3 transcript:ENSDART00000079528.3 gene_biotype:protein_coding transcript_biotype:protein_coding gene_symbol:ilk description:integrin-linked kinase [Source:ZFIN;Acc:ZDB-GENE-040426-1435]<|>pep chromosome:GRCz11:10:24722580:24753715:-1 gene:ENSDARG00000056964.3 transcript:ENSDART00000192401.1 gene_biotype:protein_coding transcrip…	zgc:65842	18	51.031	2.31701e+07	3.37649e+07	3.23429e+07	1.07593e+07	9.837e+06	1.62119e+07	3.37649e+07	3.62442e+07	22	1.2941	0.0041941
ENSDARP00000147863.1		pep chromosome:GRCz11:18:44367420:44527124:-1 gene:ENSDARG00000054864.6 transcript:ENSDART00000189471.1 gene_biotype:protein_coding transcript_biotype:protein_coding gene_symbol:aplp2 description:amyloid beta (A4) precursor-like protein 2 [Source:ZFIN;Acc:ZDB-GENE-061009-28]	fk52a05	2	87.883	134180	502871	335037	106829	125585	114609	502871	513527	2	1.29266	0.0370319
ENSDARP00000056150.5_x000D_; ENSDARP00000141987.1_x000D_; ENSDARP00000141049.2		pep chromosome:GRCz11:22:36755263:36774219:-1 gene:ENSDARG00000038475.8 transcript:ENSDART00000056151.7 gene_biotype:protein_coding transcript_biotype:protein_coding gene_symbol:acy1 description:aminoacylase 1 [Source:ZFIN;Acc:ZDB-GENE-040426-755]<|>pep chromosome:GRCz11:22:36755280:36774243:-1 gene:ENSDARG00000038475.8 transcript:ENSDART00000168711.2 gene_biotype:protein_coding transcript_biotyp…	si:zfos-226g1.1	13	47.338	1.23565e+07	1.07114e+07	8.66936e+06	2.65353e+06	5.25371e+06	5.60889e+06	1.23565e+07	1.10179e+07	10	1.29174	0.0101151
ENSDARP00000093490.4		pep chromosome:GRCz11:9:7662638:7673856:-1 gene:ENSDARG00000070155.6 transcript:ENSDART00000102715.5 gene_biotype:protein_coding transcript_biotype:protein_coding gene_symbol:tuba8l3 description:tubulin, alpha 8 like 3 [Source:ZFIN;Acc:ZDB-GENE-040801-77]	tuba8l3a	7	50.034	6.36104e+07	9.81366e+07	8.23472e+07	2.36017e+07	3.59833e+07	4.12779e+07	9.81366e+07	1.00216e+08	132	1.2914	0.00527697
ENSDARP00000060398.4		pep chromosome:GRCz11:7:742517:753231:-1 gene:ENSDARG00000041203.7 transcript:ENSDART00000060399.6 gene_biotype:protein_coding transcript_biotype:protein_coding gene_symbol:drap1 description:DR1-associated protein 1 (negative cofactor 2 alpha) [Source:ZFIN;Acc:ZDB-GENE-030131-400]	fb26e10	7	22.962	1.32689e+07	1.37861e+07	1.83634e+07	6.80084e+06	3.75811e+06	8.97335e+06	1.83634e+07	2.05784e+07	7	1.29084	0.0122304
ENSDARP00000156874.1		pep chromosome:GRCz11:CHR_ALT_CTG21_1_5:15885016:15891924:1 gene:ENSDARG00000110569.1 transcript:ENSDART00000191621.1 gene_biotype:protein_coding transcript_biotype:protein_coding gene_symbol:BX530059.1		1	28.282	6.7727e+06	4.5572e+06	5.57859e+06	2.3723e+06	2.30099e+06	2.15419e+06	6.7727e+06	6.2515e+06	5	1.2907	0.00137534
ENSDARP00000026364.7_x000D_; ENSDARP00000155757.1		pep chromosome:GRCz11:12:17158642:17201028:-1 gene:ENSDARG00000018529.10 transcript:ENSDART00000020541.8 gene_biotype:protein_coding transcript_biotype:protein_coding gene_symbol:lipf description:lipase, gastric [Source:ZFIN;Acc:ZDB-GENE-040426-2737]<|>pep chromosome:GRCz11:12:17158642:17199381:-1 gene:ENSDARG00000018529.10 transcript:ENSDART00000193292.1 gene_biotype:protein_coding transcript_bi…		5	44.685	8.5689e+06	9.14456e+06	5.48025e+06	1.92972e+06	4.73495e+06	3.21012e+06	9.14456e+06	9.33833e+06	6	1.29063	0.0168571
ENSDARP00000064418.3		pep chromosome:GRCz11:20:1412193:1421005:1 gene:ENSDARG00000090722.5 transcript:ENSDART00000064419.4 gene_biotype:protein_coding transcript_biotype:protein_coding gene_symbol:C20H6orf58 description:liver-enriched gene 1, tandem duplicate 1 [Source:NCBI gene;Acc:796447]	leg1a	6	39.906	3.48328e+07	4.75151e+07	6.13614e+07	1.5922e+07	1.54186e+07	2.82911e+07	6.13614e+07	6.87631e+07	12	1.29004	0.00966585
ENSDARP00000037632.6_x000D_; ENSDARP00000131030.2		pep chromosome:GRCz11:25:14870043:14899109:1 gene:ENSDARG00000023927.8 transcript:ENSDART00000035714.7 gene_biotype:protein_coding transcript_biotype:protein_coding gene_symbol:dnajc24 description:DnaJ (Hsp40) homolog, subfamily C, member 24 [Source:ZFIN;Acc:ZDB-GENE-040426-1153]<|>pep chromosome:GRCz11:25:14870077:14898414:1 gene:ENSDARG00000023927.8 transcript:ENSDART00000171835.2 gene_biotype:…	dph4	2	17.47	3.55799e+06	2.3429e+06	2.3933e+06	1.51151e+06	946453	954047	3.55799e+06	3.17255e+06	2	1.28988	0.00500786
ENSDARP00000153161.1_x000D_; ENSDARP00000130825.1		pep chromosome:GRCz11:7:15378254:15413188:-1 gene:ENSDARG00000036809.9 transcript:ENSDART00000185980.1 gene_biotype:protein_coding transcript_biotype:protein_coding gene_symbol:ANPEP description:si:ch211-106j24.1 [Source:ZFIN;Acc:ZDB-GENE-130530-595]<|>pep chromosome:GRCz11:7:15373412:15413019:-1 gene:ENSDARG00000036809.9 transcript:ENSDART00000172147.3 gene_biotype:protein_coding transcript_biot…	si:ch211-106j24.1	17	109.36	4.20417e+06	7.56124e+06	6.59525e+06	1.63412e+06	3.66078e+06	2.4051e+06	7.56124e+06	7.72146e+06	13	1.28837	0.0147939
ENSDARP00000136067.2		pep chromosome:GRCz11:5:52226807:52243424:-1 gene:ENSDARG00000098618.3 transcript:ENSDART00000159078.3 gene_biotype:protein_coding transcript_biotype:protein_coding gene_symbol:erap2 description:endoplasmic reticulum aminopeptidase 2 [Source:ZFIN;Acc:ZDB-GENE-080402-6]		3	107.021	887381	951404	1.07793e+06	526054	277365	429394	1.07793e+06	1.20796e+06	2	1.28684	0.00448549
ENSDARP00000140632.1		pep chromosome:GRCz11:1:39995008:40009814:1 gene:ENSDARG00000104437.2 transcript:ENSDART00000166251.2 gene_biotype:protein_coding transcript_biotype:protein_coding gene_symbol:aip description:aryl hydrocarbon receptor interacting protein [Source:ZFIN;Acc:ZDB-GENE-030131-6735]		11	38.324	2.31402e+07	2.18932e+07	2.51792e+07	8.22144e+06	9.83244e+06	1.08791e+07	2.51792e+07	2.82164e+07	14	1.28616	0.000970965
ENSDARP00000093286.4		pep chromosome:GRCz11:16:39242339:39246079:1 gene:ENSDARG00000029615.9 transcript:ENSDART00000102510.6 gene_biotype:protein_coding transcript_biotype:protein_coding gene_symbol:zgc:77056 description:zgc:77056 [Source:ZFIN;Acc:ZDB-GENE-030131-5248]	fa20b03	4	16.753	9.05739e+06	7.58483e+06	8.69873e+06	5.13767e+06	4.17167e+06	1.93777e+06	9.05739e+06	9.74801e+06	4	1.28229	0.0165439
ENSDARP00000135284.2		pep chromosome:GRCz11:15:43604032:43625549:-1 gene:ENSDARG00000101334.3 transcript:ENSDART00000168589.2 gene_biotype:protein_coding transcript_biotype:protein_coding gene_symbol:ctsc description:cathepsin C [Source:ZFIN;Acc:ZDB-GENE-030619-9]		12	50.629	5.31435e+07	6.83732e+07	7.45462e+07	2.00642e+07	1.99226e+07	4.71178e+07	7.45462e+07	8.35383e+07	9	1.28205	0.0169022
ENSDARP00000127210.1		pep chromosome:GRCz11:20:43691208:43714392:1 gene:ENSDARG00000028475.8 transcript:ENSDART00000152976.3 gene_biotype:protein_coding transcript_biotype:protein_coding gene_symbol:lin9 description:lin-9 DREAM MuvB core complex component [Source:NCBI gene;Acc:560867]	lin9	1	61.693	605552	583505	379875	197444	384780	122892	605552	595870	2	1.28189	0.0298777
ENSDARP00000048631.5		pep chromosome:GRCz11:12:630295:645972:-1 gene:ENSDARG00000033170.8 transcript:ENSDART00000048632.8 gene_biotype:protein_coding transcript_biotype:protein_coding gene_symbol:sult2st1 description:sulfotransferase family 2, cytosolic sulfotransferase 1 [Source:ZFIN;Acc:ZDB-GENE-030219-114]		3	33.611	3.00038e+06	3.35651e+06	3.43154e+06	1.17261e+06	1.64709e+06	1.24481e+06	3.43154e+06	3.84547e+06	8	1.2818	0.00132465
ENSDARP00000154748.1		pep chromosome:GRCz11:25:26895962:26913274:1 gene:ENSDARG00000004594.10 transcript:ENSDART00000191254.1 gene_biotype:protein_coding transcript_biotype:protein_coding gene_symbol:znf800a description:zinc finger protein 800a [Source:ZFIN;Acc:ZDB-GENE-041008-151]		6	80.181	2.82668e+06	1.13769e+06	2.19807e+06	1.02984e+06	777306	614545	2.82668e+06	2.52047e+06	6	1.28163	0.0180889
ENSDARP00000157194.1_x000D_; ENSDARP00000136429.1_x000D_; ENSDARP00000131775.1		pep chromosome:GRCz11:CHR_ALT_CTG6_1_18:23810532:23813344:1 gene:ENSDARG00000113742.1 transcript:ENSDART00000189264.1 gene_biotype:protein_coding transcript_biotype:protein_coding gene_symbol:glulb description:glutamate-ammonia ligase (glutamine synthase) b [Source:ZFIN;Acc:ZDB-GENE-030131-8417]<|>pep chromosome:GRCz11:6:23809163:23813893:1 gene:ENSDARG00000100003.2 transcript:ENSDART00000170402.…	fb11d08	8	41.882	1.23209e+07	8.67965e+06	1.21867e+07	4.54162e+06	4.17023e+06	4.80012e+06	1.23209e+07	1.36567e+07	7	1.2805	0.00152479
ENSDARP00000116242.1		pep chromosome:GRCz11:25:8447565:8479171:1 gene:ENSDARG00000026224.11 transcript:ENSDART00000142090.3 gene_biotype:protein_coding transcript_biotype:protein_coding gene_symbol:fanci description:FA complementation group I [Source:ZFIN;Acc:ZDB-GENE-030131-2905]	fc21c10	9	147.895	1.6207e+06	1.49658e+06	826174	439377	577150	552370	1.6207e+06	1.52829e+06	7	1.27952	0.00708766
ENSDARP00000001845.7		pep chromosome:GRCz11:19:7115223:7119456:1 gene:ENSDARG00000031885.7 transcript:ENSDART00000001359.8 gene_biotype:protein_coding transcript_biotype:protein_coding gene_symbol:psmb12 description:proteasome 20S subunit beta 12 [Source:ZFIN;Acc:ZDB-GENE-001208-1]	psmb11	7	23.374	5.72661e+06	6.87604e+06	6.43502e+06	1.65774e+06	2.35936e+06	4.53109e+06	6.87604e+06	7.21124e+06	6	1.27925	0.0163704
ENSDARP00000095921.4		pep chromosome:GRCz11:19:3300795:3303995:-1 gene:ENSDARG00000071216.5 transcript:ENSDART00000105150.5 gene_biotype:protein_coding transcript_biotype:protein_coding gene_symbol:si:ch211-133n4.9 description:si:ch211-133n4.9 [Source:ZFIN;Acc:ZDB-GENE-070424-126]		3	34.414	3.44641e+06	1.83908e+06	4.3297e+06	1.19574e+06	1.23296e+06	1.30231e+06	4.3297e+06	4.85197e+06	4	1.27908	0.0101597
ENSDARP00000142629.1		pep chromosome:GRCz11:11:37201489:37229533:1 gene:ENSDARG00000100406.3 transcript:ENSDART00000173439.2 gene_biotype:protein_coding transcript_biotype:protein_coding gene_symbol:zgc:112265 description:zgc:112265 [Source:ZFIN;Acc:ZDB-GENE-050626-133]		33	102.44	2.5132e+07	1.44529e+07	2.136e+07	6.01889e+06	7.9075e+06	1.14273e+07	2.5132e+07	2.39365e+07	36	1.27815	0.00909317
ENSDARP00000005309.7		pep chromosome:GRCz11:2:37365551:37401600:-1 gene:ENSDARG00000021225.9 transcript:ENSDART00000015723.8 gene_biotype:protein_coding transcript_biotype:protein_coding gene_symbol:prkci description:protein kinase C, iota [Source:NCBI gene;Acc:117507]	prkci	4	67.278	1.94962e+06	2.12434e+06	2.28692e+06	956434	943766	741317	2.28692e+06	2.56278e+06	5	1.2744	0.00106678
ENSDARP00000002775.7		pep chromosome:GRCz11:5:72129708:72136548:-1 gene:ENSDARG00000004406.8 transcript:ENSDART00000007827.8 gene_biotype:protein_coding transcript_biotype:protein_coding gene_symbol:spra description:sepiapterin reductase a [Source:ZFIN;Acc:ZDB-GENE-050522-412]	fj86h06	6	28.541	2.09685e+06	6.16496e+06	2.85077e+06	1.33727e+06	1.6392e+06	1.19356e+06	6.16496e+06	6.2956e+06	4	1.27204	0.0236656
ENSDARP00000109442.3		pep chromosome:GRCz11:17:25635953:25649079:-1 gene:ENSDARG00000044153.7 transcript:ENSDART00000130955.3 gene_biotype:protein_coding transcript_biotype:protein_coding gene_symbol:ppp1cb description:protein phosphatase 1, catalytic subunit, beta isozyme [Source:ZFIN;Acc:ZDB-GENE-030616-609]	LOC107582864	8	37.167	7.76185e+07	1.08151e+08	6.50015e+07	2.8963e+07	3.04082e+07	4.41538e+07	1.08151e+08	1.10442e+08	29	1.27021	0.00496942
ENSDARP00000141900.1		pep chromosome:GRCz11:8:41186027:41228530:-1 gene:ENSDARG00000103759.3 transcript:ENSDART00000165949.2 gene_biotype:protein_coding transcript_biotype:protein_coding gene_symbol:fahd2a description:fumarylacetoacetate hydrolase domain containing 2A [Source:ZFIN;Acc:ZDB-GENE-040426-2499]		9	31.977	9.15179e+07	7.64955e+07	5.97991e+07	2.0133e+07	3.64015e+07	4.07756e+07	9.15179e+07	8.16038e+07	13	1.26943	0.00976685
ENSDARP00000030612.6		pep chromosome:GRCz11:17:40999835:41081806:-1 gene:ENSDARG00000019877.8 transcript:ENSDART00000030622.7 gene_biotype:protein_coding transcript_biotype:protein_coding gene_symbol:rbks description:ribokinase [Source:ZFIN;Acc:ZDB-GENE-040625-112]		7	33.033	1.49487e+07	1.55044e+07	1.03109e+07	3.21679e+06	9.10906e+06	5.84425e+06	1.55044e+07	1.58329e+07	9	1.26757	0.0227974
ENSDARP00000133214.1_x000D_; ENSDARP00000136012.1		pep chromosome:GRCz11:13:11829072:11869803:1 gene:ENSDARG00000056801.9 transcript:ENSDART00000079356.8 gene_biotype:protein_coding transcript_biotype:protein_coding gene_symbol:sufu description:suppressor of fused homolog (Drosophila) [Source:ZFIN;Acc:ZDB-GENE-030131-6223]<|>pep chromosome:GRCz11:13:11829072:11869803:1 gene:ENSDARG00000056801.9 transcript:ENSDART00000170160.2 gene_biotype:protein…		1	54.253	373602	349793	292391	84455.2	125585	258463	373602	357206	2	1.26701	0.0243916
ENSDARP00000024635.5		pep chromosome:GRCz11:20:38458084:38519122:1 gene:ENSDARG00000020123.11 transcript:ENSDART00000020153.8 gene_biotype:protein_coding transcript_biotype:protein_coding gene_symbol:coq8aa description:coenzyme Q8A, genome duplicate a [Source:NCBI gene;Acc:437001]	coq8a	12	68.908	3.77209e+06	5.22505e+06	3.8442e+06	1.53482e+06	1.09431e+06	3.24426e+06	5.22505e+06	5.33576e+06	6	1.26584	0.0250567
ENSDARP00000149870.1_x000D_; ENSDARP00000020485.7		pep chromosome:GRCz11:CHR_ALT_CTG12_1_11:22502901:22515847:-1 gene:ENSDARG00000109904.1 transcript:ENSDART00000188160.1 gene_biotype:protein_coding transcript_biotype:protein_coding gene_symbol:shbg description:sex hormone-binding globulin [Source:ZFIN;Acc:ZDB-GENE-030131-1324]<|>pep chromosome:GRCz11:12:22511015:22524388:-1 gene:ENSDARG00000019492.8 transcript:ENSDART00000020942.8 gene_biotype:p…	shbgl	9	42.045	6.61141e+06	1.16627e+07	1.60451e+07	4.29856e+06	3.84518e+06	5.38663e+06	1.60451e+07	1.79805e+07	13	1.26552	0.0135134
ENSDARP00000115754.1		pep chromosome:GRCz11:19:9344171:9364342:1 gene:ENSDARG00000070960.7 transcript:ENSDART00000133447.3 gene_biotype:protein_coding transcript_biotype:protein_coding gene_symbol:si:ch211-288g17.4 description:si:ch211-288g17.4 [Source:ZFIN;Acc:ZDB-GENE-060531-62]		8	61.431	1.55842e+06	3.07257e+06	2.69681e+06	498446	1.23215e+06	1.51378e+06	3.07257e+06	3.13768e+06	6	1.26532	0.0418735
ENSDARP00000073908.4		pep chromosome:GRCz11:14:20893065:20898499:1 gene:ENSDARG00000056874.5 transcript:ENSDART00000079452.5 gene_biotype:protein_coding transcript_biotype:protein_coding gene_symbol:lygl1 description:lysozyme g-like 1 [Source:ZFIN;Acc:ZDB-GENE-040718-461]	zgc:92608	12	21.633	4.06227e+07	4.91937e+07	5.52231e+07	1.44159e+07	2.91041e+07	1.89817e+07	5.52231e+07	6.18843e+07	14	1.26418	0.00696519
ENSDARP00000147303.1		pep chromosome:GRCz11:8:19268474:19279784:-1 gene:ENSDARG00000013711.10 transcript:ENSDART00000185892.1 gene_biotype:protein_coding transcript_biotype:protein_coding gene_symbol:zgc:77486 description:zgc:77486 [Source:ZFIN;Acc:ZDB-GENE-040426-2056]		29	46.781	3.54824e+07	8.26154e+07	7.05533e+07	1.85947e+07	3.55821e+07	2.26155e+07	8.26154e+07	8.4366e+07	28	1.26296	0.0219117
ENSDARP00000126550.2	ENSDARP00000126848.1	pep chromosome:GRCz11:16:152182:168150:1 gene:ENSDARG00000088689.4 transcript:ENSDART00000152090.3 gene_biotype:protein_coding transcript_biotype:protein_coding gene_symbol:si:ch211-201o1.1 description:si:ch211-201o1.1 [Source:ZFIN;Acc:ZDB-GENE-120709-60]		11	138.43	3.75613e+06	3.98032e+06	2.9408e+06	1.36862e+06	1.48601e+06	1.56523e+06	3.98032e+06	4.06467e+06	10	1.2626	0.00121442
ENSDARP00000098698.4		pep chromosome:GRCz11:22:26129250:26175237:-1 gene:ENSDARG00000001818.11 transcript:ENSDART00000108737.6 gene_biotype:protein_coding transcript_biotype:protein_coding gene_symbol:c3b.2 description:complement component c3b, tandem duplicate 2 [Source:ZFIN;Acc:ZDB-GENE-030131-3063]	si:ch211-140f21.1	23	188.748	2.41097e+06	2.64005e+06	2.44287e+06	720487	1.3719e+06	1.14003e+06	2.64005e+06	2.73754e+06	18	1.26216	0.00467991
ENSDARP00000153383.1		pep chromosome:GRCz11:24:11058151:11068280:-1 gene:ENSDARG00000090548.3 transcript:ENSDART00000190602.1 gene_biotype:protein_coding transcript_biotype:protein_coding gene_symbol:CR753886.1 description:GTPase IMAP family member 4 [Source:NCBI gene;Acc:793765]		3	35.281	2.94471e+06	3.242e+06	4.35816e+06	1.52635e+06	1.37941e+06	1.43271e+06	4.35816e+06	4.88387e+06	5	1.26195	0.00163691
ENSDARP00000132553.1		pep chromosome:GRCz11:4:35576388:35613530:1 gene:ENSDARG00000116197.1 transcript:ENSDART00000161611.2 gene_biotype:protein_coding transcript_biotype:protein_coding gene_symbol:si:dkeyp-4c4.2 description:si:dkeyp-4c4.2 [Source:ZFIN;Acc:ZDB-GENE-130530-1]		1	133.126	59056.3	55586.8	70694.1	30671.8	42958.7	12779.7	70694.1	79221.5	6	1.26157	0.0331345
ENSDARP00000086442.4		pep chromosome:GRCz11:12:7254112:7263958:1 gene:ENSDARG00000063145.6 transcript:ENSDART00000092009.6 gene_biotype:protein_coding transcript_biotype:protein_coding gene_symbol:tfam description:transcription factor A, mitochondrial [Source:ZFIN;Acc:ZDB-GENE-061013-552]		13	31.477	6.77548e+07	6.53387e+07	7.90286e+07	3.27385e+07	1.69968e+07	4.56323e+07	7.90286e+07	8.85614e+07	16	1.26144	0.0167513
ENSDARP00000009817.6		pep chromosome:GRCz11:18:46151505:46160108:1 gene:ENSDARG00000096829.3 transcript:ENSDART00000015034.8 gene_biotype:protein_coding transcript_biotype:protein_coding gene_symbol:blvrb description:biliverdin reductase B [Source:ZFIN;Acc:ZDB-GENE-030131-1516]		11	22.639	5.61394e+07	5.78918e+07	6.27985e+07	1.7286e+07	1.86015e+07	4.62296e+07	6.27985e+07	7.03736e+07	12	1.25975	0.0211389
ENSDARP00000144376.1		pep chromosome:GRCz11:21:17573033:17603218:-1 gene:ENSDARG00000011459.12 transcript:ENSDART00000177270.2 gene_biotype:protein_coding transcript_biotype:protein_coding gene_symbol:gsna description:gelsolin a [Source:ZFIN;Acc:ZDB-GENE-030131-9653]	gsna	31	81.444	3.93425e+07	7.14127e+07	7.53151e+07	1.89405e+07	2.12433e+07	3.83129e+07	7.53151e+07	8.43999e+07	28	1.25963	0.017882
ENSDARP00000127657.1		pep chromosome:GRCz11:17:43430365:43466317:-1 gene:ENSDARG00000053544.7 transcript:ENSDART00000155313.2 gene_biotype:protein_coding transcript_biotype:protein_coding gene_symbol:hspa4l description:heat shock protein 4 like [Source:ZFIN;Acc:ZDB-GENE-030131-2412]		5	93.25	790244	540914	415524	325224	176414	225541	790244	704638	7	1.25961	0.01094
ENSDARP00000057173.5		pep chromosome:GRCz11:2:20967673:20975677:1 gene:ENSDARG00000039142.7 transcript:ENSDART00000057174.7 gene_biotype:protein_coding transcript_biotype:protein_coding gene_symbol:arpc5a description:actin related protein 2/3 complex, subunit 5A [Source:ZFIN;Acc:ZDB-GENE-030131-8448]	wu:fb09c07	7	16.526	3.80057e+07	5.00125e+07	5.71789e+07	2.17833e+07	1.14706e+07	3.17259e+07	5.71789e+07	6.40761e+07	12	1.25906	0.0216582
ENSDARP00000150891.1_x000D_; ENSDARP00000155110.1_x000D_; ENSDARP00000038320.6		pep chromosome:GRCz11:20:18943406:18983618:1 gene:ENSDARG00000015860.10 transcript:ENSDART00000193590.1 gene_biotype:protein_coding transcript_biotype:protein_coding gene_symbol:mtmr9 description:myotubularin related protein 9 [Source:ZFIN;Acc:ZDB-GENE-040724-223]<|>pep chromosome:GRCz11:20:18947314:18983673:1 gene:ENSDARG00000015860.10 transcript:ENSDART00000183632.1 gene_biotype:protein_coding …	si:dkey-155d18.2	2	62.655	255406	307279	353205	135252	76023.4	197208	353205	395810	2	1.25765	0.0163764
ENSDARP00000058788.5		pep chromosome:GRCz11:14:46873229:46897067:-1 gene:ENSDARG00000040190.7 transcript:ENSDART00000058789.7 gene_biotype:protein_coding transcript_biotype:protein_coding gene_symbol:qdpra description:quinoid dihydropteridine reductase a [Source:ZFIN;Acc:ZDB-GENE-070705-197]	si:ch211-89f22.2	5	24.618	9.88337e+06	1.03883e+07	9.45512e+06	2.49965e+06	5.74919e+06	4.95451e+06	1.03883e+07	1.06084e+07	8	1.25639	0.0110989
ENSDARP00000015799.8		pep chromosome:GRCz11:18:46010081:46020138:-1 gene:ENSDARG00000004492.10 transcript:ENSDART00000027772.10 gene_biotype:protein_coding transcript_biotype:protein_coding gene_symbol:pcyt1ab description:phosphate cytidylyltransferase 1, choline, alpha b [Source:ZFIN;Acc:ZDB-GENE-050522-114]		1	41.148	114729	215093	265374	106829	101663	44230.2	265374	297384	5	1.25634	0.0372872
ENSDARP00000137310.1		pep chromosome:GRCz11:7:53754653:54089325:1 gene:ENSDARG00000102855.2 transcript:ENSDART00000158160.2 gene_biotype:protein_coding transcript_biotype:protein_coding gene_symbol:neo1a description:neogenin 1a [Source:ZFIN;Acc:ZDB-GENE-021031-1]	cb333	3	156.702	385073	230697	332584	200185	118503	91405.7	385073	372702	3	1.25608	0.0137653
ENSDARP00000137694.2		pep chromosome:GRCz11:2:13907452:13940917:1 gene:ENSDARG00000099519.3 transcript:ENSDART00000169724.3 gene_biotype:protein_coding transcript_biotype:protein_coding gene_symbol:cpdp description:CPD photolyase [Source:ZFIN;Acc:ZDB-GENE-040426-1644]	zgc:66475	7	60.59	4.4529e+06	5.26167e+06	2.98964e+06	1.5675e+06	1.22101e+06	2.68774e+06	5.26167e+06	5.37316e+06	7	1.25577	0.0154948
ENSDARP00000091978.3		pep chromosome:GRCz11:15:19838458:19878987:1 gene:ENSDARG00000058538.5 transcript:ENSDART00000101204.4 gene_biotype:protein_coding transcript_biotype:protein_coding gene_symbol:alcamb description:activated leukocyte cell adhesion molecule b [Source:ZFIN;Acc:ZDB-GENE-030131-1768]	fb53h09	23	61.257	5.40276e+07	5.83749e+07	5.80823e+07	2.30977e+07	3.19134e+07	1.83087e+07	5.83749e+07	6.50885e+07	31	1.25424	0.00311052
ENSDARP00000057518.5		pep chromosome:GRCz11:4:4526248:4535189:-1 gene:ENSDARG00000039356.7 transcript:ENSDART00000057519.7 gene_biotype:protein_coding transcript_biotype:protein_coding gene_symbol:zgc:194209 description:zgc:194209 [Source:ZFIN;Acc:ZDB-GENE-081022-75]		4	48.095	5.97269e+06	2.39571e+06	3.45862e+06	1.62247e+06	1.2252e+06	1.83588e+06	5.97269e+06	5.32567e+06	5	1.25378	0.0163236
ENSDARP00000074147.4		pep chromosome:GRCz11:18:19456648:19472646:1 gene:ENSDARG00000057100.5 transcript:ENSDART00000079695.5 gene_biotype:protein_coding transcript_biotype:protein_coding gene_symbol:zwilch description:zwilch kinetochore protein [Source:NCBI gene;Acc:336439]	zwilch	4	66.036	2.9023e+06	3.06617e+06	2.17459e+06	958424	983143	1.51899e+06	3.06617e+06	3.13114e+06	4	1.25235	0.00422029
ENSDARP00000113739.1		pep chromosome:GRCz11:19:317629:325584:-1 gene:ENSDARG00000036942.8 transcript:ENSDART00000134266.2 gene_biotype:protein_coding transcript_biotype:protein_coding gene_symbol:gpd1c description:glycerol-3-phosphate dehydrogenase 1c [Source:ZFIN;Acc:ZDB-GENE-040426-2576]	gpd1	21	38.155	4.74092e+07	6.04442e+07	6.09009e+07	1.46757e+07	2.8555e+07	3.08111e+07	6.09009e+07	6.8247e+07	17	1.2522	0.0101812
ENSDARP00000123896.1_x000D_; ENSDARP00000101720.2		pep chromosome:GRCz11:9:5893608:5916755:-1 gene:ENSDARG00000077983.6 transcript:ENSDART00000148792.3 gene_biotype:protein_coding transcript_biotype:protein_coding gene_symbol:GPR89B description:si:ch73-390b10.2 [Source:ZFIN;Acc:ZDB-GENE-110411-241]<|>pep chromosome:GRCz11:9:5898659:5916693:-1 gene:ENSDARG00000077983.6 transcript:ENSDART00000115404.5 gene_biotype:protein_coding transcript_biotype:…		3	52.985	2.69291e+06	2.39239e+06	2.34821e+06	1.29805e+06	628762	1.37807e+06	2.69291e+06	2.63146e+06	3	1.24987	0.0110778
ENSDARP00000038918.6		pep chromosome:GRCz11:3:35005730:35250525:1 gene:ENSDARG00000022254.10 transcript:ENSDART00000029451.7 gene_biotype:protein_coding transcript_biotype:protein_coding gene_symbol:prkcbb description:protein kinase C, beta b [Source:NCBI gene;Acc:393953]	prkcbb	6	76.256	2.48733e+06	2.55676e+06	2.64702e+06	1.09938e+06	1.86179e+06	611784	2.64702e+06	2.96632e+06	9	1.24961	0.0226568
ENSDARP00000154742.1		pep chromosome:GRCz11:4:43905193:43919359:-1 gene:ENSDARG00000111465.1 transcript:ENSDART00000184163.1 gene_biotype:protein_coding transcript_biotype:protein_coding gene_symbol:znf1104 description:zinc finger protein 1104 [Source:ZFIN;Acc:ZDB-GENE-110913-152]		1	37.577	193705	164590	261013	117854	125585	41856.9	261013	292497	2	1.24922	0.0379726
ENSDARP00000145931.1_x000D_; ENSDARP00000115557.1_x000D_; ENSDARP00000120917.1_x000D_; ENSDARP00000081419.3		pep chromosome:GRCz11:23:36299187:36303216:-1 gene:ENSDARG00000061187.7 transcript:ENSDART00000188720.1 gene_biotype:protein_coding transcript_biotype:protein_coding gene_symbol:cbx5 description:chromobox homolog 5 (HP1 alpha homolog, Drosophila) [Source:ZFIN;Acc:ZDB-GENE-030131-5553]<|>pep chromosome:GRCz11:23:36297221:36306356:-1 gene:ENSDARG00000061187.7 transcript:ENSDART00000143340.3 gene_bi…	id:ibd2026	10	22.947	2.92063e+07	3.27846e+07	4.22967e+07	1.92897e+07	9.65564e+06	1.62259e+07	4.22967e+07	4.73988e+07	10	1.24809	0.00861668
ENSDARP00000131550.1		pep chromosome:GRCz11:24:31170362:31194847:-1 gene:ENSDARG00000099510.2 transcript:ENSDART00000158808.2 gene_biotype:protein_coding transcript_biotype:protein_coding gene_symbol:cnn3a description:calponin 3, acidic a [Source:ZFIN;Acc:ZDB-GENE-030131-5130]	cnn3	19	36.687	5.53556e+07	5.41223e+07	6.65522e+07	2.45377e+07	2.60756e+07	2.33724e+07	6.65522e+07	7.458e+07	17	1.24564	0.000918913
ENSDARP00000095561.3		pep chromosome:GRCz11:23:16774589:16788230:1 gene:ENSDARG00000071044.5 transcript:ENSDART00000104791.4 gene_biotype:protein_coding transcript_biotype:protein_coding gene_symbol:zgc:153722 description:zgc:153722 [Source:ZFIN;Acc:ZDB-GENE-060929-84]		6	32.638	3.74064e+06	5.28942e+06	5.58494e+06	1.14e+06	2.71136e+06	2.68393e+06	5.58494e+06	6.25862e+06	7	1.24518	0.021135
ENSDARP00000058604.4		pep chromosome:GRCz11:3:36127287:36135254:1 gene:ENSDARG00000040072.5 transcript:ENSDART00000058605.5 gene_biotype:protein_coding transcript_biotype:protein_coding gene_symbol:scpep1 description:serine carboxypeptidase 1 [Source:ZFIN;Acc:ZDB-GENE-040426-890]		13	49.561	2.08738e+07	1.98818e+07	2.01196e+07	5.4161e+06	6.41792e+06	1.80638e+07	2.08738e+07	2.25466e+07	13	1.24438	0.0372658
ENSDARP00000072078.5		pep chromosome:GRCz11:13:25795511:25819825:-1 gene:ENSDARG00000055276.6 transcript:ENSDART00000077612.6 gene_biotype:protein_coding transcript_biotype:protein_coding gene_symbol:rel description:v-rel avian reticuloendotheliosis viral oncogene homolog [Source:ZFIN;Acc:ZDB-GENE-040718-255]	c-rel	2	67.184	465890	669391	798995	196007	448937	213052	798995	895373	5	1.24414	0.0200124
ENSDARP00000063503.5		pep chromosome:GRCz11:24:41233755:41267184:-1 gene:ENSDARG00000043260.6 transcript:ENSDART00000063504.6 gene_biotype:protein_coding transcript_biotype:protein_coding gene_symbol:xylb description:xylulokinase homolog (H. influenzae) [Source:ZFIN;Acc:ZDB-GENE-040426-1373]		6	57.924	2.9125e+06	1.63088e+06	1.19529e+06	476164	1.01691e+06	887311	2.9125e+06	2.59699e+06	7	1.24134	0.0301515
ENSDARP00000109990.1		pep chromosome:GRCz11:21:26657404:26664825:1 gene:ENSDARG00000055064.6 transcript:ENSDART00000129035.3 gene_biotype:protein_coding transcript_biotype:protein_coding gene_symbol:prdx5 description:peroxiredoxin 5 [Source:ZFIN;Acc:ZDB-GENE-050522-159]		14	20.188	1.5283e+08	2.23744e+08	2.69434e+08	8.37557e+07	6.71438e+07	1.24098e+08	2.69434e+08	3.01934e+08	26	1.24088	0.0100559
ENSDARP00000067661.7		pep chromosome:GRCz11:23:41679586:41692463:1 gene:ENSDARG00000046021.7 transcript:ENSDART00000067662.7 gene_biotype:protein_coding transcript_biotype:protein_coding gene_symbol:CU914487.1 description:peptidase inhibitor 16-like [Source:NCBI gene;Acc:101883528]		4	17.711	2.57638e+06	7.3736e+06	7.57861e+06	1.7624e+06	2.84522e+06	2.1813e+06	7.57861e+06	8.49277e+06	4	1.23946	0.0391744
ENSDARP00000039916.5_x000D_; ENSDARP00000105676.1_x000D_; ENSDARP00000148605.1		pep chromosome:GRCz11:1:17537451:17587552:-1 gene:ENSDARG00000030514.8 transcript:ENSDART00000039917.7 gene_biotype:protein_coding transcript_biotype:protein_coding gene_symbol:acsl1a description:acyl-CoA synthetase long chain family member 1a [Source:ZFIN;Acc:ZDB-GENE-050809-115]<|>pep chromosome:GRCz11:1:17538931:17569793:-1 gene:ENSDARG00000030514.8 transcript:ENSDART00000125125.3 gene_biotype…	acsl1	5	77.389	807856	1.15297e+06	1.24017e+06	485863	312232	579106	1.24017e+06	1.38976e+06	7	1.23895	0.00799776
ENSDARP00000140222.1		pep chromosome:GRCz11:10:45206711:45230081:-1 gene:ENSDARG00000101719.2 transcript:ENSDART00000169845.2 gene_biotype:protein_coding transcript_biotype:protein_coding gene_symbol:pargl description:poly (ADP-ribose) glycohydrolase, like [Source:ZFIN;Acc:ZDB-GENE-090313-286]		11	68.163	5.53428e+06	4.23502e+06	4.23729e+06	2.27901e+06	1.2811e+06	2.58816e+06	5.53428e+06	4.93475e+06	10	1.23873	0.00880981
ENSDARP00000042819.5_x000D_; ENSDARP00000156419.1		pep chromosome:GRCz11:20:23440734:23444653:1 gene:ENSDARG00000029388.7 transcript:ENSDART00000042820.7 gene_biotype:protein_coding transcript_biotype:protein_coding gene_symbol:si:dkey-90m5.4 description:si:dkey-90m5.4 [Source:ZFIN;Acc:ZDB-GENE-041014-250]<|>pep chromosome:GRCz11:20:23440632:23444531:1 gene:ENSDARG00000029388.7 transcript:ENSDART00000180685.1 gene_biotype:protein_coding transcrip…		6	37.253	3.31249e+06	4.31165e+06	6.85895e+06	1.86319e+06	2.47676e+06	1.62322e+06	6.85895e+06	7.6863e+06	6	1.23635	0.0103848
ENSDARP00000099510.2		pep chromosome:GRCz11:7:19509888:19526721:-1 gene:ENSDARG00000079463.5 transcript:ENSDART00000114203.5 gene_biotype:protein_coding transcript_biotype:protein_coding gene_symbol:man2b2 description:mannosidase, alpha, class 2B, member 2 [Source:ZFIN;Acc:ZDB-GENE-140106-166]		5	115.569	657581	516197	256169	167587	125585	316115	657581	586345	8	1.23606	0.0431999
ENSDARP00000139675.1		pep chromosome:GRCz11:12:561101:628024:-1 gene:ENSDARG00000096562.4 transcript:ENSDART00000158563.3 gene_biotype:protein_coding transcript_biotype:protein_coding gene_symbol:wu:fj29h11 description:wu:fj29h11 [Source:ZFIN;Acc:ZDB-GENE-030131-7558]		37	345.584	5.04515e+06	4.25375e+06	3.41789e+06	1.7245e+06	1.96091e+06	1.66267e+06	5.04515e+06	4.49861e+06	32	1.23518	0.00187852
ENSDARP00000146630.1		pep chromosome:GRCz11:2:2621400:2623983:-1 gene:ENSDARG00000114019.1 transcript:ENSDART00000190568.1 gene_biotype:protein_coding transcript_biotype:protein_coding gene_symbol:CABZ01088149.1 description:mitochondrial ubiquitin ligase activator of nfkb 1-A [Source:NCBI gene;Acc:402879]	LOC402879	9	30.432	8.10029e+06	1.49926e+07	8.18984e+06	3.01225e+06	3.64173e+06	6.97302e+06	1.49926e+07	1.53103e+07	7	1.23358	0.0246809
ENSDARP00000145506.1		pep chromosome:GRCz11:6:2097690:2122486:1 gene:ENSDARG00000074094.6 transcript:ENSDART00000193770.1 gene_biotype:protein_coding transcript_biotype:protein_coding gene_symbol:tgm2b description:transglutaminase 2b [Source:ZFIN;Acc:ZDB-GENE-030131-2576]		51	75.975	1.77883e+08	2.74622e+08	2.36767e+08	7.16064e+07	1.50013e+08	8.31928e+07	2.74622e+08	2.80441e+08	66	1.23135	0.0123214
ENSDARP00000014655.7_x000D_; ENSDARP00000129555.2		pep chromosome:GRCz11:12:4114401:4145033:1 gene:ENSDARG00000002956.12 transcript:ENSDART00000025912.9 gene_biotype:protein_coding transcript_biotype:protein_coding gene_symbol:si:dkey-32n7.4 description:si:dkey-32n7.4 [Source:ZFIN;Acc:ZDB-GENE-110411-175]<|>pep chromosome:GRCz11:12:4116516:4143661:1 gene:ENSDARG00000002956.12 transcript:ENSDART00000153699.4 gene_biotype:protein_coding transcript_…	si:dkey-32n7.4	6	125.818	639789	727178	535283	204070	286968	328796	727178	742587	4	1.23102	0.00364068
ENSDARP00000113119.1		pep chromosome:GRCz11:3:33440615:33459764:1 gene:ENSDARG00000053467.6 transcript:ENSDART00000146005.3 gene_biotype:protein_coding transcript_biotype:protein_coding gene_symbol:gtpbp1 description:GTP binding protein 1 [Source:ZFIN;Acc:ZDB-GENE-030909-12]		3	71.533	673280	955350	669410	215834	467741	330217	955350	975594	12	1.23036	0.0114425
ENSDARP00000103658.2		pep chromosome:GRCz11:24:16912248:16917086:-1 gene:ENSDARG00000073786.4 transcript:ENSDART00000110715.4 gene_biotype:protein_coding transcript_biotype:protein_coding gene_symbol:cmbl description:carboxymethylenebutenolidase homolog (Pseudomonas) [Source:ZFIN;Acc:ZDB-GENE-071004-21]	im:7158043	11	28.052	3.9509e+07	3.00687e+07	3.21811e+07	9.93534e+06	1.42248e+07	2.09653e+07	3.9509e+07	3.60629e+07	12	1.22987	0.00873458
ENSDARP00000067591.7		pep chromosome:GRCz11:6:1567446:1587291:-1 gene:ENSDARG00000015563.11 transcript:ENSDART00000067592.7 gene_biotype:protein_coding transcript_biotype:protein_coding gene_symbol:zgc:123305 description:zgc:123305 [Source:ZFIN;Acc:ZDB-GENE-051120-171]		3	111.245	765723	478372	539165	256722	247705	240781	765723	682772	3	1.22971	0.00253873
ENSDARP00000154183.1_x000D_; ENSDARP00000063737.6		pep chromosome:GRCz11:17:51262652:51317306:1 gene:ENSDARG00000043417.9 transcript:ENSDART00000189066.1 gene_biotype:protein_coding transcript_biotype:protein_coding gene_symbol:eipr1 description:EARP complex and GARP complex interacting protein 1 [Source:NCBI gene;Acc:450045]<|>pep chromosome:GRCz11:17:51262652:51312484:1 gene:ENSDARG00000043417.9 transcript:ENSDART00000063738.8 gene_biotype:prot…	tssc1	4	43.962	2.44591e+06	1.47814e+06	1.43233e+06	836096	629008	763588	2.44591e+06	2.18095e+06	6	1.22959	0.00524835
ENSDARP00000094994.3		pep chromosome:GRCz11:17:29251662:29271359:-1 gene:ENSDARG00000031434.7 transcript:ENSDART00000104219.4 gene_biotype:protein_coding transcript_biotype:protein_coding gene_symbol:rcor1 description:REST corepressor 1 [Source:ZFIN;Acc:ZDB-GENE-050506-79]		4	51.622	2.82764e+06	2.38518e+06	2.50517e+06	1.56603e+06	589039	1.42123e+06	2.82764e+06	2.80736e+06	4	1.22931	0.0226408
ENSDARP00000122089.1		pep chromosome:GRCz11:23:16748806:16757755:1 gene:ENSDARG00000022623.10 transcript:ENSDART00000137737.3 gene_biotype:protein_coding transcript_biotype:protein_coding gene_symbol:fbxo44 description:F-box protein 44 [Source:ZFIN;Acc:ZDB-GENE-041212-85]	fbxo44	7	34.435	7.14433e+06	7.08997e+06	8.53731e+06	3.59948e+06	1.92191e+06	4.85517e+06	8.53731e+06	9.56712e+06	7	1.22884	0.0157011
ENSDARP00000071885.4		pep chromosome:GRCz11:17:32622933:32630283:1 gene:ENSDARG00000055120.7 transcript:ENSDART00000077418.6 gene_biotype:protein_coding transcript_biotype:protein_coding gene_symbol:ctsba description:cathepsin Ba [Source:ZFIN;Acc:ZDB-GENE-040426-2650]	CTSB	11	36.305	8.73796e+07	5.70362e+07	1.00822e+08	3.09289e+07	4.28937e+07	2.94531e+07	1.00822e+08	1.12984e+08	13	1.22826	0.0065052
ENSDARP00000152709.1		pep chromosome:GRCz11:CHR_ALT_CTG5_1_14:24003835:24008937:-1 gene:ENSDARG00000114914.1 transcript:ENSDART00000181648.1 gene_biotype:protein_coding transcript_biotype:protein_coding gene_symbol:eif1axa description:eukaryotic translation initiation factor 1A X-linked a [Source:ZFIN;Acc:ZDB-GENE-041010-185]		2	22.636	9.64876e+06	4.14283e+06	5.44247e+06	2.50739e+06	1.52531e+06	4.43187e+06	9.64876e+06	8.60352e+06	14	1.22734	0.0454486
ENSDARP00000025377.8		pep chromosome:GRCz11:2:9821757:9842240:1 gene:ENSDARG00000013613.12 transcript:ENSDART00000018408.11 gene_biotype:protein_coding transcript_biotype:protein_coding gene_symbol:anxa13l description:annexin A13, like [Source:ZFIN;Acc:ZDB-GENE-050522-310]		1	35.481	5.72428e+06	7.2689e+06	6.45826e+06	1.9174e+06	3.07654e+06	3.55323e+06	7.2689e+06	7.42293e+06	5	1.2268	0.00577168
ENSDARP00000050237.5		pep chromosome:GRCz11:22:24730965:24738188:-1 gene:ENSDARG00000092233.3 transcript:ENSDART00000050238.6 gene_biotype:protein_coding transcript_biotype:protein_coding gene_symbol:vtg1 description:vitellogenin 1 [Source:ZFIN;Acc:ZDB-GENE-001201-1]	vg1	36	149.14	2.91461e+07	1.58793e+07	1.10059e+07	7.04546e+06	6.54756e+06	8.62754e+06	2.91461e+07	2.59887e+07	52	1.22597	0.0188219
ENSDARP00000138654.1		pep chromosome:GRCz11:11:40677978:40681011:-1 gene:ENSDARG00000076532.5 transcript:ENSDART00000166372.2 gene_biotype:protein_coding transcript_biotype:protein_coding gene_symbol:si:ch211-222l21.1 description:si:ch211-222l21.1 [Source:ZFIN;Acc:ZDB-GENE-030131-247]		12	13.223	6.16162e+08	5.82686e+08	6.23874e+08	2.67366e+08	3.43649e+08	1.90991e+08	6.23874e+08	6.99128e+08	20	1.22468	0.00396235
ENSDARP00000003671.7		pep chromosome:GRCz11:20:34770197:34783743:1 gene:ENSDARG00000024204.7 transcript:ENSDART00000018304.8 gene_biotype:protein_coding transcript_biotype:protein_coding gene_symbol:mcm3 description:minichromosome maintenance complex component 3 [Source:ZFIN;Acc:ZDB-GENE-020419-4]	MCM3z	30	90.434	2.28348e+07	3.74671e+07	2.44234e+07	1.00927e+07	1.33689e+07	1.21399e+07	3.74671e+07	3.8261e+07	37	1.22439	0.00421289
ENSDARP00000130313.1		pep chromosome:GRCz11:17:25296982:25303486:-1 gene:ENSDARG00000103234.2 transcript:ENSDART00000162235.2 gene_biotype:protein_coding transcript_biotype:protein_coding gene_symbol:ppie description:peptidylprolyl isomerase E (cyclophilin E) [Source:ZFIN;Acc:ZDB-GENE-050417-167]		11	36.935	2.02843e+07	1.71332e+07	2.2341e+07	1.10143e+07	5.38613e+06	1.02676e+07	2.2341e+07	2.50359e+07	8	1.22402	0.0100955
ENSDARP00000112838.1		pep chromosome:GRCz11:18:5524653:5527148:-1 gene:ENSDARG00000092903.3 transcript:ENSDART00000146209.3 gene_biotype:protein_coding transcript_biotype:protein_coding gene_symbol:C18H15orf48 description:zgc:153317 [Source:ZFIN;Acc:ZDB-GENE-060825-309]		1	9.775	1.84249e+06	2.02711e+06	4.08169e+06	702338	1.32991e+06	1.28194e+06	4.08169e+06	4.57405e+06	2	1.22345	0.0253987
ENSDARP00000144891.1_x000D_; ENSDARP00000130368.1		pep chromosome:GRCz11:10:7653303:7666810:-1 gene:ENSDARG00000103052.2 transcript:ENSDART00000191479.1 gene_biotype:protein_coding transcript_biotype:protein_coding gene_symbol:pcyox1 description:prenylcysteine oxidase 1 [Source:ZFIN;Acc:ZDB-GENE-050417-98]<|>pep chromosome:GRCz11:10:7653184:7671219:-1 gene:ENSDARG00000103052.2 transcript:ENSDART00000159330.2 gene_biotype:protein_coding transcript…		6	56.623	4.12736e+06	5.85101e+06	4.82978e+06	1.4864e+06	1.6171e+06	3.82068e+06	5.85101e+06	5.97499e+06	4	1.22227	0.0238367
ENSDARP00000069612.4_x000D_; ENSDARP00000110049.2		pep chromosome:GRCz11:4:12793396:12795489:-1 gene:ENSDARG00000053136.7 transcript:ENSDART00000075127.6 gene_biotype:protein_coding transcript_biotype:protein_coding gene_symbol:b2m description:beta-2-microglobulin [Source:NCBI gene;Acc:30400]<|>pep chromosome:GRCz11:4:12793718:12795436:-1 gene:ENSDARG00000053136.7 transcript:ENSDART00000131026.3 gene_biotype:protein_coding transcript_biotype:prot…	b2m	7	13.281	1.18358e+08	9.49964e+07	1.28528e+08	4.77711e+07	4.17703e+07	5.7152e+07	1.28528e+08	1.44032e+08	13	1.22118	0.00213448
ENSDARP00000103549.3		pep chromosome:GRCz11:16:36671064:36719705:1 gene:ENSDARG00000079752.6 transcript:ENSDART00000109703.4 gene_biotype:protein_coding transcript_biotype:protein_coding gene_symbol:col6a4a description:collagen, type VI, alpha 4a [Source:ZFIN;Acc:ZDB-GENE-041111-303]		90	277.997	2.14938e+07	3.08717e+07	2.73866e+07	7.29591e+06	1.85976e+07	1.05748e+07	3.08717e+07	3.15258e+07	89	1.22092	0.0184393
ENSDARP00000122218.1		pep chromosome:GRCz11:5:46077847:46192829:1 gene:ENSDARG00000060010.6 transcript:ENSDART00000138055.2 gene_biotype:protein_coding transcript_biotype:protein_coding gene_symbol:iqgap2 description:IQ motif containing GTPase activating protein 2 [Source:ZFIN;Acc:ZDB-GENE-030131-2878]	fc20f09	31	191.518	8.0326e+06	6.94233e+06	4.92056e+06	1.40094e+06	4.58999e+06	3.37276e+06	8.0326e+06	7.16243e+06	27	1.22043	0.0423079
ENSDARP00000134679.1		pep chromosome:GRCz11:24:29784533:29822913:-1 gene:ENSDARG00000100352.2 transcript:ENSDART00000160929.2 gene_biotype:protein_coding transcript_biotype:protein_coding gene_symbol:aglb description:amylo-alpha-1, 6-glucosidase, 4-alpha-glucanotransferase b [Source:ZFIN;Acc:ZDB-GENE-050309-54]		1	111.857	270676	477252	147356	106829	125585	112169	477252	487365	6	1.22033	0.0301086
ENSDARP00000144838.1_x000D_; ENSDARP00000058628.5		pep chromosome:GRCz11:13:24280380:24284145:1 gene:ENSDARG00000055618.5 transcript:ENSDART00000184115.1 gene_biotype:protein_coding transcript_biotype:protein_coding gene_symbol:acta1b description:actin alpha 1, skeletal muscle b [Source:ZFIN;Acc:ZDB-GENE-030131-55]<|>pep chromosome:GRCz11:13:24279021:24284442:1 gene:ENSDARG00000055618.5 transcript:ENSDART00000058629.6 gene_biotype:protein_coding …	acta1a; LOC107601853; LOC107676586; LOC107725467; LOC113112686	40	41.948	2.84131e+09	3.36056e+09	3.33604e+09	9.06039e+08	1.42417e+09	1.95385e+09	3.36056e+09	3.73844e+09	292	1.21977	0.00894448
ENSDARP00000073195.4		pep chromosome:GRCz11:15:21113965:21132480:-1 gene:ENSDARG00000056314.8 transcript:ENSDART00000078734.6 gene_biotype:protein_coding transcript_biotype:protein_coding gene_symbol:a2ml description:alpha-2-macroglobulin-like [Source:ZFIN;Acc:ZDB-GENE-090212-1]		52	160.43	3.02641e+07	4.3067e+07	5.52331e+07	1.49777e+07	1.80655e+07	2.11173e+07	5.52331e+07	6.18955e+07	62	1.21842	0.00614105
ENSDARP00000019360.2		pep chromosome:GRCz11:20:27093042:27107709:1 gene:ENSDARG00000005536.6 transcript:ENSDART00000024595.5 gene_biotype:protein_coding transcript_biotype:protein_coding gene_symbol:ubr7 description:ubiquitin protein ligase E3 component n-recognin 7 [Source:ZFIN;Acc:ZDB-GENE-030131-1535]		18	45.805	5.93673e+07	4.14382e+07	4.25906e+07	2.63832e+07	1.3333e+07	2.37133e+07	5.93673e+07	5.2936e+07	16	1.21695	0.0104786
ENSDARP00000141664.1		pep chromosome:GRCz11:22:38468036:38480186:-1 gene:ENSDARG00000101008.2 transcript:ENSDART00000171704.2 gene_biotype:protein_coding transcript_biotype:protein_coding gene_symbol:soul4 description:heme-binding protein soul4 [Source:ZFIN;Acc:ZDB-GENE-110718-1]		2	28.94	1.54291e+06	1.39253e+06	1.50255e+06	688999	330174	1.13008e+06	1.54291e+06	1.68379e+06	2	1.21683	0.0349424
ENSDARP00000124246.1_x000D_; ENSDARP00000153983.1		pep chromosome:GRCz11:8:7393435:7444155:-1 gene:ENSDARG00000008384.10 transcript:ENSDART00000148993.3 gene_biotype:protein_coding transcript_biotype:protein_coding gene_symbol:hdac6 description:histone deacetylase 6 [Source:ZFIN;Acc:ZDB-GENE-030131-3232]<|>pep chromosome:GRCz11:8:7394068:7440364:-1 gene:ENSDARG00000008384.10 transcript:ENSDART00000180659.1 gene_biotype:protein_coding transcript_b…		19	118.3	8.51472e+06	7.97269e+06	7.43433e+06	3.26499e+06	2.82613e+06	4.37322e+06	8.51472e+06	8.33109e+06	16	1.21487	0.00240057
ENSDARP00000039280.7		pep chromosome:GRCz11:25:25132703:25142387:-1 gene:ENSDARG00000040854.6 transcript:ENSDART00000031814.8 gene_biotype:protein_coding transcript_biotype:protein_coding gene_symbol:tsg101a description:tumor susceptibility 101a [Source:ZFIN;Acc:ZDB-GENE-030217-1]		5	44.081	4.92497e+06	4.19047e+06	5.41818e+06	2.02595e+06	1.5974e+06	2.76449e+06	5.41818e+06	6.07174e+06	4	1.21457	0.00438229
ENSDARP00000127098.1		pep chromosome:GRCz11:2:7132292:7148078:1 gene:ENSDARG00000004167.8 transcript:ENSDART00000153404.3 gene_biotype:protein_coding transcript_biotype:protein_coding gene_symbol:zgc:110366 description:zgc:110366 [Source:ZFIN;Acc:ZDB-GENE-050417-302]		3	32.755	1.83399e+06	1.24643e+06	1.63846e+06	648272	504469	916856	1.83399e+06	1.83609e+06	2	1.21428	0.00685471
ENSDARP00000148161.1		pep chromosome:GRCz11:16:31720042:31754102:-1 gene:ENSDARG00000089043.5 transcript:ENSDART00000185043.1 gene_biotype:protein_coding transcript_biotype:protein_coding gene_symbol:ptpn6 description:protein tyrosine phosphatase non-receptor type 6 [Source:ZFIN;Acc:ZDB-GENE-030131-7513]	Hcph	21	67.125	1.5652e+07	1.52625e+07	1.43714e+07	5.73342e+06	8.17746e+06	5.87616e+06	1.5652e+07	1.6105e+07	18	1.21313	0.00189328
ENSDARP00000105487.1		pep chromosome:GRCz11:2:16597011:16647259:1 gene:ENSDARG00000091652.4 transcript:ENSDART00000125413.4 gene_biotype:protein_coding transcript_biotype:protein_coding gene_symbol:xrn1 description:5'-3' exoribonuclease 1 [Source:ZFIN;Acc:ZDB-GENE-040426-1203]	wu:fk92c07	27	190.822	8.24042e+06	5.3366e+06	5.96543e+06	3.21975e+06	2.59906e+06	2.5214e+06	8.24042e+06	7.34773e+06	27	1.21203	0.00311522
ENSDARP00000105119.1		pep chromosome:GRCz11:12:30741555:30777540:-1 gene:ENSDARG00000045066.9 transcript:ENSDART00000126466.3 gene_biotype:protein_coding transcript_biotype:protein_coding gene_symbol:entpd1 description:ectonucleoside triphosphate diphosphohydrolase 1 [Source:ZFIN;Acc:ZDB-GENE-040801-58]	zgc:100819	12	55.873	7.24809e+07	5.07545e+07	6.4172e+07	2.92375e+07	1.72016e+07	3.78024e+07	7.24809e+07	7.19127e+07	17	1.21141	0.012495
ENSDARP00000117308.1_x000D_; ENSDARP00000057512.3		pep chromosome:GRCz11:10:17543680:17550931:-1 gene:ENSDARG00000039354.5 transcript:ENSDART00000145077.2 gene_biotype:protein_coding transcript_biotype:protein_coding gene_symbol:ska1 description:spindle and kinetochore associated complex subunit 1 [Source:NCBI gene;Acc:436865]<|>pep chromosome:GRCz11:10:17543276:17550239:-1 gene:ENSDARG00000039354.5 transcript:ENSDART00000057513.5 gene_biotype:pr…	ska1	2	29.651	3.6994e+06	2.57097e+06	1.87304e+06	1.38919e+06	1.03855e+06	995121	3.6994e+06	3.29865e+06	2	1.21108	0.00847015
ENSDARP00000123136.1		pep chromosome:GRCz11:2:42228741:42234561:-1 gene:ENSDARG00000076838.6 transcript:ENSDART00000141358.3 gene_biotype:protein_coding transcript_biotype:protein_coding gene_symbol:apom description:apolipoprotein M [Source:ZFIN;Acc:ZDB-GENE-010605-5]		4	24.242	5.54227e+07	8.21996e+07	8.87351e+07	2.52927e+07	3.80416e+07	3.38982e+07	8.87351e+07	9.94387e+07	8	1.21053	0.0054414
ENSDARP00000030479.6_x000D_; ENSDARP00000153563.1_x000D_; ENSDARP00000153266.1		pep chromosome:GRCz11:9:24223068:24242592:-1 gene:ENSDARG00000027611.7 transcript:ENSDART00000039399.7 gene_biotype:protein_coding transcript_biotype:protein_coding gene_symbol:cavin2a description:caveolae associated protein 2a [Source:ZFIN;Acc:ZDB-GENE-090313-215]<|>pep chromosome:GRCz11:9:24220315:24244383:-1 gene:ENSDARG00000027611.7 transcript:ENSDART00000182407.1 gene_biotype:protein_coding …	sdpr	16	50.624	1.80612e+07	1.72307e+07	2.571e+07	7.01161e+06	1.49151e+07	6.18849e+06	2.571e+07	2.88113e+07	14	1.20932	0.0213181
ENSDARP00000072844.5		pep chromosome:GRCz11:19:47290287:47298657:1 gene:ENSDARG00000055974.7 transcript:ENSDART00000078382.7 gene_biotype:protein_coding transcript_biotype:protein_coding gene_symbol:tpmt.1 description:thiopurine S-methyltransferase, tandem duplicate 1 [Source:NCBI gene;Acc:436842]	si:ch73-345a19.2	9	26.231	1.17053e+07	1.29964e+07	1.25287e+07	3.85858e+06	7.18704e+06	5.56237e+06	1.29964e+07	1.404e+07	11	1.20904	0.00498068
ENSDARP00000121308.1		pep chromosome:GRCz11:18:12655766:12834323:1 gene:ENSDARG00000002249.11 transcript:ENSDART00000144246.2 gene_biotype:protein_coding transcript_biotype:protein_coding gene_symbol:tbxas1 description:thromboxane A synthase 1 (platelet) [Source:ZFIN;Acc:ZDB-GENE-030131-8805]	wu:fk19d08	9	62.689	2.6357e+06	5.27878e+06	2.68493e+06	766381	2.07979e+06	1.89932e+06	5.27878e+06	5.39063e+06	9	1.20841	0.0465381
ENSDARP00000116616.1		pep chromosome:GRCz11:8:20250484:20291922:-1 gene:ENSDARG00000078734.5 transcript:ENSDART00000148304.2 gene_biotype:protein_coding transcript_biotype:protein_coding gene_symbol:myo1f description:myosin IF [Source:ZFIN;Acc:ZDB-GENE-081104-506]	si:dkey-240a9.5	9	125.852	1.61217e+06	1.49957e+06	1.7836e+06	453111	1.24516e+06	621056	1.7836e+06	1.99874e+06	8	1.20709	0.0215662
ENSDARP00000006917.6		pep chromosome:GRCz11:23:9508538:9551967:1 gene:ENSDARG00000013830.11 transcript:ENSDART00000010697.8 gene_biotype:protein_coding transcript_biotype:protein_coding gene_symbol:osbpl2b description:oxysterol binding protein-like 2b [Source:ZFIN;Acc:ZDB-GENE-030131-6138]	osbpl2	10	54.107	6.95216e+06	8.23579e+06	4.79779e+06	2.26067e+06	2.04556e+06	4.83004e+06	8.23579e+06	8.41031e+06	11	1.20682	0.0242714
ENSDARP00000070033.4		pep chromosome:GRCz11:2:42095487:42109575:-1 gene:ENSDARG00000053518.7 transcript:ENSDART00000075551.6 gene_biotype:protein_coding transcript_biotype:protein_coding gene_symbol:adhfe1 description:alcohol dehydrogenase iron containing 1 [Source:ZFIN;Acc:ZDB-GENE-040426-2070]		10	51.31	9.25135e+06	9.59692e+06	5.84134e+06	4.35283e+06	5.01551e+06	1.93685e+06	9.59692e+06	9.80028e+06	8	1.20549	0.0299013
ENSDARP00000156954.1_x000D_; ENSDARP00000126237.1		pep chromosome:GRCz11:22:38484710:38508112:-1 gene:ENSDARG00000086985.5 transcript:ENSDART00000192004.1 gene_biotype:protein_coding transcript_biotype:protein_coding gene_symbol:klc4 description:kinesin light chain 4 [Source:ZFIN;Acc:ZDB-GENE-050417-350]<|>pep chromosome:GRCz11:22:38484447:38516940:-1 gene:ENSDARG00000086985.5 transcript:ENSDART00000151785.3 gene_biotype:protein_coding transcript…		5	69.824	1.25531e+06	1.44052e+06	1.45963e+06	379843	809170	701506	1.45963e+06	1.6357e+06	6	1.20458	0.0103803
ENSDARP00000134443.2		pep chromosome:GRCz11:CHR_ALT_CTG22_1_10:23671542:23685687:-1 gene:ENSDARG00000109660.1 transcript:ENSDART00000169413.2 gene_biotype:protein_coding transcript_biotype:protein_coding gene_symbol:cfh description:complement factor H [Source:ZFIN;Acc:ZDB-GENE-050208-661]		4	101.864	2.40563e+06	4.55764e+06	6.71932e+06	1.07368e+06	2.24792e+06	2.49389e+06	6.71932e+06	7.52983e+06	31	1.20449	0.0498333
ENSDARP00000122656.2		pep chromosome:GRCz11:20:28869969:28884800:-1 gene:ENSDARG00000027734.11 transcript:ENSDART00000134564.3 gene_biotype:protein_coding transcript_biotype:protein_coding gene_symbol:srsf5b description:serine and arginine rich splicing factor 5b [Source:ZFIN;Acc:ZDB-GENE-040718-354]	sfrs5b	5	32.247	6.01463e+07	4.78955e+07	6.44429e+07	3.29438e+07	1.92614e+07	2.39176e+07	6.44429e+07	7.22163e+07	12	1.2042	0.00485304
ENSDARP00000132224.1		pep chromosome:GRCz11:13:42725712:42757565:-1 gene:ENSDARG00000091699.5 transcript:ENSDART00000161950.3 gene_biotype:protein_coding transcript_biotype:protein_coding gene_symbol:capn2a description:calpain 2, (m/II) large subunit a [Source:ZFIN;Acc:ZDB-GENE-050320-69]		34	78.253	5.29791e+07	6.70591e+07	6.52236e+07	2.6511e+07	2.80161e+07	2.55799e+07	6.70591e+07	7.30911e+07	43	1.2028	0.00119451
ENSDARP00000001399.8		pep chromosome:GRCz11:13:24665334:24669258:-1 gene:ENSDARG00000000760.11 transcript:ENSDART00000000831.9 gene_biotype:protein_coding transcript_biotype:protein_coding gene_symbol:znf511 description:zinc finger protein 511 [Source:NCBI gene;Acc:368916]	znf511	1	32.221	1.48693e+06	984721	1.0826e+06	805460	451594	358299	1.48693e+06	1.32586e+06	2	1.20147	0.0157232
ENSDARP00000027310.10		pep chromosome:GRCz11:4:8213063:8515824:1 gene:ENSDARG00000076014.6 transcript:ENSDART00000027829.10 gene_biotype:protein_coding transcript_biotype:protein_coding gene_symbol:ERC1 description:si:dkey-222l13.1 [Source:ZFIN;Acc:ZDB-GENE-110411-39]	erc1b	7	124.65	1.95099e+06	1.13234e+06	1.57069e+06	936867	510484	597076	1.95099e+06	1.76015e+06	6	1.20102	0.0110708
ENSDARP00000014604.7		pep chromosome:GRCz11:2:904362:920580:1 gene:ENSDARG00000006677.11 transcript:ENSDART00000024967.10 gene_biotype:protein_coding transcript_biotype:protein_coding gene_symbol:ripk1l description:receptor (TNFRSF)-interacting serine-threonine kinase 1, like [Source:ZFIN;Acc:ZDB-GENE-070705-132]		2	73.918	441675	509000	473684	156519	272291	205648	509000	530822	2	1.20097	0.00397874
ENSDARP00000118370.1		pep chromosome:GRCz11:7:56703299:56721892:1 gene:ENSDARG00000010250.9 transcript:ENSDART00000147259.3 gene_biotype:protein_coding transcript_biotype:protein_coding gene_symbol:nqo1 description:NAD(P)H dehydrogenase, quinone 1 [Source:ZFIN;Acc:ZDB-GENE-030131-1226]		14	33.003	2.87442e+07	2.60274e+07	1.69891e+07	7.09272e+06	1.17348e+07	1.25824e+07	2.87442e+07	2.65789e+07	12	1.20043	0.0112376
ENSDARP00000046049.6		pep chromosome:GRCz11:13:25720969:25726534:1 gene:ENSDARG00000031981.8 transcript:ENSDART00000046050.7 gene_biotype:protein_coding transcript_biotype:protein_coding gene_symbol:pcbd1 description:pterin-4 alpha-carbinolamine dehydratase/dimerization cofactor of hepatocyte nuclear factor 1 alpha [Source:ZFIN;Acc:ZDB-GENE-040426-1787]	pcbd	7	11.814	1.3598e+08	1.35379e+08	1.0277e+08	6.89709e+07	2.82415e+07	8.00435e+07	1.3598e+08	1.38248e+08	13	1.20034	0.0308107
ENSDARP00000052687.6		pep chromosome:GRCz11:1:56130222:56176976:-1 gene:ENSDARG00000012694.9 transcript:ENSDART00000052688.7 gene_biotype:protein_coding transcript_biotype:protein_coding gene_symbol:c3a.1 description:complement component c3a, duplicate 1 [Source:ZFIN;Acc:ZDB-GENE-990415-35]		49	183.117	2.63413e+07	2.52562e+07	2.97569e+07	9.10192e+06	1.43793e+07	1.24695e+07	2.97569e+07	3.33463e+07	57	1.20018	0.0029341
ENSDARP00000098351.3		pep chromosome:GRCz11:5:72023719:72058646:-1 gene:ENSDARG00000079639.4 transcript:ENSDART00000112955.4 gene_biotype:protein_coding transcript_biotype:protein_coding gene_symbol:PRRC2B description:proline-rich coiled-coil 2B [Source:NCBI gene;Acc:561451]		3	230.285	276334	212555	228186	172225	65558.1	98482.6	276334	255710	4	1.19713	0.0197039
ENSDARP00000097616.2		pep chromosome:GRCz11:2:38985489:38992304:-1 gene:ENSDARG00000026972.9 transcript:ENSDART00000114085.4 gene_biotype:protein_coding transcript_biotype:protein_coding gene_symbol:si:ch211-119o8.6 description:si:ch211-119o8.6 [Source:ZFIN;Acc:ZDB-GENE-070912-17]		11	84.363	4.4927e+06	2.63963e+06	3.04084e+06	1.76469e+06	1.2347e+06	1.37403e+06	4.4927e+06	4.00601e+06	13	1.1968	0.00584692
ENSDARP00000002825.5		pep chromosome:GRCz11:1:55843552:55873178:-1 gene:ENSDARG00000016809.6 transcript:ENSDART00000019936.6 gene_biotype:protein_coding transcript_biotype:protein_coding gene_symbol:prkacab description:protein kinase, cAMP-dependent, catalytic, alpha, genome duplicate b [Source:ZFIN;Acc:ZDB-GENE-040801-208]	zgc:91856	2	40.845	1.60111e+06	1.92935e+06	2.20764e+06	739917	718419	1.06576e+06	2.20764e+06	2.47394e+06	17	1.19649	0.00362951
ENSDARP00000128773.1		pep chromosome:GRCz11:15:17196527:17213723:-1 gene:ENSDARG00000098012.2 transcript:ENSDART00000156892.2 gene_biotype:protein_coding transcript_biotype:protein_coding gene_symbol:itgae.1 description:integrin, alpha E, tandem duplicate 1 [Source:ZFIN;Acc:ZDB-GENE-131121-125]		6	60.431	2.76645e+06	3.56785e+06	4.81985e+06	1.58226e+06	2.09805e+06	1.19217e+06	4.81985e+06	5.40124e+06	6	1.19582	0.00969325
ENSDARP00000064461.3		pep chromosome:GRCz11:15:47920629:47929455:-1 gene:ENSDARG00000043899.5 transcript:ENSDART00000064462.5 gene_biotype:protein_coding transcript_biotype:protein_coding gene_symbol:psma6l description:proteasome 20S subunit alpha 6, like [Source:ZFIN;Acc:ZDB-GENE-010502-2]	psma6b	7	28.327	1.21806e+07	1.28498e+07	1.3012e+07	4.34507e+06	6.1714e+06	6.31891e+06	1.3012e+07	1.45815e+07	11	1.19577	0.00220823
ENSDARP00000138509.1		pep chromosome:GRCz11:6:13083146:13091856:1 gene:ENSDARG00000103763.2 transcript:ENSDART00000172158.2 gene_biotype:protein_coding transcript_biotype:protein_coding gene_symbol:l3hypdh description:trans-L-3-hydroxyproline dehydratase [Source:ZFIN;Acc:ZDB-GENE-170412-1]	l3hypdh	3	37.035	3.00501e+06	3.99766e+06	1.93953e+06	1.02051e+06	1.5745e+06	1.20867e+06	3.99766e+06	4.08237e+06	3	1.19488	0.0119161
ENSDARP00000129582.2		pep chromosome:GRCz11:15:404891:413541:1 gene:ENSDARG00000007264.11 transcript:ENSDART00000155682.2 gene_biotype:protein_coding transcript_biotype:protein_coding gene_symbol:nipsnap2		10	32.961	4.01804e+07	6.3298e+07	5.02618e+07	2.04796e+07	1.55816e+07	3.33977e+07	6.3298e+07	6.46393e+07	13	1.19478	0.0139744
ENSDARP00000085142.4		pep chromosome:GRCz11:6:10982786:10988741:-1 gene:ENSDARG00000062594.5 transcript:ENSDART00000090709.5 gene_biotype:protein_coding transcript_biotype:protein_coding gene_symbol:coq7 description:coenzyme Q7 homolog, ubiquinone (yeast) [Source:ZFIN;Acc:ZDB-GENE-070209-262]		9	25.064	2.37575e+07	2.94651e+07	2.79631e+07	1.16938e+07	6.84425e+06	2.0461e+07	2.94651e+07	3.13361e+07	8	1.19311	0.0273881
ENSDARP00000056033.6		pep chromosome:GRCz11:2:10790875:10821053:-1 gene:ENSDARG00000038397.8 transcript:ENSDART00000056034.8 gene_biotype:protein_coding transcript_biotype:protein_coding gene_symbol:rpap2 description:RNA polymerase II associated protein 2 [Source:NCBI gene;Acc:554138]	rpap2	3	67.507	2.02782e+06	977363	1.23224e+06	870750	383947	611475	2.02782e+06	1.80815e+06	2	1.19284	0.0267926
ENSDARP00000138390.1		pep chromosome:GRCz11:25:17589906:17613025:1 gene:ENSDARG00000014303.9 transcript:ENSDART00000167750.2 gene_biotype:protein_coding transcript_biotype:protein_coding gene_symbol:vac14 description:vac14 homolog (S. cerevisiae) [Source:NCBI gene;Acc:447912]	fb68e05	8	88.565	3.66431e+06	3.03411e+06	3.21528e+06	1.25444e+06	1.48175e+06	1.61586e+06	3.66431e+06	3.60312e+06	7	1.19104	0.00149801
ENSDARP00000086697.4		pep chromosome:GRCz11:19:7507329:7516297:1 gene:ENSDARG00000063252.5 transcript:ENSDART00000092265.5 gene_biotype:protein_coding transcript_biotype:protein_coding gene_symbol:prcc description:proline rich mitotic checkpoint control factor [Source:ZFIN;Acc:ZDB-GENE-070717-1]	si:ch211-210h11.8	3	43.157	3.83376e+06	2.06353e+06	2.15362e+06	1.90584e+06	957530	784611	3.83376e+06	3.41845e+06	3	1.19092	0.0308242
ENSDARP00000142396.1_x000D_; ENSDARP00000138246.1		pep chromosome:GRCz11:7:10502631:10560964:-1 gene:ENSDARG00000104487.3 transcript:ENSDART00000172761.2 gene_biotype:protein_coding transcript_biotype:protein_coding gene_symbol:mthfs description:5,10-methenyltetrahydrofolate synthetase (5-formyltetrahydrofolate cyclo-ligase) [Source:ZFIN;Acc:ZDB-GENE-130103-5]<|>pep chromosome:GRCz11:7:10527959:10560964:-1 gene:ENSDARG00000104487.3 transcript:ENS…		7	22.887	2.39799e+07	1.44635e+07	1.16589e+07	4.80422e+06	8.4227e+06	8.44373e+06	2.39799e+07	2.13822e+07	10	1.18833	0.0189914
ENSDARP00000017622.6		pep chromosome:GRCz11:24:20325312:20332460:1 gene:ENSDARG00000004687.8 transcript:ENSDART00000007997.8 gene_biotype:protein_coding transcript_biotype:protein_coding gene_symbol:acaa1 description:acetyl-CoA acyltransferase 1 [Source:ZFIN;Acc:ZDB-GENE-040704-48]	zgc:92385	27	43.976	1.47807e+08	1.31419e+08	1.16137e+08	3.66602e+07	7.41118e+07	7.03561e+07	1.47807e+08	1.34204e+08	33	1.18697	0.0110844
ENSDARP00000141011.1		pep chromosome:GRCz11:6:10836147:10863669:-1 gene:ENSDARG00000006639.12 transcript:ENSDART00000164342.3 gene_biotype:protein_coding transcript_biotype:protein_coding gene_symbol:lnpk description:lunapark, ER junction formation factor [Source:NCBI gene;Acc:337509]	lnpb	7	48.55	8.03367e+06	7.33697e+06	6.14468e+06	2.72412e+06	1.9802e+06	5.6975e+06	8.03367e+06	7.49244e+06	6	1.18627	0.0279968
ENSDARP00000099084.3		pep chromosome:GRCz11:12:5530247:5582060:1 gene:ENSDARG00000079166.4 transcript:ENSDART00000114637.4 gene_biotype:protein_coding transcript_biotype:protein_coding gene_symbol:ace description:angiotensin I converting enzyme (peptidyl-dipeptidase A) 1 [Source:ZFIN;Acc:ZDB-GENE-030131-1826]		50	152.685	5.29748e+07	3.31031e+07	2.67291e+07	1.76707e+07	1.20334e+07	1.87865e+07	5.29748e+07	4.7236e+07	65	1.18419	0.0124251
ENSDARP00000017163.6		pep chromosome:GRCz11:13:24380132:24383805:1 gene:ENSDARG00000007892.7 transcript:ENSDART00000022682.7 gene_biotype:protein_coding transcript_biotype:protein_coding gene_symbol:pdcd2 description:programmed cell death 2 [Source:ZFIN;Acc:ZDB-GENE-040426-1236]	zgc:63685	2	40.599	1.6476e+06	1.23012e+06	1.3095e+06	507517	718908	622124	1.6476e+06	1.46911e+06	2	1.1825	0.00276764
ENSDARP00000141730.2		pep chromosome:GRCz11:7:12846497:12869545:-1 gene:ENSDARG00000013360.11 transcript:ENSDART00000163045.2 gene_biotype:protein_coding transcript_biotype:protein_coding gene_symbol:sh3gl3a description:SH3-domain GRB2-like 3a [Source:ZFIN;Acc:ZDB-GENE-070112-242]		1	41.07	321420	282850	307237	88005.6	245447	110909	321420	344297	3	1.18113	0.0259432
ENSDARP00000059917.4		pep chromosome:GRCz11:14:6991219:7014588:1 gene:ENSDARG00000040881.6 transcript:ENSDART00000059918.6 gene_biotype:protein_coding transcript_biotype:protein_coding gene_symbol:hnrnph1 description:heterogeneous nuclear ribonucleoprotein H1 [Source:ZFIN;Acc:ZDB-GENE-040426-1856]	zgc:77712	11	44.393	4.49497e+07	2.53048e+07	2.56255e+07	1.64274e+07	9.88351e+06	1.53982e+07	4.49497e+07	4.00803e+07	18	1.18111	0.0129172
ENSDARP00000100117.2		pep chromosome:GRCz11:10:41549819:41609165:1 gene:ENSDARG00000078258.5 transcript:ENSDART00000114210.5 gene_biotype:protein_coding transcript_biotype:protein_coding gene_symbol:CABZ01049847.1 description:gamma-glutamyltransferase 5b [Source:NCBI gene;Acc:100333757]	ggt5b	12	60.091	1.07547e+07	7.40248e+06	1.14386e+07	4.45104e+06	4.30503e+06	4.09206e+06	1.14386e+07	1.28184e+07	16	1.17925	0.00295737
ENSDARP00000135662.1		pep chromosome:GRCz11:6:25261339:25266058:1 gene:ENSDARG00000101791.2 transcript:ENSDART00000157790.2 gene_biotype:protein_coding transcript_biotype:protein_coding gene_symbol:kyat3 description:kynurenine aminotransferase 3 [Source:NCBI gene;Acc:393315]		5	50.268	5.49749e+06	8.23545e+06	9.16544e+06	3.0019e+06	3.13194e+06	3.80777e+06	9.16544e+06	1.0271e+07	8	1.17831	0.00482975
ENSDARP00000130496.1		pep chromosome:GRCz11:22:18929412:18946453:1 gene:ENSDARG00000019881.11 transcript:ENSDART00000166650.3 gene_biotype:protein_coding transcript_biotype:protein_coding gene_symbol:bsg description:basigin [Source:ZFIN;Acc:ZDB-GENE-030131-9638]	wu:fb26a05	7	43.93	4.06875e+07	4.42082e+07	3.72525e+07	1.61151e+07	1.26983e+07	2.82512e+07	4.42082e+07	4.5145e+07	9	1.17829	0.012203
ENSDARP00000120692.2		pep chromosome:GRCz11:21:37423717:37435162:-1 gene:ENSDARG00000079508.5 transcript:ENSDART00000133585.3 gene_biotype:protein_coding transcript_biotype:protein_coding gene_symbol:fam114a2 description:family with sequence similarity 114 member A2 [Source:ZFIN;Acc:ZDB-GENE-030131-6308]		8	56.916	1.31425e+07	1.31535e+07	1.2326e+07	6.06271e+06	5.18333e+06	5.85925e+06	1.31535e+07	1.38128e+07	8	1.17754	0.00101446
ENSDARP00000134034.1		pep chromosome:GRCz11:5:37837245:37839310:1 gene:ENSDARG00000103498.2 transcript:ENSDART00000171617.2 gene_biotype:protein_coding transcript_biotype:protein_coding gene_symbol:epd description:ependymin [Source:NCBI gene;Acc:30199]	epd	2	24.456	1.77111e+07	1.77698e+07	2.89622e+07	9.49262e+06	1.2569e+07	6.61135e+06	2.89622e+07	3.24558e+07	3	1.17683	0.0130872
ENSDARP00000142227.1		pep chromosome:GRCz11:2:58896983:58902477:-1 gene:ENSDARG00000042056.8 transcript:ENSDART00000172822.2 gene_biotype:protein_coding transcript_biotype:protein_coding gene_symbol:mau2 description:MAU2 sister chromatid cohesion factor [Source:ZFIN;Acc:ZDB-GENE-050522-383]		2	50.582	891832	1.17619e+06	750643	373297	310973	587457	1.17619e+06	1.20112e+06	3	1.17645	0.0105764
ENSDARP00000118955.1		pep chromosome:GRCz11:16:10055492:10071886:-1 gene:ENSDARG00000016481.12 transcript:ENSDART00000136168.3 gene_biotype:protein_coding transcript_biotype:protein_coding gene_symbol:ptpn2a description:protein tyrosine phosphatase non-receptor type 2a [Source:ZFIN;Acc:ZDB-GENE-040426-1196]	PTP-1B	3	45.294	1.44234e+06	1.26547e+06	1.90462e+06	765136	474593	829385	1.90462e+06	2.13437e+06	3	1.17631	0.0083957
ENSDARP00000100307.2		pep chromosome:GRCz11:1:46837849:46875493:-1 gene:ENSDARG00000036549.8 transcript:ENSDART00000115081.4 gene_biotype:protein_coding transcript_biotype:protein_coding gene_symbol:agpat3 description:1-acylglycerol-3-phosphate O-acyltransferase 3 [Source:ZFIN;Acc:ZDB-GENE-040426-2765]	wu:fa16h03	8	43.821	1.00536e+07	1.58936e+07	1.32746e+07	4.58139e+06	5.71403e+06	7.02255e+06	1.58936e+07	1.62304e+07	7	1.17611	0.00557238
ENSDARP00000055061.3_x000D_; ENSDARP00000137870.2		pep chromosome:GRCz11:3:61193890:61205711:-1 gene:ENSDARG00000037789.9 transcript:ENSDART00000055062.5 gene_biotype:protein_coding transcript_biotype:protein_coding gene_symbol:pvalb1 description:parvalbumin 1 [Source:ZFIN;Acc:ZDB-GENE-040625-57]<|>pep chromosome:GRCz11:3:61193892:61203203:-1 gene:ENSDARG00000037789.9 transcript:ENSDART00000171787.2 gene_biotype:protein_coding transcript_biotype:…	zgc:86939	7	11.421	6.77749e+08	9.18433e+08	1.6494e+09	4.52937e+08	5.78941e+08	3.39837e+08	1.6494e+09	1.84835e+09	22	1.17541	0.024031
ENSDARP00000121285.1_x000D_; ENSDARP00000154151.1		pep chromosome:GRCz11:13:22717366:22735547:1 gene:ENSDARG00000038687.9 transcript:ENSDART00000134122.3 gene_biotype:protein_coding transcript_biotype:protein_coding gene_symbol:nfkb2 description:nuclear factor of kappa light polypeptide gene enhancer in B-cells 2 (p49/p100) [Source:ZFIN;Acc:ZDB-GENE-030131-6701]<|>pep chromosome:GRCz11:13:22717939:22735544:1 gene:ENSDARG00000038687.9 transcript:E…	p100	8	98.717	4.49852e+06	3.47614e+06	3.9853e+06	1.66517e+06	1.66052e+06	1.96304e+06	4.49852e+06	4.46602e+06	8	1.17374	0.00161611
ENSDARP00000075601.4		pep chromosome:GRCz11:14:9405099:9420911:-1 gene:ENSDARG00000058302.6 transcript:ENSDART00000081158.5 gene_biotype:protein_coding transcript_biotype:protein_coding gene_symbol:sh3bgrl description:SH3 domain binding glutamate-rich protein like [Source:ZFIN;Acc:ZDB-GENE-040426-1376]		14	12.913	8.17286e+07	1.15991e+08	1.08689e+08	4.08015e+07	3.28609e+07	6.73115e+07	1.15991e+08	1.218e+08	15	1.17103	0.0119283
ENSDARP00000009052.7		pep chromosome:GRCz11:2:6005199:6039757:-1 gene:ENSDARG00000012194.10 transcript:ENSDART00000013079.9 gene_biotype:protein_coding transcript_biotype:protein_coding gene_symbol:scp2a description:sterol carrier protein 2a [Source:ZFIN;Acc:ZDB-GENE-040426-1846]	scp2	26	57.94	1.08909e+08	7.18449e+07	6.25604e+07	2.28973e+07	4.27343e+07	4.38741e+07	1.08909e+08	9.71107e+07	30	1.17041	0.0173276
ENSDARP00000011636.7		pep chromosome:GRCz11:25:8180539:8201983:-1 gene:ENSDARG00000018681.10 transcript:ENSDART00000006579.9 gene_biotype:protein_coding transcript_biotype:protein_coding gene_symbol:saal1 description:serum amyloid A-like 1 [Source:NCBI gene;Acc:393104]	saal1	4	51.172	2.15197e+06	2.5382e+06	1.3349e+06	1.06733e+06	664697	904282	2.5382e+06	2.59199e+06	3	1.16886	0.0119415
ENSDARP00000003276.8		pep chromosome:GRCz11:19:22622355:22664398:-1 gene:ENSDARG00000002549.13 transcript:ENSDART00000023926.11 gene_biotype:protein_coding transcript_biotype:protein_coding gene_symbol:eif3eb description:eukaryotic translation initiation factor 3, subunit E, b [Source:NCBI gene;Acc:561049]	EIF3E	1	52.555	291195	306643	255212	136079	125585	117474	306643	313140	12	1.16826	0.0012518
ENSDARP00000123746.1		pep chromosome:GRCz11:1:52111273:52128425:-1 gene:ENSDARG00000020001.9 transcript:ENSDART00000149939.2 gene_biotype:protein_coding transcript_biotype:protein_coding gene_symbol:rad23aa description:RAD23 homolog A, nucleotide excision repair protein a [Source:ZFIN;Acc:ZDB-GENE-040808-59]		2	39.023	7.71633e+06	7.89384e+06	9.36892e+06	4.04787e+06	3.0212e+06	4.11102e+06	9.36892e+06	1.0499e+07	5	1.16825	0.00231051
ENSDARP00000124433.1		pep chromosome:GRCz11:9:44961138:44983666:-1 gene:ENSDARG00000016939.11 transcript:ENSDART00000149704.2 gene_biotype:protein_coding transcript_biotype:protein_coding gene_symbol:itgb2 description:integrin, beta 2 [Source:ZFIN;Acc:ZDB-GENE-110411-4]		12	84.463	9.40672e+06	9.5169e+06	1.23444e+07	3.78679e+06	6.9797e+06	3.68448e+06	1.23444e+07	1.38334e+07	11	1.16812	0.0104775
ENSDARP00000126702.1		pep chromosome:GRCz11:1:54948059:54958463:1 gene:ENSDARG00000089243.4 transcript:ENSDART00000152528.2 gene_biotype:protein_coding transcript_biotype:protein_coding gene_symbol:r3hcc1l description:R3H domain and coiled-coil containing 1-like [Source:ZFIN;Acc:ZDB-GENE-030131-4156]		7	38.315	1.4637e+07	9.1816e+06	1.21695e+07	6.17027e+06	5.22143e+06	4.47373e+06	1.4637e+07	1.36375e+07	9	1.16808	0.00451935
ENSDARP00000078007.5		pep chromosome:GRCz11:1:55007272:55008882:-1 gene:ENSDARG00000059816.7 transcript:ENSDART00000083572.6 gene_biotype:protein_coding transcript_biotype:protein_coding gene_symbol:zgc:136864 description:zgc:136864 [Source:NCBI gene;Acc:677749]		1	10.457	1.16624e+06	942467	1.00467e+06	413308	621180	380789	1.16624e+06	1.12586e+06	3	1.16589	0.00453742
ENSDARP00000015293.8		pep chromosome:GRCz11:22:38173960:38199988:1 gene:ENSDARG00000010312.10 transcript:ENSDART00000010537.10 gene_biotype:protein_coding transcript_biotype:protein_coding gene_symbol:cp description:ceruloplasmin [Source:ZFIN;Acc:ZDB-GENE-010522-1]		31	124.306	2.5072e+07	3.34031e+07	3.67422e+07	1.13311e+07	1.43154e+07	1.68029e+07	3.67422e+07	4.11742e+07	43	1.16564	0.00442348
ENSDARP00000135286.1		pep chromosome:GRCz11:19:42547699:42551338:-1 gene:ENSDARG00000099200.2 transcript:ENSDART00000162837.2 gene_biotype:protein_coding transcript_biotype:protein_coding gene_symbol:zgc:123103 description:zgc:123103 [Source:ZFIN;Acc:ZDB-GENE-051030-105]		13	39.969	6.05211e+07	8.07985e+07	1.57756e+08	4.10942e+07	3.83237e+07	4.35209e+07	1.57756e+08	1.76786e+08	21	1.16417	0.0210392
ENSDARP00000064973.2_x000D_; ENSDARP00000144140.2		pep chromosome:GRCz11:10:9247593:9269733:-1 gene:ENSDARG00000044254.9 transcript:ENSDART00000064974.3 gene_biotype:protein_coding transcript_biotype:protein_coding gene_symbol:anxa3b description:annexin A3b [Source:ZFIN;Acc:ZDB-GENE-041114-128]<|>pep chromosome:GRCz11:CHR_ALT_CTG10_1_8:9248121:9269220:-1 gene:ENSDARG00000109335.1 transcript:ENSDART00000176645.2 gene_biotype:protein_coding transcr…	zgc:92888	32	37.63	1.97803e+08	2.0904e+08	1.90474e+08	7.95918e+07	1.16544e+08	7.54532e+07	2.0904e+08	2.1347e+08	40	1.16407	0.003222
ENSDARP00000108008.2		pep chromosome:GRCz11:21:43172506:43177239:1 gene:ENSDARG00000091092.4 transcript:ENSDART00000121725.3 gene_biotype:protein_coding transcript_biotype:protein_coding gene_symbol:zcchc10 description:zinc finger, CCHC domain containing 10 [Source:ZFIN;Acc:ZDB-GENE-030131-6172]	wu:fi22e12	2	16.707	4.34701e+06	2.84726e+06	3.60764e+06	2.3393e+06	871365	1.94842e+06	4.34701e+06	4.04281e+06	2	1.16364	0.0313628
ENSDARP00000016467.9		pep chromosome:GRCz11:14:22498757:22523799:1 gene:ENSDARG00000071669.8 transcript:ENSDART00000021657.10 gene_biotype:protein_coding transcript_biotype:protein_coding gene_symbol:smyd5 description:SMYD family member 5 [Source:ZFIN;Acc:ZDB-GENE-040912-39]	smyd5	14	47.145	2.77792e+07	1.81239e+07	1.55742e+07	8.90929e+06	7.93316e+06	9.88279e+06	2.77792e+07	2.47699e+07	15	1.16291	0.00612936
ENSDARP00000102924.3		pep chromosome:GRCz11:3:54776117:54814530:1 gene:ENSDARG00000095312.3 transcript:ENSDART00000115076.4 gene_biotype:protein_coding transcript_biotype:protein_coding gene_symbol:sc:d0202 description:sc:d0202 [Source:ZFIN;Acc:ZDB-GENE-080226-9]		2	36.261	4.76911e+06	5.35366e+06	5.07344e+06	1.9567e+06	2.33053e+06	2.54517e+06	5.35366e+06	5.68543e+06	3	1.16012	0.00154387
ENSDARP00000045037.7		pep chromosome:GRCz11:8:14987006:15078542:1 gene:ENSDARG00000020131.11 transcript:ENSDART00000045038.9 gene_biotype:protein_coding transcript_biotype:protein_coding gene_symbol:fnbp1l description:formin binding protein 1-like [Source:ZFIN;Acc:ZDB-GENE-040801-155]		5	63.648	969230	1.48964e+06	1.63924e+06	682713	330566	941389	1.63924e+06	1.83697e+06	5	1.15923	0.0384883
ENSDARP00000009670.8		pep chromosome:GRCz11:2:13223755:13254821:-1 gene:ENSDARG00000012021.12 transcript:ENSDART00000022621.11 gene_biotype:protein_coding transcript_biotype:protein_coding gene_symbol:kdsr description:3-ketodihydrosphingosine reductase [Source:ZFIN;Acc:ZDB-GENE-040426-853]	fvt1	4	39.703	4.01314e+06	4.05294e+06	2.73833e+06	1.28172e+06	1.25902e+06	2.47761e+06	4.05294e+06	4.13882e+06	4	1.15922	0.0156694
ENSDARP00000055920.5		pep chromosome:GRCz11:16:41984032:41990421:-1 gene:ENSDARG00000040076.8 transcript:ENSDART00000055921.7 gene_biotype:protein_coding transcript_biotype:protein_coding gene_symbol:pycard description:PYD and CARD domain containing [Source:NCBI gene;Acc:57923]		9	22.782	1.91516e+07	2.52268e+07	3.40036e+07	7.37864e+06	1.59309e+07	1.25475e+07	3.40036e+07	3.81053e+07	9	1.15915	0.0203946
ENSDARP00000108724.3		pep chromosome:GRCz11:1:56229674:56266731:1 gene:ENSDARG00000087359.5 transcript:ENSDART00000127714.5 gene_biotype:protein_coding transcript_biotype:protein_coding gene_symbol:c3a.2 description:complement component c3a, duplicate 2 [Source:ZFIN;Acc:ZDB-GENE-990415-36]		42	185.306	1.31963e+07	1.4357e+07	2.04061e+07	6.14998e+06	7.86767e+06	7.17975e+06	2.04061e+07	2.28676e+07	48	1.15874	0.00392076
ENSDARP00000151995.1		pep chromosome:GRCz11:13:49153761:49169545:-1 gene:ENSDARG00000115282.1 transcript:ENSDART00000192076.1 gene_biotype:protein_coding transcript_biotype:protein_coding gene_symbol:tsnax description:translin-associated factor X [Source:ZFIN;Acc:ZDB-GENE-050913-80]		21	31.794	1.92764e+08	1.3437e+08	9.96439e+07	7.04368e+07	6.87929e+07	4.79795e+07	1.92764e+08	1.71882e+08	26	1.15756	0.0110522
ENSDARP00000103341.3		pep chromosome:GRCz11:9:20076556:20372977:-1 gene:ENSDARG00000077002.4 transcript:ENSDART00000113418.4 gene_biotype:protein_coding transcript_biotype:protein_coding gene_symbol:igsf3 description:immunoglobulin superfamily, member 3 [Source:ZFIN;Acc:ZDB-GENE-070912-243]	si:ch211-247j6.1	16	116.877	4.87128e+06	4.24339e+06	3.54998e+06	2.13413e+06	1.22965e+06	2.51933e+06	4.87128e+06	4.34357e+06	15	1.15746	0.0121551
ENSDARP00000138813.1		pep chromosome:GRCz11:10:38168158:38243851:-1 gene:ENSDARG00000012314.11 transcript:ENSDART00000166108.2 gene_biotype:protein_coding transcript_biotype:protein_coding gene_symbol:usp25 description:ubiquitin specific peptidase 25 [Source:ZFIN;Acc:ZDB-GENE-040426-2847]	wu:fi33c05	3	132.706	523485	318468	279968	160611	168231	155995	523485	466776	3	1.15635	0.00698241
ENSDARP00000086491.5		pep chromosome:GRCz11:1:9199031:9227204:1 gene:ENSDARG00000058480.9 transcript:ENSDART00000092058.6 gene_biotype:protein_coding transcript_biotype:protein_coding gene_symbol:chtf18 description:CTF18, chromosome transmission fidelity factor 18 homolog (S. cerevisiae) [Source:ZFIN;Acc:ZDB-GENE-050522-508]	zgc:113153	7	108.607	2.23911e+06	1.9702e+06	1.95757e+06	1.0193e+06	1.32361e+06	578057	2.23911e+06	2.1937e+06	6	1.15633	0.0142697
ENSDARP00000144464.1		pep chromosome:GRCz11:3:3340561:3366590:-1 gene:ENSDARG00000079723.8 transcript:ENSDART00000175329.2 gene_biotype:protein_coding transcript_biotype:protein_coding gene_symbol:si:dkey-46g23.1 description:si:dkey-46g23.1 [Source:ZFIN;Acc:ZDB-GENE-070705-475]	si:dkey-46g23.1	2	155.792	144850	121845	150206	47278.6	85171.9	59527.1	150206	168324	2	1.15574	0.00618424
ENSDARP00000120267.1_x000D_; ENSDARP00000148268.1		pep chromosome:GRCz11:24:26948712:26995164:-1 gene:ENSDARG00000062137.7 transcript:ENSDART00000142864.2 gene_biotype:protein_coding transcript_biotype:protein_coding gene_symbol:stag1b description:stromal antigen 1b [Source:ZFIN;Acc:ZDB-GENE-030131-1393]<|>pep chromosome:GRCz11:24:26949664:26981848:-1 gene:ENSDARG00000062137.7 transcript:ENSDART00000183198.1 gene_biotype:protein_coding transcript…		12	143.703	3.06597e+06	4.09908e+06	2.69352e+06	1.13698e+06	1.49416e+06	1.80547e+06	4.09908e+06	4.18594e+06	13	1.15474	0.00619496
ENSDARP00000100661.3		pep chromosome:GRCz11:13:36569198:36581875:-1 gene:ENSDARG00000077850.5 transcript:ENSDART00000113204.4 gene_biotype:protein_coding transcript_biotype:protein_coding gene_symbol:lgals3a description:lectin, galactoside binding soluble 3a [Source:ZFIN;Acc:ZDB-GENE-030131-7667]		7	33.56	3.61218e+07	3.43752e+07	3.05438e+07	1.44674e+07	1.22142e+07	1.94733e+07	3.61218e+07	3.51036e+07	8	1.15408	0.00364544
ENSDARP00000096384.5		pep chromosome:GRCz11:22:22977813:23006842:-1 gene:ENSDARG00000071437.6 transcript:ENSDART00000105607.5 gene_biotype:protein_coding transcript_biotype:protein_coding gene_symbol:ptprc description:protein tyrosine phosphatase receptor type C [Source:ZFIN;Acc:ZDB-GENE-050208-585]		13	129.215	4.28472e+06	4.11066e+06	3.4169e+06	1.63671e+06	2.08658e+06	1.60505e+06	4.28472e+06	4.19776e+06	12	1.15224	0.00222007
ENSDARP00000072210.3_x000D_; ENSDARP00000113068.1		pep chromosome:GRCz11:1:34695373:34706763:1 gene:ENSDARG00000069910.6 transcript:ENSDART00000077744.5 gene_biotype:protein_coding transcript_biotype:protein_coding gene_symbol:gtf2f2a description:general transcription factor IIF, polypeptide 2a [Source:ZFIN;Acc:ZDB-GENE-040625-131]<|>pep chromosome:GRCz11:1:34695389:34706679:1 gene:ENSDARG00000069910.6 transcript:ENSDART00000135528.3 gene_biotype…	MGC174761	16	28.551	3.61444e+07	2.93167e+07	3.1345e+07	1.51174e+07	1.64807e+07	1.21469e+07	3.61444e+07	3.51259e+07	14	1.15205	0.00223508
ENSDARP00000154318.1		pep chromosome:GRCz11:CHR_ALT_CTG22_2_1:16097908:16113389:1 gene:ENSDARG00000115537.1 transcript:ENSDART00000192723.1 gene_biotype:protein_coding transcript_biotype:protein_coding gene_symbol:dph5 description:diphthamide biosynthesis 5 [Source:ZFIN;Acc:ZDB-GENE-041114-85]		1	30.087	419303	301961	132947	106829	125585	114609	419303	373880	4	1.15084	0.0380865
ENSDARP00000156353.1		pep chromosome:GRCz11:10:1434956:1523253:-1 gene:ENSDARG00000109022.2 transcript:ENSDART00000179510.2 gene_biotype:protein_coding transcript_biotype:protein_coding gene_symbol:WDR70 description:WD repeat domain 70 [Source:NCBI gene;Acc:101884837]		12	67.417	1.30644e+07	8.14795e+06	1.08326e+07	5.70319e+06	3.35338e+06	5.5171e+06	1.30644e+07	1.21393e+07	14	1.15	0.0103199
ENSDARP00000150561.1_x000D_; ENSDARP00000156709.1_x000D_; ENSDARP00000080171.5		pep chromosome:GRCz11:CHR_ALT_CTG3_1_19:30968922:30974042:1 gene:ENSDARG00000111534.1 transcript:ENSDART00000187868.1 gene_biotype:protein_coding transcript_biotype:protein_coding gene_symbol:prf1.9 description:perforin 1.9 [Source:ZFIN;Acc:ZDB-GENE-131127-344]<|>pep chromosome:GRCz11:3:30968176:30975502:1 gene:ENSDARG00000060662.6 transcript:ENSDART00000186266.1 gene_biotype:protein_coding trans…	si:dkeyp-71f10.4	3	65.123	1.01278e+06	390038	695262	255180	341158	288875	1.01278e+06	903062	4	1.14967	0.0230249
ENSDARP00000081987.4		pep chromosome:GRCz11:13:25549425:25566308:1 gene:ENSDARG00000061413.7 transcript:ENSDART00000087553.5 gene_biotype:protein_coding transcript_biotype:protein_coding gene_symbol:sec23ip description:SEC23 interacting protein [Source:ZFIN;Acc:ZDB-GENE-030131-5259]		12	109.263	6.78586e+06	7.50912e+06	7.68739e+06	3.08801e+06	1.89234e+06	6.13833e+06	7.68739e+06	8.61467e+06	12	1.14966	0.0377983
ENSDARP00000135895.1		pep chromosome:GRCz11:6:13108340:13114844:-1 gene:ENSDARG00000104367.3 transcript:ENSDART00000165375.3 gene_biotype:protein_coding transcript_biotype:protein_coding gene_symbol:casp20 description:caspase 20, apoptosis-related cysteine peptidase [Source:ZFIN;Acc:ZDB-GENE-081022-114]	zgc:194469	2	38.819	3.07647e+06	4.47505e+06	4.36503e+06	1.87739e+06	1.43628e+06	2.04858e+06	4.47505e+06	4.89156e+06	2	1.14783	0.00472265
ENSDARP00000106947.2		pep chromosome:GRCz11:3:29510843:29543269:1 gene:ENSDARG00000038010.8 transcript:ENSDART00000123619.4 gene_biotype:protein_coding transcript_biotype:protein_coding gene_symbol:rac2 description:Rac family small GTPase 2 [Source:ZFIN;Acc:ZDB-GENE-040625-27]		2	24.633	9.65703e+06	1.01169e+07	1.32409e+07	4.47336e+06	6.9464e+06	3.82924e+06	1.32409e+07	1.48381e+07	10	1.14751	0.00845408
ENSDARP00000055955.5		pep chromosome:GRCz11:7:57108823:57134010:1 gene:ENSDARG00000038359.9 transcript:ENSDART00000055956.8 gene_biotype:protein_coding transcript_biotype:protein_coding gene_symbol:enosf1 description:enolase superfamily member 1 [Source:ZFIN;Acc:ZDB-GENE-060929-780]	im:6897724	11	49.442	1.36836e+07	2.17185e+07	1.71405e+07	5.46056e+06	8.68377e+06	9.88649e+06	2.17185e+07	2.21787e+07	12	1.14724	0.0110141
ENSDARP00000128570.1		pep chromosome:GRCz11:6:12593986:12788539:-1 gene:ENSDARG00000016311.11 transcript:ENSDART00000156415.3 gene_biotype:protein_coding transcript_biotype:protein_coding gene_symbol:dock9b description:dedicator of cytokinesis 9b [Source:ZFIN;Acc:ZDB-GENE-090916-2]		6	235.608	380225	430706	531571	220538	154276	236481	531571	595691	6	1.14518	0.00499024
ENSDARP00000086825.5		pep chromosome:GRCz11:3:3641429:3670604:1 gene:ENSDARG00000063313.7 transcript:ENSDART00000092393.6 gene_biotype:protein_coding transcript_biotype:protein_coding gene_symbol:plbd1 description:phospholipase B domain containing 1 [Source:ZFIN;Acc:ZDB-GENE-050411-22]		5	60.364	3.69954e+06	5.27952e+06	4.69868e+06	1.96015e+06	1.25278e+06	3.46123e+06	5.27952e+06	5.39139e+06	5	1.14421	0.0291295
ENSDARP00000115912.1_x000D_; ENSDARP00000149078.1		pep chromosome:GRCz11:13:18659325:18669575:1 gene:ENSDARG00000057378.7 transcript:ENSDART00000147905.3 gene_biotype:protein_coding transcript_biotype:protein_coding gene_symbol:selenou1a description:Danio rerio selenoprotein U 1a (selenou1a), transcript variant 2, mRNA. [Source:RefSeq mRNA;Acc:NM_001354552]<|>pep chromosome:GRCz11:13:18659346:18669575:1 gene:ENSDARG00000057378.7 transcript:ENSDAR…		8	22.989	1.62897e+07	2.74223e+07	1.95482e+07	5.66978e+06	1.5656e+07	9.1209e+06	2.74223e+07	2.80034e+07	10	1.14367	0.0345394
ENSDARP00000121587.1		pep chromosome:GRCz11:20:6590220:6666641:1 gene:ENSDARG00000031911.7 transcript:ENSDART00000136567.3 gene_biotype:protein_coding transcript_biotype:protein_coding gene_symbol:tns3.2 description:tensin 3, tandem duplicate 2 [Source:ZFIN;Acc:ZDB-GENE-081031-95]		9	93.204	3.56348e+06	2.50441e+06	2.97918e+06	1.29334e+06	1.18127e+06	1.61464e+06	3.56348e+06	3.33854e+06	8	1.14334	0.00344044
ENSDARP00000124430.1		pep chromosome:GRCz11:14:38891722:38929885:-1 gene:ENSDARG00000004433.11 transcript:ENSDART00000148737.3 gene_biotype:protein_coding transcript_biotype:protein_coding gene_symbol:btk description:Bruton agammaglobulinemia tyrosine kinase [Source:ZFIN;Acc:ZDB-GENE-070531-1]		3	73.778	1.38407e+06	1.46766e+06	1.58892e+06	607523	736320	669686	1.58892e+06	1.78058e+06	4	1.14317	0.00139408
ENSDARP00000155360.1_x000D_; ENSDARP00000014010.6_x000D_; ENSDARP00000145458.1		pep chromosome:GRCz11:CHR_ALT_CTG14_2_6:33881858:33890490:1 gene:ENSDARG00000110125.1 transcript:ENSDART00000183508.1 gene_biotype:protein_coding transcript_biotype:protein_coding gene_symbol:clic2 description:chloride intracellular channel 2 [Source:ZFIN;Acc:ZDB-GENE-040718-299]<|>pep chromosome:GRCz11:14:33882973:33892311:1 gene:ENSDARG00000010625.8 transcript:ENSDART00000019396.8 gene_biotype:…		14	27.599	2.89389e+07	2.82543e+07	2.54602e+07	1.01369e+07	1.51646e+07	1.25884e+07	2.89389e+07	2.8853e+07	17	1.14243	0.00279617
ENSDARP00000016261.6		pep chromosome:GRCz11:24:32176155:32192681:1 gene:ENSDARG00000010008.8 transcript:ENSDART00000003745.8 gene_biotype:protein_coding transcript_biotype:protein_coding gene_symbol:vim description:vimentin [Source:ZFIN;Acc:ZDB-GENE-011212-3]		14	52.505	1.06677e+07	1.66664e+07	1.88072e+07	5.21694e+06	1.07005e+07	5.56813e+06	1.88072e+07	2.10758e+07	27	1.14242	0.0228984
ENSDARP00000058585.5		pep chromosome:GRCz11:16:41015163:41030634:1 gene:ENSDARG00000070108.6 transcript:ENSDART00000058586.7 gene_biotype:protein_coding transcript_biotype:protein_coding gene_symbol:dek description:DEK proto-oncogene [Source:ZFIN;Acc:ZDB-GENE-060512-191]	wu:fb82g12	8	50.083	1.51352e+07	1.80547e+07	1.81608e+07	6.75432e+06	8.83473e+06	7.74914e+06	1.81608e+07	2.03515e+07	9	1.14129	0.00200178
ENSDARP00000064859.5		pep chromosome:GRCz11:11:10909183:10960394:1 gene:ENSDARG00000074023.4 transcript:ENSDART00000064860.7 gene_biotype:protein_coding transcript_biotype:protein_coding gene_symbol:rbms1a description:RNA binding motif, single stranded interacting protein 1a [Source:ZFIN;Acc:ZDB-GENE-030131-4967]		1	43.168	818935	591001	811974	381261	413483	232432	818935	909918	2	1.14098	0.00937444
ENSDARP00000147900.1_x000D_; ENSDARP00000092236.4		pep chromosome:GRCz11:CHR_ALT_CTG21_1_10:19329078:19330255:-1 gene:ENSDARG00000114200.1 transcript:ENSDART00000181161.1 gene_biotype:protein_coding transcript_biotype:protein_coding gene_symbol:mrps18c description:mitochondrial ribosomal protein S18C [Source:ZFIN;Acc:ZDB-GENE-060503-609]<|>pep chromosome:GRCz11:21:19328847:19330333:-1 gene:ENSDARG00000069624.5 transcript:ENSDART00000101462.5 gene…		3	15.163	9.70544e+06	9.55398e+06	7.77227e+06	4.85122e+06	2.65116e+06	5.22616e+06	9.70544e+06	9.75642e+06	3	1.14084	0.0116228
ENSDARP00000112208.1_x000D_; ENSDARP00000156504.1		pep chromosome:GRCz11:14:1170968:1178359:1 gene:ENSDARG00000089368.4 transcript:ENSDART00000125203.3 gene_biotype:protein_coding transcript_biotype:protein_coding gene_symbol:hopx description:HOP homeobox [Source:NCBI gene;Acc:386589]<|>pep chromosome:GRCz11:14:1170981:1177892:1 gene:ENSDARG00000089368.4 transcript:ENSDART00000193575.1 gene_biotype:protein_coding transcript_biotype:protein_coding…	hopx	5	8.513	4.37889e+07	5.25711e+07	4.58928e+07	1.24261e+07	3.16034e+07	2.51504e+07	5.25711e+07	5.36851e+07	5	1.13969	0.0229474
ENSDARP00000128424.4		pep chromosome:GRCz11:5:67250959:67267678:-1 gene:ENSDARG00000034982.10 transcript:ENSDART00000156795.4 gene_biotype:protein_coding transcript_biotype:protein_coding gene_symbol:zcchc8 description:zinc finger, CCHC domain containing 8 [Source:ZFIN;Acc:ZDB-GENE-060526-6]		6	76.918	3.00466e+06	3.16795e+06	2.88942e+06	1.29731e+06	1.05035e+06	1.89428e+06	3.16795e+06	3.23796e+06	7	1.13783	0.00592636
ENSDARP00000112736.1		pep chromosome:GRCz11:3:15708419:15734530:-1 gene:ENSDARG00000021242.12 transcript:ENSDART00000141142.2 gene_biotype:protein_coding transcript_biotype:protein_coding gene_symbol:mvp description:major vault protein [Source:NCBI gene;Acc:373081]	cb771	61	97.252	1.20402e+08	1.11429e+08	1.54448e+08	3.87128e+07	8.49917e+07	5.9109e+07	1.54448e+08	1.73079e+08	97	1.13779	0.0151586
ENSDARP00000116750.2		pep chromosome:GRCz11:5:49744713:49751549:1 gene:ENSDARG00000052695.6 transcript:ENSDART00000133384.3 gene_biotype:protein_coding transcript_biotype:protein_coding gene_symbol:nr2f1a description:nuclear receptor subfamily 2, group F, member 1a [Source:NCBI gene;Acc:30418]	LOC113049288; nr2f1; nr2f1a	1	45.453	359647	477026	290088	163495	143934	198507	477026	487134	2	1.13776	0.00569639
ENSDARP00000127618.1		pep chromosome:GRCz11:25:4954220:4959565:1 gene:ENSDARG00000097889.2 transcript:ENSDART00000156034.2 gene_biotype:protein_coding transcript_biotype:protein_coding gene_symbol:si:ch73-265h17.2 description:si:ch73-265h17.2 [Source:ZFIN;Acc:ZDB-GENE-131120-39]		6	68.391	9.87992e+06	7.70391e+06	7.6048e+06	3.0187e+06	5.47142e+06	3.30041e+06	9.87992e+06	8.80963e+06	10	1.13617	0.00886412
ENSDARP00000046980.4		pep chromosome:GRCz11:13:25762908:25774183:-1 gene:ENSDARG00000019845.9 transcript:ENSDART00000046981.6 gene_biotype:protein_coding transcript_biotype:protein_coding gene_symbol:pdlim1 description:PDZ and LIM domain 1 (elfin) [Source:ZFIN;Acc:ZDB-GENE-030131-5227]		14	35.166	4.65922e+07	5.03589e+07	6.44732e+07	2.23968e+07	3.6163e+07	1.76467e+07	6.44732e+07	7.22502e+07	17	1.13461	0.0128292
ENSDARP00000134467.1_x000D_; ENSDARP00000153812.1		pep chromosome:GRCz11:24:1163067:1341543:-1 gene:ENSDARG00000102153.3 transcript:ENSDART00000169341.3 gene_biotype:protein_coding transcript_biotype:protein_coding gene_symbol:nrp1a description:neuropilin 1a [Source:NCBI gene;Acc:353246]<|>pep chromosome:GRCz11:24:1163067:1356668:-1 gene:ENSDARG00000102153.3 transcript:ENSDART00000188935.1 gene_biotype:protein_coding transcript_biotype:protein_co…	np-1	6	102.818	738941	1.71497e+06	1.57104e+06	386352	536555	908215	1.71497e+06	1.76054e+06	7	1.13418	0.0472478
ENSDARP00000022543.8		pep chromosome:GRCz11:20:18775806:18794789:-1 gene:ENSDARG00000013705.10 transcript:ENSDART00000003834.10 gene_biotype:protein_coding transcript_biotype:protein_coding gene_symbol:ccm2 description:CCM2 scaffold protein [Source:NCBI gene;Acc:436586]	ccm2	2	49.796	387143	512339	376462	211632	291555	114609	512339	523195	2	1.13347	0.0246263
ENSDARP00000147866.1		pep chromosome:GRCz11:3:24062748:24070047:1 gene:ENSDARG00000004189.10 transcript:ENSDART00000188574.1 gene_biotype:protein_coding transcript_biotype:protein_coding gene_symbol:cbx1a description:chromobox homolog 1a (HP1 beta homolog Drosophila) [Source:ZFIN;Acc:ZDB-GENE-030131-4945]		11	24.019	1.10184e+08	1.0033e+08	1.23847e+08	5.60766e+07	3.58573e+07	6.45265e+07	1.23847e+08	1.38787e+08	14	1.13315	0.0072018
ENSDARP00000049166.3		pep chromosome:GRCz11:12:13319132:13331980:1 gene:ENSDARG00000033144.4 transcript:ENSDART00000049167.4 gene_biotype:protein_coding transcript_biotype:protein_coding gene_symbol:psme2 description:proteasome activator subunit 2 [Source:ZFIN;Acc:ZDB-GENE-991110-16]	unp309	18	27.701	3.40849e+08	3.31634e+08	3.50043e+08	1.34217e+08	2.03846e+08	1.37451e+08	3.50043e+08	3.92266e+08	28	1.13176	0.00355038
ENSDARP00000071871.4		pep chromosome:GRCz11:10:35275965:35312885:1 gene:ENSDARG00000055092.6 transcript:ENSDART00000077404.5 gene_biotype:protein_coding transcript_biotype:protein_coding gene_symbol:pora description:P450 (cytochrome) oxidoreductase a [Source:ZFIN;Acc:ZDB-GENE-050809-121]		13	76.957	4.80714e+06	7.3435e+06	6.40509e+06	2.11866e+06	3.29571e+06	3.0973e+06	7.3435e+06	7.49911e+06	16	1.12871	0.00722157
ENSDARP00000152959.1		pep chromosome:GRCz11:7:27021368:27038532:-1 gene:ENSDARG00000036299.7 transcript:ENSDART00000191382.1 gene_biotype:protein_coding transcript_biotype:protein_coding gene_symbol:nucb2a description:nucleobindin 2a [Source:ZFIN;Acc:ZDB-GENE-030826-14]		11	59.474	6.73693e+06	6.63654e+06	8.06413e+06	3.05734e+06	3.98336e+06	2.83332e+06	8.06413e+06	9.03686e+06	13	1.12843	0.00289121
ENSDARP00000143464.1		pep chromosome:GRCz11:22:29087308:29130549:1 gene:ENSDARG00000060921.9 transcript:ENSDART00000178615.2 gene_biotype:protein_coding transcript_biotype:protein_coding gene_symbol:pla2g6 description:phospholipase A2, group VI (cytosolic, calcium-independent) [Source:ZFIN;Acc:ZDB-GENE-040426-2079]		2	87.61	339429	331467	453318	164991	154775	191248	453318	508000	2	1.12816	0.00280812
ENSDARP00000142933.1		pep chromosome:GRCz11:7:828289:847274:1 gene:ENSDARG00000067794.6 transcript:ENSDART00000173796.2 gene_biotype:protein_coding transcript_biotype:protein_coding gene_symbol:cabz01076234.2 description:cabz01076234.2 [Source:ZFIN;Acc:ZDB-GENE-160727-2]		2	56.847	4.29412e+06	4.70492e+06	3.48487e+06	1.94456e+06	1.43806e+06	2.41822e+06	4.70492e+06	4.80462e+06	3	1.12671	0.00624226
ENSDARP00000112231.2		pep chromosome:GRCz11:9:15362300:15424639:-1 gene:ENSDARG00000019815.11 transcript:ENSDART00000124346.4 gene_biotype:protein_coding transcript_biotype:protein_coding gene_symbol:fn1a description:fibronectin 1a [Source:ZFIN;Acc:ZDB-GENE-000426-1]	Fn	1	271.789	56928.7	129707	117831	36242.9	44912.7	51347.9	129707	132455	26	1.12662	0.0223176
ENSDARP00000156626.1_x000D_; ENSDARP00000150629.1		pep chromosome:GRCz11:5:25762271:25814650:1 gene:ENSDARG00000061600.8 transcript:ENSDART00000181323.1 gene_biotype:protein_coding transcript_biotype:protein_coding gene_symbol:cemip2 description:cell migration inducing hyaluronidase 2 [Source:NCBI gene;Acc:566851]<|>pep chromosome:GRCz11:5:25760112:25814650:1 gene:ENSDARG00000061600.8 transcript:ENSDART00000182046.1 gene_biotype:protein_coding tr…		18	156.35	5.52826e+06	4.31627e+06	5.18398e+06	2.32364e+06	2.12238e+06	2.41339e+06	5.52826e+06	5.80929e+06	18	1.12585	0.00179161
ENSDARP00000141751.1_x000D_; ENSDARP00000152963.1		pep chromosome:GRCz11:12:23175962:23365737:-1 gene:ENSDARG00000102470.3 transcript:ENSDART00000170376.3 gene_biotype:protein_coding transcript_biotype:protein_coding gene_symbol:mpp7a description:membrane protein, palmitoylated 7a (MAGUK p55 subfamily member 7) [Source:NCBI gene;Acc:30166]<|>pep chromosome:GRCz11:12:23175963:23320266:-1 gene:ENSDARG00000102470.3 transcript:ENSDART00000181711.1 ge…	mpp7	6	65.152	906566	814476	876453	576395	389029	278098	906566	982175	3	1.12515	0.0104296
ENSDARP00000107896.2		pep chromosome:GRCz11:10:25697636:25716953:-1 gene:ENSDARG00000077093.6 transcript:ENSDART00000125665.4 gene_biotype:protein_coding transcript_biotype:protein_coding gene_symbol:scaf4a description:SR-related CTD-associated factor 4a [Source:ZFIN;Acc:ZDB-GENE-030131-9003]		8	118.631	3.93847e+06	4.88575e+06	4.31313e+06	1.65421e+06	1.82419e+06	2.66071e+06	4.88575e+06	4.98928e+06	7	1.12325	0.00498816
ENSDARP00000052682.5		pep chromosome:GRCz11:1:56274613:56320569:1 gene:ENSDARG00000052207.7 transcript:ENSDART00000052683.7 gene_biotype:protein_coding transcript_biotype:protein_coding gene_symbol:c3a.3 description:complement component c3a, duplicate 3 [Source:ZFIN;Acc:ZDB-GENE-990415-37]	C3-3	11	184.573	1.65524e+06	1.18206e+06	1.64494e+06	615623	796217	636245	1.65524e+06	1.84336e+06	39	1.12246	0.00375617
ENSDARP00000102707.3		pep chromosome:GRCz11:1:45332641:45341851:-1 gene:ENSDARG00000025518.11 transcript:ENSDART00000110390.5 gene_biotype:protein_coding transcript_biotype:protein_coding gene_symbol:zgc:101679 description:zgc:101679 [Source:ZFIN;Acc:ZDB-GENE-041010-181]	si:ch211-243a20.2	2	35.639	1.12893e+06	1.55172e+06	1.02851e+06	499794	375873	929957	1.55172e+06	1.5846e+06	2	1.12214	0.0266352
ENSDARP00000153435.1_x000D_; ENSDARP00000121375.1		pep chromosome:GRCz11:24:3348440:3426620:-1 gene:ENSDARG00000075369.5 transcript:ENSDART00000184346.1 gene_biotype:protein_coding transcript_biotype:protein_coding gene_symbol:nck1b description:NCK adaptor protein 1b [Source:ZFIN;Acc:ZDB-GENE-090317-1]<|>pep chromosome:GRCz11:24:3347510:3407507:-1 gene:ENSDARG00000075369.5 transcript:ENSDART00000132648.3 gene_biotype:protein_coding transcript_bio…		6	43.015	1.93287e+06	1.72448e+06	3.0226e+06	1.01636e+06	622898	1.55979e+06	3.0226e+06	3.3872e+06	5	1.11695	0.032961
ENSDARP00000099633.1_x000D_; ENSDARP00000126885.1		pep chromosome:GRCz11:12:4580372:4593610:-1 gene:ENSDARG00000076251.6 transcript:ENSDART00000110104.2 gene_biotype:protein_coding transcript_biotype:protein_coding gene_symbol:irf3 description:interferon regulatory factor 3 [Source:ZFIN;Acc:ZDB-GENE-071120-7]<|>pep chromosome:GRCz11:12:4580372:4598237:-1 gene:ENSDARG00000076251.6 transcript:ENSDART00000152489.3 gene_biotype:protein_coding transcr…		10	47.823	4.26365e+06	5.33975e+06	5.37256e+06	2.02318e+06	2.3037e+06	2.57256e+06	5.37256e+06	6.02063e+06	9	1.1169	0.00239417
ENSDARP00000127435.1		pep chromosome:GRCz11:12:30109698:30220346:1 gene:ENSDARG00000045064.10 transcript:ENSDART00000153025.3 gene_biotype:protein_coding transcript_biotype:protein_coding gene_symbol:ablim1b description:actin binding LIM protein 1b [Source:ZFIN;Acc:ZDB-GENE-050327-91]		4	84.945	559755	674045	753289	261994	424196	250842	753289	844154	3	1.1166	0.00792368
ENSDARP00000067603.5		pep chromosome:GRCz11:11:42494531:42502940:1 gene:ENSDARG00000045989.5 transcript:ENSDART00000067604.6 gene_biotype:protein_coding transcript_biotype:protein_coding gene_symbol:arf4a description:ADP-ribosylation factor 4a [Source:ZFIN;Acc:ZDB-GENE-040801-109]	zgc:101030	4	20.465	2.67243e+07	3.93812e+07	2.37779e+07	9.74527e+06	1.37721e+07	1.82922e+07	3.93812e+07	4.02157e+07	12	1.11651	0.0145868
ENSDARP00000129999.2		pep chromosome:GRCz11:15:47454441:47479119:-1 gene:ENSDARG00000104222.2 transcript:ENSDART00000164957.2 gene_biotype:protein_coding transcript_biotype:protein_coding gene_symbol:inppl1a description:inositol polyphosphate phosphatase-like 1a [Source:NCBI gene;Acc:325179]		2	111.492	155084	175988	207104	82420.5	127194	52952.3	207104	232085	2	1.116	0.0202891
ENSDARP00000133225.1		pep chromosome:GRCz11:5:66433287:66512308:1 gene:ENSDARG00000101670.2 transcript:ENSDART00000170757.2 gene_biotype:protein_coding transcript_biotype:protein_coding gene_symbol:kntc1 description:kinetochore associated 1 [Source:ZFIN;Acc:ZDB-GENE-050208-92]		11	258.664	1.00708e+06	1.1323e+06	869497	340961	488980	584278	1.1323e+06	1.1563e+06	11	1.11581	0.00662454
ENSDARP00000074985.6		pep chromosome:GRCz11:4:12819272:12862087:-1 gene:ENSDARG00000069912.7 transcript:ENSDART00000080536.7 gene_biotype:protein_coding transcript_biotype:protein_coding gene_symbol:hmga2 description:high mobility group AT-hook 2 [Source:ZFIN;Acc:ZDB-GENE-030131-3148]	wu:fc27f12	2	12.177	1.55208e+07	1.36263e+07	1.75535e+07	7.1907e+06	9.82392e+06	5.18635e+06	1.75535e+07	1.96709e+07	2	1.11366	0.00904581
ENSDARP00000088456.4		pep chromosome:GRCz11:5:36666715:36675023:1 gene:ENSDARG00000053716.6 transcript:ENSDART00000097686.5 gene_biotype:protein_coding transcript_biotype:protein_coding gene_symbol:zgc:153990 description:zgc:153990 [Source:ZFIN;Acc:ZDB-GENE-061013-144]		1	38.232	1.39992e+06	1.95012e+06	1.81421e+06	430856	991885	1.14502e+06	1.95012e+06	2.03304e+06	2	1.11312	0.0349899
ENSDARP00000072687.5		pep chromosome:GRCz11:22:24751101:24757785:-1 gene:ENSDARG00000092126.4 transcript:ENSDART00000078225.7 gene_biotype:protein_coding transcript_biotype:protein_coding gene_symbol:vtg5 description:vitellogenin 5 [Source:ZFIN;Acc:ZDB-GENE-001201-4]		6	149.279	3.21045e+06	3.43953e+06	2.75252e+06	1.35375e+06	1.30631e+06	1.7004e+06	3.43953e+06	3.51242e+06	45	1.11247	0.00253121
ENSDARP00000030104.5		pep chromosome:GRCz11:25:3708087:3745393:-1 gene:ENSDARG00000028539.6 transcript:ENSDART00000037973.6 gene_biotype:protein_coding transcript_biotype:protein_coding gene_symbol:morc2 description:MORC family CW-type zinc finger 2 [Source:ZFIN;Acc:ZDB-GENE-040822-40]	fa19f10	27	116.899	1.66872e+07	1.25924e+07	1.15463e+07	5.89657e+06	7.46962e+06	5.47104e+06	1.66872e+07	1.48795e+07	23	1.1106	0.00443219
ENSDARP00000138949.1		pep chromosome:GRCz11:7:39706004:39707161:1 gene:ENSDARG00000105263.2 transcript:ENSDART00000161856.2 gene_biotype:protein_coding transcript_biotype:protein_coding gene_symbol:ccl36.1 description:chemokine (C-C motif) ligand 36, duplicate 1 [Source:ZFIN;Acc:ZDB-GENE-140718-2]		2	10.561	4.85974e+07	3.89259e+07	3.70725e+07	2.85738e+07	1.58673e+07	1.53773e+07	4.85974e+07	4.33329e+07	3	1.11014	0.0118049
ENSDARP00000074016.4		pep chromosome:GRCz11:17:23619924:23631400:-1 gene:ENSDARG00000043586.7 transcript:ENSDART00000079563.6 gene_biotype:protein_coding transcript_biotype:protein_coding gene_symbol:fas description:Fas cell surface death receptor [Source:ZFIN;Acc:ZDB-GENE-061019-2]		4	33.161	2.82146e+06	3.46543e+06	2.90395e+06	1.39155e+06	1.47146e+06	1.37873e+06	3.46543e+06	3.53886e+06	3	1.11007	0.00161289
ENSDARP00000153115.1		pep chromosome:GRCz11:25:33063762:33151690:1 gene:ENSDARG00000110973.1 transcript:ENSDART00000189974.1 gene_biotype:protein_coding transcript_biotype:protein_coding gene_symbol:tln2b description:talin 2b [Source:ZFIN;Acc:ZDB-GENE-130325-1]		22	162.159	2.59188e+06	3.02099e+06	3.50595e+06	1.27028e+06	1.39253e+06	1.5478e+06	3.50595e+06	3.92885e+06	31	1.10858	0.00252961
ENSDARP00000118376.1		pep chromosome:GRCz11:2:37836821:37846849:1 gene:ENSDARG00000079202.5 transcript:ENSDART00000143203.3 gene_biotype:protein_coding transcript_biotype:protein_coding gene_symbol:parp2 description:poly (ADP-ribose) polymerase 2 [Source:ZFIN;Acc:ZDB-GENE-031113-6]	parp2	19	73.082	8.30312e+06	7.45221e+06	7.46923e+06	3.3411e+06	3.98883e+06	3.46284e+06	8.30312e+06	8.3702e+06	18	1.10801	0.00158565
ENSDARP00000056685.7		pep chromosome:GRCz11:2:31515853:31540922:-1 gene:ENSDARG00000038822.8 transcript:ENSDART00000056686.7 gene_biotype:protein_coding transcript_biotype:protein_coding gene_symbol:mrc1b description:mannose receptor, C type 1b [Source:ZFIN;Acc:ZDB-GENE-070705-13]		9	163.257	1.28241e+06	1.31463e+06	1.31073e+06	539969	1.10384e+06	370464	1.31463e+06	1.46883e+06	8	1.10767	0.0354309
ENSDARP00000138037.1		pep chromosome:GRCz11:14:52481288:52517786:1 gene:ENSDARG00000098822.2 transcript:ENSDART00000169164.2 gene_biotype:protein_coding transcript_biotype:protein_coding gene_symbol:tcerg1a description:transcription elongation regulator 1a (CA150) [Source:ZFIN;Acc:ZDB-GENE-030131-1791]		4	118.922	1.75857e+06	1.73472e+06	1.97291e+06	862589	1.0685e+06	652833	1.97291e+06	2.21089e+06	8	1.10744	0.00468065
ENSDARP00000053793.3		pep chromosome:GRCz11:21:26709801:26715270:-1 gene:ENSDARG00000037009.4 transcript:ENSDART00000053794.4 gene_biotype:protein_coding transcript_biotype:protein_coding gene_symbol:banf1 description:barrier to autointegration factor 1 [Source:NCBI gene;Acc:334717]	banf1; LOC107700020	9	10.221	1.91488e+08	2.49782e+08	2.3658e+08	8.87157e+07	9.76083e+07	1.30805e+08	2.49782e+08	2.65118e+08	15	1.10683	0.00430314
ENSDARP00000148652.1		pep chromosome:GRCz11:9:1039215:1135542:1 gene:ENSDARG00000114086.1 transcript:ENSDART00000192186.1 gene_biotype:protein_coding transcript_biotype:protein_coding gene_symbol:DOCK9 description:zmp:0000001200 [Source:NCBI gene;Acc:566175]		3	226.349	76283.9	141911	119691	47063.3	68740.3	40091.5	141911	144918	4	1.10683	0.016454
ENSDARP00000100846.2		pep chromosome:GRCz11:3:18062871:18080924:1 gene:ENSDARG00000076490.4 transcript:ENSDART00000112384.4 gene_biotype:protein_coding transcript_biotype:protein_coding gene_symbol:ankrd40 description:ankyrin repeat domain 40 [Source:ZFIN;Acc:ZDB-GENE-120612-2]		3	43.877	3.33087e+06	2.68026e+06	2.88785e+06	1.48848e+06	1.63803e+06	1.05971e+06	3.33087e+06	3.2362e+06	3	1.10626	0.00459748
ENSDARP00000108630.2_x000D_; ENSDARP00000004687.7_x000D_; ENSDARP00000148007.1		pep chromosome:GRCz11:1:23284138:23293261:-1 gene:ENSDARG00000019838.11 transcript:ENSDART00000122648.3 gene_biotype:protein_coding transcript_biotype:protein_coding gene_symbol:ugdh description:UDP-glucose 6-dehydrogenase [Source:ZFIN;Acc:ZDB-GENE-011022-1]<|>pep chromosome:GRCz11:1:23283532:23294753:-1 gene:ENSDARG00000019838.11 transcript:ENSDART00000013263.9 gene_biotype:protein_coding transc…	ik:tdsubc_2a8	21	54.543	2.29759e+07	2.76314e+07	1.95116e+07	6.51353e+06	1.31719e+07	1.44784e+07	2.76314e+07	2.82169e+07	23	1.10596	0.0221548
ENSDARP00000068572.4		pep chromosome:GRCz11:1:55124296:55131439:-1 gene:ENSDARG00000052263.6 transcript:ENSDART00000074083.5 gene_biotype:protein_coding transcript_biotype:protein_coding gene_symbol:rab1aa description:RAB1A, member RAS oncogene family a [Source:ZFIN;Acc:ZDB-GENE-090312-110]	si:ch73-131e21.5	7	22.3	2.45809e+07	2.79886e+07	3.03964e+07	1.16182e+07	1.03469e+07	1.75439e+07	3.03964e+07	3.40629e+07	24	1.10324	0.00660144
ENSDARP00000083337.4		pep chromosome:GRCz11:5:19850828:19861766:-1 gene:ENSDARG00000061921.6 transcript:ENSDART00000088904.6 gene_biotype:protein_coding transcript_biotype:protein_coding gene_symbol:gltpa description:glycolipid transfer protein a [Source:NCBI gene;Acc:558007]	gltp	1	23.933	202414	348947	269146	97407.9	104637	188212	348947	356341	2	1.10294	0.020123
ENSDARP00000138672.2_x000D_; ENSDARP00000157241.1		pep chromosome:GRCz11:10:284305:302827:-1 gene:ENSDARG00000059059.7 transcript:ENSDART00000157582.2 gene_biotype:protein_coding transcript_biotype:protein_coding gene_symbol:emsy description:EMSY transcriptional repressor, BRCA2 interacting [Source:NCBI gene;Acc:335889]<|>pep chromosome:GRCz11:10:284354:300000:-1 gene:ENSDARG00000059059.7 transcript:ENSDART00000183273.1 gene_biotype:protein_codin…		2	122.115	128446	111367	139849	61124.5	56190.4	58849.1	139849	156719	3	1.10235	0.00173414
ENSDARP00000137604.1_x000D_; ENSDARP00000152889.1		pep chromosome:GRCz11:7:39410180:39440071:1 gene:ENSDARG00000099385.2 transcript:ENSDART00000168641.2 gene_biotype:protein_coding transcript_biotype:protein_coding gene_symbol:lsp1b description:lymphocyte specific protein 1 b [Source:ZFIN;Acc:ZDB-GENE-141222-12]<|>pep chromosome:GRCz11:7:39410393:39429021:1 gene:ENSDARG00000099385.2 transcript:ENSDART00000185173.1 gene_biotype:protein_coding tran…	si: ch211-223l2.4	6	56.963	2.35829e+06	2.61052e+06	2.98142e+06	1.26808e+06	1.42326e+06	1.02761e+06	2.98142e+06	3.34105e+06	5	1.10231	0.00309476
ENSDARP00000126256.1		pep chromosome:GRCz11:6:9970819:10009859:1 gene:ENSDARG00000014875.11 transcript:ENSDART00000151037.3 gene_biotype:protein_coding transcript_biotype:protein_coding gene_symbol:abi2b description:abl-interactor 2b [Source:ZFIN;Acc:ZDB-GENE-060519-5]	zgc:136560	2	62.208	1.93716e+06	2.16706e+06	2.9375e+06	562649	1.50619e+06	1.47163e+06	2.9375e+06	3.29183e+06	5	1.10188	0.0454062
ENSDARP00000018632.6_x000D_; ENSDARP00000146331.1		pep chromosome:GRCz11:24:28383278:28397902:1 gene:ENSDARG00000045294.6 transcript:ENSDART00000018095.8 gene_biotype:protein_coding transcript_biotype:protein_coding gene_symbol:sh3glb1a description:SH3-domain GRB2-like endophilin B1a [Source:ZFIN;Acc:ZDB-GENE-050417-89]<|>pep chromosome:GRCz11:CHR_ALT_CTG24_1_17:28382375:28396267:1 gene:ENSDARG00000113191.1 transcript:ENSDART00000191732.1 gene_bi…		7	40.137	5.73755e+06	8.11077e+06	8.71111e+06	2.90256e+06	3.5166e+06	4.02335e+06	8.71111e+06	9.76188e+06	8	1.10108	0.00566595
ENSDARP00000116268.1		pep chromosome:GRCz11:2:27379861:27385934:-1 gene:ENSDARG00000077544.5 transcript:ENSDART00000139886.2 gene_biotype:protein_coding transcript_biotype:protein_coding gene_symbol:toe1 description:target of EGR1, exonuclease [Source:ZFIN;Acc:ZDB-GENE-070912-533]	si:dkey-40i22.3	3	53.996	2.21017e+06	1.2305e+06	1.49671e+06	982710	431530	973681	2.21017e+06	1.97074e+06	2	1.10044	0.0370294
ENSDARP00000045149.6		pep chromosome:GRCz11:24:7294929:7321934:-1 gene:ENSDARG00000008790.12 transcript:ENSDART00000045150.7 gene_biotype:protein_coding transcript_biotype:protein_coding gene_symbol:actr3b description:actin related protein 3B [Source:ZFIN;Acc:ZDB-GENE-070424-10]		3	48.386	1.16544e+07	1.04344e+07	1.73174e+07	7.0475e+06	6.09172e+06	4.97731e+06	1.73174e+07	1.94063e+07	5	1.1003	0.00788716
ENSDARP00000135800.1		pep chromosome:GRCz11:14:49811926:49859823:-1 gene:ENSDARG00000105261.2 transcript:ENSDART00000164967.2 gene_biotype:protein_coding transcript_biotype:protein_coding gene_symbol:nfkb1 description:nuclear factor of kappa light polypeptide gene enhancer in B-cells 1 [Source:ZFIN;Acc:ZDB-GENE-121204-3]		6	58.978	1.82498e+06	2.59428e+06	3.32642e+06	936125	1.35531e+06	1.2628e+06	3.32642e+06	3.72766e+06	4	1.09905	0.0108498
ENSDARP00000138089.1		pep chromosome:GRCz11:21:1990905:2042037:-1 gene:ENSDARG00000103962.2 transcript:ENSDART00000171131.2 gene_biotype:protein_coding transcript_biotype:protein_coding gene_symbol:add1 description:adducin 1 (alpha) [Source:ZFIN;Acc:ZDB-GENE-030909-2]	bZ1H20.1	27	81.681	4.83989e+07	5.40083e+07	5.73064e+07	2.59801e+07	2.48155e+07	2.36567e+07	5.73064e+07	6.4219e+07	32	1.09865	0.00152946
ENSDARP00000070066.3_x000D_; ENSDARP00000153630.1		pep chromosome:GRCz11:1:34295925:34297403:1 gene:ENSDARG00000053542.5 transcript:ENSDART00000075584.5 gene_biotype:protein_coding transcript_biotype:protein_coding gene_symbol:kctd12.2 description:potassium channel tetramerisation domain containing 12.2 [Source:ZFIN;Acc:ZDB-GENE-060117-4]<|>pep chromosome:GRCz11:CHR_ALT_CTG1_2_12:34309309:34310124:1 gene:ENSDARG00000113200.1 transcript:ENSDART000…	ron	14	30.881	4.23736e+07	4.90556e+07	4.00873e+07	2.13216e+07	2.20637e+07	1.80696e+07	4.90556e+07	5.00951e+07	12	1.09772	0.00211637
ENSDARP00000088095.4		pep chromosome:GRCz11:5:63458263:63509581:-1 gene:ENSDARG00000021004.11 transcript:ENSDART00000097325.6 gene_biotype:protein_coding transcript_biotype:protein_coding gene_symbol:c5 description:complement component 5 [Source:ZFIN;Acc:ZDB-GENE-120510-2]		10	191.204	824432	1.12382e+06	1.74656e+06	440034	611228	614091	1.74656e+06	1.95724e+06	12	1.09747	0.016961
ENSDARP00000150553.1		pep chromosome:GRCz11:4:28356606:28373257:1 gene:ENSDARG00000096045.3 transcript:ENSDART00000192995.1 gene_biotype:protein_coding transcript_biotype:protein_coding gene_symbol:si:ch73-263o4.4 description:si:ch73-263o4.4 [Source:ZFIN;Acc:ZDB-GENE-110914-210]		1	36.814	445379	678380	437037	217221	309587	200800	678380	692755	2	1.09654	0.00938103
ENSDARP00000044410.4		pep chromosome:GRCz11:2:52469854:52550135:-1 gene:ENSDARG00000053326.7 transcript:ENSDART00000044411.6 gene_biotype:protein_coding transcript_biotype:protein_coding gene_symbol:gna11b description:guanine nucleotide binding protein (G protein), alpha 11b (Gq class) [Source:ZFIN;Acc:ZDB-GENE-041121-9]	zgc:101761	13	41.978	2.09667e+07	3.14728e+07	2.09861e+07	9.48056e+06	9.5121e+06	1.57162e+07	3.14728e+07	3.21397e+07	16	1.09617	0.0121105
ENSDARP00000120448.1_x000D_; ENSDARP00000148953.1		pep chromosome:GRCz11:8:23194253:23210581:1 gene:ENSDARG00000027154.8 transcript:ENSDART00000137815.3 gene_biotype:protein_coding transcript_biotype:protein_coding gene_symbol:tpd52l2a description:tpd52 like 2a [Source:ZFIN;Acc:ZDB-GENE-030131-7047]<|>pep chromosome:GRCz11:8:23194392:23212965:1 gene:ENSDARG00000027154.8 transcript:ENSDART00000182689.1 gene_biotype:protein_coding transcript_biotyp…	fk69c03	10	21.566	9.34335e+07	5.59808e+07	7.91312e+07	3.81364e+07	3.02634e+07	3.67451e+07	9.34335e+07	8.86764e+07	11	1.09561	0.00639647
ENSDARP00000034822.9		pep chromosome:GRCz11:19:12121944:12145765:-1 gene:ENSDARG00000021140.12 transcript:ENSDART00000032474.11 gene_biotype:protein_coding transcript_biotype:protein_coding gene_symbol:pabpc1b description:poly A binding protein, cytoplasmic 1 b [Source:ZFIN;Acc:ZDB-GENE-050308-1]	pabpc1	6	70.98	2.8756e+07	2.97225e+07	2.72633e+07	1.3748e+07	1.4102e+07	1.23403e+07	2.97225e+07	3.05519e+07	83	1.09463	0.00145155
ENSDARP00000149086.1		pep chromosome:GRCz11:CHR_ALT_CTG15_1_14:19319250:19320770:-1 gene:ENSDARG00000113223.1 transcript:ENSDART00000191225.1 gene_biotype:protein_coding transcript_biotype:protein_coding gene_symbol:thyn1 description:thymocyte nuclear protein 1 [Source:NCBI gene;Acc:393630]		5	26.512	8.42622e+06	4.96586e+06	6.26215e+06	3.32435e+06	2.16148e+06	3.75003e+06	8.42622e+06	7.51341e+06	6	1.09387	0.0139993
ENSDARP00000065948.6		pep chromosome:GRCz11:11:25296366:25311677:1 gene:ENSDARG00000070545.7 transcript:ENSDART00000065949.8 gene_biotype:protein_coding transcript_biotype:protein_coding gene_symbol:top1l description:DNA topoisomerase I, like [Source:ZFIN;Acc:ZDB-GENE-060616-217]	top1l	18	89.73	1.4919e+07	1.7617e+07	1.98204e+07	7.40402e+06	1.00909e+07	7.17051e+06	1.98204e+07	2.22113e+07	25	1.09384	0.00421768
ENSDARP00000135201.2		pep chromosome:GRCz11:17:1074503:1174960:-1 gene:ENSDARG00000104959.3 transcript:ENSDART00000161202.2 gene_biotype:protein_coding transcript_biotype:protein_coding gene_symbol:dnajc17 description:DnaJ (Hsp40) homolog, subfamily C, member 17 [Source:ZFIN;Acc:ZDB-GENE-040426-894]		5	35.031	6.25167e+06	4.75429e+06	6.39671e+06	2.97765e+06	2.20287e+06	2.9809e+06	6.39671e+06	7.16831e+06	7	1.09383	0.00433885
ENSDARP00000091727.3_x000D_; ENSDARP00000118831.1		pep chromosome:GRCz11:2:5456541:5475910:-1 gene:ENSDARG00000038258.8 transcript:ENSDART00000100954.5 gene_biotype:protein_coding transcript_biotype:protein_coding gene_symbol:proca description:protein C (inactivator of coagulation factors Va and VIIIa), a [Source:ZFIN;Acc:ZDB-GENE-060824-5]<|>pep chromosome:GRCz11:2:5456541:5466708:-1 gene:ENSDARG00000038258.8 transcript:ENSDART00000136682.3 gene…		3	48.492	1.22237e+06	1.00538e+06	1.95836e+06	508419	920838	529628	1.95836e+06	2.19459e+06	2	1.09297	0.0242447
ENSDARP00000139437.1		pep chromosome:GRCz11:15:2856696:2890101:1 gene:ENSDARG00000105014.3 transcript:ENSDART00000163434.3 gene_biotype:protein_coding transcript_biotype:protein_coding gene_symbol:mre11a description:MRE11 homolog A, double strand break repair nuclease [Source:ZFIN;Acc:ZDB-GENE-040426-2638]	fc38f05	13	79.573	1.0599e+07	8.2117e+06	7.59093e+06	4.8318e+06	2.95016e+06	4.77717e+06	1.0599e+07	9.45082e+06	12	1.09277	0.00898254
ENSDARP00000054263.3_x000D_; ENSDARP00000148737.1		pep chromosome:GRCz11:14:23746710:23801389:-1 gene:ENSDARG00000025032.10 transcript:ENSDART00000054264.5 gene_biotype:protein_coding transcript_biotype:protein_coding gene_symbol:nr3c1 description:nuclear receptor subfamily 3, group C, member 1 (glucocorticoid receptor) [Source:ZFIN;Acc:ZDB-GENE-050522-503]<|>pep chromosome:GRCz11:14:23748552:23799346:-1 gene:ENSDARG00000025032.10 transcript:ENSD…	fb13f09	3	81.869	667132	732366	816167	356765	482451	238832	816167	914617	3	1.09268	0.0117113
ENSDARP00000087453.5		pep chromosome:GRCz11:9:3055566:3124822:1 gene:ENSDARG00000063580.8 transcript:ENSDART00000093021.6 gene_biotype:protein_coding transcript_biotype:protein_coding gene_symbol:ppp1r9ala description:protein phosphatase 1 regulatory subunit 9A-like A [Source:ZFIN;Acc:ZDB-GENE-091204-412]	si:ch1073-219n12.1	2	147.903	193978	163181	207290	86278.7	158255	49570.7	207290	232294	2	1.09238	0.0450401
ENSDARP00000037509.5_x000D_; ENSDARP00000146345.1		pep chromosome:GRCz11:1:40237276:40258430:1 gene:ENSDARG00000008457.9 transcript:ENSDART00000037553.7 gene_biotype:protein_coding transcript_biotype:protein_coding gene_symbol:faah2a description:fatty acid amide hydrolase 2a [Source:NCBI gene;Acc:436973]<|>pep chromosome:GRCz11:CHR_ALT_CTG1_1_41:40233882:40254283:1 gene:ENSDARG00000112163.1 transcript:ENSDART00000185873.1 gene_biotype:protein_cod…	faah2a	3	58.055	1.44432e+06	1.2185e+06	1.13616e+06	327383	702024	897500	1.44432e+06	1.28786e+06	4	1.09234	0.034584
ENSDARP00000108264.2		pep chromosome:GRCz11:12:31713239:31720066:1 gene:ENSDARG00000057498.8 transcript:ENSDART00000122379.4 gene_biotype:protein_coding transcript_biotype:protein_coding gene_symbol:habp2 description:hyaluronan binding protein 2 [Source:ZFIN;Acc:ZDB-GENE-030131-4721]	fd56a04	5	60.839	1.6946e+06	3.25874e+06	3.51876e+06	1.02852e+06	1.41653e+06	1.37775e+06	3.51876e+06	3.94321e+06	8	1.09169	0.0192491
ENSDARP00000015486.6_x000D_; ENSDARP00000133222.1		pep chromosome:GRCz11:5:68059927:68074592:-1 gene:ENSDARG00000011555.8 transcript:ENSDART00000018792.7 gene_biotype:protein_coding transcript_biotype:protein_coding gene_symbol:spag7 description:sperm associated antigen 7 [Source:NCBI gene;Acc:394100]<|>pep chromosome:GRCz11:5:68059924:68074592:-1 gene:ENSDARG00000011555.8 transcript:ENSDART00000165052.2 gene_biotype:protein_coding transcript_bio…		4	26.233	2.39763e+06	2.49074e+06	2.90408e+06	1.04863e+06	1.64627e+06	1.03955e+06	2.90408e+06	3.25438e+06	4	1.09087	0.00615115
ENSDARP00000138705.1		pep chromosome:GRCz11:19:18991442:19026028:-1 gene:ENSDARG00000098317.2 transcript:ENSDART00000167951.2 gene_biotype:protein_coding transcript_biotype:protein_coding gene_symbol:dync1li1 description:dynein, cytoplasmic 1, light intermediate chain 1 [Source:ZFIN;Acc:ZDB-GENE-030131-4108]	dncli2	9	55.338	7.103e+06	7.02959e+06	7.22282e+06	4.51795e+06	2.26967e+06	3.64174e+06	7.22282e+06	8.09407e+06	9	1.09055	0.0106229
ENSDARP00000067391.3		pep chromosome:GRCz11:4:5156117:5161877:1 gene:ENSDARG00000045858.4 transcript:ENSDART00000067392.4 gene_biotype:protein_coding transcript_biotype:protein_coding gene_symbol:tigarb description:TP53 induced glycolysis regulatory phosphatase b [Source:NCBI gene;Acc:393160]		1	28.37	2.0371e+06	1.2938e+06	1.32848e+06	940496	845094	456259	2.0371e+06	1.81642e+06	2	1.09043	0.0229287
ENSDARP00000024892.7		pep chromosome:GRCz11:6:13993500:14010554:-1 gene:ENSDARG00000020187.9 transcript:ENSDART00000004656.8 gene_biotype:protein_coding transcript_biotype:protein_coding gene_symbol:GCA description:zgc:92027 [Source:ZFIN;Acc:ZDB-GENE-040930-3]		10	22.883	5.71339e+07	7.26727e+07	6.91345e+07	2.88231e+07	2.08045e+07	4.96664e+07	7.26727e+07	7.74738e+07	13	1.08959	0.0218148
ENSDARP00000058323.5		pep chromosome:GRCz11:16:46497154:46503818:1 gene:ENSDARG00000039871.6 transcript:ENSDART00000058324.6 gene_biotype:protein_coding transcript_biotype:protein_coding gene_symbol:rpz4 description:rapunzel 4 [Source:ZFIN;Acc:ZDB-GENE-050417-472]	zgc:113320	16	44.558	2.44103e+07	2.33871e+07	2.55739e+07	1.03363e+07	1.18979e+07	1.23295e+07	2.55739e+07	2.86588e+07	13	1.08911	0.00165205
ENSDARP00000010925.9		pep chromosome:GRCz11:3:5619058:5644028:-1 gene:ENSDARG00000015111.10 transcript:ENSDART00000019957.10 gene_biotype:protein_coding transcript_biotype:protein_coding gene_symbol:ddx39ab description:DEAD (Asp-Glu-Ala-Asp) box polypeptide 39Ab [Source:ZFIN;Acc:ZDB-GENE-040426-2902]	ddx39b	5	48.916	1.66247e+07	1.81355e+07	1.57037e+07	6.91914e+06	7.37239e+06	9.65158e+06	1.81355e+07	1.85198e+07	49	1.08851	0.00301035
ENSDARP00000041739.6		pep chromosome:GRCz11:25:31743651:31763897:-1 gene:ENSDARG00000024229.8 transcript:ENSDART00000041740.7 gene_biotype:protein_coding transcript_biotype:protein_coding gene_symbol:ubl7a description:ubiquitin-like 7a (bone marrow stromal cell-derived) [Source:ZFIN;Acc:ZDB-GENE-050417-285]		2	40.483	502589	310037	416317	173314	181747	214334	502589	466535	2	1.08811	0.00556459
ENSDARP00000046994.7		pep chromosome:GRCz11:3:5265101:5277041:-1 gene:ENSDARG00000034777.9 transcript:ENSDART00000046995.9 gene_biotype:protein_coding transcript_biotype:protein_coding gene_symbol:txn2 description:thioredoxin 2 [Source:ZFIN;Acc:ZDB-GENE-040426-1795]	zgc:77127	2	18.447	1.59467e+07	2.36034e+07	2.59587e+07	1.33451e+07	6.27385e+06	1.22037e+07	2.59587e+07	2.909e+07	5	1.08581	0.0263187
ENSDARP00000127672.1		pep chromosome:GRCz11:15:21220744:21239416:-1 gene:ENSDARG00000041685.8 transcript:ENSDART00000155787.2 gene_biotype:protein_coding transcript_biotype:protein_coding gene_symbol:si:dkey-105h12.2 description:si:dkey-105h12.2 [Source:ZFIN;Acc:ZDB-GENE-131118-9]		10	160.064	1.96737e+06	2.85202e+06	4.54686e+06	1.36414e+06	1.76851e+06	1.10749e+06	4.54686e+06	5.09532e+06	40	1.0851	0.0255113
ENSDARP00000102728.4		pep chromosome:GRCz11:CHR_ALT_CTG3_1_12:19723362:19803089:1 gene:ENSDARG00000111490.1 transcript:ENSDART00000109409.4 gene_biotype:protein_coding transcript_biotype:protein_coding gene_symbol:mrc2 description:mannose receptor, C type 2 [Source:ZFIN;Acc:ZDB-GENE-090915-5]		12	167.772	1.94503e+06	2.74392e+06	2.92719e+06	1.18874e+06	890395	1.54922e+06	2.92719e+06	3.28028e+06	11	1.08402	0.0110074
ENSDARP00000135054.1		pep chromosome:GRCz11:22:4408643:4439311:-1 gene:ENSDARG00000103409.2 transcript:ENSDART00000169317.2 gene_biotype:protein_coding transcript_biotype:protein_coding gene_symbol:uhrf1 description:ubiquitin-like with PHD and ring finger domains 1 [Source:NCBI gene;Acc:406350]		10	87.007	3.1968e+06	4.58583e+06	3.08067e+06	1.78874e+06	2.03766e+06	1.30397e+06	4.58583e+06	4.683e+06	10	1.08276	0.00844817
ENSDARP00000026717.8		pep chromosome:GRCz11:5:12032802:12063381:-1 gene:ENSDARG00000005320.9 transcript:ENSDART00000026749.9 gene_biotype:protein_coding transcript_biotype:protein_coding gene_symbol:nipsnap1 description:nipsnap homolog 1 (C. elegans) [Source:NCBI gene;Acc:30231]	zgc:153339	15	32.852	3.16911e+07	4.28039e+07	3.93137e+07	1.21777e+07	1.64736e+07	2.80225e+07	4.28039e+07	4.40559e+07	13	1.08196	0.0213399
ENSDARP00000007584.4		pep chromosome:GRCz11:17:48920799:48936123:-1 gene:ENSDARG00000006840.7 transcript:ENSDART00000024379.7 gene_biotype:protein_coding transcript_biotype:protein_coding gene_symbol:gnmt description:glycine N-methyltransferase [Source:ZFIN;Acc:ZDB-GENE-040227-1]		18	33.213	1.18824e+08	1.13931e+08	9.16179e+07	2.9921e+07	5.69348e+07	7.67972e+07	1.18824e+08	1.16345e+08	23	1.08165	0.0290872
ENSDARP00000144859.1		pep chromosome:GRCz11:CHR_ALT_CTG10_1_1:5103430:5144570:-1 gene:ENSDARG00000111434.1 transcript:ENSDART00000189973.1 gene_biotype:protein_coding transcript_biotype:protein_coding gene_symbol:sec31a description:SEC31 homolog A, COPII coat complex component [Source:NCBI gene;Acc:266638]		17	135.396	6.24687e+06	1.06475e+07	9.13437e+06	2.8935e+06	5.18009e+06	4.29992e+06	1.06475e+07	1.08731e+07	19	1.07892	0.0161378
ENSDARP00000153532.1		pep chromosome:GRCz11:11:21405697:21528056:-1 gene:ENSDARG00000032161.9 transcript:ENSDART00000181626.1 gene_biotype:protein_coding transcript_biotype:protein_coding gene_symbol:srgap2 description:SLIT-ROBO Rho GTPase activating protein 2 [Source:NCBI gene;Acc:556198]		8	124.424	2.24019e+06	2.05109e+06	2.02494e+06	1.01165e+06	1.21531e+06	803315	2.24019e+06	2.2692e+06	7	1.07861	0.00379289
ENSDARP00000100321.3		pep chromosome:GRCz11:21:25399133:25416391:-1 gene:ENSDARG00000008155.9 transcript:ENSDART00000114081.5 gene_biotype:protein_coding transcript_biotype:protein_coding gene_symbol:sms description:spermine synthase [Source:ZFIN;Acc:ZDB-GENE-040625-150]		8	40.621	2.16979e+07	2.12817e+07	1.97176e+07	9.30691e+06	1.06902e+07	9.72005e+06	2.16979e+07	2.2096e+07	10	1.07832	0.00160134
ENSDARP00000001240.7_x000D_; ENSDARP00000150883.1		pep chromosome:GRCz11:6:52226682:52234796:-1 gene:ENSDARG00000001557.9 transcript:ENSDART00000001803.8 gene_biotype:protein_coding transcript_biotype:protein_coding gene_symbol:tomm34 description:translocase of outer mitochondrial membrane 34 [Source:ZFIN;Acc:ZDB-GENE-030131-2081]<|>pep chromosome:GRCz11:6:52226682:52235118:-1 gene:ENSDARG00000001557.9 transcript:ENSDART00000191243.1 gene_biotype…	wu:fb96b08	15	34.269	3.91822e+07	2.96973e+07	3.53798e+07	1.75711e+07	1.57793e+07	1.57799e+07	3.91822e+07	3.96475e+07	17	1.07804	0.00239121
ENSDARP00000155063.1_x000D_; ENSDARP00000056633.3		pep chromosome:GRCz11:2:32357226:32384683:-1 gene:ENSDARG00000038780.6 transcript:ENSDART00000182942.1 gene_biotype:protein_coding transcript_biotype:protein_coding gene_symbol:ubtfl description:upstream binding transcription factor, like [Source:ZFIN;Acc:ZDB-GENE-040426-1159]<|>pep chromosome:GRCz11:2:32357606:32386791:-1 gene:ENSDARG00000038780.6 transcript:ENSDART00000056634.5 gene_biotype:pro…	Tcfubf	18	83.418	1.83445e+07	1.74289e+07	1.77039e+07	1.00075e+07	5.82996e+06	1.03171e+07	1.83445e+07	1.98395e+07	16	1.07774	0.00892628
ENSDARP00000012691.6		pep chromosome:GRCz11:24:12945803:12954482:1 gene:ENSDARG00000002165.7 transcript:ENSDART00000005105.7 gene_biotype:protein_coding transcript_biotype:protein_coding gene_symbol:psme1 description:proteasome activator subunit 1 [Source:ZFIN;Acc:ZDB-GENE-991110-17]	wu:fk89d05	22	28.195	2.56229e+08	2.72934e+08	2.7469e+08	1.04557e+08	1.63845e+08	1.19454e+08	2.7469e+08	3.07824e+08	39	1.07691	0.0044574
ENSDARP00000116578.1_x000D_; ENSDARP00000114231.1		pep chromosome:GRCz11:4:4832144:4834617:-1 gene:ENSDARG00000092677.2 transcript:ENSDART00000141539.2 gene_biotype:protein_coding transcript_biotype:protein_coding gene_symbol:coa6 description:cytochrome c oxidase assembly factor 6 [Source:ZFIN;Acc:ZDB-GENE-070705-152]<|>pep chromosome:GRCz11:4:4832150:4834347:-1 gene:ENSDARG00000092677.2 transcript:ENSDART00000141803.2 gene_biotype:protein_coding…	si:ch211-258f14.5	3	9.327	2.30899e+07	2.68799e+07	3.72408e+07	7.95945e+06	1.47829e+07	2.09336e+07	3.72408e+07	4.17329e+07	3	1.07673	0.0378201
ENSDARP00000121190.1		pep chromosome:GRCz11:16:23972126:23973721:1 gene:ENSDARG00000092170.3 transcript:ENSDART00000145330.2 gene_biotype:protein_coding transcript_biotype:protein_coding gene_symbol:apoc1 description:apolipoprotein C-I [Source:ZFIN;Acc:ZDB-GENE-030131-1074]	apoc1l	6	9.85	9.95905e+08	1.67616e+09	3.06774e+09	7.77942e+08	7.59721e+08	9.2566e+08	3.06774e+09	3.43779e+09	19	1.07553	0.0431842
ENSDARP00000111451.2		pep chromosome:GRCz11:23:26063149:26077038:-1 gene:ENSDARG00000056122.7 transcript:ENSDART00000126299.4 gene_biotype:protein_coding transcript_biotype:protein_coding gene_symbol:gdi1 description:GDP dissociation inhibitor 1 [Source:ZFIN;Acc:ZDB-GENE-050522-504]	zgc:110600	27	50.442	3.14322e+07	4.22223e+07	4.05666e+07	1.56653e+07	1.40136e+07	2.62105e+07	4.22223e+07	4.54599e+07	34	1.07533	0.0128873
ENSDARP00000076185.4		pep chromosome:GRCz11:19:7408235:7412647:1 gene:ENSDARG00000058806.5 transcript:ENSDART00000081746.5 gene_biotype:protein_coding transcript_biotype:protein_coding gene_symbol:naxe description:NAD(P)HX epimerase [Source:NCBI gene;Acc:436891]	naxe	10	30.862	6.44892e+07	5.84347e+07	5.13344e+07	2.6055e+07	2.15332e+07	3.68859e+07	6.44892e+07	5.96729e+07	12	1.07487	0.00737276
ENSDARP00000001256.8		pep chromosome:GRCz11:19:7111779:7115229:-1 gene:ENSDARG00000001656.10 transcript:ENSDART00000001930.9 gene_biotype:protein_coding transcript_biotype:protein_coding gene_symbol:psmb13a description:proteasome 20S subunit beta 13a [Source:ZFIN;Acc:ZDB-GENE-001208-2]	psmb10	6	30.278	9.46512e+06	7.32228e+06	1.04735e+07	3.29445e+06	5.93597e+06	3.97297e+06	1.04735e+07	1.17368e+07	8	1.07461	0.0113857
ENSDARP00000129176.1		pep chromosome:GRCz11:25:26738450:26753196:-1 gene:ENSDARG00000045641.7 transcript:ENSDART00000155698.2 gene_biotype:protein_coding transcript_biotype:protein_coding gene_symbol:usp3 description:ubiquitin specific peptidase 3 [Source:ZFIN;Acc:ZDB-GENE-030131-5142]	fe50h06	3	59.864	890050	786467	903866	306500	439914	502776	903866	1.01289e+06	3	1.07412	0.00589149
ENSDARP00000076074.5		pep chromosome:GRCz11:2:6321623:6373829:-1 gene:ENSDARG00000058719.9 transcript:ENSDART00000081633.8 gene_biotype:protein_coding transcript_biotype:protein_coding gene_symbol:si:dkey-119f1.1 description:si:dkey-119f1.1 [Source:ZFIN;Acc:ZDB-GENE-070705-287]		6	126.205	336178	506855	304488	189604	225011	130333	506855	517595	7	1.074	0.0147304
ENSDARP00000151852.1		pep chromosome:GRCz11:4:19768679:19884440:-1 gene:ENSDARG00000014804.11 transcript:ENSDART00000182979.1 gene_biotype:protein_coding transcript_biotype:protein_coding gene_symbol:cacna2d1a description:calcium channel, voltage-dependent, alpha 2/delta subunit 1a [Source:ZFIN;Acc:ZDB-GENE-041210-215]		7	127.889	655744	1.36923e+06	1.51801e+06	388336	607331	620891	1.51801e+06	1.70112e+06	3	1.0728	0.0348236
ENSDARP00000151475.1_x000D_; ENSDARP00000146315.1		pep chromosome:GRCz11:22:30046365:30269130:1 gene:ENSDARG00000040874.9 transcript:ENSDART00000192546.1 gene_biotype:protein_coding transcript_biotype:protein_coding gene_symbol:add3a description:adducin 3 (gamma) a [Source:ZFIN;Acc:ZDB-GENE-030131-2721]<|>pep chromosome:GRCz11:22:30137374:30269130:1 gene:ENSDARG00000040874.9 transcript:ENSDART00000187808.1 gene_biotype:protein_coding transcript_b…	add3	25	75.915	3.8e+07	3.74686e+07	3.22169e+07	1.88596e+07	2.24989e+07	1.16274e+07	3.8e+07	3.82625e+07	30	1.07227	0.011573
ENSDARP00000130224.2		pep chromosome:GRCz11:7:11459235:11583958:1 gene:ENSDARG00000102908.4 transcript:ENSDART00000159611.4 gene_biotype:protein_coding transcript_biotype:protein_coding gene_symbol:il16 description:interleukin 16 [Source:ZFIN;Acc:ZDB-GENE-130103-3]		6	165.55	853244	897627	1.38389e+06	499656	470221	485568	1.38389e+06	1.55083e+06	6	1.07193	0.00596571
ENSDARP00000151299.1		pep chromosome:GRCz11:CHR_ALT_CTG13_1_25:22885797:22891583:1 gene:ENSDARG00000113164.1 transcript:ENSDART00000182302.1 gene_biotype:protein_coding transcript_biotype:protein_coding gene_symbol:hnrnph3 description:heterogeneous nuclear ribonucleoprotein H3 (2H9) [Source:ZFIN;Acc:ZDB-GENE-060421-3878]		8	43.903	7.41445e+06	6.3334e+06	6.23529e+06	2.819e+06	4.05902e+06	2.75557e+06	7.41445e+06	6.98741e+06	9	1.07171	0.00469906
ENSDARP00000090832.4		pep chromosome:GRCz11:20:7262434:7293837:-1 gene:ENSDARG00000039677.8 transcript:ENSDART00000100060.5 gene_biotype:protein_coding transcript_biotype:protein_coding gene_symbol:dsc2l description:desmocollin 2 like [Source:ZFIN;Acc:ZDB-GENE-031116-55]	dsc2l	21	103.192	1.38698e+07	1.29022e+07	1.69044e+07	5.78713e+06	9.89115e+06	5.7166e+06	1.69044e+07	1.89435e+07	25	1.06953	0.0108003
ENSDARP00000125076.1_x000D_; ENSDARP00000100305.2_x000D_; ENSDARP00000157221.1		pep chromosome:GRCz11:10:8947228:8956742:-1 gene:ENSDARG00000077202.5 transcript:ENSDART00000150192.2 gene_biotype:protein_coding transcript_biotype:protein_coding gene_symbol:mocs2 description:molybdenum cofactor synthesis 2 [Source:ZFIN;Acc:ZDB-GENE-110411-53]<|>pep chromosome:GRCz11:10:8947348:8955413:-1 gene:ENSDARG00000077202.5 transcript:ENSDART00000110628.4 gene_biotype:protein_coding tran…	LOC103911725	1	17.711	3.56199e+06	4.62693e+06	4.98155e+06	2.10585e+06	1.35784e+06	3.10755e+06	4.98155e+06	5.58245e+06	2	1.06928	0.0224728
ENSDARP00000117097.1		pep chromosome:GRCz11:1:44925422:44928987:-1 gene:ENSDARG00000093997.2 transcript:ENSDART00000134635.2 gene_biotype:protein_coding transcript_biotype:protein_coding gene_symbol:si:dkey-9i23.15 description:si:dkey-9i23.15 [Source:ZFIN;Acc:ZDB-GENE-090313-361]		2	23.875	5.50171e+06	7.56004e+06	5.05405e+06	1.97923e+06	2.3596e+06	4.87564e+06	7.56004e+06	7.72023e+06	2	1.06888	0.0342104
ENSDARP00000058889.3_x000D_; ENSDARP00000137832.2		pep chromosome:GRCz11:17:6016243:6076084:-1 gene:ENSDARG00000040255.5 transcript:ENSDART00000058890.5 gene_biotype:protein_coding transcript_biotype:protein_coding gene_symbol:ephx2 description:epoxide hydrolase 2, cytoplasmic [Source:ZFIN;Acc:ZDB-GENE-041212-70]<|>pep chromosome:GRCz11:17:6016666:6076266:-1 gene:ENSDARG00000040255.5 transcript:ENSDART00000171084.2 gene_biotype:protein_coding tra…		25	61.864	3.85559e+07	3.58483e+07	3.47193e+07	1.33237e+07	1.80792e+07	2.15872e+07	3.85559e+07	3.89073e+07	26	1.0687	0.00526012
ENSDARP00000149289.1		pep chromosome:GRCz11:CHR_ALT_CTG17_2_5:23549823:23552262:1 gene:ENSDARG00000114791.1 transcript:ENSDART00000183070.1 gene_biotype:protein_coding transcript_biotype:protein_coding gene_symbol:zgc:65997 description:zgc:65997 [Source:ZFIN;Acc:ZDB-GENE-040426-1502]		4	28.471	5.09471e+06	5.10689e+06	4.97674e+06	2.20003e+06	2.82175e+06	2.26168e+06	5.10689e+06	5.57706e+06	4	1.06838	0.00224369
ENSDARP00000013971.9		pep chromosome:GRCz11:9:43552515:43644261:-1 gene:ENSDARG00000014008.10 transcript:ENSDART00000023684.10 gene_biotype:protein_coding transcript_biotype:protein_coding gene_symbol:cwc22 description:CWC22 spliceosome associated protein homolog [Source:NCBI gene;Acc:566033]	fb13g08	5	113.034	2.41217e+06	1.86247e+06	1.59149e+06	748889	971198	1.07139e+06	2.41217e+06	2.15086e+06	3	1.06593	0.00675866
ENSDARP00000044425.7		pep chromosome:GRCz11:19:11167289:11208782:-1 gene:ENSDARG00000034210.11 transcript:ENSDART00000044426.8 gene_biotype:protein_coding transcript_biotype:protein_coding gene_symbol:si:dkey-240h12.4 description:si:dkey-240h12.4 [Source:ZFIN;Acc:ZDB-GENE-070705-406]		10	41.405	1.06742e+07	1.47486e+07	1.09942e+07	3.54738e+06	7.49075e+06	7.11606e+06	1.47486e+07	1.50612e+07	8	1.06476	0.0234281
ENSDARP00000074674.4		pep chromosome:GRCz11:20:14941264:14949443:1 gene:ENSDARG00000057529.6 transcript:ENSDART00000080224.6 gene_biotype:protein_coding transcript_biotype:protein_coding gene_symbol:itpa description:inosine triphosphatase (nucleoside triphosphate pyrophosphatase) [Source:NCBI gene;Acc:557834]	itpa	9	22.855	3.31736e+07	2.96639e+07	3.96362e+07	1.62692e+07	1.88832e+07	1.39375e+07	3.96362e+07	4.44173e+07	12	1.06245	0.00396635
ENSDARP00000120939.1_x000D_; ENSDARP00000018434.6_x000D_; ENSDARP00000150218.1		pep chromosome:GRCz11:4:17327704:17370417:1 gene:ENSDARG00000094191.3 transcript:ENSDART00000133160.3 gene_biotype:protein_coding transcript_biotype:protein_coding gene_symbol:nup37 description:nucleoporin 37 [Source:ZFIN;Acc:ZDB-GENE-040718-363]<|>pep chromosome:GRCz11:4:17327704:17370410:1 gene:ENSDARG00000094191.3 transcript:ENSDART00000016075.8 gene_biotype:protein_coding transcript_biotype:p…		15	36.487	1.83679e+07	1.85529e+07	1.96548e+07	1.02394e+07	4.87485e+06	1.47352e+07	1.96548e+07	2.20257e+07	11	1.0623	0.0433146
ENSDARP00000016334.7		pep chromosome:GRCz11:25:245438:260885:1 gene:ENSDARG00000073905.5 transcript:ENSDART00000004689.9 gene_biotype:protein_coding transcript_biotype:protein_coding gene_symbol:vwa5a description:von Willebrand factor A domain containing 5A [Source:ZFIN;Acc:ZDB-GENE-040912-181]		20	86.96	3.09164e+07	3.80425e+07	3.34488e+07	1.1725e+07	1.61981e+07	2.27727e+07	3.80425e+07	3.88487e+07	22	1.06174	0.0115936
ENSDARP00000095264.3_x000D_; ENSDARP00000150118.1		pep chromosome:GRCz11:19:17837950:17996180:-1 gene:ENSDARG00000057986.8 transcript:ENSDART00000104491.5 gene_biotype:protein_coding transcript_biotype:protein_coding gene_symbol:ints8 description:integrator complex subunit 8 [Source:ZFIN;Acc:ZDB-GENE-050522-556]<|>pep chromosome:GRCz11:19:17834769:17996336:-1 gene:ENSDARG00000057986.8 transcript:ENSDART00000186143.1 gene_biotype:protein_coding tr…	zgc:111823	1	113.564	400819	236379	147356	106829	125585	114609	400819	357398	2	1.06089	0.0322939
ENSDARP00000133024.2		pep chromosome:GRCz11:1:59555936:59567685:-1 gene:ENSDARG00000098899.2 transcript:ENSDART00000159144.2 gene_biotype:protein_coding transcript_biotype:protein_coding gene_symbol:zmp:0000001082 description:zmp:0000001082 [Source:ZFIN;Acc:ZDB-GENE-140106-42]		10	123.16	2.72485e+06	2.85138e+06	3.94275e+06	1.25668e+06	1.54973e+06	1.73607e+06	3.94275e+06	4.41834e+06	11	1.05986	0.00592066
ENSDARP00000100100.3		pep chromosome:GRCz11:7:21920662:21924372:-1 gene:ENSDARG00000073844.4 transcript:ENSDART00000113652.4 gene_biotype:protein_coding transcript_biotype:protein_coding gene_symbol:si:dkey-85k7.10 description:si:dkey-85k7.10 [Source:ZFIN;Acc:ZDB-GENE-160728-49]		5	33.208	4.2842e+06	3.99442e+06	4.29867e+06	1.28525e+06	2.12953e+06	2.97456e+06	4.29867e+06	4.81719e+06	5	1.05855	0.0199043
ENSDARP00000113322.2	ENSDARP00000126848.1	pep chromosome:GRCz11:3:60338988:60401826:-1 gene:ENSDARG00000074345.5 transcript:ENSDART00000144030.3 gene_biotype:protein_coding transcript_biotype:protein_coding gene_symbol:si:ch211-214b16.4 description:si:ch211-214b16.4 [Source:ZFIN;Acc:ZDB-GENE-081105-53]	si:ch211-214b16.3	5	168.176	1.27756e+06	1.22188e+06	1.25829e+06	537278	701870	576663	1.27756e+06	1.41007e+06	7	1.05838	0.00240517
ENSDARP00000011243.6		pep chromosome:GRCz11:25:34013093:34027379:1 gene:ENSDARG00000003216.7 transcript:ENSDART00000011967.7 gene_biotype:protein_coding transcript_biotype:protein_coding gene_symbol:anxa2a description:annexin A2a [Source:ZFIN;Acc:ZDB-GENE-030131-4282]		39	38.115	5.74369e+08	6.76869e+08	6.32841e+08	2.27946e+08	4.7988e+08	2.49545e+08	6.76869e+08	7.09177e+08	61	1.05734	0.0187384
ENSDARP00000113988.1		pep chromosome:GRCz11:22:24811396:24818066:-1 gene:ENSDARG00000016825.12 transcript:ENSDART00000143443.2 gene_biotype:protein_coding transcript_biotype:protein_coding gene_symbol:vtg6 description:vitellogenin 6 [Source:ZFIN;Acc:ZDB-GENE-001201-5]		6	149.919	1.73601e+06	1.06336e+06	1.12849e+06	498484	627857	738824	1.73601e+06	1.54795e+06	49	1.05712	0.0105432
ENSDARP00000112831.1		pep chromosome:GRCz11:7:29065915:29080556:1 gene:ENSDARG00000036056.9 transcript:ENSDART00000136657.4 gene_biotype:protein_coding transcript_biotype:protein_coding gene_symbol:vrk3 description:VRK serine/threonine kinase 3 [Source:ZFIN;Acc:ZDB-GENE-030131-246]		16	56.949	1.77008e+07	1.95571e+07	1.48997e+07	7.18749e+06	1.16505e+07	6.85018e+06	1.95571e+07	1.99716e+07	21	1.05621	0.009947
ENSDARP00000148598.1_x000D_; ENSDARP00000007140.7		pep chromosome:GRCz11:23:27591366:27607039:-1 gene:ENSDARG00000006584.10 transcript:ENSDART00000183639.1 gene_biotype:protein_coding transcript_biotype:protein_coding gene_symbol:phf8 description:PHD finger protein 8 [Source:NCBI gene;Acc:566534]<|>pep chromosome:GRCz11:23:27592347:27608257:-1 gene:ENSDARG00000006584.10 transcript:ENSDART00000026314.8 gene_biotype:protein_coding transcript_biotyp…	phf8	5	114.15	1.20445e+06	1.50244e+06	1.01183e+06	547232	832847	447715	1.50244e+06	1.53428e+06	5	1.05521	0.0143083
ENSDARP00000127209.1		pep chromosome:GRCz11:12:27061720:27092286:1 gene:ENSDARG00000005236.11 transcript:ENSDART00000153426.2 gene_biotype:protein_coding transcript_biotype:protein_coding gene_symbol:srcap description:Snf2-related CREBBP activator protein [Source:ZFIN;Acc:ZDB-GENE-041008-127]		3	428.727	165929	102729	124050	50030.7	56081.1	83997	165929	147954	3	1.05515	0.0133662
ENSDARP00000154791.1		pep chromosome:GRCz11:6:41099787:41117242:1 gene:ENSDARG00000028396.5 transcript:ENSDART00000186884.1 gene_biotype:protein_coding transcript_biotype:protein_coding gene_symbol:fkbp5 description:FKBP prolyl isomerase 5 [Source:ZFIN;Acc:ZDB-GENE-030616-630]		2	53.389	375186	293680	222252	131732	111561	185873	375186	334542	2	1.05476	0.013913
ENSDARP00000118904.1		pep chromosome:GRCz11:5:20933926:21030934:-1 gene:ENSDARG00000011065.12 transcript:ENSDART00000133461.2 gene_biotype:protein_coding transcript_biotype:protein_coding gene_symbol:camk2b1 description:calcium/calmodulin-dependent protein kinase (CaM kinase) II beta 1 [Source:ZFIN;Acc:ZDB-GENE-030131-9588]		3	68.359	2.16956e+06	2.45363e+06	2.29424e+06	1.12606e+06	1.57343e+06	769082	2.45363e+06	2.57098e+06	12	1.05464	0.0133437
ENSDARP00000006108.7		pep chromosome:GRCz11:20:3218893:3238110:-1 gene:ENSDARG00000012467.10 transcript:ENSDART00000008077.9 gene_biotype:protein_coding transcript_biotype:protein_coding gene_symbol:spint1b description:serine peptidase inhibitor, Kunitz type 1 b [Source:ZFIN;Acc:ZDB-GENE-071218-1]		4	55.343	2.9942e+06	4.77714e+06	4.43645e+06	1.56319e+06	2.87116e+06	1.58105e+06	4.77714e+06	4.9716e+06	5	1.05357	0.0208811
ENSDARP00000137118.2		pep chromosome:GRCz11:6:20678890:20707846:-1 gene:ENSDARG00000095901.3 transcript:ENSDART00000169836.2 gene_biotype:protein_coding transcript_biotype:protein_coding gene_symbol:col18a1b description:collagen type XVIII alpha 1 chain b [Source:ZFIN;Acc:ZDB-GENE-110411-288]		2	89.821	133498	239264	389727	106829	125585	103992	389727	436737	3	1.05248	0.0407703
ENSDARP00000111337.2		pep chromosome:GRCz11:9:32840114:32847642:-1 gene:ENSDARG00000012609.8 transcript:ENSDART00000121506.4 gene_biotype:protein_coding transcript_biotype:protein_coding gene_symbol:hpxa description:hemopexin a [Source:NCBI gene;Acc:327588]	hpx	41	50.994	2.73377e+08	4.15282e+08	5.57227e+08	1.69144e+08	2.26273e+08	1.85673e+08	5.57227e+08	6.24442e+08	98	1.05139	0.0160037
ENSDARP00000128354.1		pep chromosome:GRCz11:6:53050166:53144336:-1 gene:ENSDARG00000017294.11 transcript:ENSDART00000154429.3 gene_biotype:protein_coding transcript_biotype:protein_coding gene_symbol:gnai2b description:guanine nucleotide binding protein (G protein), alpha inhibiting activity polypeptide 2b [Source:ZFIN;Acc:ZDB-GENE-030131-5861]		8	40.427	1.15059e+07	1.3508e+07	1.09829e+07	3.99501e+06	6.44144e+06	7.45372e+06	1.3508e+07	1.37942e+07	15	1.05123	0.0117409
ENSDARP00000096709.4		pep chromosome:GRCz11:16:46492756:46496293:1 gene:ENSDARG00000075718.4 transcript:ENSDART00000105931.5 gene_biotype:protein_coding transcript_biotype:protein_coding gene_symbol:rpz5 description:rapunzel 5 [Source:ZFIN;Acc:ZDB-GENE-030131-4678]	fd50h12	27	45.004	3.29426e+08	2.27381e+08	2.32369e+08	1.23613e+08	1.26566e+08	1.25024e+08	3.29426e+08	2.93739e+08	40	1.05119	0.00410463
ENSDARP00000054229.4_x000D_; ENSDARP00000112178.2		pep chromosome:GRCz11:1:25669799:25679383:-1 gene:ENSDARG00000037281.7 transcript:ENSDART00000054230.6 gene_biotype:protein_coding transcript_biotype:protein_coding gene_symbol:fgg description:fibrinogen gamma chain [Source:ZFIN;Acc:ZDB-GENE-040426-1998]<|>pep chromosome:GRCz11:CHR_ALT_CTG1_1_25:25647905:25656850:-1 gene:ENSDARG00000114705.1 transcript:ENSDART00000127889.2 gene_biotype:protein_co…	fb60h05	38	48.801	1.87534e+08	2.22047e+08	1.80835e+08	8.10891e+07	7.68969e+07	1.35875e+08	2.22047e+08	2.26752e+08	56	1.05061	0.0108689
ENSDARP00000073658.4		pep chromosome:GRCz11:24:33781485:33801668:-1 gene:ENSDARG00000056672.6 transcript:ENSDART00000079202.6 gene_biotype:protein_coding transcript_biotype:protein_coding gene_symbol:abcb8 description:ATP-binding cassette, sub-family B (MDR/TAP), member 8 [Source:NCBI gene;Acc:548340]	abcb8	4	77.273	1.24805e+06	1.12269e+06	851899	409179	544302	603340	1.24805e+06	1.14648e+06	4	1.05035	0.00734541
ENSDARP00000112816.1		pep chromosome:GRCz11:3:54744069:54752364:1 gene:ENSDARG00000076144.5 transcript:ENSDART00000134958.3 gene_biotype:protein_coding transcript_biotype:protein_coding gene_symbol:icam3 description:intercellular adhesion molecule 3 [Source:ZFIN;Acc:ZDB-GENE-060503-219]	si:ch211-74m13.3	2	39.271	2.43187e+06	1.74159e+06	2.14566e+06	788216	800057	1.62331e+06	2.43187e+06	2.40448e+06	4	1.05004	0.0235485
ENSDARP00000064612.7		pep chromosome:GRCz11:10:20407888:20445549:-1 gene:ENSDARG00000044010.8 transcript:ENSDART00000064613.7 gene_biotype:protein_coding transcript_biotype:protein_coding gene_symbol:loxl2a description:lysyl oxidase-like 2a [Source:NCBI gene;Acc:565508]	loxl2a	2	82.281	264594	170678	170932	106829	125585	64874.3	264594	235931	2	1.0496	0.0209495
ENSDARP00000048639.5		pep chromosome:GRCz11:24:36317544:36329800:1 gene:ENSDARG00000028976.9 transcript:ENSDART00000048640.8 gene_biotype:protein_coding transcript_biotype:protein_coding gene_symbol:pus3 description:pseudouridylate synthase 3 [Source:ZFIN;Acc:ZDB-GENE-030131-9433]		6	52.871	4.59661e+06	3.4788e+06	3.19868e+06	1.96443e+06	1.84735e+06	1.59183e+06	4.59661e+06	4.09866e+06	5	1.04879	0.00449091
ENSDARP00000003321.7		pep chromosome:GRCz11:10:5536766:5568379:-1 gene:ENSDARG00000008186.12 transcript:ENSDART00000005292.8 gene_biotype:protein_coding transcript_biotype:protein_coding gene_symbol:syk description:spleen tyrosine kinase [Source:ZFIN;Acc:ZDB-GENE-040702-3]		13	69.931	6.22055e+06	6.19263e+06	6.81467e+06	2.42689e+06	3.96682e+06	3.08224e+06	6.81467e+06	7.63669e+06	10	1.04839	0.00584527
ENSDARP00000052324.5		pep chromosome:GRCz11:7:38750871:38760158:1 gene:ENSDARG00000036041.8 transcript:ENSDART00000052325.7 gene_biotype:protein_coding transcript_biotype:protein_coding gene_symbol:f2 description:coagulation factor II (thrombin) [Source:ZFIN;Acc:ZDB-GENE-030131-4606]	wu:fb57c10	17	71.774	3.86382e+07	3.99313e+07	5.61694e+07	1.77771e+07	2.3064e+07	2.38967e+07	5.61694e+07	6.29448e+07	20	1.04828	0.00638553
ENSDARP00000013712.7		pep chromosome:GRCz11:5:26162401:26170253:-1 gene:ENSDARG00000020024.11 transcript:ENSDART00000017696.9 gene_biotype:protein_coding transcript_biotype:protein_coding gene_symbol:fam151b description:family with sequence similarity 151 member B [Source:ZFIN;Acc:ZDB-GENE-040801-38]	zgc:100861	6	33.498	6.4651e+06	1.11159e+07	9.91037e+06	4.12371e+06	4.11326e+06	4.75729e+06	1.11159e+07	1.13514e+07	4	1.04727	0.00842048
ENSDARP00000141227.1		pep chromosome:GRCz11:18:44886381:44908479:-1 gene:ENSDARG00000102234.2 transcript:ENSDART00000169636.2 gene_biotype:protein_coding transcript_biotype:protein_coding gene_symbol:si:ch211-71n6.4 description:si:ch211-71n6.4 [Source:ZFIN;Acc:ZDB-GENE-091204-213]		5	67.522	949569	1.86086e+06	708856	425083	514567	649129	1.86086e+06	1.90029e+06	4	1.04702	0.03997
ENSDARP00000020574.7		pep chromosome:GRCz11:21:23036314:23046606:-1 gene:ENSDARG00000018738.8 transcript:ENSDART00000016167.8 gene_biotype:protein_coding transcript_biotype:protein_coding gene_symbol:zw10 description:zw10 kinetochore protein [Source:ZFIN;Acc:ZDB-GENE-040426-800]		20	87.248	1.28544e+07	1.35049e+07	1.00779e+07	5.6316e+06	4.60954e+06	7.64055e+06	1.35049e+07	1.3791e+07	19	1.04696	0.00852173
ENSDARP00000095806.5		pep chromosome:GRCz11:19:5356421:5358443:-1 gene:ENSDARG00000036832.10 transcript:ENSDART00000105036.7 gene_biotype:protein_coding transcript_biotype:protein_coding gene_symbol:cyt1l description:type I cytokeratin, enveloping layer, like [Source:ZFIN;Acc:ZDB-GENE-061026-4]		1	46.618	150797	345445	254300	79869.1	160437	117346	345445	352765	100	1.04637	0.0415454
ENSDARP00000075300.5		pep chromosome:GRCz11:3:17030704:17107231:1 gene:ENSDARG00000022712.12 transcript:ENSDART00000080854.7 gene_biotype:protein_coding transcript_biotype:protein_coding gene_symbol:stat3 description:signal transducer and activator of transcription 3 (acute-phase response factor) [Source:ZFIN;Acc:ZDB-GENE-980526-68]	STAT3b1	21	89.982	1.47554e+07	1.52457e+07	1.37743e+07	5.83182e+06	8.33512e+06	7.24337e+06	1.52457e+07	1.55687e+07	21	1.04587	0.00357797
ENSDARP00000088804.5		pep chromosome:GRCz11:8:53747925:53773539:-1 gene:ENSDARG00000008703.9 transcript:ENSDART00000098031.5 gene_biotype:protein_coding transcript_biotype:protein_coding gene_symbol:apeh description:acylaminoacyl-peptide hydrolase [Source:ZFIN;Acc:ZDB-GENE-030131-9870]		16	83.209	1.69298e+07	1.63054e+07	1.32252e+07	6.95644e+06	7.12788e+06	8.37935e+06	1.69298e+07	1.66509e+07	14	1.04511	0.00309407
ENSDARP00000131232.2		pep chromosome:GRCz11:9:48415043:48668973:1 gene:ENSDARG00000102506.3 transcript:ENSDART00000159930.2 gene_biotype:protein_coding transcript_biotype:protein_coding gene_symbol:lrp2a description:low density lipoprotein receptor-related protein 2a [Source:ZFIN;Acc:ZDB-GENE-050119-2]		1	521.387	24578.4	34979.7	26403.3	16508.5	20671.5	7582.28	34979.7	35721	2	1.04436	0.0445295
ENSDARP00000135162.1		pep chromosome:GRCz11:6:53429228:53435711:1 gene:ENSDARG00000100531.3 transcript:ENSDART00000165067.2 gene_biotype:protein_coding transcript_biotype:protein_coding gene_symbol:abhd14b description:abhydrolase domain containing 14B [Source:ZFIN;Acc:ZDB-GENE-040426-1342]	zgc:64031	6	22.836	2.89084e+07	4.10673e+07	3.0789e+07	9.62221e+06	2.14836e+07	2.01852e+07	4.10673e+07	4.19375e+07	9	1.04364	0.0302719
ENSDARP00000150686.1_x000D_; ENSDARP00000146631.1_x000D_; ENSDARP00000149111.1		pep chromosome:GRCz11:CHR_ALT_CTG5_2_7:32816232:32830612:1 gene:ENSDARG00000113919.1 transcript:ENSDART00000183594.1 gene_biotype:protein_coding transcript_biotype:protein_coding gene_symbol:crata description:carnitine O-acetyltransferase a [Source:ZFIN;Acc:ZDB-GENE-040927-17]<|>pep chromosome:GRCz11:5:32815745:32833358:1 gene:ENSDARG00000040248.6 transcript:ENSDART00000181535.1 gene_biotype:prot…	zgc:92317	27	71.215	3.40093e+07	2.70787e+07	1.93982e+07	8.49405e+06	1.18744e+07	2.02339e+07	3.40093e+07	3.03251e+07	29	1.04329	0.0369906
ENSDARP00000104608.2		pep chromosome:GRCz11:10:15454745:15596098:1 gene:ENSDARG00000044281.10 transcript:ENSDART00000129441.4 gene_biotype:protein_coding transcript_biotype:protein_coding gene_symbol:erbin description:erbb2 interacting protein [Source:ZFIN;Acc:ZDB-GENE-061103-403]	erbb2ip	4	153.942	601376	590620	549495	387310	320589	179686	601376	615778	4	1.04297	0.0183802
ENSDARP00000059307.6		pep chromosome:GRCz11:3:19355869:19363981:1 gene:ENSDARG00000093622.3 transcript:ENSDART00000059308.7 gene_biotype:protein_coding transcript_biotype:protein_coding gene_symbol:spc24 description:SPC24 component of NDC80 kinetochore complex [Source:NCBI gene;Acc:554147]	spc24	3	23.384	5.98957e+06	5.21158e+06	6.0648e+06	3.24389e+06	3.53489e+06	1.89018e+06	6.0648e+06	6.79636e+06	3	1.04224	0.0127233
ENSDARP00000070561.4		pep chromosome:GRCz11:22:37888249:37900135:1 gene:ENSDARG00000053973.6 transcript:ENSDART00000076082.6 gene_biotype:protein_coding transcript_biotype:protein_coding gene_symbol:fetub description:fetuin B [Source:ZFIN;Acc:ZDB-GENE-050208-4]		25	56.714	1.40603e+08	2.03609e+08	2.9175e+08	9.38221e+07	1.07696e+08	9.48309e+07	2.9175e+08	3.26942e+08	46	1.04125	0.0150824
ENSDARP00000007626.7		pep chromosome:GRCz11:11:25436440:25461336:-1 gene:ENSDARG00000015990.10 transcript:ENSDART00000014945.8 gene_biotype:protein_coding transcript_biotype:protein_coding gene_symbol:hcfc1a description:host cell factor C1a [Source:ZFIN;Acc:ZDB-GENE-030912-10]	fc61g09	27	184.761	1.24676e+07	1.01317e+07	1.06973e+07	6.9916e+06	4.73775e+06	4.68896e+06	1.24676e+07	1.19877e+07	41	1.04034	0.00607833
ENSDARP00000150258.1		pep chromosome:GRCz11:5:315183:417535:-1 gene:ENSDARG00000114329.1 transcript:ENSDART00000189408.1 gene_biotype:protein_coding transcript_biotype:protein_coding gene_symbol:HOOK3 description:hook microtubule tethering protein 3 [Source:HGNC Symbol;Acc:HGNC:23576]		4	59.646	2.26142e+06	2.35743e+06	3.01922e+06	1.30299e+06	932774	1.52266e+06	3.01922e+06	3.38342e+06	4	1.0402	0.00853129
[truncated: 946 more rows]

## Sheet: B
B Non-significant hits (p-value > 0.05) identified by mass spectrometry in high ziwi:GFP-expressing gonads isolated from eif4e1b mutant (eif4e1b -/-) and wild-type (WT) juvenile fish. Normalized area is colored based on values (red-green-yellow from high to low values). Log2FC is colored from red (high) to low (blue). Contaminants were removed from the list. Mw: molecular weight, PSM: peptide-spe…
[truncated: 4,861 more rows]
