# Supplementary material for: eIF4E1b is a non-canonical eIF4E protecting maternal dormant mRNAs
Source: EMBO Rep. 2023 Dec 14;25(1):23. doi: 10.1038/s44319-023-00006-4 (PMC10883267; doi:10.1038/s44319-023-00006-4)
Supplement: Supplementary file 9 — Dataset EV7 [file 44319_2023_6_MOESM9_ESM.xlsx]

## Sheet: Legend
Dataset EV7. RNA-sequencing analyses of eif4e1b mutant and wild-type gonads isolated from juvenile fish with a high ziwi:GFP expression.
A Differential expression gene (DEG) analysis of mRNAs isolated from gonads with high ziwi:GFP expression from eif4e1b mutant versus wild-type juvenile fish. UP: mRNAs enriched in eif4e1b mutant gonads. DOWN: mRNAs enriched in wild-type gonads (p-value < 0.05).
B Histone mRNAs identified in gonads with high ziwi:GFP expression from eif4e1b mutant and/or wild-type juvenile fish. UP: enriched in eif4e1b mutant gonads, DOWN: enriched in wild-type gonads; -: similar abundance.

## Sheet: A
A Differential expression gene (DEG) analysis of mRNAs isolated from gonads with high ziwi:GFP expression from eif4e1b mutant versus wild-type juvenile fish. UP: mRNAs enriched in eif4e1b mutant gonads. DOWN: mRNAs enriched in wild-type gonads (p-value < 0.05).
gene_id	gene_name	baseMean	log2FoldChange	lfcSE	stat	pvalue	padj	log2FoldChange.shrunk	sign		baseMean = the average of the normalized counts taken over all samples
ENSDARG00000116132	BX324177.23	5472.43	-5.29409	0.258482	-20.4815	3.14852e-93	8.06965e-89	-5.26537	down		log2FoldChange = log2 fold change between the groups. E.g. value 2 means that the expression has increased 4-fold
ENSDARG00000013856	amy2a	15281.4	7.59681	0.380916	19.9435	1.70595e-88	2.18618e-84	7.50786	up		lfcSE = standard error of the log2FoldChange estimate
ENSDARG00000018263	pdia2	2348.01	6.67977	0.358832	18.6153	2.4135e-77	2.06194e-73	6.61019	up		stat = Wald statistic
ENSDARG00000015709	hsd17b12a	1583.46	-5.04372	0.274948	-18.3443	3.66557e-75	2.34871e-71	-5.0128	down		pvalue = Wald test p-value
ENSDARG00000043173	cela1.3	697.603	7.75681	0.434041	17.8712	1.97844e-71	1.01415e-67	7.64055	up		padj = Benjamini-Hochberg adjusted p-value
ENSDARG00000093844	zgc:136461	1639.99	7.64143	0.436871	17.4913	1.67049e-68	7.13579e-65	7.52454	up
ENSDARG00000019195	vps9d1	2085.9	-4.7798	0.276116	-17.3108	3.89657e-67	1.4267e-63	-4.75025	down
ENSDARG00000024503	c6ast3	1956.66	6.42503	0.38326	16.7641	4.46421e-63	1.43022e-59	6.34897	up
ENSDARG00000090428	ctrb1	10556.1	7.59552	0.457644	16.597	7.32816e-62	2.0869e-58	7.46778	up
ENSDARG00000026972	si:ch211-119o8.6	485.133	-5.50208	0.334649	-16.4413	9.67724e-61	2.48028e-57	-5.4523	down
ENSDARG00000052578	c6ast4	1475.97	7.91698	0.483246	16.3829	2.53348e-60	5.90302e-57	7.76948	up
ENSDARG00000104314	nrg1	640.511	-4.592	0.285317	-16.0944	2.79287e-58	5.96511e-55	-4.56169	down
ENSDARG00000069401	si:dkeyp-114g9.1	1251.42	-4.73526	0.296638	-15.9631	2.30951e-57	4.55328e-54	-4.70151	down
ENSDARG00000056744	ela2	10095	7.84071	0.492338	15.9254	4.21979e-57	7.72523e-54	7.68849	up
ENSDARG00000045835	si:dkey-14d8.6	1413.04	7.82757	0.493009	15.8771	9.12768e-57	1.55962e-53	7.67597	up
ENSDARG00000110186	CDCP1	827.746	-4.31481	0.271876	-15.8705	1.0144e-56	1.62494e-53	-4.28894	down
ENSDARG00000037618	ddit4	1896.16	-4.76293	0.301005	-15.8234	2.14477e-56	3.23356e-53	-4.72793	down
ENSDARG00000023002	dtl	836.227	-4.13362	0.262133	-15.7692	5.0683e-56	7.2167e-53	-4.11058	down
ENSDARG00000017314	cela1.6	24948.4	7.5846	0.48199	15.736	8.56628e-56	1.15555e-52	7.44332	up
ENSDARG00000103687	sycn.2	2779.35	7.48911	0.47837	15.6555	3.04885e-55	3.9071e-52	7.35192	up
ENSDARG00000039393	si:ch211-240l19.5	908.238	7.21212	0.465459	15.4946	3.77064e-54	4.60198e-51	7.08732	up
ENSDARG00000007836	ctsla	3134.85	-3.59519	0.232905	-15.4363	9.32459e-54	1.08632e-50	-3.57934	down
ENSDARG00000043722	cpa4	1642.15	7.98422	0.51858	15.3963	1.73303e-53	1.9312e-50	7.81336	up
ENSDARG00000043171	cela1.4	484.816	8.29051	0.542236	15.2895	8.98591e-53	9.5962e-50	8.10095	up
ENSDARG00000038694	zgc:101744	808.951	-4.25022	0.278384	-15.2675	1.25979e-52	1.29154e-49	-4.22347	down
ENSDARG00000101441	lima1a	1163.6	-4.27744	0.281274	-15.2073	3.16087e-52	3.11589e-49	-4.25	down
ENSDARG00000068926	si:ch211-137a8.2	2147.93	-5.3313	0.352982	-15.1036	1.53298e-51	1.45519e-48	-5.27764	down
ENSDARG00000079467	si:ch73-15b2.5	766.697	-4.02513	0.266586	-15.0988	1.64833e-51	1.50881e-48	-4.00192	down
ENSDARG00000053810	hnrnpc	3526.77	-3.15069	0.209147	-15.0645	2.77312e-51	2.45087e-48	-3.13948	down
ENSDARG00000007276	ela3l	47984.7	7.67807	0.512945	14.9686	1.1779e-50	1.00632e-47	7.51642	up
ENSDARG00000102366	micall2a	2384.01	-5.69621	0.381052	-14.9486	1.59011e-50	1.31466e-47	-5.6295	down
ENSDARG00000030915	cpa1	6621.78	8.088	0.541425	14.9383	1.85518e-50	1.46759e-47	7.89888	up
ENSDARG00000054753	col10a1a	661.13	7.73714	0.517981	14.9371	1.8896e-50	1.46759e-47	7.5723	up
ENSDARG00000068680	ctrl	7367.41	7.71466	0.516622	14.9329	2.01347e-50	1.5178e-47	7.55008	up
ENSDARG00000056765	ela2l	8958.4	7.76051	0.521033	14.8945	3.58031e-50	2.62181e-47	7.59213	up
ENSDARG00000054304	homeza	1229.99	-3.55293	0.238927	-14.8704	5.13153e-50	3.65337e-47	-3.53645	down
ENSDARG00000100686	si:ch211-241b2.4	477.495	-4.23439	0.284876	-14.864	5.64771e-50	3.91218e-47	-4.20654	down
ENSDARG00000101009	cited4b	1306.04	-4.56231	0.307799	-14.8223	1.05065e-49	7.08635e-47	-4.5273	down
ENSDARG00000104581	tom1	798.509	-3.78964	0.256389	-14.7809	1.94681e-49	1.2794e-46	-3.76941	down
ENSDARG00000045834	si:dkey-14d8.7	498.79	7.55247	0.512254	14.7436	3.38237e-49	2.16726e-46	7.39591	up
ENSDARG00000018145	mid1ip1l	7909.72	-4.63128	0.31485	-14.7095	5.60315e-49	3.50265e-46	-4.59409	down
ENSDARG00000063021	rpain	995.81	-4.47487	0.305902	-14.6285	1.84901e-48	1.12834e-45	-4.44097	down
ENSDARG00000071083	si:dkeyp-34c12.1	494.706	-4.18361	0.28613	-14.6213	2.05301e-48	1.22369e-45	-4.15581	down
ENSDARG00000079274	prss59.1	26139.7	7.5259	0.51659	14.5684	4.4618e-48	2.599e-45	7.36526	up
ENSDARG00000016117	exd2	1882.68	-4.07445	0.280019	-14.5506	5.78541e-48	3.29511e-45	-4.04854	down
ENSDARG00000037002	zgc:152968	1353.02	-5.2499	0.361238	-14.5331	7.47957e-48	4.16742e-45	-5.1946	down
ENSDARG00000014047	cldn7b	1325.49	-4.76436	0.328038	-14.5238	8.55946e-48	4.66764e-45	-4.7229	down
ENSDARG00000042544	degs2	329.087	-4.75286	0.327755	-14.5012	1.1897e-47	6.35251e-45	-4.71162	down
ENSDARG00000011934	gyg1a	3998.85	-4.24162	0.294427	-14.4064	4.71922e-47	2.46844e-44	-4.2118	down
ENSDARG00000077288	si:ch211-188c16.1	2794.66	-3.87149	0.269005	-14.3919	5.81774e-47	2.98218e-44	-3.84875	down
ENSDARG00000035954	tdp2b	379.75	-4.40217	0.306538	-14.3609	9.1012e-47	4.5738e-44	-4.36867	down
ENSDARG00000078773	tmem70	594.212	-3.76777	0.263779	-14.2838	2.76023e-46	1.36047e-43	-3.74648	down
ENSDARG00000002298	ankrd22	542.274	-4.77936	0.334806	-14.275	3.13202e-46	1.5146e-43	-4.7361	down
ENSDARG00000034956	myclb	2242.18	-3.25512	0.228545	-14.2428	4.97205e-46	2.35988e-43	-3.24129	down
ENSDARG00000114883	CU655961.4	1071.35	-4.53325	0.318467	-14.2346	5.58999e-46	2.60494e-43	-4.49602	down
ENSDARG00000044514	st6gal1	542.998	-4.16135	0.292888	-14.208	8.17279e-46	3.74051e-43	-4.13244	down
ENSDARG00000040910	ildr1b	622.949	-3.95377	0.278891	-14.1768	1.2761e-45	5.73799e-43	-3.92883	down
ENSDARG00000090469	sycn.1	5971.36	7.81133	0.551911	14.1532	1.78329e-45	7.8803e-43	7.62167	up
ENSDARG00000026862	aktip	853.853	-3.13259	0.223558	-14.0125	1.30783e-44	5.68131e-42	-3.11986	down
ENSDARG00000043168	cela1.5	414.274	8.36281	0.599231	13.9559	2.89667e-44	1.23736e-41	8.13272	up
ENSDARG00000057707	zgc:66443	1000.04	-3.75987	0.269675	-13.9422	3.50749e-44	1.47372e-41	-3.73768	down
ENSDARG00000021339	cpa5	28651.2	7.84149	0.563809	13.9081	5.65955e-44	2.33958e-41	7.64283	up
ENSDARG00000094542	hwa	301.428	-5.4661	0.39663	-13.7813	3.30086e-43	1.34287e-40	-5.39698	down
ENSDARG00000111095	BX000700.9	855.222	-6.43823	0.467359	-13.7758	3.56515e-43	1.42773e-40	-6.32583	down
ENSDARG00000044204	endou	609.174	7.70584	0.559565	13.7711	3.80275e-43	1.49945e-40	7.51565	up
ENSDARG00000042993	prss1	27574.1	7.57159	0.550233	13.7607	4.39227e-43	1.70566e-40	7.38871	up
ENSDARG00000069595	si:ch211-214c7.4	3077.21	-4.5518	0.330935	-13.7544	4.79457e-43	1.8341e-40	-4.51146	down
ENSDARG00000045289	gpr137c	494.977	-4.05657	0.295828	-13.7126	8.53745e-43	3.21786e-40	-4.02781	down
ENSDARG00000074613	si:ch211-240l19.6	760.128	7.33709	0.536052	13.6873	1.20969e-42	4.49338e-40	7.16992	up
ENSDARG00000015111	ddx39ab	3803.29	-3.08936	0.225919	-13.6746	1.43967e-42	5.27125e-40	-3.07654	down
ENSDARG00000074547	si:ch211-240l19.8	4308.3	7.46903	0.546567	13.6654	1.63488e-42	5.90168e-40	7.29117	up
ENSDARG00000016999	lin28a	807.402	-4.76389	0.348964	-13.6515	1.97715e-42	7.03811e-40	-4.71704	down
ENSDARG00000071259	fbxo34	898.222	-3.37812	0.248374	-13.601	3.95224e-42	1.38762e-39	-3.36119	down
ENSDARG00000029822	cel.2	6981.5	7.58999	0.55832	13.5943	4.32679e-42	1.49859e-39	7.40147	up
ENSDARG00000102976	uncx	475.451	-5.47224	0.40301	-13.5784	5.37714e-42	1.83755e-39	-5.40069	down
ENSDARG00000039730	zgc:112160	7439.67	7.5389	0.555267	13.5771	5.47729e-42	1.84714e-39	7.35363	up
ENSDARG00000015611	rasl11b	716.541	-5.30714	0.39108	-13.5705	5.99456e-42	1.99533e-39	-5.24182	down
ENSDARG00000037158	rcc1	3001.4	-3.60394	0.266525	-13.5219	1.161e-41	3.76662e-39	-3.58315	down
ENSDARG00000095462	cela1.2	367.161	8.54129	0.63165	13.5222	1.15689e-41	3.76662e-39	8.2838	up
ENSDARG00000033126	prkrip1	662.153	-3.32218	0.245709	-13.5208	1.17858e-41	3.77587e-39	-3.30589	down
ENSDARG00000073742	prss59.2	19595.9	7.56986	0.560075	13.5158	1.26191e-41	3.99292e-39	7.38058	up
ENSDARG00000014914	lamp2	4952.37	-4.10263	0.303704	-13.5087	1.39031e-41	4.34556e-39	-4.07196	down
ENSDARG00000045930	rbpms2a	691.372	-3.71902	0.275357	-13.5062	1.4379e-41	4.44016e-39	-3.69614	down
ENSDARG00000018312	rell1	1491.32	-3.66003	0.272233	-13.4445	3.31803e-41	1.01239e-38	-3.63802	down
ENSDARG00000079255	zgc:174935	552.465	-4.27405	0.318091	-13.4366	3.69197e-41	1.11324e-38	-4.23908	down
ENSDARG00000105424	si:rp71-46j2.7	1175.66	-3.44569	0.256989	-13.4079	5.43454e-41	1.61962e-38	-3.42721	down
ENSDARG00000092810	stap2a	765.491	-4.24058	0.316415	-13.402	5.88867e-41	1.73479e-38	-4.20623	down
ENSDARG00000021849	si:dkey-256h2.1	617.433	-4.02316	0.300233	-13.4001	6.03488e-41	1.75766e-38	-3.99379	down
ENSDARG00000017490	cel.1	23886.3	7.56026	0.564469	13.3936	6.59194e-41	1.89833e-38	7.3683	up
ENSDARG00000010146	cpa2	582.54	7.17114	0.536907	13.3564	1.0872e-40	3.0961e-38	7.0072	up
ENSDARG00000045601	cax1	1150.26	-4.81798	0.360758	-13.3552	1.10533e-40	3.11315e-38	-4.76738	down
ENSDARG00000060113	znf395a	1201.54	-3.90411	0.292453	-13.3495	1.19187e-40	3.32038e-38	-3.87704	down
ENSDARG00000088079	tmed6	730.951	6.771	0.507539	13.3408	1.3396e-40	3.69183e-38	6.63196	up
ENSDARG00000040282	zgc:92590	1588.01	7.62223	0.571501	13.3372	1.40603e-40	3.83367e-38	7.42446	up
ENSDARG00000014324	sh2d5	561.362	-4.51363	0.339385	-13.2994	2.33205e-40	6.29163e-38	-4.47164	down
ENSDARG00000039424	snrpb2	678.478	-3.13023	0.235436	-13.2954	2.46023e-40	6.56831e-38	-3.11612	down
ENSDARG00000036489	MAF1	936.814	-3.02588	0.22795	-13.2743	3.26342e-40	8.62284e-38	-3.01309	down
ENSDARG00000014179	pfkma	425.566	-3.9931	0.301025	-13.265	3.69388e-40	9.66064e-38	-3.96377	down
ENSDARG00000101557	scarb1	3730.34	-5.22904	0.394416	-13.2577	4.07324e-40	1.05452e-37	-5.16347	down
ENSDARG00000040538	spsb4b	420.111	-3.9258	0.296373	-13.2461	4.7502e-40	1.21748e-37	-3.89788	down
ENSDARG00000069279	elovl7a	870.255	-5.23292	0.395283	-13.2384	5.26466e-40	1.33597e-37	-5.1671	down
ENSDARG00000039436	il13ra2	591.357	-5.15249	0.389436	-13.2307	5.83769e-40	1.46686e-37	-5.08962	down
ENSDARG00000009443	zgc:92137	12775.2	7.72355	0.584821	13.2067	8.02738e-40	1.99749e-37	7.51342	up
ENSDARG00000093192	si:ch211-198m1.1	225.08	-5.31212	0.402374	-13.2019	8.55034e-40	2.10717e-37	-5.24309	down
ENSDARG00000005108	oclna	1426.38	-5.05837	0.38377	-13.1807	1.13306e-39	2.76575e-37	-4.99832	down
ENSDARG00000053246	depdc7b	1001.01	-5.46526	0.414865	-13.1736	1.24505e-39	3.01043e-37	-5.38963	down
ENSDARG00000013776	thop1	2486.67	-2.93631	0.222954	-13.1701	1.30469e-39	3.12516e-37	-2.92444	down
ENSDARG00000045442	cpb1	29771.8	7.62416	0.579212	13.163	1.43302e-39	3.40077e-37	7.42056	up
ENSDARG00000104225	ndel1b	1305.75	-2.9746	0.226046	-13.1593	1.50487e-39	3.5385e-37	-2.96224	down
ENSDARG00000069956	pdlim2	662.14	-3.79131	0.288632	-13.1354	2.0628e-39	4.80632e-37	-3.76571	down
ENSDARG00000056515	spsb1	2146.5	-5.73614	0.437082	-13.1237	2.40826e-39	5.56069e-37	-5.6481	down
ENSDARG00000043257	ckbb	7789.42	-4.61397	0.352744	-13.0802	4.27133e-39	9.77447e-37	-4.56756	down
ENSDARG00000055510	ypel3	490.122	-4.8526	0.371113	-13.0758	4.5283e-39	1.02708e-36	-4.79875	down
ENSDARG00000002271	zfand5b	2237.57	-3.98463	0.305193	-13.0561	5.8655e-39	1.31871e-36	-3.95456	down
ENSDARG00000012981	osbpl7	2268.7	-4.26526	0.326954	-13.0455	6.74433e-39	1.50311e-36	-4.22836	down
ENSDARG00000038556	zgc:112185	1060.91	-2.83461	0.217374	-13.0402	7.22376e-39	1.59608e-36	-2.82371	down
ENSDARG00000060248	fgd4b	1045.24	-4.61556	0.354762	-13.0103	1.06932e-38	2.34245e-36	-4.56865	down
ENSDARG00000100528	map1lc3c	1604.12	-5.65534	0.436531	-12.9552	2.19587e-38	4.7695e-36	-5.56878	down
ENSDARG00000099579	aldh18a1	3929.71	-3.48148	0.268953	-12.9446	2.52216e-38	5.43217e-36	-3.46104	down
ENSDARG00000035570	C5H9orf85	802.293	-3.07096	0.237502	-12.9302	3.0395e-38	6.49186e-36	-3.05688	down
ENSDARG00000043175	cela1.1	526.429	7.89504	0.610672	12.9284	3.11051e-38	6.58862e-36	7.66519	up
ENSDARG00000020841	rbm7	1386.84	-3.40005	0.263115	-12.9223	3.37073e-38	7.08129e-36	-3.38094	down
ENSDARG00000117312	CABZ01044746.1	432.431	-3.90531	0.302349	-12.9166	3.62972e-38	7.56339e-36	-3.87638	down
ENSDARG00000101900	xrn2	3243.38	-3.33759	0.258795	-12.8967	4.70005e-38	9.7147e-36	-3.31944	down
ENSDARG00000075859	mcf2la	537.493	-3.40112	0.263851	-12.8903	5.1053e-38	1.04679e-35	-3.38188	down
ENSDARG00000077664	zgc:110239	4095.37	-4.29157	0.333347	-12.8742	6.29109e-38	1.27969e-35	-4.25298	down
ENSDARG00000040081	zp3d.1	1718.97	-5.30588	0.412503	-12.8626	7.30368e-38	1.47396e-35	-5.23323	down
ENSDARG00000075559	ppm1g	4660.98	-2.61421	0.203538	-12.8438	9.31933e-38	1.86605e-35	-2.60539	down
ENSDARG00000017163	sinup	477.26	-6.34482	0.494764	-12.8239	1.20447e-37	2.39306e-35	-6.22142	down
ENSDARG00000054978	kifc3	1011.61	-3.08988	0.241148	-12.8132	1.38342e-37	2.72746e-35	-3.07528	down
ENSDARG00000040534	epcam	3475.88	-5.06692	0.396196	-12.7889	1.89089e-37	3.6995e-35	-5.00282	down
ENSDARG00000111240	dhrs13a.2	446.238	-4.12188	0.322416	-12.7844	2.00466e-37	3.89237e-35	-4.08722	down
ENSDARG00000028335	hmga1a	5735.39	-2.70153	0.211617	-12.7662	2.53357e-37	4.88237e-35	-2.69169	down
ENSDARG00000044688	dusp4	430.12	-3.95739	0.310602	-12.7411	3.49651e-37	6.68774e-35	-3.92644	down
ENSDARG00000091234	si:ch73-335l21.4	269.628	-5.00223	0.393023	-12.7276	4.15521e-37	7.88875e-35	-4.94011	down
ENSDARG00000016177	eif4enif1	4786.68	-3.66505	0.287978	-12.7268	4.19618e-37	7.90795e-35	-3.6404	down
ENSDARG00000054963	alg1	1063.58	-3.36103	0.264117	-12.7255	4.26504e-37	7.97905e-35	-3.34199	down
ENSDARG00000039217	orc1	1124.86	-3.54924	0.279517	-12.6978	6.08425e-37	1.12999e-34	-3.52675	down
ENSDARG00000046124	rab11fip1a	841.876	-3.38688	0.266851	-12.692	6.54608e-37	1.20702e-34	-3.3673	down
ENSDARG00000007418	chmp4c	494.818	-4.43589	0.349817	-12.6806	7.57274e-37	1.38635e-34	-4.39208	down
ENSDARG00000071250	tmem79a	396.389	-3.79145	0.299071	-12.6774	7.88846e-37	1.43391e-34	-3.76398	down
ENSDARG00000098622	ccne1	2647.81	-5.17802	0.408468	-12.6767	7.96375e-37	1.4374e-34	-5.10845	down
ENSDARG00000105142	tcirg1b	671.978	-3.24946	0.256392	-12.6738	8.26323e-37	1.48102e-34	-3.23211	down
ENSDARG00000088276		528.234	-4.86646	0.384986	-12.6406	1.26083e-36	2.2441e-34	-4.80839	down
ENSDARG00000114910	FO704772.2	660.676	5.24601	0.415081	12.6385	1.29444e-36	2.28803e-34	5.17323	up
ENSDARG00000104170	si:dkey-208k4.2	2422.44	-7.18588	0.569198	-12.6246	1.54589e-36	2.71378e-34	-7.00086	down
ENSDARG00000104413	rogdi	509.054	-4.09467	0.324643	-12.6128	1.79406e-36	3.12802e-34	-4.0597	down
ENSDARG00000038754	plk3	4357.46	-4.58389	0.363471	-12.6114	1.82656e-36	3.16317e-34	-4.53497	down
ENSDARG00000093198	c3a.4	380.99	4.52796	0.359074	12.6101	1.85822e-36	3.19638e-34	4.48085	up
ENSDARG00000074030	myt1a	811.265	-4.37535	0.347044	-12.6075	1.92018e-36	3.28095e-34	-4.33272	down
ENSDARG00000061520	b4galnt1a	384.664	-3.83592	0.304526	-12.5964	2.21127e-36	3.7533e-34	-3.80713	down
ENSDARG00000098639	pycr1b	5644.48	-2.68274	0.213078	-12.5904	2.38509e-36	4.0217e-34	-2.67283	down
ENSDARG00000079578	rbpms2b	1988.65	-5.67368	0.450886	-12.5834	2.60591e-36	4.36533e-34	-5.5811	down
ENSDARG00000036592	setd4	1371.69	-4.3722	0.347683	-12.5752	2.8895e-36	4.80895e-34	-4.32949	down
ENSDARG00000009153	pla2g1b	894.124	7.85821	0.625399	12.5651	3.28433e-36	5.4308e-34	7.61645	up
ENSDARG00000086842	dap1b	1465.76	-3.2262	0.256954	-12.5555	3.70602e-36	6.08881e-34	-3.2089	down
ENSDARG00000037140	pfkfb1	420.555	-3.52325	0.281584	-12.5122	6.4001e-36	1.04481e-33	-3.50057	down
ENSDARG00000008807	bokb	466.949	-4.2603	0.340574	-12.5092	6.64893e-36	1.07856e-33	-4.2204	down
ENSDARG00000091609	spink4	317.824	7.82977	0.626464	12.4983	7.62256e-36	1.22872e-33	7.59279	up
ENSDARG00000039613	poll	560.366	-3.74448	0.299851	-12.4878	8.70247e-36	1.39403e-33	-3.71721	down
ENSDARG00000069708	cdc34a	920.804	-3.74511	0.299962	-12.4853	8.97942e-36	1.42946e-33	-3.71782	down
ENSDARG00000069192	zgc:163030	224.094	-5.64686	0.452668	-12.4746	1.02686e-35	1.6246e-33	-5.55443	down
ENSDARG00000023768	mfsd4aa	434.148	-3.69195	0.29646	-12.4535	1.33915e-35	2.10567e-33	-3.66568	down
ENSDARG00000030905	cited2	406.116	-4.18438	0.336162	-12.4475	1.44284e-35	2.25488e-33	-4.14618	down
ENSDARG00000057983	svopl	346.41	-4.37583	0.351708	-12.4417	1.55251e-35	2.41157e-33	-4.33213	down
ENSDARG00000009779	mcl1a	1844.04	-3.05018	0.245232	-12.4379	1.62663e-35	2.51148e-33	-3.03528	down
ENSDARG00000099240	acap3b	747.095	-2.95615	0.238243	-12.4081	2.36185e-35	3.6248e-33	-2.94251	down
ENSDARG00000076238	gramd1c	601.305	-3.50608	0.282583	-12.4072	2.38796e-35	3.64306e-33	-3.48338	down
ENSDARG00000002330	lhx8a	522.216	-5.00556	0.40389	-12.3934	2.83905e-35	4.30561e-33	-4.93992	down
ENSDARG00000101535	col10a1b	2511.95	8.13035	0.656607	12.3824	3.25554e-35	4.90821e-33	7.85375	up
ENSDARG00000089307	pmaip1	498.432	-5.50231	0.44453	-12.3778	3.44665e-35	5.16595e-33	-5.41513	down
ENSDARG00000014994	tbp	1231.72	-2.98048	0.240996	-12.3673	3.92771e-35	5.81891e-33	-2.96641	down
ENSDARG00000044038	zbtb2a	488.217	-4.67312	0.377847	-12.3678	3.90572e-35	5.81891e-33	-4.61939	down
ENSDARG00000028815	zgc:162945	933.891	-6.32142	0.511294	-12.3636	4.1144e-35	6.06046e-33	-6.18972	down
ENSDARG00000053877	cpdb	1137.81	-4.0736	0.329891	-12.3483	4.97394e-35	7.28469e-33	-4.03774	down
ENSDARG00000092730	enam	506.405	7.11691	0.576726	12.3402	5.50336e-35	8.01427e-33	6.92954	up
ENSDARG00000100296	pja2	1592.73	-3.30563	0.268346	-12.3185	7.19952e-35	1.04251e-32	-3.28631	down
ENSDARG00000011373	mknk2a	2455.17	-3.79747	0.308383	-12.3141	7.60527e-35	1.09507e-32	-3.76819	down
ENSDARG00000044511	etv5b	1369.59	-4.76308	0.38718	-12.302	8.83868e-35	1.26556e-32	-4.7055	down
ENSDARG00000097414	si:ch211-106e7.2	3469.9	-4.3252	0.351717	-12.2974	9.3547e-35	1.33201e-32	-4.28195	down
ENSDARG00000099865	hnrnpabb	10094.4	-2.79761	0.227572	-12.2933	9.84037e-35	1.39342e-32	-2.78583	down
ENSDARG00000040072	scpep1	689.497	-3.3036	0.269028	-12.2798	1.1632e-34	1.63806e-32	-3.2842	down
ENSDARG00000061081	arpp21	585.033	-4.19276	0.341995	-12.2597	1.4904e-34	2.08738e-32	-4.15312	down
ENSDARG00000102375	si:ch211-204c21.1	1347.51	-2.95214	0.240859	-12.2567	1.54634e-34	2.15395e-32	-2.93822	down
ENSDARG00000102636	trmt9b	555.369	-5.06233	0.413344	-12.2472	1.73799e-34	2.40782e-32	-4.99283	down
ENSDARG00000060584	kank1b	845.714	-3.94861	0.322863	-12.23	2.1502e-34	2.96289e-32	-3.9153	down
ENSDARG00000100583	hid1b	716.615	-3.21453	0.262878	-12.2282	2.19635e-34	3.01029e-32	-3.1965	down
ENSDARG00000029445	eif1b	3339.07	-3.29999	0.270319	-12.2078	2.82559e-34	3.85212e-32	-3.28041	down
ENSDARG00000098483	CABZ01022569.1	391.267	-6.89607	0.565219	-12.2007	3.08106e-34	4.17818e-32	-6.72173	down
ENSDARG00000035564	dgcr8	3214.19	-2.82858	0.232003	-12.192	3.4303e-34	4.60307e-32	-2.8162	down
ENSDARG00000087166	figla	297.674	-6.14299	0.50384	-12.1924	3.41389e-34	4.60307e-32	-6.01931	down
ENSDARG00000015922	stk17al	1336.01	-4.5921	0.377065	-12.1785	4.04454e-34	5.39904e-32	-4.53943	down
ENSDARG00000008732	zgc:66479	1517.27	-4.86804	0.399778	-12.1768	4.12942e-34	5.48379e-32	-4.80535	down
ENSDARG00000068856	f2rl1.1	188.951	-5.06312	0.416973	-12.1426	6.28233e-34	8.2998e-32	-4.9927	down
ENSDARG00000101652	haus6	1868.92	-4.3717	0.36024	-12.1355	6.84733e-34	8.99985e-32	-4.32588	down
ENSDARG00000013613	anxa13l	215.362	-4.93307	0.406592	-12.1327	7.0853e-34	9.26512e-32	-4.86763	down
ENSDARG00000012369	rdh10b	1970.69	-5.14817	0.424541	-12.1264	7.65099e-34	9.95405e-32	-5.07353	down
ENSDARG00000099969	zgc:152863	271.199	-6.06871	0.501749	-12.0951	1.12099e-33	1.45106e-31	-5.9474	down
ENSDARG00000075682	orc6	798.406	-3.95523	0.327308	-12.0841	1.2811e-33	1.64998e-31	-3.92096	down
ENSDARG00000040277	fbxo32	1731.68	-5.30101	0.438759	-12.0818	1.31732e-33	1.68814e-31	-5.21904	down
ENSDARG00000014386	galnt6	943.059	-4.26242	0.352874	-12.0792	1.36108e-33	1.73555e-31	-4.21954	down
ENSDARG00000008255	cnot6a	2536.35	-4.09591	0.339124	-12.0779	1.38158e-33	1.75152e-31	-4.05782	down
ENSDARG00000045749	ppfibp1a	2001.11	-3.60286	0.29831	-12.0776	1.38727e-33	1.75152e-31	-3.57687	down
ENSDARG00000044956	zgc:114123	1212.69	-4.94612	0.409554	-12.0768	1.40012e-33	1.75907e-31	-4.87936	down
ENSDARG00000114352	BX469912.13	2348.82	-6.51872	0.54035	-12.0639	1.63875e-33	2.04883e-31	-6.36681	down
ENSDARG00000041581	znf143b	815.602	-2.79839	0.232269	-12.0481	1.98576e-33	2.47063e-31	-2.78612	down
ENSDARG00000069763	etv5a	1078.21	-5.05599	0.420095	-12.0353	2.31703e-33	2.86886e-31	-4.98423	down
ENSDARG00000052427	bicdl2	401.031	-3.21834	0.267425	-12.0345	2.33961e-33	2.88289e-31	-3.19966	down
ENSDARG00000025275	gbgt1l1	237.947	-6.17046	0.514145	-12.0014	3.49327e-33	4.28385e-31	-6.04088	down
ENSDARG00000018788	st8sia2	289.176	-3.95601	0.330045	-11.9863	4.19215e-33	5.11641e-31	-3.92115	down
ENSDARG00000013476	arhgef39	359.491	-3.63961	0.303775	-11.9813	4.45418e-33	5.41046e-31	-3.61242	down
ENSDARG00000100515	dusp1	1078.54	-3.56168	0.297806	-11.9597	5.77596e-33	6.98292e-31	-3.53606	down
ENSDARG00000042213	ENSDARG00000042213|ELAPOR2	1257.85	-4.70075	0.393305	-11.9519	6.34334e-33	7.63286e-31	-4.64213	down
ENSDARG00000095743	sox11b	1679.71	-4.7215	0.395644	-11.9337	7.89722e-33	9.45821e-31	-4.66194	down
ENSDARG00000012051	mettl21a	367.91	-3.29321	0.27633	-11.9177	9.57393e-33	1.1413e-30	-3.27281	down
ENSDARG00000030092	tram2	563.987	-3.30997	0.278582	-11.8815	1.47657e-32	1.75205e-30	-3.28913	down
ENSDARG00000101787	zgc:162592	513.167	-6.01153	0.506424	-11.8705	1.68385e-32	1.98881e-30	-5.88885	down
ENSDARG00000062363	phex	3352.23	-5.06619	0.427016	-11.8642	1.8169e-32	2.13611e-30	-4.99187	down
ENSDARG00000029305	baiap2l1a	797.922	-3.17809	0.267887	-11.8635	1.83118e-32	2.14306e-30	-3.15957	down
ENSDARG00000067958	sh3gl1a	633.317	-3.37771	0.284769	-11.8612	1.88192e-32	2.19244e-30	-3.3555	down
ENSDARG00000026871	uchl1	4402.08	-4.94396	0.416943	-11.8576	1.96435e-32	2.27811e-30	-4.87477	down
ENSDARG00000058425	rab35b	1290.2	-2.73867	0.231117	-11.8497	2.15879e-32	2.49233e-30	-2.72678	down
ENSDARG00000113506	BX469912.12	6520.58	-4.10728	0.346645	-11.8487	2.18656e-32	2.51307e-30	-4.06736	down
ENSDARG00000103522	si:zfos-943e10.1	889.834	-2.92112	0.246613	-11.8449	2.28613e-32	2.61579e-30	-2.90669	down
ENSDARG00000002347	cyp11a1	1599.77	-6.00177	0.506862	-11.841	2.39471e-32	2.72784e-30	-5.87857	down
ENSDARG00000003281	pik3ip1	836.088	-4.02408	0.339954	-11.8371	2.5088e-32	2.84515e-30	-3.98648	down
ENSDARG00000070404	inka1b	939.613	-5.36943	0.453961	-11.8279	2.79895e-32	3.16022e-30	-5.28072	down
ENSDARG00000012942	itgb5	665.548	-3.11169	0.263142	-11.8251	2.89427e-32	3.25351e-30	-3.0942	down
ENSDARG00000077513	ppp1r3da	337.364	-3.7508	0.317501	-11.8135	3.32444e-32	3.72076e-30	-3.72016	down
ENSDARG00000055630	foxh1	367.89	-5.14735	0.437369	-11.7689	5.64494e-32	6.29043e-30	-5.06825	down
ENSDARG00000102050	MCOLN3	394.311	-5.11602	0.435172	-11.7563	6.55204e-32	7.26964e-30	-5.03816	down
ENSDARG00000059259	pabpc4	262.028	5.43277	0.4622	11.7542	6.722e-32	7.42607e-30	5.3396	up
ENSDARG00000094850	si:dkey-88l16.5	235.057	-5.87046	0.49967	-11.7487	7.17229e-32	7.88952e-30	-5.75442	down
ENSDARG00000037476	sorbs3	580.806	-3.04451	0.25943	-11.7354	8.39224e-32	9.19202e-30	-3.02787	down
ENSDARG00000008238	manba	289.07	-3.35092	0.285821	-11.7239	9.61873e-32	1.04906e-29	-3.32874	down
ENSDARG00000016474	galcb	517.547	-3.81456	0.32547	-11.7201	1.00502e-31	1.09147e-29	-3.78184	down
ENSDARG00000035957	gmnn	9155.29	-5.29676	0.452019	-11.718	1.03065e-31	1.11458e-29	-5.20982	down
ENSDARG00000058946	CU856539.2	1397.51	-2.526	0.215746	-11.7082	1.15717e-31	1.24615e-29	-2.51644	down
ENSDARG00000039208	nasp	31119.7	-5.15734	0.440581	-11.7058	1.19081e-31	1.27701e-29	-5.07684	down
ENSDARG00000036247	tmem144b	415.021	-6.71464	0.574785	-11.682	1.57539e-31	1.68239e-29	-6.5402	down
ENSDARG00000012539	dnase1	212.278	7.56445	0.648994	11.6557	2.14717e-31	2.28349e-29	7.3212	up
ENSDARG00000068231	CRACR2A	898.576	-3.60215	0.30907	-11.6548	2.169e-31	2.29717e-29	-3.57428	down
ENSDARG00000053535	lmo7b	2673.29	-3.96099	0.339976	-11.6508	2.27291e-31	2.39731e-29	-3.92397	down
ENSDARG00000060298	nin	3669.62	-3.90565	0.335579	-11.6385	2.62486e-31	2.75552e-29	-3.87006	down
ENSDARG00000099148	bzw1b	3954.59	-3.02376	0.259812	-11.6382	2.63403e-31	2.75552e-29	-3.00718	down
ENSDARG00000044938	cbx2	475.601	-3.61365	0.311094	-11.6159	3.42005e-31	3.56325e-29	-3.58534	down
ENSDARG00000114552	siva1	1583.72	-5.26985	0.453865	-11.611	3.62149e-31	3.75784e-29	-5.18275	down
ENSDARG00000074575	ppp1r9alb	1490.14	-3.12991	0.270185	-11.5843	4.9498e-31	5.11546e-29	-3.11136	down
ENSDARG00000094041	krt17	265.888	5.80167	0.501178	11.5761	5.44899e-31	5.60874e-29	5.68496	up
ENSDARG00000035873	fjx1	346.625	-4.17634	0.36085	-11.5736	5.60628e-31	5.74756e-29	-4.13245	down
ENSDARG00000087530	wu:fe05a04	1462.63	-3.27131	0.282888	-11.564	6.27447e-31	6.40696e-29	-3.25008	down
ENSDARG00000026489	khsrp	3101.25	-2.31445	0.200182	-11.5617	6.4399e-31	6.54978e-29	-2.3069	down
ENSDARG00000074393	sh3yl1	370.921	-4.51019	0.39082	-11.5403	8.26151e-31	8.36926e-29	-4.45477	down
ENSDARG00000006074	uck2a	884.601	-3.30355	0.286589	-11.5271	9.62871e-31	9.71589e-29	-3.28154	down
ENSDARG00000104472	si:ch211-39i2.2	1863.51	-5.16083	0.44774	-11.5264	9.71032e-31	9.75983e-29	-5.07775	down
ENSDARG00000114084	BX324177.19	2095.41	-7.96763	0.691509	-11.5221	1.02115e-30	1.02235e-28	-7.66848	down
ENSDARG00000037491	bmp15	433.531	-4.78245	0.415241	-11.5173	1.07976e-30	1.07682e-28	-4.71621	down
ENSDARG00000017834	micall2b	3039.52	-4.96042	0.431289	-11.5014	1.29784e-30	1.28929e-28	-4.88622	down
ENSDARG00000004405	snx10a	772.494	-5.32001	0.462833	-11.4944	1.40691e-30	1.39225e-28	-5.22872	down
ENSDARG00000013968	psap	3254.94	-2.45483	0.213669	-11.4889	1.49978e-30	1.47843e-28	-2.44571	down
ENSDARG00000013694	stimate	339.126	-3.17454	0.276381	-11.4861	1.54918e-30	1.52128e-28	-3.15487	down
ENSDARG00000068255	nanos3	645.362	-5.90435	0.514504	-11.4758	1.7455e-30	1.70753e-28	-5.77987	down
ENSDARG00000023900	casd1	1322.44	-4.79786	0.418295	-11.47	1.86561e-30	1.81808e-28	-4.73034	down
ENSDARG00000005699	ddx19	2810.5	-2.86656	0.250001	-11.4662	1.95068e-30	1.89378e-28	-2.852	down
ENSDARG00000034893	rarab	1073.41	-3.00825	0.26237	-11.4657	1.96195e-30	1.89754e-28	-2.99144	down
ENSDARG00000092671	pard3ba	549.897	-3.09039	0.26955	-11.465	1.97752e-30	1.90541e-28	-3.07217	down
ENSDARG00000078118	sinhcafl	440.365	-3.94286	0.344291	-11.4521	2.29485e-30	2.20288e-28	-3.90509	down
ENSDARG00000088639	cdca9	1858.62	-4.80628	0.419863	-11.4473	2.42665e-30	2.32071e-28	-4.73811	down
ENSDARG00000087869	si:ch211-11k18.4	901.529	-3.08363	0.26986	-11.4268	3.07204e-30	2.927e-28	-3.06541	down
ENSDARG00000078807	paxx	166.702	-5.09798	0.446187	-11.4257	3.11239e-30	2.95447e-28	-5.01702	down
ENSDARG00000026165	col11a1a	164.243	5.47903	0.479863	11.4179	3.40273e-30	3.21816e-28	5.37871	up
ENSDARG00000068157	ehmt1a	667.049	-3.10078	0.271738	-11.4109	3.6881e-30	3.47522e-28	-3.0822	down
ENSDARG00000030250	dennd2db	765.139	-4.23255	0.371057	-11.4067	3.86932e-30	3.63262e-28	-4.18555	down
ENSDARG00000057468	kcnc2	210.758	-4.98042	0.437053	-11.3955	4.4045e-30	4.11998e-28	-4.90412	down
ENSDARG00000006497	rtn1a	439.62	4.4333	0.389733	11.3752	5.55624e-30	5.17842e-28	4.37904	up
ENSDARG00000061634	aifm4	337.291	-3.84947	0.338972	-11.3563	6.90018e-30	6.40766e-28	-3.81374	down
ENSDARG00000010673	trim16	577.311	-3.45296	0.304143	-11.3531	7.16058e-30	6.62548e-28	-3.42709	down
ENSDARG00000098443	zfand6	1489.01	-3.28726	0.289747	-11.3453	7.8273e-30	7.21632e-28	-3.26489	down
ENSDARG00000036493	si:ch73-174h16.4	408.827	-3.2833	0.289536	-11.3399	8.32613e-30	7.6487e-28	-3.26099	down
ENSDARG00000002912	adipor1a	847.889	-2.46283	0.21737	-11.3301	9.30701e-30	8.51924e-28	-2.45336	down
ENSDARG00000099247	si:dkey-68o6.5	1386.23	-5.17299	0.456742	-11.3258	9.77448e-30	8.9153e-28	-5.08642	down
ENSDARG00000070471	tarbp2	682.508	-3.21496	0.283956	-11.322	1.02101e-29	9.27957e-28	-3.19392	down
ENSDARG00000070822	cnp	4009.25	-2.93528	0.259437	-11.3141	1.11804e-29	1.01255e-27	-2.91923	down
ENSDARG00000031382	reep2	637.606	-2.6926	0.238223	-11.3028	1.27055e-29	1.14663e-27	-2.68018	down
ENSDARG00000109517	BX324177.8	2900.23	-6.40978	0.567268	-11.2994	1.32155e-29	1.18846e-27	-6.24564	down
ENSDARG00000014161	ercc4	617.636	-2.97755	0.263956	-11.2805	1.63874e-29	1.46856e-27	-2.96071	down
ENSDARG00000013946	ivns1abpb	1956.4	-4.17671	0.370975	-11.2587	2.09745e-29	1.86659e-27	-4.13031	down
ENSDARG00000071562	mtus1a	1434.16	-4.55269	0.404365	-11.2589	2.09401e-29	1.86659e-27	-4.4927	down
ENSDARG00000042793	tpp1	984.962	-3.70215	0.328964	-11.254	2.21391e-29	1.96341e-27	-3.66973	down
ENSDARG00000040266	sox19b	1660.15	-5.15323	0.458777	-11.2326	2.82206e-29	2.49412e-27	-5.06622	down
ENSDARG00000104034	arid3b	1483.45	-3.31281	0.295052	-11.2279	2.9754e-29	2.6206e-27	-3.28943	down
ENSDARG00000093931	rflnb	886.543	-5.60903	0.499935	-11.2195	3.27015e-29	2.87034e-27	-5.49699	down
ENSDARG00000099235	ENSDARG00000099235|hook2	1441.43	-3.4528	0.308144	-11.2052	3.8469e-29	3.36505e-27	-3.42625	down
ENSDARG00000053685	gtf2a2	861.578	-2.57918	0.230231	-11.2026	3.96001e-29	3.45221e-27	-2.56807	down
ENSDARG00000010481	bzw1a	2624.73	-2.4673	0.220261	-11.2017	4.00087e-29	3.47601e-27	-2.45756	down
ENSDARG00000060256	alkbh8	678.754	-2.63719	0.235827	-11.1828	4.95275e-29	4.28848e-27	-2.62527	down
ENSDARG00000042904	foxo3b	330.161	3.07679	0.275347	11.1742	5.45219e-29	4.70504e-27	3.05785	up
ENSDARG00000077728	supv3l1	633.585	-2.57444	0.230517	-11.1681	5.84144e-29	5.02403e-27	-2.56331	down
ENSDARG00000043446	efhd1	244.657	-3.5381	0.31687	-11.1658	5.99763e-29	5.14112e-27	-3.50934	down
ENSDARG00000051874	stra6	205.259	-3.49715	0.313407	-11.1585	6.50901e-29	5.56086e-27	-3.46936	down
ENSDARG00000035558	gps2	1229.09	-2.92125	0.261834	-11.1569	6.62836e-29	5.64402e-27	-2.90499	down
ENSDARG00000008049	si:dkey-42i9.4	249.879	-3.62722	0.325144	-11.1558	6.71221e-29	5.69649e-27	-3.59623	down
ENSDARG00000020979	ripor3	3148.36	-4.47917	0.401544	-11.1549	6.77939e-29	5.73451e-27	-4.42097	down
ENSDARG00000116946	CABZ01022569.4	3200.1	-6.48263	0.582134	-11.136	8.38172e-29	7.06656e-27	-6.30804	down
ENSDARG00000114626	BX324177.20	686.899	-6.55044	0.588422	-11.1322	8.74344e-29	7.34736e-27	-6.37109	down
ENSDARG00000055086	ggnbp2	2470.91	-2.80579	0.252146	-11.1276	9.20474e-29	7.70972e-27	-2.7913	down
ENSDARG00000103978	sh3bp5b	537.477	-3.64676	0.327764	-11.1262	9.35528e-29	7.81029e-27	-3.61508	down
ENSDARG00000074656	ctss2.1	4309.98	-6.17064	0.555198	-11.1143	1.06872e-28	8.8933e-27	-6.01909	down
ENSDARG00000104186	fbxo43	1739.63	-5.15239	0.463595	-11.114	1.07259e-28	8.89656e-27	-5.06359	down
ENSDARG00000031325	tmed1a	255.133	-4.5095	0.405814	-11.1122	1.09395e-28	9.0445e-27	-4.44963	down
ENSDARG00000102433	sytl4	676.254	-4.13993	0.372991	-11.0993	1.26488e-28	1.04241e-26	-4.09346	down
ENSDARG00000100697	FQ323156.1	1450.49	-5.4825	0.494117	-11.0956	1.31825e-28	1.08291e-26	-5.37544	down
ENSDARG00000105278	wu:fa19b12	405.661	-2.86675	0.258384	-11.0949	1.32767e-28	1.08716e-26	-2.85122	down
ENSDARG00000060102	kank1a	1551.56	-3.48685	0.314356	-11.092	1.3712e-28	1.11923e-26	-3.45894	down
ENSDARG00000090337	pprc1	3343.61	-2.79343	0.251996	-11.0852	1.4804e-28	1.20452e-26	-2.77902	down
ENSDARG00000102634	parn	4741.09	-4.84587	0.437287	-11.0817	1.54004e-28	1.24909e-26	-4.77137	down
ENSDARG00000063310	oxr1b	313.697	-3.16619	0.285726	-11.0812	1.54774e-28	1.25137e-26	-3.14524	down
ENSDARG00000007278	ect2	1372.75	-3.80333	0.343367	-11.0766	1.62988e-28	1.31364e-26	-3.76707	down
ENSDARG00000070864	bcl6aa	553.276	-4.05216	0.36586	-11.0757	1.64568e-28	1.32222e-26	-4.00837	down
ENSDARG00000074538	si:dkey-179j5.5	176.316	-6.53364	0.591467	-11.0465	2.27957e-28	1.82579e-26	-6.35704	down
ENSDARG00000044339	rp2	352.089	-2.83384	0.256608	-11.0434	2.35818e-28	1.87702e-26	-2.81869	down
ENSDARG00000044820	cstf1	693.11	-2.72418	0.246677	-11.0435	2.35566e-28	1.87702e-26	-2.71072	down
ENSDARG00000006257	vldlr	2120.64	-4.57443	0.41431	-11.0411	2.42068e-28	1.9208e-26	-4.51122	down
ENSDARG00000097596	tac3b	293.06	-4.58955	0.415821	-11.0373	2.52419e-28	1.99676e-26	-4.52582	down
ENSDARG00000075570	ide	2058.7	-2.46725	0.223717	-11.0284	2.7863e-28	2.19732e-26	-2.4572	down
ENSDARG00000020079	neil3	1000.7	-3.60635	0.327544	-11.0103	3.40968e-28	2.68068e-26	-3.57505	down
ENSDARG00000103066	LSM2	348.398	-5.47201	0.497284	-11.0038	3.66412e-28	2.87191e-26	-5.3642	down
ENSDARG00000063646	lnpa	258.118	-3.60813	0.328042	-10.999	3.86475e-28	3.01116e-26	-3.57672	down
ENSDARG00000070150	jtb	486.592	-3.46843	0.315341	-10.999	3.86528e-28	3.01116e-26	-3.44052	down
ENSDARG00000038976	pdcd7	1598.37	-2.72664	0.248064	-10.9917	4.19072e-28	3.25479e-26	-2.71301	down
ENSDARG00000028295	mkrn4	1567.08	-4.88811	0.444825	-10.9888	4.32431e-28	3.3484e-26	-4.81044	down
ENSDARG00000020043	cnot8	777.69	-3.06775	0.279495	-10.9761	4.981e-28	3.84527e-26	-3.04831	down
ENSDARG00000070178	zp3d.2	1036.37	-5.11774	0.466772	-10.9641	5.68539e-28	4.37587e-26	-5.02839	down
ENSDARG00000097285	ENSDARG00000097285|ANPEP	180.647	6.6328	0.605199	10.9597	5.96939e-28	4.58071e-26	6.44331	up
ENSDARG00000109678	ENSDARG00000109678|dap1b	391.967	-2.81191	0.256621	-10.9575	6.1192e-28	4.68164e-26	-2.79687	down
ENSDARG00000057691	srsf1a	3515.06	-2.45011	0.223636	-10.9558	6.23313e-28	4.75461e-26	-2.44015	down
ENSDARG00000100582	si:ch211-195b11.3	272.985	4.95716	0.45302	10.9425	7.22057e-28	5.49149e-26	4.87555	up
ENSDARG00000037995	gdf3	1073	-5.52412	0.504893	-10.9412	7.32554e-28	5.55484e-26	-5.41164	down
ENSDARG00000055481	atf7b	563.213	-3.06438	0.280131	-10.9391	7.49524e-28	5.66676e-26	-3.04488	down
ENSDARG00000075444	cgref1	361.723	5.49852	0.502939	10.9328	8.03556e-28	6.0574e-26	5.38762	up
ENSDARG00000100003	glulb	1946.6	-3.77601	0.345444	-10.9309	8.20658e-28	6.16817e-26	-3.73957	down
ENSDARG00000090183	gapvd1	1859.73	-3.05067	0.279217	-10.9258	8.67554e-28	6.50158e-26	-3.03137	down
ENSDARG00000068593	CU326366.2	617.821	-5.53497	0.506664	-10.9243	8.81723e-28	6.5885e-26	-5.42163	down
ENSDARG00000079957	eloal	2895.05	-4.91214	0.449683	-10.9235	8.89543e-28	6.62761e-26	-4.83236	down
ENSDARG00000104435	si:ch73-217b7.1	2205.29	-2.49617	0.228685	-10.9153	9.74066e-28	7.23632e-26	-2.48555	down
ENSDARG00000019160	sh3bp5la	778.009	-3.13533	0.287462	-10.907	1.06777e-27	7.90953e-26	-3.11433	down
ENSDARG00000003872	ccdc102a	956.909	-3.6918	0.338511	-10.906	1.0793e-27	7.94901e-26	-3.65759	down
ENSDARG00000075314	zgc:174906	762.268	-3.50419	0.321306	-10.9061	1.07807e-27	7.94901e-26	-3.47492	down
ENSDARG00000095817	znhit6	1162.1	-3.32501	0.304893	-10.9055	1.08491e-27	7.96738e-26	-3.29997	down
ENSDARG00000013117	hiat1a	664.098	-2.87697	0.263837	-10.9044	1.09836e-27	8.04313e-26	-2.86072	down
ENSDARG00000027046	scyl3	803.786	-2.48465	0.228111	-10.8923	1.25416e-27	9.15785e-26	-2.47414	down
ENSDARG00000018077	rbp1.1	221.585	-4.62017	0.424761	-10.8771	1.48173e-27	1.07888e-25	-4.55337	down
ENSDARG00000043177	lsm1	352.275	-2.92615	0.269264	-10.8672	1.65205e-27	1.19949e-25	-2.90893	down
ENSDARG00000055730	trim35-29	2083.15	-6.40692	0.591425	-10.833	2.40123e-27	1.73227e-25	-6.22905	down
ENSDARG00000078018	si:dkey-79d12.4	332.251	-3.31009	0.305555	-10.833	2.40042e-27	1.73227e-25	-3.28508	down
ENSDARG00000087961	avd	842.534	-6.17862	0.570361	-10.8328	2.40612e-27	1.73227e-25	-6.01918	down
ENSDARG00000025091	ezrb	3145.48	-2.26021	0.20865	-10.8325	2.41389e-27	1.733e-25	-2.2522	down
ENSDARG00000060411	ddx28	393.419	-2.82948	0.261241	-10.8309	2.45642e-27	1.7586e-25	-2.81381	down
ENSDARG00000017423	patl1	1180.15	-2.65459	0.245149	-10.8285	2.52353e-27	1.80162e-25	-2.64162	down
ENSDARG00000003091	oclnb	645.351	-5.05355	0.467292	-10.8145	2.93771e-27	2.08666e-25	-4.96518	down
ENSDARG00000044752	p2rx4a	183.16	-3.78384	0.349886	-10.8145	2.93907e-27	2.08666e-25	-3.7464	down
ENSDARG00000007181	nadk2	578.787	-2.89161	0.267581	-10.8065	3.20728e-27	2.27079e-25	-2.87479	down
ENSDARG00000094597	CR383662.2	172.904	-6.81725	0.631058	-10.8029	3.33552e-27	2.35508e-25	-6.609	down
ENSDARG00000035095	tdgf1	240.848	-3.95188	0.366004	-10.7974	3.54146e-27	2.49361e-25	-3.90906	down
ENSDARG00000017230	fbxw11b	2021.24	-2.79916	0.259617	-10.7819	4.19195e-27	2.94355e-25	-2.78384	down
ENSDARG00000076313	si:ch211-240l19.7	303.057	6.69459	0.621122	10.7782	4.36268e-27	3.04718e-25	6.4917	up
ENSDARG00000112895	FO834857.1	786.244	-5.41169	0.502096	-10.7782	4.36331e-27	3.04718e-25	-5.30263	down
ENSDARG00000023330	anp32b	4873.92	-2.2089	0.205197	-10.7648	5.04664e-27	3.51482e-25	-2.20133	down
ENSDARG00000077847	olfm2a	211.883	-5.02957	0.467378	-10.7612	5.24593e-27	3.63387e-25	-4.94158	down
ENSDARG00000087094	foxa	561.143	-6.15208	0.571676	-10.7615	5.23254e-27	3.63387e-25	-5.99292	down
ENSDARG00000062893	si:dkey-103i16.6	473.671	-3.93477	0.365998	-10.7508	5.87497e-27	4.05864e-25	-3.89223	down
ENSDARG00000078902	rims1b	160.342	4.9908	0.464688	10.7401	6.59578e-27	4.54435e-25	4.90458	up
ENSDARG00000090854	lsm11	1190.92	-4.13265	0.384921	-10.7364	6.86881e-27	4.71977e-25	-4.08328	down
ENSDARG00000021859	erap1b	574.95	-2.73787	0.255133	-10.7311	7.27023e-27	4.98225e-25	-2.7234	down
ENSDARG00000070570	ppp4ca	373.674	-3.73226	0.348012	-10.7245	7.80896e-27	5.33716e-25	-3.69577	down
ENSDARG00000052124	accs	947.992	-3.01388	0.281292	-10.7144	8.70832e-27	5.93602e-25	-2.99453	down
ENSDARG00000020354	lmx1a	130.356	-4.04461	0.377609	-10.7111	9.02927e-27	6.13847e-25	-3.99811	down
ENSDARG00000041896	dnajc5ga	956.817	-2.50983	0.23456	-10.7002	1.01586e-26	6.88795e-25	-2.49861	down
ENSDARG00000075795	nol7	1694.18	-2.53289	0.236725	-10.6997	1.02084e-26	6.90345e-25	-2.52135	down
ENSDARG00000059226	zbtb8a	425.429	-4.03559	0.377352	-10.6945	1.08016e-26	7.2854e-25	-3.98923	down
ENSDARG00000003952	pfn2	6243.36	-2.41168	0.225641	-10.6882	1.1564e-26	7.77913e-25	-2.4017	down
ENSDARG00000024687	polr3g	211.451	-5.94497	0.556265	-10.6873	1.16734e-26	7.8322e-25	-5.80017	down
ENSDARG00000014208	zgc:55413	493.565	-5.38109	0.503549	-10.6863	1.17947e-26	7.8929e-25	-5.27226	down
ENSDARG00000053127	helb	328.473	-2.91405	0.272745	-10.6841	1.20755e-26	8.03882e-25	-2.89646	down
ENSDARG00000098799	si:ch211-194m7.5	129.22	4.32985	0.405258	10.6842	1.20705e-26	8.03882e-25	4.27275	up
ENSDARG00000058379	otpb	571.225	-5.2105	0.487844	-10.6807	1.25381e-26	8.32514e-25	-5.11133	down
ENSDARG00000039309	hook2	311.151	-3.42839	0.321195	-10.6739	1.34914e-26	8.93503e-25	-3.39979	down
ENSDARG00000099039	pcbp2	2607.7	-2.48152	0.232568	-10.6701	1.40481e-26	9.27969e-25	-2.47061	down
ENSDARG00000056741	senp3b	1013.79	-2.94176	0.275734	-10.6688	1.42385e-26	9.38131e-25	-2.92362	down
ENSDARG00000003027	scnm1	264.532	-3.29673	0.309331	-10.6576	1.60666e-26	1.05586e-24	-3.27116	down
ENSDARG00000103929	ildr1a	339.884	-3.36539	0.316052	-10.6482	1.77787e-26	1.16539e-24	-3.33818	down
ENSDARG00000008859	mylipa	5723.29	-5.74827	0.540393	-10.6372	2.0002e-26	1.30778e-24	-5.61435	down
ENSDARG00000056258	cdc27	2151.78	-2.72424	0.256255	-10.6309	2.13928e-26	1.39162e-24	-2.70971	down
ENSDARG00000102257	soul3	153.303	3.54132	0.33311	10.6311	2.13622e-26	1.39162e-24	3.50957	up
ENSDARG00000106684	AL929192.1	485.076	-7.34312	0.691131	-10.6248	2.28532e-26	1.48285e-24	-7.07084	down
ENSDARG00000045815	mcm10	1205.91	-3.08291	0.290228	-10.6224	2.34547e-26	1.51804e-24	-3.06186	down
ENSDARG00000055973	zar1l	2426.32	-6.87853	0.647627	-10.6211	2.37697e-26	1.53455e-24	-6.65071	down
ENSDARG00000059960	plch2a	568.286	-3.91483	0.368878	-10.6128	2.59876e-26	1.67352e-24	-3.87185	down
ENSDARG00000114253	BX000700.19	356.823	-8.28868	0.781588	-10.6049	2.82698e-26	1.81593e-24	-7.91057	down
ENSDARG00000101024	nufip1	1808.53	-2.98079	0.28109	-10.6044	2.84251e-26	1.82134e-24	-2.96169	down
ENSDARG00000093176	zgc:77118	296.364	-5.2367	0.493997	-10.6007	2.95825e-26	1.89077e-24	-5.13492	down
ENSDARG00000105034	zdhhc18b	551.995	-4.02829	0.380087	-10.5983	3.03307e-26	1.93377e-24	-3.98138	down
ENSDARG00000069476	spint2	891.467	-3.22734	0.305217	-10.5739	3.93688e-26	2.50377e-24	-3.20298	down
ENSDARG00000016706	atic	1367.8	-2.67244	0.252921	-10.5663	4.26978e-26	2.70877e-24	-2.65855	down
ENSDARG00000037739	zgc:112980	1572.49	-3.73233	0.353671	-10.5531	4.91444e-26	3.11005e-24	-3.69461	down
ENSDARG00000105231	kmt5aa	1142.84	-2.83163	0.268343	-10.5523	4.95811e-26	3.12996e-24	-2.81508	down
ENSDARG00000024540	tspan36	642.337	-3.42758	0.324854	-10.5511	5.01816e-26	3.16008e-24	-3.39828	down
ENSDARG00000062650	rif1	5203.61	-3.20716	0.30407	-10.5474	5.22027e-26	3.2793e-24	-3.18313	down
ENSDARG00000087187	grip2a	1648.02	-5.47022	0.518909	-10.5418	5.54434e-26	3.47436e-24	-5.35259	down
ENSDARG00000044299	lmnb1	4568.32	-2.67836	0.254077	-10.5415	5.55871e-26	3.47487e-24	-2.66431	down
ENSDARG00000045680	tnpo3	1427.17	-2.25058	0.213515	-10.5406	5.61223e-26	3.49979e-24	-2.24223	down
ENSDARG00000052375	zgc:66455	921.744	-5.57343	0.529207	-10.5317	6.17407e-26	3.84081e-24	-5.44899	down
ENSDARG00000071724	ankha	426.029	-3.5589	0.338158	-10.5244	6.67093e-26	4.12501e-24	-3.52601	down
ENSDARG00000092856	si:ch211-210c8.7	457.275	-3.14431	0.298762	-10.5245	6.66426e-26	4.12501e-24	-3.12158	down
ENSDARG00000113246	CABZ01051901.1	666.128	-5.99522	0.569657	-10.5242	6.67921e-26	4.12501e-24	-5.84077	down
ENSDARG00000103432	exosc4	527.426	-2.54902	0.242228	-10.5233	6.74984e-26	4.15861e-24	-2.53687	down
ENSDARG00000101297	tmem266	445.024	-3.85437	0.366602	-10.5138	7.46515e-26	4.58829e-24	-3.81258	down
ENSDARG00000069807	zdhhc18a	624.412	-2.7643	0.262977	-10.5116	7.64093e-26	4.6851e-24	-2.74878	down
ENSDARG00000023920	llgl2	1204.21	-2.40352	0.229061	-10.4929	9.30794e-26	5.69362e-24	-2.39327	down
ENSDARG00000069009	si:ch211-147a11.3	354.378	-3.40139	0.32419	-10.492	9.40588e-26	5.73983e-24	-3.37245	down
ENSDARG00000029511	kcns3b	197.195	-4.4857	0.42774	-10.487	9.91371e-26	6.03535e-24	-4.41966	down
ENSDARG00000061221	si:ch211-157j23.2	1282.46	-6.41788	0.612111	-10.4848	1.01434e-25	6.16056e-24	-6.22753	down
ENSDARG00000103554	notch1a	671.551	-3.23691	0.309173	-10.4696	1.19154e-25	7.21967e-24	-3.21185	down
ENSDARG00000105573	si:ch211-226l4.6	229.381	-4.39595	0.420003	-10.4665	1.2312e-25	7.44238e-24	-4.33368	down
ENSDARG00000099642	dcun1d1	623.467	-2.70772	0.258749	-10.4647	1.25499e-25	7.56834e-24	-2.693	down
ENSDARG00000088202	sh3d19	620.496	-4.14324	0.395972	-10.4635	1.27102e-25	7.647e-24	-4.0909	down
ENSDARG00000074356	fxn	396.806	-2.6495	0.253459	-10.4533	1.41466e-25	8.4913e-24	-2.63567	down
ENSDARG00000019747	hsd3b2	155.907	-5.95607	0.570157	-10.4464	1.5223e-25	9.09477e-24	-5.804	down
ENSDARG00000089303	BX572619.1	395.926	-3.31659	0.317487	-10.4464	1.5222e-25	9.09477e-24	-3.28952	down
ENSDARG00000061963	vrtn	576.649	-6.25722	0.599	-10.4461	1.52654e-25	9.09887e-24	-6.07977	down
ENSDARG00000117196	CABZ01022569.5	1485	-7.30262	0.699774	-10.4357	1.70391e-25	1.01326e-23	-7.02225	down
ENSDARG00000004864	foxr1	243.179	-5.24578	0.503555	-10.4175	2.06347e-25	1.22423e-23	-5.13972	down
ENSDARG00000101060	gcna	918.91	-3.23583	0.310887	-10.4084	2.27075e-25	1.34409e-23	-3.2105	down
ENSDARG00000029439	atp2a2a	599.884	-2.75997	0.265214	-10.4066	2.31331e-25	1.36613e-23	-2.7442	down
ENSDARG00000062114	tent4a	1565.69	-4.0358	0.388279	-10.3941	2.63887e-25	1.55481e-23	-3.98673	down
ENSDARG00000103211	si:dkey-19b23.8	1519.64	-5.28742	0.508792	-10.3921	2.69347e-25	1.58334e-23	-5.17798	down
ENSDARG00000032353	tiprl	1156.09	-2.88629	0.277782	-10.3905	2.73982e-25	1.6069e-23	-2.86822	down
ENSDARG00000008200	ugp2b	974.019	-2.31847	0.223173	-10.3887	2.79195e-25	1.63374e-23	-2.30908	down
ENSDARG00000021787	abcb5	1817.55	-4.69608	0.453227	-10.3614	3.71342e-25	2.16799e-23	-4.61863	down
ENSDARG00000011094	ccna2	3629.97	-4.67431	0.451138	-10.3611	3.72463e-25	2.1696e-23	-4.5979	down
ENSDARG00000017188	zpax2	821.035	-6.09021	0.588094	-10.3558	3.93709e-25	2.28815e-23	-5.92327	down
ENSDARG00000018060	pik3r2	1144.29	2.38898	0.23074	10.3536	4.03123e-25	2.33757e-23	2.37864	up
ENSDARG00000115919	BX324177.22	557.222	-6.44149	0.622213	-10.3526	4.07472e-25	2.35745e-23	-6.24486	down
ENSDARG00000078685	rufy1	715.905	-2.79963	0.270437	-10.3522	4.08875e-25	2.36024e-23	-2.78301	down
ENSDARG00000005274	rad52	408.506	-3.36776	0.325338	-10.3516	4.11595e-25	2.3706e-23	-3.33893	down
ENSDARG00000099913	snrnp35	849.822	-3.59053	0.346867	-10.3513	4.12784e-25	2.37212e-23	-3.55561	down
ENSDARG00000078285	pik3ap1	258.778	-3.07429	0.297008	-10.3509	4.14606e-25	2.37726e-23	-3.0523	down
ENSDARG00000079043	si:dkeyp-75b4.10	151.82	4.34633	0.419942	10.3498	4.19238e-25	2.39845e-23	4.28476	up
ENSDARG00000002506	C7H16orf87	570.651	-2.70455	0.261358	-10.348	4.2713e-25	2.43816e-23	-2.68955	down
ENSDARG00000077769	cited1	274.215	-5.19052	0.501669	-10.3465	4.34088e-25	2.47237e-23	-5.08647	down
ENSDARG00000060112	sybu	3266.54	-6.23201	0.602749	-10.3393	4.67948e-25	2.65931e-23	-6.05239	down
ENSDARG00000098650	iqgap3	2051.28	-3.58274	0.34661	-10.3365	4.81663e-25	2.7312e-23	-3.54794	down
ENSDARG00000078132	tex2l	252.873	-4.20009	0.406527	-10.3316	5.06856e-25	2.86771e-23	-4.14411	down
ENSDARG00000075121	hbegfa	1008.33	-3.47142	0.336025	-10.3308	5.11203e-25	2.88593e-23	-3.43972	down
ENSDARG00000003968	larp6b	1804.29	-6.50109	0.62959	-10.3259	5.38054e-25	3.03084e-23	-6.29724	down
ENSDARG00000069065	btg3	882.351	-3.73822	0.362226	-10.3201	5.71572e-25	3.21258e-23	-3.69861	down
ENSDARG00000053963	npm2b	6147.51	-5.91763	0.573569	-10.3172	5.89038e-25	3.30351e-23	-5.76273	down
ENSDARG00000099767	fhdc2	659.679	-4.28438	0.415281	-10.3168	5.91437e-25	3.30436e-23	-4.22495	down
ENSDARG00000110654	ENSDARG00000110654|wdr21	375.803	-2.77682	0.269156	-10.3168	5.91768e-25	3.30436e-23	-2.76049	down
ENSDARG00000115645	BX324177.21	497.213	-6.96536	0.67536	-10.3135	6.12011e-25	3.40996e-23	-6.71658	down
ENSDARG00000094992	otx1	687.127	-5.86444	0.569399	-10.2994	7.09344e-25	3.94371e-23	-5.71343	down
ENSDARG00000086459	si:ch211-165g14.1	897.045	-3.27726	0.318361	-10.2942	7.48652e-25	4.15324e-23	-3.25037	down
ENSDARG00000011769	cpm	976.452	-4.15901	0.404315	-10.2866	8.10071e-25	4.48426e-23	-4.10427	down
ENSDARG00000041203	drap1	1503.66	-2.33211	0.226795	-10.2829	8.41306e-25	4.64713e-23	-2.32236	down
ENSDARG00000036675	hnrnpa1b	1007.9	-3.41299	0.331965	-10.2812	8.56587e-25	4.71123e-23	-3.38256	down
ENSDARG00000073970	mctp2b	638.223	-3.46499	0.337019	-10.2813	8.55976e-25	4.71123e-23	-3.43312	down
ENSDARG00000020131	fnbp1l	1175.56	-2.56911	0.250006	-10.2762	9.02172e-25	4.95132e-23	-2.55606	down
ENSDARG00000020749	caprin2	5610.49	-5.14089	0.50061	-10.2692	9.69564e-25	5.30982e-23	-5.03777	down
ENSDARG00000005799	smim14	768.408	-3.68954	0.359293	-10.2689	9.73188e-25	5.3183e-23	-3.65101	down
ENSDARG00000005462	kif4	3132.84	-3.71798	0.36216	-10.2661	1.00127e-24	5.46009e-23	-3.67859	down
ENSDARG00000113172	BX469912.11	3684.55	-7.39778	0.720626	-10.2658	1.0052e-24	5.46989e-23	-7.09625	down
ENSDARG00000043154	ucp2	453.791	-3.14339	0.306219	-10.2652	1.0114e-24	5.49198e-23	-3.11951	down
ENSDARG00000010281	xpo4	1139	-2.64981	0.258152	-10.2645	1.01823e-24	5.51738e-23	-2.63547	down
ENSDARG00000093007	mphosph6	1492.24	-2.70791	0.263851	-10.263	1.03409e-24	5.59153e-23	-2.6926	down
ENSDARG00000095333	ENSDARG00000095333|si:ch211-157j23.3	576.319	-5.62346	0.548173	-10.2585	1.08321e-24	5.8448e-23	-5.48898	down
ENSDARG00000020871	ptprz1b	503.027	-3.14308	0.306459	-10.2561	1.11084e-24	5.98126e-23	-3.11917	down
ENSDARG00000091768	dclre1a	752.458	-2.76832	0.270013	-10.2526	1.15262e-24	6.1932e-23	-2.75194	down
ENSDARG00000041607	eif4ebp3l	450.455	-2.75017	0.26827	-10.2515	1.16514e-24	6.24742e-23	-2.7341	down
ENSDARG00000098338	si:ch73-340n8.4	343.29	-2.80996	0.274366	-10.2416	1.29037e-24	6.90443e-23	-2.7928	down
ENSDARG00000005355	larp6a	5719.55	-5.01822	0.490113	-10.2389	1.32743e-24	7.08792e-23	-4.92166	down
ENSDARG00000069706	prmt6	503.286	-2.82951	0.276535	-10.232	1.42552e-24	7.59588e-23	-2.81195	down
ENSDARG00000033231	mcm6l	2501.63	-4.70544	0.459904	-10.2314	1.43491e-24	7.63004e-23	-4.62557	down
ENSDARG00000034207	cx44.2	1396.95	-6.28285	0.614185	-10.2296	1.46153e-24	7.75547e-23	-6.09525	down
ENSDARG00000016745	slc35f6	271.682	-4.11391	0.402189	-10.2288	1.47312e-24	7.80084e-23	-4.06031	down
ENSDARG00000073952	slc4a7	909.201	-2.26348	0.221517	-10.2181	1.64573e-24	8.69693e-23	-2.25444	down
ENSDARG00000055300	atxn7l2a	510.746	-3.5174	0.344364	-10.2142	1.71282e-24	9.03283e-23	-3.4837	down
ENSDARG00000044485	sall4	2376.42	-4.82768	0.472736	-10.2122	1.74835e-24	9.20126e-23	-4.74117	down
ENSDARG00000089511	si:ch73-78o10.1	472.277	-6.65475	0.651921	-10.2079	1.82752e-24	9.59824e-23	-6.43305	down
ENSDARG00000100850	rnf103	293.874	-3.51838	0.344888	-10.2015	1.95199e-24	1.0231e-22	-3.48458	down
ENSDARG00000045789	srgap1b	781.43	-4.78469	0.469546	-10.19	2.19681e-24	1.14907e-22	-4.70015	down
ENSDARG00000102806	ENSDARG00000102806|zgc:112234	1018.6	-3.44724	0.338376	-10.1876	2.25219e-24	1.17564e-22	-3.41532	down
ENSDARG00000071733	si:ch211-207i20.3	456.825	-3.16661	0.310836	-10.1874	2.25715e-24	1.17583e-22	-3.14183	down
ENSDARG00000037593	prickle2b	838.084	-2.92477	0.287158	-10.1852	2.30791e-24	1.19983e-22	-2.90521	down
ENSDARG00000056462	crp2	3607.8	-5.08303	0.499668	-10.1728	2.62206e-24	1.36039e-22	-4.9814	down
ENSDARG00000051768	fhod1	578.226	-3.11152	0.306031	-10.1673	2.77407e-24	1.43635e-22	-3.08791	down
ENSDARG00000021521	rgs14a	408.06	-3.71315	0.365301	-10.1647	2.85144e-24	1.46752e-22	-3.67319	down
ENSDARG00000039490	pitpnaa	1267.98	-2.66152	0.261837	-10.1648	2.84718e-24	1.46752e-22	-2.6467	down
ENSDARG00000063297	abcb6a	465.009	-3.16598	0.311467	-10.1648	2.84841e-24	1.46752e-22	-3.14112	down
ENSDARG00000002165	psme1	496.153	2.43434	0.239615	10.1594	3.00959e-24	1.54581e-22	2.42298	up
ENSDARG00000100948	osm	128.507	-5.93266	0.584083	-10.1572	3.07768e-24	1.57762e-22	-5.77541	down
ENSDARG00000043559	gle1	1132.43	-2.41979	0.238248	-10.1566	3.09587e-24	1.58377e-22	-2.40863	down
ENSDARG00000051854	cdt1	2673.72	-4.01797	0.395673	-10.1548	3.15538e-24	1.611e-22	-3.96726	down
ENSDARG00000030759	melk	733.614	-3.59877	0.354745	-10.1447	3.49922e-24	1.783e-22	-3.5622	down
ENSDARG00000017320	f11r.1	527.946	-2.55315	0.251688	-10.1441	3.51948e-24	1.78977e-22	-2.54001	down
ENSDARG00000104114	kmt5ab	2533.56	-4.4567	0.43989	-10.1314	4.00872e-24	2.03453e-22	-4.38739	down
ENSDARG00000105159	ENSDARG00000105159|hdac8	617.235	-2.64895	0.261467	-10.1311	4.02055e-24	2.0365e-22	-2.63425	down
ENSDARG00000015543	s100a1	632.891	-6.68778	0.66115	-10.1154	4.72241e-24	2.38729e-22	-6.45844	down
ENSDARG00000031119	baiap2l1b	966.687	-2.99895	0.296665	-10.1089	5.04608e-24	2.54589e-22	-2.97755	down
ENSDARG00000077178	zgc:152977	2084.9	-4.65599	0.460793	-10.1043	5.2873e-24	2.66235e-22	-4.57666	down
ENSDARG00000074163	zgc:162879	7819.1	-5.93367	0.587278	-10.1037	5.32079e-24	2.67396e-22	-5.77101	down
ENSDARG00000070122	stk11ip	389.911	-2.86715	0.283815	-10.1022	5.40269e-24	2.70981e-22	-2.84841	down
ENSDARG00000087752	rfwd3	593.056	-3.17517	0.314364	-10.1003	5.50732e-24	2.75689e-22	-3.14977	down
ENSDARG00000102586	zgc:152938	1392.45	-3.24252	0.321053	-10.0996	5.54456e-24	2.77012e-22	-3.21546	down
ENSDARG00000101901	zgc:193711	159.856	-3.52731	0.349259	-10.0994	5.55695e-24	2.77091e-22	-3.49255	down
ENSDARG00000045482	stk38l	441.481	-2.73847	0.271157	-10.0992	5.57e-24	2.77202e-22	-2.72213	down
ENSDARG00000063295	myh9a	13280.3	-4.06878	0.403016	-10.0958	5.76469e-24	2.86335e-22	-4.01551	down
ENSDARG00000069538	gtf3c4	429.7	-2.72873	0.270653	-10.0821	6.63269e-24	3.28812e-22	-2.71251	down
ENSDARG00000036161	hnrnpa0l	7020.93	-2.27889	0.226042	-10.0817	6.65366e-24	3.29215e-22	-2.26942	down
ENSDARG00000093704	si:dkeyp-46h3.8	588.429	-6.60497	0.655462	-10.0768	6.99524e-24	3.45449e-22	-6.3818	down
ENSDARG00000114038	ska2	844.564	-3.47793	0.345371	-10.0701	7.48867e-24	3.69105e-22	-3.4444	down
ENSDARG00000097691	pclaf	523.556	-3.71838	0.369269	-10.0696	7.53002e-24	3.70431e-22	-3.67748	down
ENSDARG00000100936	CR790368.1	849.347	-6.98535	0.69398	-10.0656	7.8382e-24	3.84852e-22	-6.72181	down
ENSDARG00000005098	zgc:86764	892.816	-3.29475	0.327334	-10.0654	7.85498e-24	3.84939e-22	-3.26619	down
ENSDARG00000086336	si:ch211-157b11.12	161.577	-3.83359	0.380944	-10.0634	8.01862e-24	3.92208e-22	-3.78881	down
ENSDARG00000056218	tnika	1119.87	-3.14103	0.31222	-10.0603	8.27268e-24	4.03833e-22	-3.11623	down
ENSDARG00000058068	tnfsf10l4	146.163	-3.67466	0.365269	-10.0601	8.28779e-24	4.03833e-22	-3.63514	down
ENSDARG00000012306	syt13	330.304	-3.3645	0.334548	-10.0568	8.57067e-24	4.16824e-22	-3.33406	down
ENSDARG00000008808	eml2	414.186	-3.59068	0.357081	-10.0556	8.6766e-24	4.21176e-22	-3.55369	down
ENSDARG00000042484	tle2a	908.062	-3.35801	0.334092	-10.0511	9.08023e-24	4.39936e-22	-3.3277	down
ENSDARG00000055655	birc5b	536.815	-7.10531	0.707036	-10.0494	9.23913e-24	4.4679e-22	-6.82898	down
ENSDARG00000021383	naalad2	219.45	-3.07784	0.306366	-10.0463	9.53793e-24	4.60371e-22	-3.05444	down
ENSDARG00000090730	cfbl	127.054	4.00429	0.399083	10.0337	1.08343e-23	5.20981e-22	3.95289	up
ENSDARG00000101534	rab3db	160.748	-3.8557	0.384269	-10.0338	1.08226e-23	5.20981e-22	-3.80989	down
ENSDARG00000090675	APBA3	463.037	-2.60381	0.259703	-10.0261	1.17034e-23	5.61718e-22	-2.58955	down
ENSDARG00000077745	ENSDARG00000077745|si:ch73-380l3.2	163.112	-3.56398	0.355479	-10.0258	1.1736e-23	5.62231e-22	-3.52763	down
ENSDARG00000024904	stil	756.616	-3.70225	0.369321	-10.0245	1.18987e-23	5.6896e-22	-3.66149	down
ENSDARG00000018165	depdc1a	1001.04	-3.93098	0.392278	-10.0209	1.23359e-23	5.88769e-22	-3.88223	down
ENSDARG00000057249	zmynd11	1578.88	-2.70806	0.270262	-10.0201	1.24316e-23	5.92235e-22	-2.69201	down
ENSDARG00000016811	ints3	1640.32	-2.92897	0.292386	-10.0175	1.27753e-23	6.0748e-22	-2.90866	down
ENSDARG00000006389	smad2	940.305	-2.95187	0.294718	-10.0159	1.29772e-23	6.15934e-22	-2.93109	down
ENSDARG00000014017	rrm1	3670.26	-3.78661	0.378513	-10.0039	1.465e-23	6.94048e-22	-3.74282	down
ENSDARG00000099527	nkiras1	259.796	-2.93496	0.293452	-10.0015	1.50105e-23	7.09815e-22	-2.91447	down
ENSDARG00000013719	gtse1	1200.99	-3.55988	0.356088	-9.99717	1.56816e-23	7.39495e-22	-3.52341	down
ENSDARG00000040257	slc38a11	166.352	-3.09044	0.309135	-9.99708	1.56959e-23	7.39495e-22	-3.06653	down
ENSDARG00000016724	zgc:162339	668.756	-2.78829	0.279052	-9.99201	1.65195e-23	7.75449e-22	-2.77068	down
ENSDARG00000045885	scaf11	2419.28	-2.15291	0.215463	-9.99205	1.65131e-23	7.75449e-22	-2.14478	down
ENSDARG00000105727	CABZ01069022.2	481.342	-5.14679	0.515297	-9.98801	1.72008e-23	8.05954e-22	-5.03785	down
ENSDARG00000051923	ccnb1	5854.42	-5.50621	0.551434	-9.98527	1.7682e-23	8.26987e-22	-5.37275	down
ENSDARG00000043816	st6galnac1.2	216.618	-4.83588	0.484433	-9.98257	1.81699e-23	8.48258e-22	-4.74534	down
ENSDARG00000004937	skp2	503.496	-3.39738	0.340463	-9.97871	1.8891e-23	8.80322e-22	-3.36555	down
ENSDARG00000016789	zgc:152891	400.129	-4.46836	0.448095	-9.97189	2.02332e-23	9.41157e-22	-4.39638	down
ENSDARG00000074508	si:dkey-28e7.3	353.832	-2.65995	0.266754	-9.97152	2.03104e-23	9.43034e-22	-2.64457	down
ENSDARG00000045139	ca7	423.063	-3.33908	0.335035	-9.96637	2.13906e-23	9.91393e-22	-3.30878	down
ENSDARG00000093358	BX284697.1	136.602	-6.48023	0.650481	-9.96221	2.23047e-23	1.03189e-21	-6.27017	down
ENSDARG00000101089	gart	1130.9	-2.55031	0.256076	-9.95922	2.29857e-23	1.06148e-21	-2.53673	down
ENSDARG00000102066	ntn4	607.979	-3.64269	0.365839	-9.95707	2.34889e-23	1.08277e-21	-3.60333	down
ENSDARG00000042688	bora	756.631	-4.32316	0.434358	-9.95299	2.4472e-23	1.12606e-21	-4.25763	down
ENSDARG00000067975	atp5if1a	2701.17	-2.66377	0.267696	-9.95076	2.50275e-23	1.14956e-21	-2.64828	down
ENSDARG00000077911	treh	225.806	-2.96959	0.298509	-9.94809	2.5706e-23	1.17861e-21	-2.94814	down
ENSDARG00000099294	si:ch73-199g24.2	1375.03	-2.14027	0.215169	-9.94694	2.60044e-23	1.19017e-21	-2.13221	down
ENSDARG00000052334	ociad1	689.521	-2.64515	0.265979	-9.94498	2.65236e-23	1.21177e-21	-2.62995	down
ENSDARG00000025081	grnb	902.963	-3.21552	0.32334	-9.94471	2.65949e-23	1.21286e-21	-3.1883	down
ENSDARG00000040513	zgc:92313	615.368	-4.16452	0.418971	-9.93987	2.79195e-23	1.27101e-21	-4.10574	down
ENSDARG00000087996	pabpn1l	1054.64	-4.89173	0.492255	-9.93739	2.86222e-23	1.30068e-21	-4.7969	down
ENSDARG00000039020	fbxo5	1342.3	-4.6953	0.473026	-9.92609	3.20588e-23	1.45171e-21	-4.61109	down
ENSDARG00000056509	pdik1l	756.392	-3.48799	0.35139	-9.92626	3.20029e-23	1.45171e-21	-3.45319	down
ENSDARG00000071506	mgat5	1216.77	-3.39897	0.342472	-9.92482	3.24682e-23	1.46765e-21	-3.36674	down
ENSDARG00000076474	org	2163.51	-4.24665	0.427948	-9.92328	3.29746e-23	1.48792e-21	-4.18409	down
ENSDARG00000009336	aif1l	1439.01	-3.31369	0.334059	-9.91948	3.42553e-23	1.54299e-21	-3.28378	down
ENSDARG00000054934	zgc:101765	155.521	-3.63683	0.366681	-9.91824	3.46815e-23	1.55945e-21	-3.5974	down
ENSDARG00000075958	si:dkey-266f7.9	121.797	4.26666	0.430217	9.91747	3.49513e-23	1.56883e-21	4.20324	up
ENSDARG00000031761	dab2	2562.46	-4.16664	0.420157	-9.91685	3.51684e-23	1.57581e-21	-4.10744	down
ENSDARG00000034060	elac2	1186.46	-2.38311	0.240336	-9.91573	3.55635e-23	1.59074e-21	-2.37192	down
ENSDARG00000104316	CABZ01078055.1	992.848	-2.86019	0.288459	-9.91539	3.56878e-23	1.59351e-21	-2.84088	down
ENSDARG00000090447	mtbp	374.124	-3.16603	0.319355	-9.91383	3.62466e-23	1.61565e-21	-3.13991	down
ENSDARG00000043137	cdca8	1334.83	-4.00874	0.404631	-9.90716	3.87498e-23	1.72423e-21	-3.95587	down
ENSDARG00000035993	sumo3b	1542.15	-2.60772	0.263279	-9.90478	3.96823e-23	1.76266e-21	-2.59305	down
ENSDARG00000041623	mt2	2160.7	-6.59801	0.666646	-9.89732	4.27561e-23	1.89592e-21	-6.36686	down
ENSDARG00000012485	aurka	1941.7	-4.1948	0.424026	-9.89278	4.47405e-23	1.98048e-21	-4.13412	down
ENSDARG00000104130	rbm26	1351.86	-2.37178	0.239772	-9.89179	4.51871e-23	1.9968e-21	-2.36069	down
ENSDARG00000075113	nanog	7681.87	-5.94867	0.601565	-9.88864	4.66316e-23	2.05709e-21	-5.77778	down
ENSDARG00000089858	cobll1a	458.429	-3.08526	0.312184	-9.88283	4.94159e-23	2.17617e-21	-3.0609	down
ENSDARG00000029307	rmc1	231.906	-2.89844	0.293334	-9.88104	5.03065e-23	2.2078e-21	-2.87822	down
ENSDARG00000069335	bcl6b	100.207	3.70857	0.375317	9.88117	5.02424e-23	2.2078e-21	3.66649	up
ENSDARG00000101316	ppp4r1	655.467	-2.51192	0.25424	-9.88014	5.07612e-23	2.22395e-21	-2.49874	down
ENSDARG00000075007	chst2a	417.774	-3.25014	0.328976	-9.87958	5.10483e-23	2.23271e-21	-3.2217	down
ENSDARG00000079834	kdf1a	644.978	-3.88827	0.394132	-9.86539	5.88032e-23	2.56751e-21	-3.83961	down
ENSDARG00000054374	alg13	1460.43	-3.65374	0.370378	-9.86489	5.91013e-23	2.57613e-21	-3.61328	down
ENSDARG00000021154	zgc:92040	176.277	5.89631	0.597976	9.86046	6.1767e-23	2.6832e-21	5.73016	up
ENSDARG00000055120	ctsba	1702.48	-3.90336	0.39586	-9.86047	6.17594e-23	2.6832e-21	-3.85404	down
ENSDARG00000063572	perp	468.56	3.45887	0.350953	9.85567	6.47841e-23	2.8095e-21	3.42444	up
ENSDARG00000069433	tnk1	541.558	-3.14726	0.319341	-9.85547	6.49135e-23	2.81036e-21	-3.12128	down
ENSDARG00000002002	lmcd1	300.169	-3.11122	0.315704	-9.85485	6.53157e-23	2.82301e-21	-3.08611	down
ENSDARG00000097264	si:ch211-40k21.5	542.269	-3.23346	0.328163	-9.85321	6.63892e-23	2.86457e-21	-3.2053	down
ENSDARG00000009871	snrpc	537.179	-2.54268	0.258082	-9.85222	6.70472e-23	2.8881e-21	-2.52893	down
ENSDARG00000102795	CU681842.1	173.149	-4.62206	0.469222	-9.85049	6.82101e-23	2.93326e-21	-4.54088	down
ENSDARG00000038095	socs1a	232.913	-3.52146	0.357717	-9.84427	7.25619e-23	3.11518e-21	-3.48505	down
ENSDARG00000055753	suv39h1b	839.042	-3.44762	0.350324	-9.84125	7.47796e-23	3.19967e-21	-3.41343	down
ENSDARG00000068143	slc39a6	1606.05	-2.22151	0.225732	-9.84135	7.47013e-23	3.19967e-21	-2.2123	down
ENSDARG00000030630	mfsd2aa	295.855	-3.21596	0.326828	-9.8399	7.57867e-23	3.23735e-21	-3.18817	down
ENSDARG00000086712	si:dkeyp-97b10.3	799.74	-2.97033	0.301948	-9.83725	7.78076e-23	3.31815e-21	-2.94839	down
ENSDARG00000104153	prkd4	164.779	-3.63354	0.369394	-9.83651	7.83813e-23	3.33706e-21	-3.5936	down
ENSDARG00000096229	si:dkey-260c8.8	848.083	-3.80374	0.386836	-9.83294	8.12094e-23	3.45174e-21	-3.75785	down
ENSDARG00000103845	zgc:55733	2435.45	-2.64021	0.268536	-9.83189	8.20672e-23	3.48242e-21	-2.62476	down
ENSDARG00000010596	slc7a6os	1492.64	-3.03171	0.308501	-9.82722	8.59552e-23	3.64137e-21	-3.00833	down
ENSDARG00000099514	zgc:112234	1540.96	-3.949	0.402234	-9.81768	9.44972e-23	3.99664e-21	-3.89752	down
ENSDARG00000074384	slc12a8	273.342	-3.14673	0.320534	-9.81717	9.497e-23	4.01002e-21	-3.12059	down
ENSDARG00000092473	coa8	600.811	-2.4488	0.249637	-9.80944	1.02539e-22	4.3225e-21	-2.4364	down
ENSDARG00000008333	znfl2a	708.407	-3.98343	0.406181	-9.80701	1.05036e-22	4.42049e-21	-3.93052	down
ENSDARG00000037393	slc43a1a	625.998	-2.8988	0.295692	-9.80346	1.08793e-22	4.57108e-21	-2.87825	down
ENSDARG00000031929	stard14	354.495	-3.54002	0.361248	-9.79941	1.13245e-22	4.75037e-21	-3.50274	down
ENSDARG00000078850	plekhm2	1317.37	-3.93404	0.401475	-9.79896	1.13752e-22	4.76381e-21	-3.88294	down
ENSDARG00000039650	itm2cb	638.765	-3.30181	0.336972	-9.79847	1.14304e-22	4.77687e-21	-3.2715	down
ENSDARG00000088999	mettl4	302.849	-3.35599	0.342506	-9.79835	1.14436e-22	4.77687e-21	-3.32419	down
ENSDARG00000058471	plk1	3554.06	-4.09014	0.417501	-9.79673	1.16285e-22	4.84614e-21	-4.03275	down
ENSDARG00000057681	si:ch211-266o15.1	1265.22	-2.3532	0.240334	-9.79138	1.22614e-22	5.10164e-21	-2.34216	down
ENSDARG00000058371	krt5	2025.6	5.31913	0.543422	9.78821	1.26514e-22	5.25537e-21	5.19375	up
ENSDARG00000035680	zgc:113424	1160.76	-7.30044	0.746494	-9.77964	1.37702e-22	5.71086e-21	-6.98325	down
ENSDARG00000055383		1105.03	-2.76295	0.28271	-9.77308	1.46911e-22	6.08292e-21	-2.74503	down
ENSDARG00000103933	fancm	207.192	-2.97313	0.30428	-9.77104	1.49908e-22	6.19702e-21	-2.95083	down
ENSDARG00000003854	acsl1b	1417.61	3.24097	0.33177	9.76872	1.53384e-22	6.32843e-21	3.2121	up
ENSDARG00000058820	bin1b	429.46	-3.19499	0.327068	-9.76859	1.53581e-22	6.32843e-21	-3.16733	down
ENSDARG00000089441	si:ch211-105c13.3	134.652	3.93286	0.40262	9.76817	1.54211e-22	6.34419e-21	3.88151	up
ENSDARG00000097598	BX088688.3	335.72	-6.24821	0.640153	-9.76049	1.66351e-22	6.83266e-21	-6.04656	down
ENSDARG00000025218	myo5ab	1424.89	-2.66011	0.272555	-9.7599	1.67319e-22	6.86141e-21	-2.64407	down
ENSDARG00000012577	waca	2541.52	-2.37986	0.243936	-9.75609	1.73717e-22	7.11242e-21	-2.36836	down
ENSDARG00000035650	evla	1439.98	-3.47252	0.356059	-9.75266	1.79696e-22	7.34548e-21	-3.43695	down
ENSDARG00000078751	tpp2	1477.78	-2.14454	0.219912	-9.75182	1.81195e-22	7.39496e-21	-2.13611	down
ENSDARG00000098114	ctsa	676.929	-2.29473	0.235349	-9.7503	1.83924e-22	7.4944e-21	-2.2844	down
ENSDARG00000023309	spryd4	230.702	-3.18631	0.326974	-9.74482	1.94126e-22	7.89752e-21	-3.15874	down
ENSDARG00000013795	hps4	357.146	-2.74886	0.282262	-9.73869	2.06199e-22	8.3754e-21	-2.7311	down
ENSDARG00000093469	znf653	486.646	-4.10206	0.421237	-9.73813	2.0733e-22	8.40803e-21	-4.04355	down
ENSDARG00000008395	snupn	593.07	-2.73531	0.280903	-9.73756	2.08494e-22	8.44187e-21	-2.71781	down
ENSDARG00000062794	trim36	3655.29	-5.17473	0.531479	-9.73646	2.10768e-22	8.52048e-21	-5.05804	down
ENSDARG00000006395	rbm25b	5833.28	-1.98142	0.203533	-9.73513	2.13545e-22	8.61917e-21	-1.97474	down
ENSDARG00000062049	arhgap45b	834.496	-3.22719	0.331661	-9.7304	2.23715e-22	9.01544e-21	-3.19847	down
ENSDARG00000057234	chtopa	3546.14	-2.73133	0.280742	-9.72898	2.26866e-22	9.12807e-21	-2.71387	down
ENSDARG00000002031	tox4a	637.883	-2.51534	0.258558	-9.72835	2.28268e-22	9.17009e-21	-2.50169	down
ENSDARG00000063169	ubn1	1163.05	-4.93981	0.507816	-9.72756	2.30046e-22	9.21263e-21	-4.83801	down
ENSDARG00000098414	ninl	4919.92	-4.3336	0.44549	-9.72771	2.297e-22	9.21263e-21	-4.26449	down
ENSDARG00000089981	rnf146	1019.29	-2.97989	0.306575	-9.71996	2.47875e-22	9.91112e-21	-2.9572	down
ENSDARG00000012390	kcnk5b	505.056	-3.19885	0.329111	-9.71967	2.48585e-22	9.92405e-21	-3.17083	down
ENSDARG00000009693	llgl1	1015.96	-3.58807	0.369237	-9.71753	2.53876e-22	1.01195e-20	-3.54859	down
ENSDARG00000076221	fthl28	145.781	-4.04932	0.417085	-9.70862	2.7707e-22	1.10269e-20	-3.99281	down
ENSDARG00000024775	si:ch211-129c21.1	194.372	-3.34125	0.344459	-9.69998	3.01557e-22	1.19828e-20	-3.30921	down
ENSDARG00000020298	btg2	951.089	-4.63867	0.478283	-9.69859	3.05686e-22	1.21281e-20	-4.55368	down
ENSDARG00000035018	thy1	2817.55	-6.41119	0.661491	-9.69202	3.26004e-22	1.29142e-20	-6.1898	down
ENSDARG00000089967	si:ch211-59o9.10	580.18	-3.02022	0.311654	-9.69095	3.29454e-22	1.30307e-20	-2.99647	down
ENSDARG00000070611	zgc:152986	272.233	-4.0617	0.419197	-9.68926	3.34963e-22	1.32282e-20	-4.00438	down
ENSDARG00000006816	gtf2f2b	240.454	-2.70678	0.279372	-9.68879	3.36478e-22	1.32676e-20	-2.68964	down
ENSDARG00000012588	ptdss1a	368.495	-2.60822	0.269403	-9.68151	3.61334e-22	1.42258e-20	-2.59285	down
ENSDARG00000103511	zfand2a	438.091	-2.62169	0.27082	-9.68056	3.64704e-22	1.43365e-20	-2.60608	down
ENSDARG00000103775	thbs1a	190.273	3.96889	0.409993	9.68038	3.65346e-22	1.43397e-20	3.91522	up
ENSDARG00000099612	zgc:66483	1611.71	-4.39147	0.453692	-9.67941	3.68832e-22	1.44544e-20	-4.31891	down
ENSDARG00000074132	scpp7	305.936	7.79134	0.805441	9.67339	3.91201e-22	1.53076e-20	7.40593	up
ENSDARG00000036956	asxl1	2002.39	-3.23714	0.33506	-9.66135	4.40034e-22	1.71922e-20	-3.20773	down
ENSDARG00000007315	tmpoa	730.688	-3.55839	0.368365	-9.65995	4.46087e-22	1.74022e-20	-3.51942	down
ENSDARG00000062612	dhx37	2352.8	-2.3972	0.248178	-9.65921	4.49294e-22	1.75006e-20	-2.3852	down
ENSDARG00000068840	zgc:66024	874.67	-5.84819	0.605503	-9.65839	4.52935e-22	1.76157e-20	-5.67847	down
ENSDARG00000005246	asb3	326.982	-2.77488	0.287467	-9.65288	4.77947e-22	1.85603e-20	-2.75629	down
ENSDARG00000104947	si:ch211-194m7.8	76.7691	4.88989	0.506583	9.6527	4.78796e-22	1.85651e-20	4.79048	up
ENSDARG00000078186	tex2	1255.15	-3.22682	0.334354	-9.65091	4.87216e-22	1.88631e-20	-3.19762	down
ENSDARG00000089607	CU929037.1	244.026	-2.77706	0.287784	-9.64981	4.92467e-22	1.90376e-20	-2.75842	down
ENSDARG00000014474	yipf1	221.644	-3.00344	0.311358	-9.64626	5.09802e-22	1.96781e-20	-2.97988	down
ENSDARG00000096962	CT025690.1	361.498	-2.4371	0.252716	-9.64362	5.23105e-22	2.01612e-20	-2.42445	down
ENSDARG00000052617	raver1	1498.59	-3.61797	0.375338	-9.63925	5.45835e-22	2.10056e-20	-3.57684	down
ENSDARG00000076839	ftr86	494.643	-4.60193	0.477442	-9.63872	5.48675e-22	2.10833e-20	-4.51799	down
ENSDARG00000012222	nup35	510.312	-2.86943	0.297826	-9.63459	5.71171e-22	2.19148e-20	-2.84879	down
ENSDARG00000073859	kif13bb	1254.4	-2.59199	0.269133	-9.63088	5.92214e-22	2.26883e-20	-2.57674	down
ENSDARG00000069082	mrm3b	280.45	-2.74846	0.285526	-9.62599	6.21079e-22	2.37586e-20	-2.73028	down
ENSDARG00000052190	fdx2	386.095	-2.34112	0.243242	-9.62465	6.2922e-22	2.39984e-20	-2.32986	down
ENSDARG00000089567	patl2	6758.27	-6.18189	0.642294	-9.6247	6.28891e-22	2.39984e-20	-5.98018	down
ENSDARG00000053496	gemin8	1216.44	-2.01443	0.209392	-9.62037	6.55943e-22	2.49804e-20	-2.00725	down
ENSDARG00000004692	nabp1a	1111.21	-2.27795	0.236878	-9.61655	6.80744e-22	2.58865e-20	-2.26756	down
ENSDARG00000022918	tbcc	308.097	-2.7508	0.286319	-9.60748	7.43496e-22	2.82308e-20	-2.73252	down
ENSDARG00000030756	dnmt1	15048.4	-4.71303	0.490787	-9.60301	7.7645e-22	2.94385e-20	-4.62209	down
ENSDARG00000026185	yju2	874.391	-2.19721	0.22885	-9.60111	7.90858e-22	2.99404e-20	-2.18786	down
ENSDARG00000026109	slc48a1b	373.515	-2.50087	0.260506	-9.60003	7.99243e-22	3.02133e-20	-2.48709	down
ENSDARG00000117589	BX537276.1	154.855	-6.19499	0.645414	-9.59847	8.11385e-22	3.06271e-20	-5.99426	down
ENSDARG00000014565	eif4e1b	560.31	-5.0597	0.527225	-9.59686	8.24138e-22	3.10627e-20	-4.94765	down
ENSDARG00000054307	zgc:77151	552.349	-2.42982	0.253229	-9.59535	8.36357e-22	3.1477e-20	-2.41717	down
ENSDARG00000030665	TCERG1	1374.16	-2.58	0.268929	-9.59361	8.50569e-22	3.19649e-20	-2.56485	down
ENSDARG00000058606	sik1	126.319	3.16235	0.329642	9.5933	8.5311e-22	3.20135e-20	3.13457	up
ENSDARG00000104806	fbxw11a	716.679	-3.29292	0.343645	-9.58233	9.4879e-22	3.55519e-20	-3.26148	down
ENSDARG00000043281	stap2b	302.187	-4.01258	0.418775	-9.58171	9.5455e-22	3.57155e-20	-3.95597	down
ENSDARG00000055934	si:ch1073-416j23.1	333.676	-3.26324	0.340713	-9.57769	9.92413e-22	3.70781e-20	-3.23263	down
ENSDARG00000045051	slc16a3	7554.61	-6.46739	0.675335	-9.57657	1.00321e-21	3.7427e-20	-6.23479	down
ENSDARG00000090473	si:ch211-269k10.5	101.916	-4.02535	0.420499	-9.5728	1.04046e-21	3.87601e-20	-3.96823	down
ENSDARG00000056836	si:ch211-125o16.4	95.6228	5.67687	0.593087	9.57174	1.0512e-21	3.91036e-20	5.51957	up
ENSDARG00000071699	ids	208.655	-4.18564	0.437346	-9.57053	1.06361e-21	3.95077e-20	-4.12149	down
ENSDARG00000092898	si:ch211-157j23.3	125.288	-7.03455	0.735059	-9.57004	1.06862e-21	3.96363e-20	-6.75386	down
ENSDARG00000016318	med7	423.153	-2.57175	0.268898	-9.56404	1.13246e-21	4.19436e-20	-2.55666	down
ENSDARG00000059212	ciao1	1165.01	-2.1937	0.22942	-9.56193	1.15581e-21	4.27467e-20	-2.18431	down
ENSDARG00000111753	ENSDARG00000111753|hist1h4l	1005.76	-3.90979	0.408942	-9.56076	1.16892e-21	4.31691e-20	-3.85715	down
ENSDARG00000077950	tor1	749.276	-2.34299	0.245089	-9.55977	1.18023e-21	4.35243e-20	-2.33156	down
ENSDARG00000043685	nabp1b	272.91	-3.80709	0.398304	-9.55824	1.19777e-21	4.41075e-20	-3.75844	down
ENSDARG00000063577	klhl35	185.043	-4.13029	0.432277	-9.55472	1.23921e-21	4.55681e-20	-4.06838	down
ENSDARG00000071583	gtf3ab	2414.52	-6.61436	0.692409	-9.55268	1.26387e-21	4.64084e-20	-6.36494	down
ENSDARG00000079263	si:dkeyp-2e4.2	135.232	-3.89932	0.408297	-9.55021	1.29436e-21	4.746e-20	-3.84714	down
ENSDARG00000030805	znhit2	610.541	-2.85574	0.299377	-9.53893	1.44312e-21	5.28386e-20	-2.835	down
ENSDARG00000098951	BX957297.1	107.016	-4.43123	0.46463	-9.53711	1.46864e-21	5.36965e-20	-4.35486	down
ENSDARG00000099122	naa38	243.337	-2.51909	0.264246	-9.53311	1.52634e-21	5.57266e-20	-2.50481	down
ENSDARG00000077116	ccnjl	464.007	-3.7369	0.3924	-9.52321	1.67907e-21	6.12155e-20	-3.69054	down
ENSDARG00000076391	npm2a	215.981	-4.25415	0.446903	-9.51917	1.74563e-21	6.35519e-20	-4.18604	down
ENSDARG00000092610	lamp1b	390.449	-2.9646	0.311442	-9.51897	1.74906e-21	6.35863e-20	-2.94132	down
ENSDARG00000036180	ccnb2	4031.1	-6.15189	0.646716	-9.51251	1.8612e-21	6.75672e-20	-5.94854	down
ENSDARG00000028053	bmp1b	343.712	-2.7992	0.294428	-9.50725	1.95778e-21	7.09729e-20	-2.77953	down
ENSDARG00000076308	pdp1	457.199	-2.68558	0.282632	-9.50202	2.05849e-21	7.45183e-20	-2.66817	down
ENSDARG00000039213	prpf38a	1042.34	-2.13336	0.224834	-9.48862	2.34119e-21	8.46329e-20	-2.12459	down
ENSDARG00000061836	nfixb	189.476	3.02488	0.3189	9.48538	2.41508e-21	8.71811e-20	3	up
ENSDARG00000088590	pxna	799.089	-2.51898	0.26557	-9.48518	2.41963e-21	8.72225e-20	-2.50456	down
ENSDARG00000059308	golt1bb	361.043	-2.45092	0.258626	-9.47668	2.62505e-21	9.44944e-20	-2.4376	down
ENSDARG00000012458		793.964	-2.3064	0.243395	-9.47594	2.64382e-21	9.50365e-20	-2.2953	down
ENSDARG00000036235	zbtb3	398.967	-2.66675	0.281664	-9.46784	2.85683e-21	1.0255e-19	-2.64959	down
ENSDARG00000089260	dus1l	650.942	-2.24308	0.237125	-9.45949	3.0946e-21	1.1093e-19	-2.23283	down
ENSDARG00000029944	parpbp	434.882	-3.25519	0.34418	-9.4578	3.14488e-21	1.12575e-19	-3.22403	down
ENSDARG00000115022	BX000700.22	228.161	-6.92095	0.732111	-9.45341	3.27973e-21	1.17238e-19	-6.63664	down
ENSDARG00000017985	C1H4orf33	163.892	-3.39279	0.35891	-9.45303	3.29173e-21	1.17503e-19	-3.3575	down
ENSDARG00000069966	alox5b.3	507.009	-3.59528	0.380743	-9.4428	3.62932e-21	1.29373e-19	-3.55321	down
ENSDARG00000040407	usp22	688.04	-2.83035	0.29992	-9.43701	3.83572e-21	1.36541e-19	-2.80972	down
ENSDARG00000096603	bmb	1462.13	-5.53149	0.586679	-9.42848	4.16057e-21	1.47899e-19	-5.38034	down
ENSDARG00000041565	tnfaip1	416.051	-2.5979	0.275727	-9.422	4.42579e-21	1.57109e-19	-2.58188	down
ENSDARG00000117448	CABZ01072245.1	158.967	-4.51094	0.478843	-9.42049	4.48986e-21	1.59163e-19	-4.42812	down
ENSDARG00000078069	ENSDARG00000078069|rrm2	1028.62	-5.47607	0.581395	-9.41884	4.5612e-21	1.61469e-19	-5.32908	down
ENSDARG00000040350	rpp38	695.406	-2.72581	0.289722	-9.40835	5.0397e-21	1.78162e-19	-2.70726	down
ENSDARG00000035781	ctdnep1b	489.025	-2.61382	0.277908	-9.40534	5.18614e-21	1.83086e-19	-2.59744	down
ENSDARG00000053992	sfi1	1447.99	-2.70056	0.287152	-9.40463	5.22117e-21	1.8407e-19	-2.6825	down
ENSDARG00000104907	ing2	858.77	-3.00339	0.319388	-9.40357	5.27433e-21	1.85688e-19	-2.97859	down
ENSDARG00000080009	bahcc1b	349.958	3.23682	0.344331	9.40031	5.44033e-21	1.9127e-19	3.20578	up
ENSDARG00000013063	oxct1a	523.105	-3.27507	0.348443	-9.39916	5.50001e-21	1.93103e-19	-3.24293	down
ENSDARG00000033285	gsto2	370.221	-3.78445	0.402665	-9.3985	5.53468e-21	1.94054e-19	-3.73505	down
ENSDARG00000031664	sox21a	322.102	-5.39767	0.574525	-9.39501	5.72121e-21	2.00047e-19	-5.25653	down
ENSDARG00000062970	niban2a	1091.5	-3.36205	0.357853	-9.39508	5.71758e-21	2.00047e-19	-3.32727	down
ENSDARG00000045900	agbl5	363.97	-2.77393	0.295309	-9.39329	5.8157e-21	2.03074e-19	-2.75432	down
ENSDARG00000056394	TOM1L2	291.58	2.82553	0.300871	9.39115	5.93461e-21	2.06944e-19	2.80479	up
ENSDARG00000019205	fam120c	1419.53	2.30719	0.245711	9.38985	6.00886e-21	2.09249e-19	2.29587	up
ENSDARG00000078415	lrrc3	88.6884	-4.48023	0.477304	-9.38652	6.20182e-21	2.15675e-19	-4.3989	down
ENSDARG00000014966	ccdc82	2071.64	-2.49478	0.265801	-9.38587	6.2397e-21	2.16699e-19	-2.48047	down
ENSDARG00000026484	rab15	256.896	-3.58203	0.38172	-9.38392	6.35659e-21	2.20459e-19	-3.53992	down
ENSDARG00000087584	si:dkeyp-98a7.9	353.446	-6.2236	0.663362	-9.38191	6.47889e-21	2.24397e-19	-6.00883	down
ENSDARG00000028848	lsm12a	883.022	-2.19985	0.234635	-9.37564	6.87591e-21	2.37827e-19	-2.19001	down
ENSDARG00000040245	kpnb3	6097.9	-2.22657	0.237566	-9.37242	7.08852e-21	2.4485e-19	-2.21635	down
ENSDARG00000102762	pik3r5	205.628	-2.84392	0.303559	-9.36861	7.34973e-21	2.53531e-19	-2.82268	down
ENSDARG00000039579	cfd	158.721	4.4506	0.475148	9.36678	7.47782e-21	2.57603e-19	4.37024	up
ENSDARG00000014680	znf710a	638.572	-3.25515	0.347553	-9.36591	7.54013e-21	2.59401e-19	-3.22337	down
ENSDARG00000079317	dlc1	233.234	2.46204	0.262919	9.36427	7.65802e-21	2.63103e-19	2.44822	up
ENSDARG00000040280	LRATD2	683.777	-2.50114	0.267119	-9.36338	7.72285e-21	2.64975e-19	-2.48664	down
ENSDARG00000009208	prkcda	602.639	-3.5381	0.377994	-9.36019	7.95917e-21	2.72718e-19	-3.49733	down
ENSDARG00000055129	pim3	1055.37	-3.33917	0.356788	-9.35898	8.05099e-21	2.75497e-19	-3.30483	down
ENSDARG00000000212	krt97	483.246	5.02153	0.536975	9.35153	8.63925e-21	2.95232e-19	4.90599	up
ENSDARG00000075211	chd7	6838.3	-2.37635	0.254125	-9.35112	8.67266e-21	2.95979e-19	-2.36389	down
ENSDARG00000039385	dlg4b	290.055	-3.2606	0.3489	-9.34535	9.15831e-21	3.12137e-19	-3.22851	down
ENSDARG00000063670	gtf2a1l	534.688	-4.92151	0.526727	-9.34356	9.3144e-21	3.17036e-19	-4.81259	down
ENSDARG00000098695	vclb	356.571	2.52029	0.269777	9.34212	9.44244e-21	3.20968e-19	2.50539	up
ENSDARG00000043631	bcas2	722.816	-2.24599	0.240482	-9.33951	9.67792e-21	3.28537e-19	-2.23543	down
ENSDARG00000057138	zgc:174164	294.27	-3.23607	0.346507	-9.33912	9.71364e-21	3.29313e-19	-3.20462	down
ENSDARG00000022280	brd2a	3468.96	-2.71648	0.290995	-9.33513	1.0087e-20	3.41519e-19	-2.69782	down
ENSDARG00000031776	fthl27	1362.76	-2.7099	0.29051	-9.32808	1.07807e-20	3.64525e-19	-2.69135	down
ENSDARG00000028159	tead1a	203.578	-2.5693	0.275568	-9.32364	1.12419e-20	3.79619e-19	-2.55346	down
ENSDARG00000100854	ago4	1528.07	-3.09845	0.332327	-9.32348	1.1259e-20	3.79694e-19	-3.07076	down
ENSDARG00000087843	cntn1a	368.568	-2.55251	0.27378	-9.32322	1.12857e-20	3.80094e-19	-2.53699	down
ENSDARG00000079055	si:dkey-85a20.4	510.34	-2.36908	0.254137	-9.32205	1.14109e-20	3.83809e-19	-2.35666	down
ENSDARG00000061017	spns2	124.388	3.70962	0.397973	9.3213	1.14923e-20	3.86039e-19	3.66228	up
ENSDARG00000008454	cpeb1b	5354.62	-5.85078	0.627715	-9.32077	1.15502e-20	3.87476e-19	-5.66824	down
ENSDARG00000098348	znf326	942.773	-3.42026	0.367137	-9.31605	1.20753e-20	4.04563e-19	-3.38305	down
ENSDARG00000022648	otud3	531.384	-2.53603	0.272265	-9.31459	1.2242e-20	4.09612e-19	-2.52078	down
ENSDARG00000056396	dusp22a	118.85	-3.21103	0.345082	-9.30513	1.33827e-20	4.47194e-19	-3.18015	down
ENSDARG00000023394	slc37a2	1244.03	-2.55446	0.274617	-9.30189	1.37966e-20	4.60426e-19	-2.53882	down
ENSDARG00000099080	sbno1	3181.95	-2.19812	0.236428	-9.29719	1.44201e-20	4.80607e-19	-2.18813	down
ENSDARG00000104105	ttf2	1442.69	-2.33636	0.251336	-9.29577	1.46142e-20	4.86445e-19	-2.32437	down
ENSDARG00000061778	fmn2b	1534.7	-4.05687	0.436674	-9.29038	1.53734e-20	5.1105e-19	-3.99469	down
ENSDARG00000012002	slc38a7	451.802	-3.26776	0.352466	-9.27115	1.8415e-20	6.11369e-19	-3.23492	down
ENSDARG00000055763	tmem115	759.206	-2.03089	0.219143	-9.26739	1.90763e-20	6.32505e-19	-2.02295	down
ENSDARG00000034080	plcd1b	2115.37	-4.04803	0.436826	-9.26692	1.91606e-20	6.34479e-19	-3.98593	down
ENSDARG00000037967	si:dkey-16l2.16	766.792	-2.69059	0.2909	-9.24919	2.26191e-20	7.48037e-19	-2.67212	down
ENSDARG00000028976	pus3	1084.19	-3.70149	0.400265	-9.24759	2.29611e-20	7.58368e-19	-3.6537	down
ENSDARG00000094965	nfil3-5	114.781	3.47672	0.376132	9.24334	2.38922e-20	7.88103e-19	3.43709	up
ENSDARG00000069432	plscr3b	712.882	-2.66108	0.287984	-9.24035	2.45699e-20	8.09418e-19	-2.64318	down
ENSDARG00000103642	pglyrp6	474.647	7.71864	0.835461	9.23878	2.49334e-20	8.20337e-19	7.30281	up
ENSDARG00000005640	adat3	227.21	-3.0055	0.325415	-9.23588	2.56168e-20	8.41743e-19	-2.97973	down
ENSDARG00000076623	col14a1b	166.329	3.84286	0.416145	9.23442	2.59692e-20	8.5223e-19	3.78937	up
ENSDARG00000002994	itpkca	414.684	-2.37128	0.256906	-9.23017	2.70208e-20	8.85604e-19	-2.35857	down
ENSDARG00000014898	ncbp2	342.153	-2.45134	0.265649	-9.22773	2.76423e-20	9.04817e-19	-2.4373	down
ENSDARG00000058522	shq1	869.057	-2.57964	0.279766	-9.22071	2.95144e-20	9.64866e-19	-2.56326	down
ENSDARG00000031894	lef1	536.84	-3.13451	0.339994	-9.2193	2.99045e-20	9.76373e-19	-3.10521	down
ENSDARG00000117462	BX784023.1	69.0947	4.29373	0.465828	9.2174	3.04378e-20	9.92522e-19	4.21935	up
ENSDARG00000054804	anp32e	2437.12	-2.24857	0.244172	-9.20898	3.29229e-20	1.07219e-18	-2.23768	down
ENSDARG00000077073	tanc1a	420.262	-2.55226	0.277243	-9.20587	3.38927e-20	1.10237e-18	-2.53634	down
ENSDARG00000040039	pttg1ipb	237.902	-5.02832	0.546323	-9.20394	3.45064e-20	1.12091e-18	-4.9093	down
ENSDARG00000061908	mfsd12a	359.334	-3.24612	0.352807	-9.20083	3.55203e-20	1.15239e-18	-3.21344	down
ENSDARG00000007179	sash1a	947.696	-2.50617	0.27243	-9.19933	3.60179e-20	1.16705e-18	-2.49108	down
ENSDARG00000020764	slmapb	1467.89	-3.35927	0.365243	-9.19737	3.66815e-20	1.18705e-18	-3.32308	down
ENSDARG00000117610	CR385024.1	129.716	-3.70577	0.403264	-9.18942	3.94955e-20	1.27651e-18	-3.65737	down
ENSDARG00000038639	elovl6l	1500.03	-6.54361	0.712618	-9.1825	4.21203e-20	1.35963e-18	-6.28302	down
ENSDARG00000105102	crsp7	881.636	-2.36267	0.257306	-9.18234	4.21838e-20	1.35996e-18	-2.34997	down
ENSDARG00000068846	ENSDARG00000068846|zgc:66024	554.679	-5.80295	0.632043	-9.18127	4.26044e-20	1.3718e-18	-5.62017	down
ENSDARG00000010420	ndrg1b	220.065	-4.43083	0.482658	-9.18007	4.30829e-20	1.38546e-18	-4.34838	down
ENSDARG00000031243	snai3	89.7024	-5.3977	0.587991	-9.1799	4.3148e-20	1.38582e-18	-5.25219	down
ENSDARG00000021046	rhbdd1	179.149	-2.67679	0.291789	-9.17372	4.56963e-20	1.46583e-18	-2.6583	down
ENSDARG00000087492	FO704810.1	345.744	-3.22841	0.351938	-9.17324	4.59022e-20	1.47059e-18	-3.19612	down
ENSDARG00000005774	ddx3xb	3922.86	-2.17663	0.237351	-9.17051	4.70779e-20	1.50638e-18	-2.16667	down
ENSDARG00000069917	ska3	827.816	-2.84096	0.309834	-9.16932	4.76034e-20	1.52129e-18	-2.81887	down
ENSDARG00000029003	eif1axa	1020.45	-2.14063	0.233483	-9.16822	4.80876e-20	1.53485e-18	-2.13114	down
ENSDARG00000070746	sft2d2a	97.4668	-4.4255	0.482926	-9.16394	5.00358e-20	1.59505e-18	-4.34344	down
ENSDARG00000077732	alyref	956.59	-2.39172	0.261055	-9.16176	5.10555e-20	1.62553e-18	-2.37849	down
ENSDARG00000060751	taok3a	959.058	-2.23239	0.243703	-9.1603	5.17536e-20	1.64571e-18	-2.22162	down
ENSDARG00000000442	slc39a13	536.979	-3.0812	0.336394	-9.15952	5.21302e-20	1.65414e-18	-3.05301	down
ENSDARG00000024116	vamp8	525.808	-2.69525	0.294257	-9.15948	5.21477e-20	1.65414e-18	-2.67633	down
ENSDARG00000032426	coq8ab	236.243	-2.85413	0.31177	-9.15461	5.45549e-20	1.72836e-18	-2.83166	down
ENSDARG00000008105	mettl2a	428.432	-2.32553	0.254171	-9.14949	5.72045e-20	1.81006e-18	-2.31333	down
ENSDARG00000036055	thap11	487.952	-3.22529	0.352718	-9.14411	6.01222e-20	1.90004e-18	-3.19288	down
ENSDARG00000007764	klhdc10	414.379	-2.47395	0.270614	-9.14201	6.13048e-20	1.93252e-18	-2.45925	down
ENSDARG00000025953	rhoq	349.612	-3.11564	0.340803	-9.14207	6.12687e-20	1.93252e-18	-3.08636	down
ENSDARG00000070618	tatdn2	2799.64	-3.91764	0.428538	-9.14188	6.13761e-20	1.93252e-18	-3.85976	down
ENSDARG00000019808	evpla	257.291	4.47077	0.489235	9.13828	6.34507e-20	1.99539e-18	4.38506	up
ENSDARG00000003827	snapc1b	358.687	-2.57733	0.28207	-9.13722	6.40773e-20	2.01262e-18	-2.56071	down
ENSDARG00000039697	shtn1	425.97	-2.85849	0.312945	-9.13418	6.59071e-20	2.06756e-18	-2.83582	down
ENSDARG00000086927	pik3c2b	1020.41	-2.51206	0.275049	-9.13315	6.6533e-20	2.08465e-18	-2.49664	down
ENSDARG00000069241	ttc32	292.579	-3.44747	0.377607	-9.12979	6.86351e-20	2.14788e-18	-3.40783	down
ENSDARG00000016538	zgc:55888	951.336	-5.87108	0.643176	-9.12827	6.96011e-20	2.17546e-18	-5.67944	down
ENSDARG00000099654	marveld3	514.596	-3.34231	0.366375	-9.12263	7.33232e-20	2.28901e-18	-3.3061	down
ENSDARG00000094899	si:ch1073-143l10.2	280.904	-2.54293	0.278765	-9.12212	7.36705e-20	2.29705e-18	-2.5269	down
ENSDARG00000040036	tcf19l	320.232	-3.3373	0.366031	-9.11752	7.68595e-20	2.39357e-18	-3.30122	down
ENSDARG00000054211	st8sia7.1	271.887	-3.79869	0.416646	-9.11731	7.70152e-20	2.39551e-18	-3.74569	down
ENSDARG00000004311	ldlrap1a	486.313	-3.31174	0.36329	-9.11598	7.7961e-20	2.42186e-18	-3.27646	down
ENSDARG00000069129	fhdc3	1428.15	-3.58799	0.393599	-9.11586	7.80513e-20	2.42186e-18	-3.54317	down
ENSDARG00000004396	b3gnt5b	249.364	-3.25901	0.357579	-9.11411	7.93201e-20	2.45825e-18	-3.22538	down
ENSDARG00000102846	trmt13	987.561	-2.06458	0.226708	-9.10677	8.48708e-20	2.6271e-18	-2.05595	down
ENSDARG00000058394	tagln3b	554.404	-2.34757	0.257942	-9.10116	8.93744e-20	2.76317e-18	-2.33489	down
ENSDARG00000092980	AL929058.1	166.489	-4.02554	0.442684	-9.09348	9.59205e-20	2.96198e-18	-3.96204	down
ENSDARG00000058679	zgc:114104	1310.81	-2.70804	0.297893	-9.09065	9.84514e-20	3.03647e-18	-2.68856	down
ENSDARG00000103117	tmprss4a	1065.69	-4.67191	0.514073	-9.08803	1.00849e-19	3.10668e-18	-4.57328	down
ENSDARG00000069920	cox17	845.055	-2.68069	0.294999	-9.08711	1.01702e-19	3.12919e-18	-2.66177	down
ENSDARG00000030591	lrrc42	411.893	-2.66444	0.293263	-9.08551	1.03209e-19	3.17176e-18	-2.64587	down
ENSDARG00000060350	apoda.2	972.153	2.90926	0.320214	9.08538	1.03339e-19	3.17195e-18	2.88511	up
ENSDARG00000003749	polb	870.661	-2.38942	0.263108	-9.08152	1.07066e-19	3.28243e-18	-2.37599	down
ENSDARG00000004046	phf6	595.235	-2.41489	0.266002	-9.07847	1.10116e-19	3.3719e-18	-2.40102	down
ENSDARG00000009740	ppp1r7	863.029	-2.63769	0.290604	-9.07657	1.12045e-19	3.42687e-18	-2.61963	down
ENSDARG00000025386	lsm14b	4747.03	-6.18001	0.681216	-9.07202	1.16831e-19	3.56898e-18	-5.95405	down
ENSDARG00000009594	nr1d2b	334.143	2.65383	0.292796	9.06376	1.26035e-19	3.84555e-18	2.63537	up
ENSDARG00000040224	krcp	1505.46	-3.53033	0.389633	-9.06066	1.29661e-19	3.95151e-18	-3.48711	down
ENSDARG00000088619	rexo4	1402.56	-2.09941	0.23189	-9.05345	1.38521e-19	4.21649e-18	-2.09023	down
ENSDARG00000058821	sema5a	280.29	-3.30953	0.365991	-9.04265	1.52919e-19	4.64372e-18	-3.27373	down
ENSDARG00000091931	gpatch4	2396.02	-2.2212	0.245633	-9.04276	1.5276e-19	4.64372e-18	-2.21031	down
ENSDARG00000028379	trub2	569.95	-2.56933	0.284141	-9.04244	1.53217e-19	4.64729e-18	-2.5525	down
ENSDARG00000115624	CABZ01022564.3	815.627	-5.6325	0.623227	-9.03763	1.60103e-19	4.85039e-18	-5.4595	down
ENSDARG00000086471	pkig	542.769	-2.76623	0.306113	-9.03663	1.61572e-19	4.88913e-18	-2.74523	down
ENSDARG00000071541	si:dkey-42i9.8	335.731	-4.44936	0.492406	-9.03597	1.62551e-19	4.91294e-18	-4.36321	down
ENSDARG00000036500	fam122b	855.577	-3.19454	0.353631	-9.03355	1.66194e-19	5.01713e-18	-3.16226	down
ENSDARG00000059556	recql5	554.72	-2.1784	0.241283	-9.02838	1.74229e-19	5.25351e-18	-2.16809	down
ENSDARG00000100185	elovl7b	496.996	-6.16994	0.683519	-9.02673	1.76877e-19	5.3271e-18	-5.94406	down
ENSDARG00000102896	jmjd6	1219.19	-2.51961	0.279183	-9.02496	1.79755e-19	5.40742e-18	-2.50368	down
ENSDARG00000089230	si:ch211-253b8.2	440.776	-2.75509	0.305284	-9.02468	1.80221e-19	5.41508e-18	-2.73429	down
ENSDARG00000014041	smarcad1a	2082.12	-2.63235	0.291713	-9.02376	1.81746e-19	5.45451e-18	-2.61418	down
ENSDARG00000043797	cdc5l	2315.56	-1.91322	0.212052	-9.02239	1.84024e-19	5.5164e-18	-1.90622	down
ENSDARG00000078567	lonrf1l	822.671	-2.08785	0.231487	-9.0193	1.8929e-19	5.66763e-18	-2.07875	down
ENSDARG00000089799	si:ch73-41e3.7	219.598	-2.86829	0.318125	-9.01625	1.94633e-19	5.82081e-18	-2.84479	down
ENSDARG00000015576	itprip	358.346	-3.03444	0.336574	-9.01566	1.95692e-19	5.84567e-18	-3.00664	down
ENSDARG00000036755	prmt9	217.575	-2.69758	0.299228	-9.01511	1.96681e-19	5.86838e-18	-2.678	down
ENSDARG00000069829	rragca	853.218	-2.56657	0.284917	-9.00812	2.09628e-19	6.2474e-18	-2.54966	down
ENSDARG00000099679	tent2	506.086	-3.05728	0.339397	-9.00798	2.0988e-19	6.24765e-18	-3.02881	down
ENSDARG00000103849	mdh1ab	350.064	-2.89455	0.321408	-9.00584	2.1402e-19	6.36348e-18	-2.87032	down
ENSDARG00000076169	pold3	984.399	-2.83414	0.314911	-8.99978	2.26163e-19	6.71674e-18	-2.81137	down
ENSDARG00000053483	zgc:113054	355.304	-2.70626	0.300844	-8.99554	2.35082e-19	6.97356e-18	-2.6864	down
ENSDARG00000029036	rab32a	218.709	-3.184	0.354001	-8.99431	2.37713e-19	7.0353e-18	-3.15179	down
ENSDARG00000057184	C2H7orf25	1202.94	-2.23862	0.248892	-8.99434	2.3765e-19	7.0353e-18	-2.22735	down
ENSDARG00000090369	zgc:86896	71.8942	4.78882	0.532717	8.98943	2.48518e-19	7.34661e-18	4.68119	up
ENSDARG00000090152	anapc10	458.499	-3.19698	0.355929	-8.98209	2.65661e-19	7.84434e-18	-3.16428	down
ENSDARG00000020656	prkg1a	234.664	-2.60195	0.289764	-8.97953	2.71919e-19	8.0199e-18	-2.58423	down
ENSDARG00000035571	abhd17b	270.787	-2.37959	0.265066	-8.97736	2.77342e-19	8.17042e-18	-2.36602	down
ENSDARG00000012432	fam76b	1665	-2.85091	0.317606	-8.97624	2.80171e-19	8.24431e-18	-2.82762	down
ENSDARG00000112476	surf2	1117.8	-2.60332	0.290245	-8.96937	2.98227e-19	8.76554e-18	-2.58554	down
ENSDARG00000071395	camk2g1	679.178	-2.15243	0.240011	-8.96804	3.01826e-19	8.85379e-18	-2.14235	down
ENSDARG00000079934	zgc:162200	974.087	-2.34267	0.261225	-8.96801	3.0192e-19	8.85379e-18	-2.32968	down
ENSDARG00000058342	grhl2a	166.139	-2.82848	0.315482	-8.96558	3.08653e-19	9.04088e-18	-2.8057	down
ENSDARG00000079220	wdr20a	800.933	-3.24995	0.362551	-8.96412	3.12766e-19	9.1509e-18	-3.21545	down
ENSDARG00000045857	cebpz	2703.52	-1.99367	0.222477	-8.96124	3.2104e-19	9.38227e-18	-1.98564	down
ENSDARG00000056001	fryb	122.78	3.13591	0.349973	8.96044	3.23385e-19	9.44004e-18	3.1049	up
ENSDARG00000024124	sde2	1407.72	-2.52072	0.281348	-8.95944	3.26329e-19	9.51514e-18	-2.50453	down
ENSDARG00000002546	rundc3ab	430.092	-3.87832	0.432969	-8.95749	3.32164e-19	9.67429e-18	-3.81991	down
ENSDARG00000061864	hdlbpb	346.837	-2.63855	0.294731	-8.95242	3.47771e-19	1.01173e-17	-2.61998	down
ENSDARG00000113131	BX324177.15	151.325	-6.6353	0.741566	-8.94768	3.63017e-19	1.05489e-17	-6.35706	down
ENSDARG00000104470	syngr2b	189.981	-3.11851	0.348557	-8.94691	3.65556e-19	1.06107e-17	-3.08793	down
ENSDARG00000109055	ftr81	532.887	-5.14535	0.575161	-8.94592	3.68868e-19	1.06947e-17	-5.01025	down
ENSDARG00000111877	bcl7ba	1025.29	-2.58571	0.289073	-8.94482	3.72558e-19	1.07894e-17	-2.56818	down
ENSDARG00000074447	dapk3	1135.96	-2.21856	0.248113	-8.94171	3.83206e-19	1.10853e-17	-2.20746	down
ENSDARG00000001210	arl14ep	341.517	-2.4891	0.27847	-8.93849	3.94515e-19	1.13996e-17	-2.47345	down
ENSDARG00000090386	cd3eap	741.812	-2.1058	0.235598	-8.93812	3.95848e-19	1.14252e-17	-2.0963	down
ENSDARG00000033889	spty2d1	2200.91	-1.9815	0.22174	-8.93612	4.03091e-19	1.16212e-17	-1.97357	down
ENSDARG00000055075	svila	5232.16	-3.54909	0.397279	-8.93349	4.12759e-19	1.18748e-17	-3.50393	down
ENSDARG00000062089	uggt2	1220.52	-2.3881	0.267321	-8.93348	4.12815e-19	1.18748e-17	-2.37425	down
ENSDARG00000111163	BX000700.11	291.713	-6.35071	0.710987	-8.93225	4.17449e-19	1.19946e-17	-6.10091	down
ENSDARG00000099448	sh3d21	831.808	-3.27367	0.366669	-8.92813	4.33283e-19	1.24357e-17	-3.23813	down
ENSDARG00000104283	cdc42bpaa	245.628	2.73397	0.30634	8.92462	4.47247e-19	1.28221e-17	2.71317	up
ENSDARG00000042063	si:ch211-145c1.1	1332.91	-6.1887	0.693463	-8.92435	4.4832e-19	1.28385e-17	-5.9547	down
ENSDARG00000004574	gtf3c2	456.293	-2.48889	0.278922	-8.92327	4.52729e-19	1.29503e-17	-2.47319	down
ENSDARG00000055563	drosha	1466.1	-2.53341	0.283922	-8.9229	4.54236e-19	1.29789e-17	-2.51684	down
ENSDARG00000011506	lpcat1	643.562	-3.22301	0.361222	-8.92254	4.55723e-19	1.30069e-17	-3.18906	down
ENSDARG00000089505	bod1l1	2251.07	-2.17963	0.244343	-8.92038	4.64698e-19	1.32483e-17	-2.16906	down
ENSDARG00000101579	epc1a	1388.2	-2.76301	0.309762	-8.91978	4.67234e-19	1.33058e-17	-2.74153	down
ENSDARG00000079281	ENSDARG00000079281|TESK1	573.344	-3.81649	0.427927	-8.91855	4.72423e-19	1.34386e-17	-3.76031	down
ENSDARG00000104574	pcsk6	134.263	-3.16223	0.354697	-8.91531	4.86442e-19	1.38221e-17	-3.1301	down
ENSDARG00000092895	si:dkey-188i13.11	670.308	-2.988	0.335217	-8.91361	4.93985e-19	1.40209e-17	-2.96084	down
ENSDARG00000056162	nr2c2ap	231.223	-2.61477	0.293398	-8.91204	5.01036e-19	1.42053e-17	-2.59651	down
ENSDARG00000002909	tjp3	985.536	-2.52704	0.283592	-8.91084	5.06482e-19	1.43438e-17	-2.51055	down
ENSDARG00000100236	cspp1a	1261.11	-3.42732	0.384735	-8.90827	5.18331e-19	1.46632e-17	-3.3864	down
ENSDARG00000103002	nptna	406.471	-3.32757	0.373634	-8.90596	5.29282e-19	1.49565e-17	-3.29009	down
ENSDARG00000020953	dnajb6b	709.921	-2.10066	0.236069	-8.89851	5.66022e-19	1.5977e-17	-2.09115	down
ENSDARG00000105012	utp23	764.808	-2.53916	0.285442	-8.89556	5.81242e-19	1.63886e-17	-2.52239	down
ENSDARG00000074636	cep170b	1070.68	-2.01645	0.226708	-8.89448	5.86944e-19	1.65312e-17	-2.00802	down
ENSDARG00000028676	nuak1b	210.273	2.55712	0.287548	8.89284	5.9567e-19	1.67402e-17	2.53998	up
ENSDARG00000098972	mrps16	433.801	-2.29017	0.257528	-8.89292	5.95259e-19	1.67402e-17	-2.27783	down
ENSDARG00000098507	lyar	1860.71	-2.13163	0.239708	-8.8926	5.96963e-19	1.67581e-17	-2.12167	down
ENSDARG00000069744	mos	1256.61	-6.46132	0.726927	-8.88853	6.19207e-19	1.73635e-17	-6.19401	down
ENSDARG00000021120	ndc1	1007.41	-2.54573	0.286553	-8.88399	6.4506e-19	1.80687e-17	-2.52878	down
ENSDARG00000012718	wee2	1476.42	-3.99834	0.450195	-8.88135	6.6052e-19	1.84816e-17	-3.93327	down
ENSDARG00000097902	si:ch73-204p21.2	405.988	-4.64573	0.523246	-8.87867	6.76652e-19	1.89123e-17	-4.54436	down
ENSDARG00000060312	wdr62	2414.05	-3.70442	0.41741	-8.87478	7.00694e-19	1.95629e-17	-3.65247	down
ENSDARG00000078959	tpcn3	297.441	-2.8825	0.324808	-8.87448	7.02616e-19	1.95953e-17	-2.8579	down
ENSDARG00000112394	BX324177.12	338.978	-7.12121	0.802498	-8.8738	7.06904e-19	1.96934e-17	-6.76917	down
ENSDARG00000043185	mllt1a	951.692	-2.9076	0.327714	-8.87236	7.16101e-19	1.9928e-17	-2.88233	down
ENSDARG00000101983	pkn2	857.548	-2.70445	0.304928	-8.86914	7.37149e-19	2.04915e-17	-2.68408	down
ENSDARG00000037852	zgc:101663	225.642	-3.44563	0.388584	-8.86715	7.5045e-19	2.08386e-17	-3.40363	down
ENSDARG00000029018	cdkn1ba	142.427	3.14432	0.354637	8.86631	7.56075e-19	2.09721e-17	3.1124	up
ENSDARG00000035603	dao.2	258.6	2.78942	0.31464	8.86544	7.62043e-19	2.11148e-17	2.76707	up
ENSDARG00000087529	zgc:85936	1448.66	-3.2805	0.370223	-8.86088	7.93885e-19	2.19733e-17	-3.2442	down
ENSDARG00000099986	si:ch211-207i20.2	419.242	-3.54841	0.400479	-8.8604	7.97288e-19	2.20437e-17	-3.50256	down
ENSDARG00000101482	hk2	1947.27	-2.34661	0.264881	-8.8591	8.06627e-19	2.22779e-17	-2.33324	down
ENSDARG00000015851	pnn	2249.9	-2.02293	0.22837	-8.85812	8.13731e-19	2.24499e-17	-2.01435	down
ENSDARG00000037101	mtmr7a	201.114	-2.73996	0.309331	-8.8577	8.168e-19	2.25103e-17	-2.71873	down
ENSDARG00000078130	CR391986.1	224.671	-2.95365	0.333483	-8.85697	8.22204e-19	2.26349e-17	-2.9271	down
ENSDARG00000020761	arrdc2	569.845	-2.81378	0.317715	-8.85628	8.27284e-19	2.27503e-17	-2.79077	down
ENSDARG00000038306	tsc22d1	927.599	-2.02921	0.229243	-8.85178	8.61358e-19	2.3662e-17	-2.02054	down
ENSDARG00000002305	me3	642.703	-2.75411	0.311173	-8.85073	8.69487e-19	2.38597e-17	-2.73251	down
ENSDARG00000004672	ptk2ab	732.137	-2.33787	0.264155	-8.85038	8.72245e-19	2.39098e-17	-2.32462	down
ENSDARG00000020241	icmt	236.56	-2.71091	0.306317	-8.85001	8.75108e-19	2.39626e-17	-2.69029	down
ENSDARG00000042608	ica1	207.539	-3.21785	0.36383	-8.84439	9.20257e-19	2.5172e-17	-3.18346	down
ENSDARG00000043502	ccdc124	1536.57	-1.84512	0.208637	-8.8437	9.25997e-19	2.5302e-17	-1.83859	down
ENSDARG00000045694	prickle1b	89.3803	4.30699	0.487025	8.84346	9.27993e-19	2.53296e-17	4.22556	up
ENSDARG00000003531	tcea1	1046.37	-2.40875	0.272422	-8.84198	9.40359e-19	2.56398e-17	-2.39424	down
ENSDARG00000097973	si:ch1073-190k2.1	415.16	-3.97709	0.449865	-8.84063	9.51829e-19	2.5925e-17	-3.91254	down
ENSDARG00000074345	si:ch211-214b16.4	222.006	3.5321	0.399906	8.83231	1.02531e-18	2.78968e-17	3.48653	up
ENSDARG00000099093	dock1	1582.08	-2.19947	0.249045	-8.83162	1.03168e-18	2.80403e-17	-2.18838	down
ENSDARG00000037091	asah1a	689.261	-3.49979	0.396288	-8.83143	1.03346e-18	2.80589e-17	-3.4555	down
ENSDARG00000102128	eps8a	551.865	-2.49951	0.283034	-8.83113	1.03623e-18	2.81043e-17	-2.48327	down
ENSDARG00000021239	apaf1	675.443	-3.05994	0.346528	-8.83029	1.04406e-18	2.82867e-17	-3.03023	down
ENSDARG00000040990	usp37	3045.93	-2.92267	0.330994	-8.82998	1.04698e-18	2.83359e-17	-2.89676	down
ENSDARG00000036158	nudcd1	368.547	-2.16407	0.245187	-8.82618	1.08315e-18	2.92838e-17	-2.1535	down
ENSDARG00000077057	esco1	1110.85	-2.31919	0.262843	-8.82348	1.10953e-18	2.99655e-17	-2.30618	down
ENSDARG00000099758	igf2bp2b	135.108	3.5196	0.398941	8.82234	1.12092e-18	3.02411e-17	3.47442	up
ENSDARG00000032704	qrsl1	328.063	-2.49738	0.283098	-8.82161	1.12826e-18	3.04073e-17	-2.48114	down
ENSDARG00000025788	chp2	330.29	-2.75763	0.312685	-8.81921	1.15268e-18	3.10003e-17	-2.7358	down
ENSDARG00000056995	snai1a	444.559	-2.5379	0.287768	-8.81926	1.15215e-18	3.10003e-17	-2.52087	down
ENSDARG00000011925	spns1	276.539	-3.10322	0.352014	-8.8156	1.19042e-18	3.19817e-17	-3.0721	down
ENSDARG00000006003	mycla	1920.35	-3.73378	0.42359	-8.81462	1.20096e-18	3.2231e-17	-3.67987	down
ENSDARG00000003520	tbc1d14	494.863	-2.41616	0.274156	-8.81308	1.21758e-18	3.26429e-17	-2.40143	down
ENSDARG00000016691	cd9b	272.826	-3.64275	0.413546	-8.80857	1.26755e-18	3.39471e-17	-3.59268	down
ENSDARG00000110258	FO904934.2	680.616	-5.4346	0.617033	-8.80764	1.2781e-18	3.41937e-17	-5.27092	down
ENSDARG00000035325	srsf7a	942.681	-2.18801	0.248426	-8.8075	1.27972e-18	3.42014e-17	-2.17704	down
ENSDARG00000008032	sart3	3033.69	-2.22223	0.252365	-8.80559	1.3016e-18	3.47501e-17	-2.21073	down
ENSDARG00000030753	prrg4	345.823	-2.33646	0.265349	-8.80526	1.30551e-18	3.48182e-17	-2.3231	down
ENSDARG00000078272	CABP7	122.414	-3.5785	0.406448	-8.80432	1.31651e-18	3.5075e-17	-3.53099	down
ENSDARG00000011597	atxn2l	2142.34	-1.84076	0.209122	-8.80236	1.33971e-18	3.5656e-17	-1.83421	down
ENSDARG00000025089	loxl4	67.7933	4.46426	0.507225	8.80135	1.35185e-18	3.59419e-17	4.37286	up
ENSDARG00000019233	nln	317.645	-2.47265	0.281016	-8.79896	1.38094e-18	3.66772e-17	-2.45681	down
ENSDARG00000112561	si:dkey-108k21.11	627.613	-3.84293	0.43699	-8.7941	1.44201e-18	3.82597e-17	-3.78397	down
ENSDARG00000043404	rpp21	218.923	-2.59918	0.295595	-8.79305	1.45556e-18	3.8579e-17	-2.58077	down
ENSDARG00000078094	lmf2a	452.072	-2.85765	0.325035	-8.79185	1.47121e-18	3.89535e-17	-2.83322	down
ENSDARG00000010792	cdc25b	1484.03	-3.19618	0.363568	-8.79114	1.48052e-18	3.91597e-17	-3.16206	down
ENSDARG00000042522	katnbl1	502.794	-2.91556	0.331658	-8.79087	1.48404e-18	3.92124e-17	-2.88962	down
ENSDARG00000029856	cnn3b	1106.86	-3.00508	0.341987	-8.78713	1.53428e-18	4.04981e-17	-2.97667	down
ENSDARG00000007443	fbxl18	287.553	-2.7081	0.308202	-8.78677	1.53923e-18	4.05869e-17	-2.68727	down
ENSDARG00000009499	syne1a	312.731	2.97527	0.338622	8.7864	1.54426e-18	4.06777e-17	2.94768	up
ENSDARG00000104889	kpnb1	4491.86	-1.72434	0.196364	-8.78134	1.61537e-18	4.25071e-17	-1.71893	down
ENSDARG00000079020	gcfc2	767.699	-2.46153	0.280446	-8.77719	1.67608e-18	4.40593e-17	-2.44583	down
ENSDARG00000075805	si:dkey-219c3.2	637.691	-2.8541	0.325179	-8.77702	1.67867e-18	4.40823e-17	-2.82968	down
ENSDARG00000055585	c1galt1a	107.474	-3.21145	0.36593	-8.77613	1.69189e-18	4.4384e-17	-3.17674	down
ENSDARG00000040004	PKHD1L1	242.668	-3.33836	0.380408	-8.77573	1.69794e-18	4.44971e-17	-3.29934	down
ENSDARG00000045880	gas2l3	221.564	-2.83842	0.323511	-8.77379	1.72757e-18	4.51812e-17	-2.81437	down
ENSDARG00000115036	BX469912.15	5094	-5.95813	0.679074	-8.77389	1.72597e-18	4.51812e-17	-5.74159	down
ENSDARG00000006677	ripk1l	100.453	3.53396	0.402828	8.77288	1.74148e-18	4.54987e-17	3.48778	up
ENSDARG00000038700	gpr160	122.917	-5.32087	0.606818	-8.76846	1.81119e-18	4.72717e-17	-5.16728	down
ENSDARG00000016513	setd3	606.612	2.12642	0.242627	8.76414	1.88212e-18	4.9073e-17	2.11624	up
ENSDARG00000095504	si:ch211-167j6.3	573.96	-5.64806	0.644522	-8.76317	1.8983e-18	4.94445e-17	-5.46316	down
ENSDARG00000032532	arpp19a	191.394	2.86723	0.327329	8.75947	1.96176e-18	5.10456e-17	2.84237	up
ENSDARG00000045574	lrmp	2218.5	-3.18853	0.364066	-8.75813	1.9852e-18	5.1603e-17	-3.15439	down
ENSDARG00000088440	ssh2a	920.93	-2.65918	0.303651	-8.75737	1.99855e-18	5.18974e-17	-2.63931	down
ENSDARG00000006434	polr1e	573.072	-2.03271	0.232124	-8.75701	2.0049e-18	5.20098e-17	-2.02381	down
ENSDARG00000058818	rbm38	319.262	-3.03643	0.346806	-8.75541	2.03356e-18	5.26998e-17	-3.00691	down
ENSDARG00000062226	ino80db	368.539	-2.16852	0.247736	-8.75335	2.07112e-18	5.3619e-17	-2.15771	down
ENSDARG00000099628	CR855307.1	335.459	-2.71104	0.309816	-8.75047	2.12462e-18	5.49486e-17	-2.68997	down
ENSDARG00000038271	zgc:113293	1267.29	-5.60468	0.640673	-8.74812	2.16943e-18	5.60509e-17	-5.42296	down
ENSDARG00000016360	kpna1	390.047	2.37945	0.272003	8.74785	2.17461e-18	5.61281e-17	2.36516	up
ENSDARG00000062269	fan1	558.545	-2.16046	0.247072	-8.74425	2.24498e-18	5.78862e-17	-2.14974	down
ENSDARG00000055113	pom121	939.106	-2.01347	0.230315	-8.74222	2.28567e-18	5.8876e-17	-2.00479	down
ENSDARG00000008100	slc7a10a	147.553	3.3153	0.379332	8.73983	2.33456e-18	6.0075e-17	3.27679	up
ENSDARG00000075282	irs2b	98.6473	3.03192	0.347023	8.73694	2.39501e-18	6.15688e-17	3.00243	up
ENSDARG00000092846	zgc:162611	372.319	-3.42635	0.392195	-8.73634	2.40785e-18	6.18368e-17	-3.3839	down
ENSDARG00000038802	cenpl	218.371	-2.97049	0.340233	-8.73076	2.52958e-18	6.48981e-17	-2.94271	down
ENSDARG00000053995	gpank1	363.955	-2.49645	0.286087	-8.72619	2.63396e-18	6.75085e-17	-2.47989	down
ENSDARG00000101362	mibp	561.098	-2.96886	0.340288	-8.72454	2.67255e-18	6.84291e-17	-2.94107	down
ENSDARG00000003829	galnt2	1140.87	-2.4433	0.280118	-8.72239	2.72384e-18	6.96727e-17	-2.42774	down
ENSDARG00000034497	fbxl14a	948.172	-2.77985	0.318937	-8.71601	2.88185e-18	7.36408e-17	-2.75696	down
ENSDARG00000096095	buc	8247.39	-6.1767	0.708692	-8.71564	2.89117e-18	7.38054e-17	-5.93288	down
ENSDARG00000094043	si:ch73-376l24.3	544.245	-2.54309	0.291846	-8.71382	2.9381e-18	7.49288e-17	-2.52553	down
ENSDARG00000045636	rbl2	99.8491	3.50032	0.401731	8.71309	2.95707e-18	7.53378e-17	3.45484	up
ENSDARG00000070794	greb1	271.447	-2.37005	0.27208	-8.71088	3.01519e-18	7.6742e-17	-2.35581	down
ENSDARG00000061335	galnt1	220.221	2.53503	0.291058	8.7097	3.0467e-18	7.74672e-17	2.51761	up
ENSDARG00000010266	igf2bp3	3011.06	-2.94466	0.338112	-8.70914	3.06183e-18	7.76977e-17	-2.91742	down
ENSDARG00000062024	kif1ab	90.4906	4.13778	0.475104	8.70921	3.05989e-18	7.76977e-17	4.06317	up
ENSDARG00000026767	nol11	1283.71	-2.0738	0.23813	-8.70869	3.07409e-18	7.79316e-17	-2.06424	down
ENSDARG00000096359	eppk1	548.601	2.51143	0.288473	8.70596	3.14899e-18	7.97516e-17	2.49448	up
ENSDARG00000070331	muc5.1	112.928	4.60714	0.529284	8.70448	3.19043e-18	8.07215e-17	4.50446	up
ENSDARG00000093671	BX001030.1	293.011	-4.62288	0.531169	-8.70321	3.22622e-18	8.15463e-17	-4.51858	down
ENSDARG00000067669	zglp1	1393.84	-6.10287	0.701465	-8.70018	3.31357e-18	8.36717e-17	-5.86704	down
ENSDARG00000091678	ints12	1067.72	-2.54975	0.293184	-8.69675	3.41517e-18	8.61524e-17	-2.53198	down
ENSDARG00000058893	nhej1	236.737	-2.73233	0.314272	-8.69416	3.49399e-18	8.80541e-17	-2.7105	down
ENSDARG00000054122	tmem30b	569.24	-3.86388	0.444648	-8.68975	3.63227e-18	9.14489e-17	-3.80255	down
ENSDARG00000006640	eomesa	740.983	-5.24614	0.603805	-8.68847	3.6735e-18	9.23963e-17	-5.09463	down
ENSDARG00000011000	gtf2a1	5571.4	-3.33513	0.383892	-8.68769	3.69892e-18	9.29445e-17	-3.29547	down
ENSDARG00000070229	zgc:158258	84.4348	5.30531	0.610879	8.68471	3.79709e-18	9.53177e-17	5.15002	up
ENSDARG00000054007	ppp1r2	732.548	-1.95083	0.224822	-8.67723	4.05526e-18	1.01699e-16	-1.94281	down
ENSDARG00000009783	slc49a4	201.545	-2.73531	0.315317	-8.67481	4.14247e-18	1.03785e-16	-2.71331	down
ENSDARG00000020730	smpd4	754.186	-2.69281	0.310422	-8.67468	4.14722e-18	1.03802e-16	-2.67179	down
ENSDARG00000018107	rab3da	198.282	-2.60115	0.299989	-8.6708	4.29088e-18	1.07293e-16	-2.58219	down
ENSDARG00000004930	lmo7a	260.995	3.22079	0.371475	8.67027	4.31108e-18	1.07693e-16	3.18492	up
ENSDARG00000060962	btr04	806.815	-2.12177	0.244769	-8.66844	4.38072e-18	1.09326e-16	-2.11144	down
ENSDARG00000024847	col5a2b	335.284	4.3677	0.50389	8.66796	4.39912e-18	1.09678e-16	4.27906	up
ENSDARG00000036830	krt91	4914.16	4.88007	0.563145	8.66573	4.48618e-18	1.1174e-16	4.7568	up
ENSDARG00000053269	slc2a15b	186.955	-3.77444	0.435678	-8.66337	4.58021e-18	1.13972e-16	-3.71701	down
ENSDARG00000059746	plod1a	269.103	3.34599	0.386469	8.65784	4.80783e-18	1.1952e-16	3.30571	up
ENSDARG00000056078	rftn2	367.985	-2.80845	0.324415	-8.65695	4.84538e-18	1.20336e-16	-2.78454	down
ENSDARG00000014479	ptf1a	82.4805	7.19836	0.832039	8.65148	5.08377e-18	1.26135e-16	6.83898	up
ENSDARG00000033861	sepsecs	454.142	-2.52718	0.292199	-8.64885	5.20202e-18	1.28944e-16	-2.50968	down
ENSDARG00000100031	TADA1	265.19	-2.65623	0.307257	-8.64499	5.38103e-18	1.33252e-16	-2.63593	down
ENSDARG00000004460	desi2	699.614	-3.1966	0.369804	-8.64403	5.42651e-18	1.34249e-16	-3.16131	down
ENSDARG00000095312	ENSDARG00000095312|sc:d0202	423.917	-3.50863	0.405959	-8.64281	5.48492e-18	1.35563e-16	-3.46205	down
ENSDARG00000007691	cul1b	1390.39	-2.18409	0.252739	-8.64167	5.53975e-18	1.36786e-16	-2.17275	down
ENSDARG00000091801	serpinb14	132.509	4.42326	0.51256	8.62975	6.14872e-18	1.51676e-16	4.33039	up
ENSDARG00000010437	tent5c	1290.28	-4.44455	0.51526	-8.62583	6.36284e-18	1.56807e-16	-4.35027	down
ENSDARG00000032037	bet1l	368.821	-2.31739	0.268725	-8.62365	6.48549e-18	1.59676e-16	-2.3038	down
ENSDARG00000075549	cdh5	199.51	2.33396	0.270706	8.62178	6.5922e-18	1.62148e-16	2.32008	up
ENSDARG00000079979	fam89a	288.618	-3.35698	0.389636	-8.61566	6.95375e-18	1.70877e-16	-3.31591	down
ENSDARG00000061508	tgfbrap1	561.36	-3.51965	0.408616	-8.6136	7.08026e-18	1.73819e-16	-3.47233	down
ENSDARG00000017294	gnai2b	606.457	-3.50978	0.407708	-8.60856	7.3981e-18	1.81448e-16	-3.46275	down
ENSDARG00000056530	cpamd8	150.5	3.27337	0.380553	8.6016	7.86124e-18	1.92623e-16	3.23514	up
ENSDARG00000009942	cdc6	1500.41	-3.25904	0.378985	-8.59941	8.01267e-18	1.96146e-16	-3.22127	down
ENSDARG00000012944	myhz2	159.071	3.83512	0.446072	8.59753	8.14513e-18	1.99198e-16	3.77367	up
ENSDARG00000077530	ahctf1	3551.33	-2.20262	0.25626	-8.59523	8.3097e-18	2.03029e-16	-2.19087	down
ENSDARG00000053792	si:rp71-1g18.1	544.414	-3.33093	0.387695	-8.59162	8.57532e-18	2.09319e-16	-3.29057	down
ENSDARG00000035823	zmym4	1344.58	-2.6772	0.311754	-8.58754	8.88476e-18	2.16666e-16	-2.65612	down
ENSDARG00000006604	nectin3b	557.227	-3.35544	0.390744	-8.58731	8.90299e-18	2.16905e-16	-3.31415	down
ENSDARG00000033967	trmt2b	139.324	-2.89574	0.33743	-8.58178	9.34201e-18	2.27384e-16	-2.8691	down
ENSDARG00000034427	jpt2	1128.68	-2.05401	0.239417	-8.57922	9.55166e-18	2.32047e-16	-2.04444	down
ENSDARG00000069037	akip1	305.36	-2.85648	0.33295	-8.57929	9.54585e-18	2.32047e-16	-2.83087	down
ENSDARG00000028213	ttn.2	1346.59	3.35807	0.391555	8.57624	9.80237e-18	2.37912e-16	3.31654	up
ENSDARG00000074727	dnajc10	1308.84	-2.28157	0.266119	-8.57349	1.00397e-17	2.43441e-16	-2.26845	down
ENSDARG00000032496	pon1	77.5715	4.29306	0.500745	8.57334	1.00529e-17	2.43531e-16	4.20726	up
ENSDARG00000057101	rnf180	250.999	-3.01059	0.35118	-8.57279	1.01008e-17	2.44462e-16	-2.98061	down
ENSDARG00000013025	ints6	1193.03	-2.79518	0.326179	-8.56945	1.03978e-17	2.51411e-16	-2.7711	down
ENSDARG00000038027	nol12	2135.13	-2.26198	0.26401	-8.56778	1.055e-17	2.54851e-16	-2.24918	down
ENSDARG00000101642	si:ch211-155m12.1	183.139	8.36323	0.976277	8.56645	1.06723e-17	2.57563e-16	7.79251	up
ENSDARG00000054980	ebna1bp2	1332.75	-1.81585	0.211987	-8.56585	1.07279e-17	2.58661e-16	-1.80921	down
ENSDARG00000000887	zgc:56699	2386.77	-3.40356	0.397348	-8.56569	1.07434e-17	2.5879e-16	-3.36024	down
ENSDARG00000079788	fam171a1	434.542	-2.48352	0.289969	-8.56476	1.083e-17	2.60631e-16	-2.46658	down
ENSDARG00000004529	zgc:173742	4232.67	-2.58885	0.302298	-8.5639	1.09112e-17	2.62338e-16	-2.56968	down
ENSDARG00000041011	gemin7	104.584	-3.37909	0.394647	-8.56231	1.10631e-17	2.65743e-16	-3.33666	down
ENSDARG00000009689	daam1b	464.971	3.25669	0.380752	8.55333	1.19591e-17	2.86996e-16	3.2186	up
ENSDARG00000036510	ccnt2b	1603.73	-1.97917	0.231403	-8.55293	1.20003e-17	2.87475e-16	-1.97055	down
ENSDARG00000054778	pogza	559.463	-2.5739	0.300938	-8.55292	1.20015e-17	2.87475e-16	-2.55501	down
ENSDARG00000076176	ptcd1	751.557	-2.23913	0.261913	-8.54912	1.24027e-17	2.96808e-16	-2.22666	down
ENSDARG00000054937	badb	269.361	-2.88926	0.337977	-8.54868	1.24503e-17	2.97668e-16	-2.86259	down
ENSDARG00000075008	pask	1253.13	-4.00874	0.469068	-8.54617	1.27241e-17	3.03931e-16	-3.93801	down
ENSDARG00000056517	thoc3	514.339	-2.67221	0.312698	-8.54567	1.27795e-17	3.04971e-16	-2.65105	down
ENSDARG00000045692	pphln1	463.284	-2.03852	0.238574	-8.5446	1.2898e-17	3.07512e-16	-2.02909	down
ENSDARG00000055797	cnpy4	223.957	-3.07685	0.360174	-8.54268	1.31148e-17	3.12391e-16	-3.04464	down
ENSDARG00000077461	dhx32a	675.215	-3.5916	0.420517	-8.5409	1.33181e-17	3.16939e-16	-3.54051	down
ENSDARG00000060197	atp2c1	621.938	-2.01042	0.235422	-8.53966	1.34623e-17	3.20073e-16	-2.00136	down
ENSDARG00000089088	BX510940.1	276.792	-4.19239	0.49104	-8.53778	1.36826e-17	3.25009e-16	-4.11164	down
ENSDARG00000012135	fbxl2	405.823	-2.89081	0.338647	-8.53633	1.38551e-17	3.28801e-16	-2.864	down
ENSDARG00000023587	kcnk5a	218.528	-2.90187	0.340028	-8.53421	1.41119e-17	3.34588e-16	-2.87472	down
ENSDARG00000005772	tsr2	1334.82	-2.32684	0.272667	-8.53365	1.41799e-17	3.35888e-16	-2.3128	down
ENSDARG00000008184	mia3	2358.6	-1.9444	0.227857	-8.53342	1.42085e-17	3.36254e-16	-1.93619	down
ENSDARG00000062109	shdb	356.147	-2.63943	0.309376	-8.53146	1.44514e-17	3.41688e-16	-2.61898	down
ENSDARG00000055470	cdc16	457.741	-2.51781	0.295153	-8.53053	1.45674e-17	3.44112e-16	-2.50003	down
ENSDARG00000029432	tph1a	216.029	-6.12847	0.718596	-8.52839	1.48392e-17	3.50211e-16	-5.88152	down
ENSDARG00000016085	mbnl3	236.701	2.82378	0.331119	8.528	1.48894e-17	3.51073e-16	2.79874	up
ENSDARG00000068323	astn1	229.491	-2.94803	0.345751	-8.52645	1.50901e-17	3.55478e-16	-2.9195	down
ENSDARG00000018890	snrpa	677.942	-2.22276	0.260696	-8.52625	1.51167e-17	3.55778e-16	-2.2105	down
ENSDARG00000113827	LO017719.2	166.707	-8.19265	0.961206	-8.52331	1.5506e-17	3.64604e-16	-7.671	down
ENSDARG00000101332	uba2	923.417	-2.39227	0.280739	-8.52132	1.5774e-17	3.70565e-16	-2.37698	down
ENSDARG00000038222	tyw3	577.934	-2.56788	0.301371	-8.52067	1.58639e-17	3.72336e-16	-2.54899	down
ENSDARG00000088367	si:cabz01069013.3	291.659	-3.63025	0.426075	-8.5202	1.59272e-17	3.7348e-16	-3.57729	down
ENSDARG00000028401	rhogc	668.242	-2.11212	0.248022	-8.51587	1.65351e-17	3.87381e-16	-2.10156	down
ENSDARG00000023472	ctnnb2	3545.74	-2.45051	0.287854	-8.51304	1.69437e-17	3.96592e-16	-2.43404	down
ENSDARG00000095510	si:ch211-10d23.5	184.129	-2.79264	0.328098	-8.51161	1.71541e-17	4.00783e-16	-2.76834	down
ENSDARG00000103144	ppp1r21	681.923	-1.94438	0.228436	-8.51168	1.71433e-17	4.00783e-16	-1.93613	down
ENSDARG00000077842	ajuba	419.439	-2.31833	0.272454	-8.50905	1.75363e-17	4.09339e-16	-2.30436	down
ENSDARG00000002021	pygb	734.296	-2.21826	0.260721	-8.50818	1.76683e-17	4.12046e-16	-2.20602	down
ENSDARG00000069865	grxcr1b	79.1188	-4.6355	0.544886	-8.50729	1.78041e-17	4.14835e-16	-4.52633	down
ENSDARG00000032859	lratd2	436.065	-3.22345	0.378962	-8.50599	1.80054e-17	4.19144e-16	-3.18611	down
ENSDARG00000015292	ube2g1a	693.067	-2.14534	0.252229	-8.5055	1.80821e-17	4.20548e-16	-2.13425	down
ENSDARG00000034518	trdmt1	327.875	-2.61059	0.307072	-8.50155	1.87081e-17	4.34712e-16	-2.59065	down
ENSDARG00000014008	cwc22	2318.78	-2.04313	0.24033	-8.50137	1.87372e-17	4.34994e-16	-2.03354	down
ENSDARG00000055629	dipk2ab	165.076	-2.71388	0.319262	-8.5005	1.88778e-17	4.37863e-16	-2.6915	down
ENSDARG00000090237	zp2.3	878.614	-6.9673	0.819796	-8.49883	1.91513e-17	4.43804e-16	-6.6048	down
ENSDARG00000087363	si:dkeyp-46h3.6	115.038	-6.44278	0.758264	-8.49676	1.94956e-17	4.51375e-16	-6.16339	down
ENSDARG00000087596	si:ch73-95l15.5	1264.62	-3.14213	0.369835	-8.49603	1.96182e-17	4.53804e-16	-3.10743	down
ENSDARG00000057772	march7	342.457	-3.51696	0.413995	-8.49518	1.97628e-17	4.56737e-16	-3.46845	down
ENSDARG00000086411	srsf10b	514.023	-2.09822	0.247047	-8.49319	2.01041e-17	4.64205e-16	-2.08781	down
ENSDARG00000104181	tmsb1	232.227	3.85655	0.454282	8.48933	2.07837e-17	4.79466e-16	3.7927	up
ENSDARG00000099252	ipcef1	207.988	-2.41232	0.284163	-8.48922	2.08032e-17	4.79485e-16	-2.39652	down
ENSDARG00000028784	si:dkey-24p1.6	533.712	-4.40628	0.519151	-8.48746	2.11197e-17	4.8634e-16	-4.31144	down
ENSDARG00000071074	rccd1	160.659	-2.87481	0.33874	-8.48677	2.12452e-17	4.88792e-16	-2.84817	down
ENSDARG00000098235	actr5	713.226	-2.38536	0.281108	-8.48558	2.14651e-17	4.93409e-16	-2.37007	down
ENSDARG00000043209	nsun5	668.697	-1.98612	0.234187	-8.4809	2.23458e-17	5.13192e-16	-1.97726	down
ENSDARG00000020289	pif1	1750.91	-6.57106	0.774908	-8.4798	2.25581e-17	5.17605e-16	-6.26342	down
ENSDARG00000010779	tlk2	1668.9	-2.6807	0.316252	-8.47645	2.32169e-17	5.32245e-16	-2.65898	down
ENSDARG00000030563	zgc:77880	405.29	-3.34389	0.394605	-8.47402	2.37074e-17	5.43004e-16	-3.30195	down
ENSDARG00000045166	bhlha15	55.3768	5.42124	0.639853	8.47264	2.39898e-17	5.48981e-16	5.24889	up
ENSDARG00000031814	dhrs13b.1	311.358	-2.55906	0.302238	-8.46702	2.51749e-17	5.75587e-16	-2.5401	down
ENSDARG00000044357	tbc1d23	1209.77	-1.84883	0.218386	-8.46591	2.54167e-17	5.80598e-16	-1.84166	down
ENSDARG00000016871	smarce1	1802.77	-1.7643	0.208486	-8.46245	2.61827e-17	5.97562e-16	-1.75806	down
ENSDARG00000056695	phc2a	1049.61	-1.92846	0.228102	-8.45439	2.8056e-17	6.39747e-16	-1.9203	down
ENSDARG00000000588	grasp	296.985	-3.09638	0.366526	-8.44791	2.96558e-17	6.75626e-16	-3.06281	down
ENSDARG00000075385	LO017852.1	399.552	-2.13787	0.253072	-8.44768	2.97161e-17	6.76397e-16	-2.12675	down
ENSDARG00000004060	bhlhe40	310.016	3.94659	0.467474	8.44238	3.10943e-17	7.0714e-16	3.8774	up
ENSDARG00000019103	kdm4ab	1313.96	-3.27893	0.388462	-8.44079	3.15188e-17	7.16158e-16	-3.23903	down
ENSDARG00000062237	nfs1	1120.96	-2.63908	0.312753	-8.43823	3.22176e-17	7.31388e-16	-2.61818	down
ENSDARG00000027353	zmym2	1875.62	-2.51477	0.298029	-8.43799	3.22841e-17	7.32249e-16	-2.49666	down
ENSDARG00000069527	ube2g1b	664.472	-2.32919	0.276123	-8.43534	3.30236e-17	7.4836e-16	-2.31477	down
ENSDARG00000102087	pop1	952.899	-3.38336	0.40111	-8.43498	3.31256e-17	7.50009e-16	-3.3395	down
ENSDARG00000059870	clk2b	823.437	-3.05145	0.36177	-8.43479	3.31793e-17	7.50562e-16	-3.0192	down
ENSDARG00000089162	afap1l1a	720.983	-2.46176	0.291878	-8.43419	3.33497e-17	7.53751e-16	-2.44476	down
ENSDARG00000020482	nono	2104.2	-1.77165	0.2102	-8.42839	3.50458e-17	7.91387e-16	-1.76528	down
ENSDARG00000045695	myca	190.72	3.09874	0.367829	8.42439	3.62629e-17	8.1815e-16	3.06487	up
ENSDARG00000035122	camsap1b	1421.2	-2.32733	0.276308	-8.42296	3.671e-17	8.27509e-16	-2.31291	down
ENSDARG00000054578	arl6ip1	471.467	-2.21195	0.26264	-8.42198	3.70169e-17	8.33693e-16	-2.19956	down
ENSDARG00000087921	plce1	846.911	-2.04949	0.243366	-8.42145	3.71846e-17	8.36736e-16	-2.03963	down
ENSDARG00000087193	prrg2	617.228	-3.61126	0.428862	-8.42055	3.74708e-17	8.42437e-16	-3.55786	down
ENSDARG00000006010	bmi1a	830.337	-3.10024	0.368233	-8.41923	3.78963e-17	8.51254e-16	-3.06629	down
ENSDARG00000099920	zgc:163040	209.033	-3.96833	0.471419	-8.41784	3.83473e-17	8.60632e-16	-3.89778	down
ENSDARG00000018968	acvr1ba	731.854	-2.74749	0.326449	-8.41628	3.88618e-17	8.71415e-16	-2.7238	down
ENSDARG00000020982	prickle2a	237.883	-2.9747	0.353549	-8.41384	3.96805e-17	8.88996e-16	-2.94467	down
ENSDARG00000097789	ENSDARG00000097789|pon3.2	141.817	-3.35886	0.399277	-8.41237	4.01792e-17	8.99382e-16	-3.31582	down
ENSDARG00000057167	eif4g2b	3877.84	-1.72096	0.204655	-8.40909	4.13209e-17	9.24132e-16	-1.7151	down
ENSDARG00000052536	tia1	1003.63	-1.99849	0.237667	-8.40879	4.14275e-17	9.25707e-16	-1.98932	down
ENSDARG00000115902	ENSDARG00000115902|lnpa	285.55	-3.51003	0.417503	-8.40721	4.1987e-17	9.37394e-16	-3.46085	down
ENSDARG00000052856	khdrbs1a	10389.5	-1.8395	0.218806	-8.407	4.20647e-17	9.3831e-16	-1.83234	down
ENSDARG00000070131	rpp25l	417.819	-3.25621	0.387335	-8.40671	4.2168e-17	9.39797e-16	-3.21682	down
ENSDARG00000097649	FP243382.1	89.3173	-3.98001	0.473868	-8.39897	4.50421e-17	1.00298e-15	-3.90855	down
ENSDARG00000052644	ca10a	237.656	-2.7802	0.331108	-8.39664	4.59438e-17	1.02217e-15	-2.75554	down
ENSDARG00000044039	stx11a	343.448	-2.98288	0.35529	-8.3956	4.63512e-17	1.03034e-15	-2.95247	down
ENSDARG00000117211	CR936462.1	1434.64	-2.18342	0.260461	-8.38293	5.16278e-17	1.14664e-15	-2.17139	down
ENSDARG00000044362	unc119b	255.955	-2.93324	0.349914	-8.38275	5.17048e-17	1.14735e-15	-2.90423	down
ENSDARG00000009862	dcps	422.902	-2.81674	0.336099	-8.38069	5.26171e-17	1.16599e-15	-2.79101	down
ENSDARG00000076534	si:ch211-14a17.10	1169.99	2.3257	0.277508	8.38065	5.26354e-17	1.16599e-15	2.31116	up
ENSDARG00000060415	arhgef28a	1103.47	-3.13189	0.373788	-8.37879	5.3476e-17	1.18358e-15	-3.09654	down
ENSDARG00000111091	FO082779.1	1300.83	-3.33022	0.397581	-8.37621	5.46571e-17	1.20868e-15	-3.28779	down
ENSDARG00000078183	zgc:165453	1522.08	-5.84421	0.697728	-8.37606	5.47275e-17	1.20919e-15	-5.62064	down
ENSDARG00000112210	BX000700.13	2347.32	-7.77095	0.927907	-8.37471	5.53607e-17	1.22213e-15	-7.25718	down
ENSDARG00000037000	fkbp11	889.979	4.34405	0.518866	8.37219	5.6555e-17	1.24742e-15	4.25061	up
ENSDARG00000075354	espl1	1537.33	-3.3094	0.395294	-8.372	5.66492e-17	1.24842e-15	-3.26771	down
ENSDARG00000102550	CABZ01080371.1	178.328	-3.8682	0.462105	-8.37082	5.72209e-17	1.25994e-15	-3.8021	down
ENSDARG00000103399	SLC44A2	318.88	-3.11123	0.371957	-8.36448	6.03829e-17	1.32842e-15	-3.07651	down
ENSDARG00000006588	zgc:111983	83.8073	6.87006	0.822036	8.35737	6.41319e-17	1.40882e-15	6.52244	up
ENSDARG00000015657	zgc:77112	1719.03	-6.00384	0.718391	-8.35734	6.41471e-17	1.40882e-15	-5.76081	down
ENSDARG00000109767	FO904934.1	1338.32	-6.79877	0.813619	-8.35621	6.47679e-17	1.42123e-15	-6.44916	down
ENSDARG00000067979	gtf3c5	362.604	-2.31532	0.277112	-8.35518	6.53314e-17	1.43237e-15	-2.3009	down
ENSDARG00000040725		1412.6	-3.21784	0.385203	-8.35363	6.61966e-17	1.4501e-15	-3.17933	down
ENSDARG00000071727	si:dkey-37o8.1	4412.97	-7.5316	0.902077	-8.34917	6.87445e-17	1.50463e-15	-7.05908	down
ENSDARG00000099371	cygb1	896.83	4.24726	0.508727	8.3488	6.89578e-17	1.50801e-15	4.15938	up
ENSDARG00000040730	wdr75	1931.6	-1.97322	0.236408	-8.34666	7.02189e-17	1.53428e-15	-1.96425	down
ENSDARG00000078473	nucks1a	3293.65	-2.0891	0.250425	-8.34222	7.29062e-17	1.59164e-15	-2.07845	down
ENSDARG00000034982	zcchc8	1066.2	-2.45215	0.293967	-8.34158	7.3303e-17	1.59894e-15	-2.43497	down
ENSDARG00000057484	srsf2a	2213.81	-1.98586	0.238079	-8.34116	7.35655e-17	1.6033e-15	-1.97671	down
ENSDARG00000116411	BX324177.24	412.574	-3.94773	0.473334	-8.34026	7.41243e-17	1.61411e-15	-3.87684	down
ENSDARG00000062948	wasf3b	318.878	-2.15517	0.258417	-8.33986	7.43782e-17	1.61826e-15	-2.14348	down
ENSDARG00000005574	vsx2	78.0433	-4.27412	0.512549	-8.33894	7.4959e-17	1.62952e-15	-4.18453	down
ENSDARG00000015824	lemd3	898.821	-2.33966	0.280623	-8.33736	7.59674e-17	1.65004e-15	-2.32471	down
ENSDARG00000074996	tbrg1	638.927	-2.92129	0.350451	-8.33581	7.69701e-17	1.6704e-15	-2.8923	down
ENSDARG00000013729	srsf6a	1597.56	-2.319	0.278364	-8.33082	8.02819e-17	1.73933e-15	-2.30441	down
ENSDARG00000016093	qtrt2	347.298	-2.19537	0.263523	-8.33084	8.02698e-17	1.73933e-15	-2.18299	down
ENSDARG00000031044	lipg	2184.21	-3.72917	0.447718	-8.3293	8.13236e-17	1.76041e-15	-3.66909	down
ENSDARG00000078313	MYO9B	1344.08	-2.24874	0.269988	-8.32902	8.15117e-17	1.76299e-15	-2.23543	down
ENSDARG00000035009	trim35-27	181.997	-3.12862	0.375692	-8.32762	8.24837e-17	1.78251e-15	-3.09302	down
ENSDARG00000060991	mief1	417.519	-1.95089	0.234294	-8.32669	8.31353e-17	1.79508e-15	-1.94219	down
ENSDARG00000045416	mppe1	163.476	-2.50554	0.300936	-8.32581	8.37572e-17	1.80698e-15	-2.48716	down
ENSDARG00000007657	ccnh	637.281	-3.4899	0.419201	-8.32512	8.42404e-17	1.81588e-15	-3.44056	down
ENSDARG00000069780	pus7l	186.316	-2.93612	0.352786	-8.32267	8.60015e-17	1.85229e-15	-2.90662	down
ENSDARG00000039299	rdh14a	306.694	-3.24245	0.389636	-8.32175	8.66769e-17	1.86526e-15	-3.20279	down
ENSDARG00000023082	krt1-19d	91.6259	5.85089	0.703283	8.3194	8.84115e-17	1.901e-15	5.62503	up
ENSDARG00000020007	col1a2	3406.74	4.75676	0.57209	8.31471	9.19787e-17	1.97604e-15	4.63289	up
ENSDARG00000006125	csnk1db	1161.11	-2.28867	0.275311	-8.31305	9.32751e-17	2.00221e-15	-2.27459	down
ENSDARG00000105118	GGH	523.75	-3.15746	0.37983	-8.31284	9.34382e-17	2.00403e-15	-3.12071	down
ENSDARG00000058452	abhd17c	419.289	-2.30421	0.277212	-8.31208	9.40363e-17	2.01518e-15	-2.28984	down
ENSDARG00000067658	BX470189.1	444.281	-2.73237	0.328831	-8.30933	9.62428e-17	2.06074e-15	-2.70847	down
ENSDARG00000010727	ttyh2l	169.61	-3.66853	0.44168	-8.30586	9.91025e-17	2.1202e-15	-3.61117	down
ENSDARG00000068503	gbgt1l4	374.727	-5.37026	0.646654	-8.30469	1.00081e-16	2.13936e-15	-5.19349	down
ENSDARG00000077226	smarca4a	4756.47	-1.85	0.222814	-8.30291	1.01588e-16	2.16975e-15	-1.84253	down
ENSDARG00000101340	CABZ01117840.1	90.3226	-6.88368	0.829345	-8.30015	1.03984e-16	2.21907e-15	-6.54103	down
ENSDARG00000090904	CABZ01046895.1	182.326	-2.70791	0.326283	-8.29925	1.04773e-16	2.23405e-15	-2.6846	down
ENSDARG00000098465	si:ch73-366l1.5	161.603	-2.67895	0.322824	-8.29846	1.05471e-16	2.24707e-15	-2.65632	down
ENSDARG00000045351	ccdc58	160.482	-2.59678	0.313095	-8.29391	1.09581e-16	2.33269e-15	-2.57614	down
ENSDARG00000016260	fxr2	1501.29	-1.98848	0.239755	-8.29379	1.09696e-16	2.33321e-15	-1.97919	down
ENSDARG00000068883	tspan13a	186.52	-3.8567	0.465027	-8.29349	1.09977e-16	2.33724e-15	-3.78991	down
ENSDARG00000005606	paxip1	2093.7	-2.78776	0.336204	-8.29186	1.11489e-16	2.36741e-15	-2.76227	down
ENSDARG00000088515	st6gal2b	120.901	-3.32729	0.401318	-8.2909	1.12393e-16	2.38462e-15	-3.28419	down
ENSDARG00000074764	zgc:171426	2810.23	-6.16215	0.743618	-8.28671	1.1642e-16	2.46803e-15	-5.89543	down
ENSDARG00000054583	mfsd6b	297.52	-3.09804	0.374122	-8.28083	1.22324e-16	2.59105e-15	-3.06306	down
ENSDARG00000061468	ncaph	1664.05	-3.17926	0.384108	-8.27699	1.26333e-16	2.67375e-15	-3.14141	down
ENSDARG00000117369	FO834799.2	1228.53	-1.77559	0.214529	-8.2767	1.26639e-16	2.67801e-15	-1.76895	down
ENSDARG00000035556	rps6ka3a	766.076	-2.2916	0.276901	-8.27589	1.27496e-16	2.69393e-15	-2.27735	down
ENSDARG00000041226	cdc40	713.536	-2.06931	0.250059	-8.27532	1.28113e-16	2.70472e-15	-2.0588	down
ENSDARG00000035540	brwd3	1466.92	-2.34729	0.283741	-8.27266	1.31005e-16	2.76351e-15	-2.33196	down
ENSDARG00000018179	acvrl1	117.587	2.6583	0.32143	8.27025	1.33683e-16	2.81768e-15	2.63608	up
ENSDARG00000041533	ccdc130	727.702	-3.26404	0.394694	-8.26982	1.34163e-16	2.82548e-15	-3.22306	down
ENSDARG00000087180	ubxn2a	161.815	-2.62735	0.317708	-8.26969	1.34302e-16	2.82609e-15	-2.60589	down
ENSDARG00000114405	zgc:194989	1011.05	-3.6226	0.438222	-8.2666	1.37829e-16	2.89791e-15	-3.56669	down
ENSDARG00000101735	chn1	213.339	-2.37393	0.287181	-8.26631	1.38164e-16	2.90259e-15	-2.35805	down
ENSDARG00000042214	tmem243a	102.351	-3.37357	0.408339	-8.26168	1.43639e-16	3.01513e-15	-3.32822	down
ENSDARG00000069752	ckba	947.209	2.11504	0.25605	8.26029	1.45315e-16	3.04781e-15	2.10378	up
ENSDARG00000070605	b4galnt2.2	369.709	-5.6324	0.681969	-8.25902	1.4687e-16	3.0779e-15	-5.42662	down
ENSDARG00000098574	srsf11	4200.81	-1.69325	0.205046	-8.25792	1.48231e-16	3.1039e-15	-1.68746	down
ENSDARG00000099291	lsr	611.77	-2.00956	0.24341	-8.25587	1.50804e-16	3.15519e-15	-1.99988	down
ENSDARG00000009735	gigyf2	5326.82	-1.97051	0.238691	-8.25548	1.51291e-16	3.16279e-15	-1.96138	down
ENSDARG00000054823	id3	790.305	-3.24837	0.393539	-8.25425	1.52854e-16	3.19286e-15	-3.20778	down
ENSDARG00000105117	sdad1	3103.21	-1.76916	0.214469	-8.24901	1.5971e-16	3.33336e-15	-1.76254	down
ENSDARG00000075492	ccdc160	285.41	-2.91254	0.353123	-8.24796	1.61117e-16	3.36e-15	-2.8832	down
ENSDARG00000068918	map2k2b	265.661	3.04661	0.369423	8.24694	1.62507e-16	3.38622e-15	3.01303	up
ENSDARG00000045562	pus1	976.009	-2.45628	0.297898	-8.24538	1.64641e-16	3.42791e-15	-2.43861	down
ENSDARG00000068182	crb3b	606.316	-2.33034	0.282772	-8.24107	1.70683e-16	3.55081e-15	-2.31523	down
ENSDARG00000052747	gpatch3	1095.21	-2.30846	0.28019	-8.23889	1.7381e-16	3.61294e-15	-2.29375	down
ENSDARG00000038543	wdr48b	498.575	-2.50524	0.304235	-8.23458	1.8019e-16	3.73948e-15	-2.48646	down
ENSDARG00000054786	faah2b	1063.74	-5.79383	0.703593	-8.23464	1.80098e-16	3.73948e-15	-5.56873	down
ENSDARG00000044203	sumf1	328.029	-2.37703	0.288741	-8.23239	1.83512e-16	3.80535e-15	-2.36096	down
ENSDARG00000093997	si:dkey-9i23.15	486.678	-2.3364	0.283961	-8.22789	1.90546e-16	3.94802e-15	-2.32112	down
ENSDARG00000060723	stim1a	1026.45	-1.94658	0.236588	-8.22771	1.90833e-16	3.95076e-15	-1.93772	down
ENSDARG00000027357	cd2bp2	926.183	-1.79333	0.217988	-8.22674	1.92371e-16	3.9794e-15	-1.7864	down
ENSDARG00000007099	cx43.4	971.021	-3.76441	0.457606	-8.22631	1.93062e-16	3.99046e-15	-3.70116	down
ENSDARG00000033754	rbm48	657.028	-2.53459	0.308146	-8.22528	1.94729e-16	4.02169e-15	-2.5151	down
ENSDARG00000086158	ccbe1	287.096	-2.52403	0.306902	-8.22424	1.96438e-16	4.05371e-15	-2.50477	down
ENSDARG00000020395	mical2b	550.665	-2.21403	0.269301	-8.22138	2.01169e-16	4.14799e-15	-2.20099	down
ENSDARG00000093886	tmsb5	1590.48	-6.56781	0.798885	-8.22122	2.01437e-16	4.15019e-15	-6.24184	down
ENSDARG00000099640	eed	661.939	-2.12533	0.258697	-8.21551	2.11258e-16	4.34903e-15	-2.11378	down
ENSDARG00000053558	rtkn2a	1132.54	-4.24443	0.516809	-8.21276	2.16168e-16	4.44483e-15	-4.15384	down
ENSDARG00000069603	taok1a	367.612	2.01167	0.244946	8.21271	2.16258e-16	4.44483e-15	2.00186	up
ENSDARG00000071082	p4ha1b	962.871	-2.35233	0.286488	-8.21092	2.19494e-16	4.50773e-15	-2.33667	down
ENSDARG00000095951	BX890562.3	71.5733	-4.81188	0.586158	-8.20919	2.22689e-16	4.56966e-15	-4.68212	down
ENSDARG00000025820	chek2	825.688	-2.5933	0.316168	-8.20228	2.35873e-16	4.83634e-15	-2.57231	down
ENSDARG00000061140	colec12	175.987	3.383	0.412666	8.19792	2.44579e-16	5.01083e-15	3.33667	up
ENSDARG00000022939	ino80e	219.055	-2.27217	0.277296	-8.19401	2.52665e-16	5.17237e-15	-2.25799	down
ENSDARG00000086075	ttc3	4725.47	-2.58727	0.315839	-8.19175	2.57448e-16	5.26607e-15	-2.56637	down
ENSDARG00000005015	tspy	1523.97	-3.08733	0.376899	-8.19141	2.58183e-16	5.27689e-15	-3.05194	down
ENSDARG00000040334	mat2aa	1887.02	-2.82754	0.345277	-8.18921	2.6294e-16	5.36985e-15	-2.80029	down
ENSDARG00000076239	C7H20orf27	282.509	-2.3751	0.290103	-8.18708	2.67642e-16	5.46152e-15	-2.3589	down
ENSDARG00000020984	slc16a10	183.213	4.68209	0.571958	8.18607	2.69906e-16	5.50333e-15	4.5606	up
ENSDARG00000004889	aga	203.074	-2.41872	0.295482	-8.18565	2.70838e-16	5.51357e-15	-2.40158	down
ENSDARG00000089954	si:ch211-189e2.3	1076.21	-3.33953	0.407974	-8.18565	2.70832e-16	5.51357e-15	-3.29477	down
ENSDARG00000039980	ppt1	461.971	-3.22494	0.394001	-8.18512	2.72028e-16	5.5334e-15	-3.1846	down
ENSDARG00000003789	dennd5b	653.004	-2.47029	0.301808	-8.18496	2.72404e-16	5.53664e-15	-2.45204	down
ENSDARG00000044567	ttc1	1067.72	-1.84733	0.225718	-8.18426	2.73983e-16	5.56432e-15	-1.83968	down
ENSDARG00000035918	bzw2	399.525	-3.09819	0.378591	-8.18349	2.75741e-16	5.5956e-15	-3.06238	down
ENSDARG00000018494	smn1	963.945	-1.85002	0.226082	-8.18295	2.7697e-16	5.6161e-15	-1.84233	down
ENSDARG00000073787	si:ch73-303b9.1	1332.56	-6.45977	0.789542	-8.18167	2.79941e-16	5.67184e-15	-6.14642	down
ENSDARG00000039719	mrps26	733.376	-1.87552	0.22926	-8.18077	2.8204e-16	5.70536e-15	-1.86751	down
ENSDARG00000104943	mad2l1bp	303.148	-3.60717	0.440931	-8.18082	2.8193e-16	5.70536e-15	-3.55089	down
ENSDARG00000003229	gdf9	264.628	-5.30807	0.649022	-8.17857	2.87243e-16	5.80602e-15	-5.13217	down
ENSDARG00000015905	lztr1	556.792	-2.72829	0.333641	-8.17734	2.90175e-16	5.86067e-15	-2.70373	down
ENSDARG00000030155	ssbp3b	442.206	-2.21776	0.271301	-8.17455	2.96983e-16	5.99345e-15	-2.20451	down
ENSDARG00000059983	zufsp	367.046	-3.09658	0.379045	-8.16941	3.09894e-16	6.24908e-15	-3.06071	down
ENSDARG00000042837	atp1b3b	702.332	-2.97508	0.364284	-8.16691	3.1638e-16	6.36986e-15	-2.9432	down
ENSDARG00000061338	ddx6	3267.97	-2.10202	0.25738	-8.16697	3.16226e-16	6.36986e-15	-2.09071	down
ENSDARG00000016084	spsb4a	250.932	-2.95187	0.361536	-8.16481	3.21932e-16	6.47654e-15	-2.9207	down
ENSDARG00000068193	tmem44	440.437	-5.04945	0.618509	-8.1639	3.24364e-16	6.52036e-15	-4.8968	down
ENSDARG00000020235	sept9a	1129.07	-2.30263	0.282057	-8.1637	3.24909e-16	6.52619e-15	-2.28777	down
ENSDARG00000079684	taf6l	682.503	-2.23439	0.273789	-8.16101	3.32248e-16	6.66838e-15	-2.2208	down
ENSDARG00000023999	heatr5a	618.276	-2.12296	0.260273	-8.15667	3.44382e-16	6.9011e-15	-2.11128	down
ENSDARG00000059322	topbp1	771.392	-2.38758	0.292712	-8.15673	3.44203e-16	6.9011e-15	-2.37099	down
ENSDARG00000043236	ccna1	2700.92	-6.50335	0.797351	-8.1562	3.4572e-16	6.9225e-15	-6.18151	down
ENSDARG00000035535	rasa1a	872.108	-1.84429	0.226218	-8.15269	3.55906e-16	7.12089e-15	-1.83661	down
ENSDARG00000035630	ypel1	302.092	-3.34098	0.409834	-8.15202	3.57887e-16	7.15496e-15	-3.29584	down
ENSDARG00000099730	pkma	2990.46	-2.45862	0.301604	-8.15182	3.58496e-16	7.16154e-15	-2.44049	down
ENSDARG00000054323	pparab	131.795	4.34416	0.53307	8.14933	3.6596e-16	7.30496e-15	4.24602	up
ENSDARG00000057987	uba3	701.109	-2.05018	0.251589	-8.14893	3.6716e-16	7.3232e-15	-2.03964	down
ENSDARG00000053138	lrrc47	1417.54	-1.93651	0.237751	-8.14511	3.78938e-16	7.55225e-15	-1.92761	down
ENSDARG00000016490	rab11fip3	380.1	2.28872	0.281075	8.14275	3.86384e-16	7.69466e-15	2.27406	up
ENSDARG00000079818	helq	157.958	-2.41436	0.296533	-8.14196	3.88946e-16	7.73966e-15	-2.39715	down
ENSDARG00000037358	polr3e	1264.62	-2.09356	0.257271	-8.13755	4.0337e-16	8.02046e-15	-2.0823	down
ENSDARG00000057698	ctsd	694.308	-2.18118	0.268089	-8.13603	4.08462e-16	8.11542e-15	-2.16845	down
ENSDARG00000113425	ENSDARG00000113425|zgc:173545	122.706	-7.75228	0.952855	-8.13585	4.09065e-16	8.1211e-15	-7.26619	down
ENSDARG00000105134	zdhhc24	188.174	-2.50953	0.308699	-8.12938	4.31498e-16	8.55983e-15	-2.49014	down
ENSDARG00000075857	pgs1	285.826	-2.0777	0.255612	-8.12832	4.35266e-16	8.6279e-15	-2.06667	down
ENSDARG00000023152	wdr73	165.412	-2.47523	0.304551	-8.12749	4.38275e-16	8.68083e-15	-2.45662	down
ENSDARG00000018461	zgc:56095	846.637	-2.58551	0.318132	-8.12716	4.3948e-16	8.69798e-15	-2.56431	down
ENSDARG00000116452	CABZ01022569.3	888.462	-4.75676	0.585494	-8.12435	4.49772e-16	8.89481e-15	-4.62711	down
ENSDARG00000004875	tmc6b	343.216	-2.0262	0.249527	-8.12016	4.65567e-16	9.20006e-15	-2.01595	down
ENSDARG00000113540	CR450764.11	315.576	-6.41325	0.790034	-8.11769	4.75135e-16	9.3819e-15	-6.10195	down
ENSDARG00000062457	las1l	837.7	-2.25645	0.278215	-8.11047	5.0425e-16	9.94914e-15	-2.24228	down
ENSDARG00000056923	dbr1	775.435	-2.10593	0.259671	-8.10996	5.06354e-16	9.98297e-15	-2.09439	down
ENSDARG00000088347	sp1	461.102	-2.22682	0.274673	-8.10718	5.18081e-16	1.02063e-14	-2.21319	down
ENSDARG00000031048	gspt1	240.532	3.17737	0.392149	8.10246	5.38599e-16	1.05999e-14	3.13798	up
ENSDARG00000095046	pold2	802.644	-2.85918	0.352881	-8.10239	5.38889e-16	1.05999e-14	-2.83041	down
ENSDARG00000093438	CU467110.1	60.2045	-4.41995	0.545614	-8.10088	5.45649e-16	1.07247e-14	-4.31557	down
ENSDARG00000092467	si:ch73-46j18.5	551.521	3.0003	0.37049	8.09819	5.5781e-16	1.09553e-14	2.96706	up
ENSDARG00000043663	faub	889.024	-3.15569	0.389932	-8.09292	5.82496e-16	1.14314e-14	-3.11697	down
ENSDARG00000096817	CR854832.1	167.319	-5.91052	0.730858	-8.0871	6.11042e-16	1.19824e-14	-5.66308	down
ENSDARG00000035028	lpcat4	1981.31	-5.55893	0.687541	-8.08524	6.20435e-16	1.21573e-14	-5.35217	down
ENSDARG00000023479	lrp13	9228.37	-5.86072	0.724977	-8.084	6.26747e-16	1.22716e-14	-5.61904	down
ENSDARG00000100108	cul3b	1171.13	-1.77657	0.21978	-8.08339	6.2989e-16	1.23237e-14	-1.76959	down
ENSDARG00000038847	gins3	271.071	-2.74272	0.339307	-8.08329	6.3042e-16	1.23247e-14	-2.7172	down
ENSDARG00000102180	shroom3	121.107	3.15761	0.390756	8.08077	6.43588e-16	1.25725e-14	3.11873	up
ENSDARG00000017917	her7	82.7743	-3.86811	0.4787	-8.08045	6.453e-16	1.25964e-14	-3.79733	down
ENSDARG00000000666	creg2	168.198	3.81268	0.471889	8.0796	6.49811e-16	1.26748e-14	3.74472	up
ENSDARG00000057007	ctbp1	1482.18	-2.06579	0.255742	-8.07764	6.60347e-16	1.28607e-14	-2.05482	down
ENSDARG00000103428	ogdhb	340.233	2.23688	0.276921	8.07768	6.60117e-16	1.28607e-14	2.22296	up
ENSDARG00000099960	elovl1a	438.562	-2.26301	0.28034	-8.07238	6.89396e-16	1.34163e-14	-2.24859	down
ENSDARG00000092123	si:dkey-20d21.12	256.596	-3.01988	0.374131	-8.07172	6.93152e-16	1.34791e-14	-2.9858	down
ENSDARG00000076004	ppp2r3b	957.715	-2.77998	0.344541	-8.06866	7.10716e-16	1.38102e-14	-2.7533	down
ENSDARG00000062799	baiap2a	498.798	-2.17277	0.269314	-8.06782	7.15652e-16	1.38956e-14	-2.15998	down
ENSDARG00000086840	si:ch211-266k8.4	455.907	-2.79223	0.346163	-8.06622	7.2507e-16	1.40678e-14	-2.76519	down
ENSDARG00000043179	bag4	557.319	-2.42985	0.301282	-8.06502	7.32235e-16	1.41961e-14	-2.41197	down
ENSDARG00000033768	trappc13	271.902	-2.28289	0.283119	-8.06339	7.42103e-16	1.43765e-14	-2.26805	down
ENSDARG00000097740	ENSDARG00000097740|elob	208.54	-2.55953	0.31745	-8.06277	7.45843e-16	1.4438e-14	-2.53864	down
ENSDARG00000102402	fut11	171.105	-2.37638	0.294778	-8.06158	7.53167e-16	1.45688e-14	-2.35963	down
ENSDARG00000103398	fabp1b.2	401.32	5.81702	0.72168	8.06038	7.6057e-16	1.47009e-14	5.5791	up
ENSDARG00000041217	xpo6	1172.75	-2.34757	0.291336	-8.05795	7.75827e-16	1.49845e-14	-2.33142	down
ENSDARG00000021556	ubl3b	242.483	-2.47844	0.307586	-8.05769	7.77488e-16	1.50053e-14	-2.45945	down
ENSDARG00000098674	ppfia1	1095.95	-1.85885	0.23073	-8.05637	7.85926e-16	1.51567e-14	-1.8508	down
ENSDARG00000042667	klf2a	238.195	2.40594	0.298719	8.05418	8.00122e-16	1.54189e-14	2.38852	up
ENSDARG00000062268	jarid2b	745.252	-2.33292	0.289706	-8.0527	8.09845e-16	1.55945e-14	-2.31704	down
ENSDARG00000009953	med14	795.389	-2.12357	0.26372	-8.05237	8.12069e-16	1.56256e-14	-2.11158	down
ENSDARG00000003069	btbd7	609.783	-2.39106	0.297041	-8.04959	8.30704e-16	1.59722e-14	-2.37396	down
ENSDARG00000029291	ipmkb	588.804	-2.23865	0.278185	-8.04732	8.46268e-16	1.62593e-14	-2.22459	down
ENSDARG00000061145	gfod2	140.674	-2.61039	0.324431	-8.04605	8.55073e-16	1.64161e-14	-2.58815	down
ENSDARG00000077855	znrf2a	102.175	-3.89198	0.483767	-8.04516	8.61316e-16	1.65236e-14	-3.81919	down
ENSDARG00000070656	si:ch211-69g19.2	1910.63	-3.73312	0.464205	-8.04197	8.84062e-16	1.69473e-14	-3.66857	down
ENSDARG00000014646	aoc2	1015.6	4.05448	0.504172	8.04185	8.84892e-16	1.69505e-14	3.97204	up
ENSDARG00000095705	CDPF1	744.996	-2.41883	0.300793	-8.04153	8.87248e-16	1.6983e-14	-2.40109	down
ENSDARG00000062872	mrs2	341.182	-2.40762	0.299577	-8.03674	9.22564e-16	1.76458e-14	-2.3901	down
ENSDARG00000063627	bop1	1296.34	-1.85662	0.231053	-8.03548	9.3216e-16	1.7816e-14	-1.84856	down
ENSDARG00000009014	col11a1b	242.96	2.92161	0.363643	8.03427	9.41344e-16	1.79781e-14	2.89042	up
ENSDARG00000011239	ppp1r14aa	439.958	-2.80695	0.349603	-8.02896	9.83033e-16	1.87603e-14	-2.77923	down
ENSDARG00000036257	rasal2	2237.65	-2.91345	0.362992	-8.02621	1.00526e-15	1.91703e-14	-2.88244	down
ENSDARG00000086352	zp2.1	243.585	-6.25753	0.77984	-8.02412	1.02257e-15	1.94858e-14	-5.96382	down
ENSDARG00000026630	mark3b	722.819	-2.05837	0.25658	-8.02232	1.03765e-15	1.97585e-14	-2.04736	down
ENSDARG00000075725	cep152	1797.49	-2.95725	0.368645	-8.02194	1.04089e-15	1.98055e-14	-2.9248	down
ENSDARG00000074849	rac1a	1482.58	-2.47126	0.308093	-8.02115	1.04758e-15	1.99181e-14	-2.45226	down
ENSDARG00000095047	si:dkey-85k15.4	892.917	-4.11269	0.512896	-8.01857	1.06981e-15	2.03255e-14	-4.02625	down
ENSDARG00000038882	smc4	5480.06	-3.71852	0.463775	-8.01795	1.07528e-15	2.04144e-14	-3.65433	down
ENSDARG00000058605	vsig10	407.656	-3.00994	0.375438	-8.01714	1.08233e-15	2.05331e-14	-2.97572	down
ENSDARG00000111964	ENSDARG00000111964|zgc:171759	2145.83	-4.10121	0.511608	-8.0163	1.08974e-15	2.06583e-14	-4.01538	down
ENSDARG00000074287	sptlc2b	262.656	2.29309	0.286072	8.01577	1.09451e-15	2.07334e-14	2.27787	up
ENSDARG00000057830	dnmt3bb.2	863.073	-2.86571	0.357524	-8.01545	1.09732e-15	2.0756e-14	-2.83612	down
ENSDARG00000100558	slbp	3303.03	-3.32103	0.414323	-8.01554	1.09656e-15	2.0756e-14	-3.27512	down
ENSDARG00000068415	ptgesl	609.118	-1.93033	0.240853	-8.01456	1.10534e-15	2.08923e-14	-1.92123	down
ENSDARG00000113250	C21H5orf24	49.9066	3.99913	0.499003	8.01425	1.10816e-15	2.093e-14	3.91981	up
ENSDARG00000114195	ENSDARG00000114195|zgc:171759	566.461	-3.95214	0.493165	-8.01383	1.11189e-15	2.0985e-14	-3.87524	down
ENSDARG00000100149	axin2	571.028	-2.75282	0.34356	-8.01265	1.12266e-15	2.11727e-14	-2.72654	down
ENSDARG00000115938	ENSDARG00000115938|zgc:171759	2519.97	-3.67622	0.459159	-8.00641	1.18102e-15	2.2257e-14	-3.614	down
ENSDARG00000103027	clns1a	1080.43	-2.20435	0.275453	-8.00264	1.21784e-15	2.29341e-14	-2.19078	down
ENSDARG00000117662	CABZ01090219.1	222.73	-2.21837	0.277219	-8.00221	1.22201e-15	2.29957e-14	-2.20453	down
ENSDARG00000013168	jag1b	213.012	3.61031	0.451187	8.0018	1.22614e-15	2.30564e-14	3.55136	up
ENSDARG00000030957	yipf4	312.299	-2.12088	0.265089	-8.00066	1.23757e-15	2.32543e-14	-2.10878	down
ENSDARG00000040009	palld	1398.77	-2.0818	0.260208	-8.0005	1.23913e-15	2.32666e-14	-2.07035	down
ENSDARG00000103317	capn5a	224.208	-2.68651	0.335802	-8.00026	1.24157e-15	2.32954e-14	-2.66199	down
ENSDARG00000025902	plekhg5a	313.418	-2.71627	0.339611	-7.99819	1.26262e-15	2.3673e-14	-2.69094	down
ENSDARG00000099970	CR383676.2	22750.9	2.89527	0.362003	7.99791	1.26545e-15	2.37087e-14	2.86462	up
ENSDARG00000086457	tnfaip8l1	897.584	-2.91962	0.36508	-7.99721	1.27274e-15	2.38278e-14	-2.88818	down
ENSDARG00000105484	FP325123.2	703.239	-3.83502	0.479662	-7.99526	1.29302e-15	2.41899e-14	-3.76433	down
ENSDARG00000004735	hnrnpub	4610.73	-1.72041	0.215244	-7.99284	1.3187e-15	2.46523e-14	-1.71393	down
ENSDARG00000073732	myh14	268.243	2.86054	0.357904	7.99248	1.32248e-15	2.47049e-14	2.83095	up
ENSDARG00000054312	slc38a6	144.085	-2.92437	0.366112	-7.98763	1.3756e-15	2.56785e-14	-2.89271	down
ENSDARG00000031427	calm2a	1904.47	-1.8258	0.228617	-7.98627	1.39078e-15	2.5943e-14	-1.81804	down
ENSDARG00000117089	CKS2	822.865	-2.8148	0.352499	-7.98527	1.40216e-15	2.61362e-14	-2.78654	down
ENSDARG00000014003	stard8	1109.63	-2.62929	0.329276	-7.98508	1.40436e-15	2.61582e-14	-2.60622	down
ENSDARG00000040031	tardbp	1246.71	-1.91509	0.239935	-7.9817	1.4433e-15	2.6864e-14	-1.90613	down
ENSDARG00000020929	fam49ba	428.511	-2.93643	0.368036	-7.97865	1.47944e-15	2.75167e-14	-2.90433	down
ENSDARG00000007531	zcchc9	328.287	-2.2543	0.282646	-7.9757	1.51515e-15	2.81605e-14	-2.23969	down
ENSDARG00000045989	arf4a	415.906	3.56761	0.447503	7.97225	1.55815e-15	2.89386e-14	3.51021	up
ENSDARG00000100918	prc1a	3228.82	-3.43843	0.431513	-7.96831	1.6086e-15	2.98539e-14	-3.38693	down
ENSDARG00000102960	vps54	600.492	-2.113	0.265296	-7.96467	1.65661e-15	3.07227e-14	-2.10092	down
ENSDARG00000011764	ints13	559.156	-2.13448	0.268006	-7.96429	1.66172e-15	3.07953e-14	-2.12204	down
ENSDARG00000013965	cul2	723.032	-1.73351	0.217675	-7.96373	1.66926e-15	3.09126e-14	-1.72682	down
ENSDARG00000033447	nxph1	112.007	-3.50324	0.439928	-7.9632	1.67649e-15	3.10241e-14	-3.44861	down
ENSDARG00000101869	MAGI3	830.27	-2.05384	0.257929	-7.9628	1.68187e-15	3.11012e-14	-2.04274	down
ENSDARG00000031985	ptpa	393.134	-2.10884	0.264866	-7.96193	1.69377e-15	3.12988e-14	-2.09683	down
ENSDARG00000052073	blcap	597.143	-2.23829	0.281283	-7.95742	1.75667e-15	3.24376e-14	-2.22392	down
ENSDARG00000074332	SPEN	4259.81	-2.02034	0.253918	-7.95664	1.76776e-15	3.2619e-14	-2.00976	down
ENSDARG00000007751	lmnl3	1539.08	-3.12463	0.392781	-7.95514	1.78923e-15	3.29914e-14	-3.08576	down
ENSDARG00000043566	nepro	327.004	-3.58691	0.45098	-7.9536	1.81171e-15	3.33819e-14	-3.52838	down
ENSDARG00000007271	mynn	1873.4	-3.07021	0.386148	-7.95088	1.85195e-15	3.40988e-14	-3.03328	down
ENSDARG00000042824	nfe2l2a	409.954	3.15025	0.396271	7.94974	1.86906e-15	3.43892e-14	3.11038	up
ENSDARG00000102657	lman2la	205.766	-2.30951	0.290598	-7.94741	1.90444e-15	3.50149e-14	-2.2937	down
ENSDARG00000061301	gmpr2	178.242	2.43624	0.306626	7.94532	1.93694e-15	3.5587e-14	2.41767	up
ENSDARG00000071478	lnx2b	1269.41	-1.7322	0.218132	-7.94104	2.00487e-15	3.68085e-14	-1.72549	down
ENSDARG00000076768	reps2	68.0913	3.4525	0.434784	7.94073	2.00994e-15	3.68753e-14	3.40019	up
ENSDARG00000079608	SGPP2	165.162	-3.16618	0.398741	-7.94045	2.01451e-15	3.69326e-14	-3.12568	down
ENSDARG00000062837	spata13	563.336	-2.53474	0.319271	-7.93914	2.03593e-15	3.72988e-14	-2.51381	down
ENSDARG00000044265	cdc37l1	414.098	-2.45027	0.308677	-7.938	2.05467e-15	3.76048e-14	-2.43136	down
ENSDARG00000062338	zeb2a	228.398	3.01795	0.380193	7.93795	2.05557e-15	3.76048e-14	2.98278	up
ENSDARG00000103871	si:ch73-109d9.2	789.344	-2.88368	0.363326	-7.93691	2.07287e-15	3.78943e-14	-2.85294	down
ENSDARG00000059646	nt5dc2	425.71	-2.23871	0.282332	-7.92933	2.2033e-15	4.02499e-14	-2.22423	down
ENSDARG00000055283	id2a	696.968	-2.65718	0.335176	-7.92772	2.23206e-15	4.07461e-14	-2.63303	down
ENSDARG00000075984	hsbp1l1	107.976	-3.26667	0.412142	-7.92607	2.26194e-15	4.12426e-14	-3.22212	down
ENSDARG00000104835	map3k4	1881.15	-2.19764	0.277268	-7.92604	2.26247e-15	4.12426e-14	-2.18393	down
ENSDARG00000012215	umps	936.732	-2.38287	0.300672	-7.92514	2.2789e-15	4.15126e-14	-2.36541	down
ENSDARG00000056549	vps26a	751.644	-1.83526	0.23158	-7.92494	2.28249e-15	4.15485e-14	-1.82726	down
ENSDARG00000052348	smarca5	3157.53	-1.82059	0.22982	-7.92181	2.34073e-15	4.25784e-14	-1.81277	down
ENSDARG00000041145	paqr5a	65.169	-4.07823	0.514863	-7.921	2.35605e-15	4.28267e-14	-3.99202	down
ENSDARG00000000747	lcmt2	181.881	-2.60407	0.328771	-7.92059	2.36379e-15	4.29369e-14	-2.58131	down
ENSDARG00000042534	rsrc2	2406	-2.10857	0.266218	-7.92046	2.36627e-15	4.29515e-14	-2.09643	down
ENSDARG00000069139	grik1a	328.133	-3.4991	0.441851	-7.91919	2.3906e-15	4.33624e-14	-3.44425	down
ENSDARG00000006283	waslb	834.532	-2.16906	0.273965	-7.91729	2.42743e-15	4.39993e-14	-2.15585	down
ENSDARG00000004392	hdr	273.205	-3.80281	0.480375	-7.91634	2.44603e-15	4.43051e-14	-3.73262	down
ENSDARG00000044596	pgap2	126.363	-2.61829	0.330788	-7.91531	2.46631e-15	4.46409e-14	-2.59511	down
ENSDARG00000028688	exosc2	369.057	-2.08199	0.263177	-7.91098	2.55378e-15	4.61915e-14	-2.07028	down
ENSDARG00000094478	si:ch1073-75o15.4	191.762	-8.40755	1.0628	-7.91073	2.55886e-15	4.62508e-14	-7.75359	down
ENSDARG00000053462	c3a.5	97.1105	4.44627	0.562117	7.90986	2.5767e-15	4.65404e-14	4.33506	up
ENSDARG00000100741	cdc20	3717.15	-4.23541	0.535662	-7.90686	2.63967e-15	4.76442e-14	-4.13842	down
ENSDARG00000104016	si:dkey-151j17.4	99.1635	5.54082	0.701025	7.90389	2.70342e-15	4.87605e-14	5.32856	up
ENSDARG00000090086	rab11bb	67.6685	3.40371	0.430684	7.90305	2.72164e-15	4.90545e-14	3.35308	up
ENSDARG00000103435	sorbs1	240.545	3.35729	0.424818	7.9029	2.72493e-15	4.90794e-14	3.30856	up
ENSDARG00000009436	ubxn7	638.08	-2.14101	0.270923	-7.90266	2.73018e-15	4.91394e-14	-2.12826	down
ENSDARG00000007693	nfkbiab	1039.81	-1.80059	0.227919	-7.90013	2.78617e-15	5.00767e-14	-1.79298	down
ENSDARG00000093058	STMP1	382.754	-2.37327	0.300407	-7.90019	2.78477e-15	5.00767e-14	-2.35592	down
ENSDARG00000017809	stard3	427.073	-2.99044	0.378552	-7.89969	2.79599e-15	5.02181e-14	-2.95585	down
ENSDARG00000111509	dtwd1	415.058	-1.96958	0.249376	-7.89803	2.83348e-15	5.08557e-14	-1.95962	down
ENSDARG00000076135	mmrn2a	124.85	3.67421	0.465234	7.89756	2.84414e-15	5.09758e-14	3.61046	up
ENSDARG00000095796	si:dkey-87o1.2	800.939	-3.26862	0.413878	-7.89756	2.84414e-15	5.09758e-14	-3.22356	down
ENSDARG00000008835	si:dkey-46g23.5	4574.18	-6.5153	0.825463	-7.89291	2.95226e-15	5.28765e-14	-6.17056	down
ENSDARG00000008457	faah2a	185.447	2.85037	0.361213	7.89109	2.99552e-15	5.36139e-14	2.82032	up
ENSDARG00000076228	kif2c	985.961	-3.27398	0.414932	-7.89039	3.01236e-15	5.38777e-14	-3.2286	down
ENSDARG00000017299	fabp11a	1372.5	3.60185	0.456515	7.8899	3.02432e-15	5.40539e-14	3.54158	up
ENSDARG00000115291	CABZ01022564.1	457.445	-5.0737	0.643127	-7.88911	3.04354e-15	5.43595e-14	-4.90811	down
ENSDARG00000076074	dda1	1126.26	-1.69448	0.214895	-7.88514	3.14189e-15	5.6077e-14	-1.68811	down
ENSDARG00000002344	tubb4b	14196.4	-1.60801	0.203976	-7.88331	3.1883e-15	5.68658e-14	-1.60256	down
ENSDARG00000074148	rbpjl	58.9124	5.69779	0.722781	7.88314	3.19245e-15	5.69003e-14	5.46962	up
ENSDARG00000103472	nedd8l	425.082	-2.00683	0.254652	-7.88067	3.25623e-15	5.79966e-14	-1.99626	down
ENSDARG00000114534	ENSDARG00000114534|hist1h4l	496.733	-2.91718	0.370186	-7.88029	3.26624e-15	5.81345e-14	-2.88492	down
ENSDARG00000093022	selenoh	673.841	-3.02058	0.383508	-7.87619	3.37523e-15	6.00327e-14	-2.98476	down
ENSDARG00000013076	bmi1b	469.221	-2.77686	0.353047	-7.86542	3.67865e-15	6.5384e-14	-2.74889	down
ENSDARG00000092979	pias2	476.327	-2.16459	0.275309	-7.8624	3.76849e-15	6.69345e-14	-2.15128	down
ENSDARG00000063219	ubap2l	2563.17	-1.8703	0.237901	-7.86165	3.79111e-15	6.72897e-14	-1.86169	down
ENSDARG00000021483	cdc14b	1616.24	-2.88345	0.366828	-7.86051	3.82578e-15	6.78579e-14	-2.8521	down
ENSDARG00000044422	acvr2ba	313.849	-2.56727	0.326614	-7.86026	3.8335e-15	6.79252e-14	-2.54512	down
ENSDARG00000078309	fam83b	46.5655	5.53822	0.704589	7.86021	3.83487e-15	6.79252e-14	5.32772	up
ENSDARG00000011122	pptc7a	88.9174	3.13665	0.399096	7.8594	3.85989e-15	6.83212e-14	3.09642	up
ENSDARG00000019706	zar1	8676.93	-6.63118	0.844042	-7.85646	3.95135e-15	6.98917e-14	-6.26491	down
ENSDARG00000107511	ENSDARG00000107511|lyn	1033.68	-2.32691	0.296228	-7.85514	3.99323e-15	7.05837e-14	-2.31036	down
ENSDARG00000039878	ambra1b	1061.08	-2.35256	0.299538	-7.85398	4.0305e-15	7.11934e-14	-2.33546	down
ENSDARG00000098600	pithd1	414.519	-2.54095	0.323593	-7.85231	4.08459e-15	7.20992e-14	-2.5194	down
ENSDARG00000046087	brd2b	632.158	-2.91856	0.371778	-7.85026	4.15164e-15	7.32322e-14	-2.886	down
ENSDARG00000053101	prpf38b	2817.65	-1.66291	0.211873	-7.84862	4.20649e-15	7.41487e-14	-1.65683	down
ENSDARG00000025346	znf277	301.005	-2.21185	0.281861	-7.84732	4.25035e-15	7.48311e-14	-2.1976	down
ENSDARG00000037291	dpf2l	568.85	-2.64497	0.337055	-7.8473	4.25104e-15	7.48311e-14	-2.62067	down
ENSDARG00000100826	hif1al	1249.5	-2.60968	0.332635	-7.84549	4.31273e-15	7.58649e-14	-2.58632	down
ENSDARG00000044774	pou5f3	2893.66	-6.98601	0.89071	-7.84319	4.39242e-15	7.72138e-14	-6.55867	down
ENSDARG00000032405	ckap4	122.049	3.43921	0.438842	7.83701	4.61394e-15	8.10524e-14	3.38603	up
ENSDARG00000098024	si:dkey-262k9.2	273.071	4.9188	0.627645	7.83692	4.61743e-15	8.1058e-14	4.76557	up
ENSDARG00000029331	atxn7l3	384.871	-2.27835	0.290763	-7.83576	4.66023e-15	8.17534e-14	-2.26274	down
ENSDARG00000068983	btbd9	260.595	-2.46556	0.314761	-7.83311	4.75961e-15	8.34396e-14	-2.44578	down
ENSDARG00000036136	tipin	547.884	-2.47534	0.316092	-7.83109	4.83646e-15	8.4729e-14	-2.45532	down
ENSDARG00000028894	mrgbp	526.877	-2.59904	0.331902	-7.83075	4.8498e-15	8.49047e-14	-2.57588	down
ENSDARG00000043339	abraxas1	767.805	-2.47755	0.316405	-7.83033	4.86598e-15	8.51297e-14	-2.45747	down
ENSDARG00000104138	igfbp7	372.738	2.51341	0.321015	7.82958	4.8951e-15	8.55808e-14	2.49243	up
ENSDARG00000035622	xbp1	3005.65	-1.94554	0.248512	-7.82873	4.92841e-15	8.61045e-14	-1.93577	down
ENSDARG00000008541	chia.4	3978.6	-6.76542	0.864389	-7.82682	5.00352e-15	8.73571e-14	-6.37449	down
ENSDARG00000005368	mcamb	158.206	2.91682	0.373102	7.81775	5.37743e-15	9.38213e-14	2.88406	up
ENSDARG00000098771	cbx8b	209.572	-2.53996	0.324913	-7.81734	5.39524e-15	9.4068e-14	-2.51825	down
ENSDARG00000006408	hmgb3b	1829.09	-3.11361	0.39835	-7.81627	5.44115e-15	9.4804e-14	-3.07377	down
ENSDARG00000012405	col1a1a	4439.03	4.22455	0.540586	7.81476	5.5069e-15	9.58193e-14	4.12605	up
ENSDARG00000014378	slc12a4	163.522	2.91909	0.373532	7.81484	5.50339e-15	9.58193e-14	2.88619	up
ENSDARG00000090993	rnf4	815.229	-3.2277	0.413031	-7.81466	5.51107e-15	9.58268e-14	-3.18337	down
ENSDARG00000105131	cog1	607.505	-2.28659	0.292666	-7.81296	5.58586e-15	9.70614e-14	-2.27071	down
ENSDARG00000043360	dph3	137.553	-2.39008	0.305929	-7.81251	5.60581e-15	9.73421e-14	-2.37196	down
ENSDARG00000006299	arhgef7a	401.536	-2.30198	0.294718	-7.81079	5.68327e-15	9.86203e-14	-2.28577	down
ENSDARG00000019614	jade3	832.076	-2.23086	0.285649	-7.80977	5.72909e-15	9.93482e-14	-2.21609	down
ENSDARG00000018411	mknk1	527.782	-2.38812	0.305797	-7.8095	5.74155e-15	9.94969e-14	-2.37002	down
ENSDARG00000038869	htr5aa	61.9269	-4.70746	0.602799	-7.80933	5.74933e-15	9.94971e-14	-4.57322	down
ENSDARG00000099312	jpt1b	1188.3	-2.59925	0.332837	-7.80938	5.74696e-15	9.94971e-14	-2.57595	down
ENSDARG00000042186	paplnb	113.742	7.34123	0.940072	7.80922	5.75408e-15	9.95122e-14	6.86339	up
ENSDARG00000077326	slc45a4b	316.027	2.85619	0.36583	7.80743	5.83677e-15	1.00874e-13	2.82532	up
ENSDARG00000017014	ywhae2	1119.83	3.07211	0.393511	7.80691	5.86049e-15	1.01216e-13	3.03375	up
ENSDARG00000102362	slc25a12	941.492	-2.05573	0.26335	-7.80607	5.89985e-15	1.01827e-13	-2.04415	down
ENSDARG00000024895	fam50a	632.081	-1.89382	0.242613	-7.80595	5.9056e-15	1.01858e-13	-1.88476	down
ENSDARG00000060005	mtrf1l	400.405	-1.83359	0.234905	-7.8057	5.91716e-15	1.01988e-13	-1.82537	down
ENSDARG00000019142	fam185a	122.46	-2.64766	0.339237	-7.80474	5.96256e-15	1.02702e-13	-2.62299	down
ENSDARG00000052109	zgc:114041	85.5921	-4.29379	0.550331	-7.8022	6.08353e-15	1.04715e-13	-4.19077	down
ENSDARG00000018542	hapln4	307.997	-5.93297	0.761008	-7.79619	6.38023e-15	1.09748e-13	-5.66492	down
ENSDARG00000093413	edil3a	63.8748	4.46679	0.573333	7.79093	6.65179e-15	1.14343e-13	4.35096	up
ENSDARG00000061187	cbx5	1946.23	-1.71014	0.219533	-7.78991	6.70572e-15	1.15193e-13	-1.70344	down
ENSDARG00000069619	atf7ip	2773.54	-2.30836	0.296501	-7.78534	6.95266e-15	1.19355e-13	-2.29191	down
ENSDARG00000026595	pafah1b1b	1289.52	-1.8093	0.232403	-7.78518	6.96147e-15	1.19426e-13	-1.80135	down
ENSDARG00000046074	stk11	735.348	-2.2399	0.287773	-7.78357	7.05036e-15	1.20845e-13	-2.22486	down
ENSDARG00000074282	si:ch73-12o23.1	578.989	-2.56845	0.329986	-7.78352	7.05363e-15	1.20845e-13	-2.54582	down
ENSDARG00000021827	katna1	478.962	-2.54172	0.326564	-7.78323	7.06971e-15	1.2104e-13	-2.51979	down
ENSDARG00000054799	rfc1	1917.84	-2.46018	0.316139	-7.78196	7.14076e-15	1.22175e-13	-2.44027	down
ENSDARG00000043963	si:ch211-241j12.3	5084.41	-5.07806	0.652579	-7.78152	7.16564e-15	1.22519e-13	-4.90725	down
ENSDARG00000039279	golga5	1235.84	-1.77594	0.228375	-7.77639	7.46211e-15	1.27503e-13	-1.7684	down
ENSDARG00000004169	stmn1a	6540.43	-2.70887	0.348371	-7.77581	7.49633e-15	1.28002e-13	-2.68228	down
ENSDARG00000027495	elovl4b	164.926	-3.20344	0.412008	-7.77519	7.53316e-15	1.28545e-13	-3.15974	down
ENSDARG00000090581	wdr4	322.666	-1.98306	0.255185	-7.77106	7.78338e-15	1.32727e-13	-1.97256	down
ENSDARG00000004635	epha7	65.8892	3.07951	0.396332	7.77002	7.84747e-15	1.33731e-13	3.04059	up
ENSDARG00000022952	zgc:66448	1349.12	-2.01045	0.258757	-7.76963	7.87179e-15	1.34056e-13	-1.99951	down
ENSDARG00000020711	rrm2	1121.38	-4.40544	0.567384	-7.76447	8.1989e-15	1.39534e-13	-4.29262	down
ENSDARG00000017696	utp25	1079.86	-1.82169	0.234787	-7.75891	8.56602e-15	1.45685e-13	-1.81353	down
ENSDARG00000044597	ncbp3	2376.45	-2.28086	0.294001	-7.75802	8.62679e-15	1.46621e-13	-2.26488	down
ENSDARG00000098946	pald1a	1016.63	-2.40823	0.310464	-7.75687	8.70513e-15	1.47854e-13	-2.38943	down
ENSDARG00000091792	akap12a	216.877	4.05645	0.522978	7.75644	8.735e-15	1.48264e-13	3.96786	up
ENSDARG00000078805	ap5b1	163.363	-2.95606	0.381316	-7.75225	9.02784e-15	1.53133e-13	-2.92133	down
ENSDARG00000079290	si:ch211-162k9.5	122.512	-2.51805	0.324857	-7.75124	9.10027e-15	1.54259e-13	-2.49655	down
ENSDARG00000053447	ppp4r2b	2728.7	-1.98685	0.256356	-7.75035	9.16389e-15	1.55235e-13	-1.97624	down
ENSDARG00000008026	niban2b	2144.24	-2.54655	0.328588	-7.74998	9.19098e-15	1.55504e-13	-2.5243	down
ENSDARG00000113323	BX324177.16	550.856	-4.36178	0.562813	-7.74996	9.19193e-15	1.55504e-13	-4.25167	down
ENSDARG00000045095	elac1	227.076	-2.56666	0.331223	-7.74903	9.25996e-15	1.56552e-13	-2.54389	down
ENSDARG00000000631	ptpn4a	583.491	-2.08165	0.268647	-7.74865	9.28738e-15	1.56912e-13	-2.06946	down
ENSDARG00000090338	fam20cb	91.1661	4.15655	0.53644	7.74839	9.30638e-15	1.57129e-13	4.06147	up
ENSDARG00000100456	ptk2aa	173.036	2.39623	0.309395	7.74491	9.56493e-15	1.61389e-13	2.37766	up
ENSDARG00000035809	col1a1b	5746.62	4.63118	0.597974	7.74477	9.57515e-15	1.61455e-13	4.49971	up
ENSDARG00000035515	tm2d2	150.019	-3.07225	0.396718	-7.74416	9.62173e-15	1.62133e-13	-3.0333	down
ENSDARG00000104290	ripk2	237.37	-2.05747	0.265741	-7.74241	9.75523e-15	1.64275e-13	-2.04568	down
ENSDARG00000022690	chic2	464.295	-2.25146	0.290918	-7.73916	1.00076e-14	1.68414e-13	-2.23601	down
ENSDARG00000077301	mlf1	161.419	5.10856	0.660171	7.73824	1.00803e-14	1.69526e-13	4.93349	up
ENSDARG00000045618	clta	2017.83	-1.64521	0.212645	-7.73686	1.01902e-14	1.71262e-13	-1.63915	down
ENSDARG00000103658	hivep1	466.498	-2.1553	0.278631	-7.7353	1.03156e-14	1.73256e-13	-2.14172	down
ENSDARG00000089019	si:ch211-175m2.5	91.5163	-3.77161	0.487945	-7.72958	1.07902e-14	1.81109e-13	-3.69991	down
ENSDARG00000052379	ccdc22	625.14	-1.77417	0.229539	-7.72926	1.08176e-14	1.81449e-13	-1.76657	down
ENSDARG00000000151	thraa	521.584	-1.94978	0.2523	-7.72805	1.09209e-14	1.83062e-13	-1.9397	down
ENSDARG00000021794	hmmr	4742.17	-3.79506	0.491093	-7.7278	1.09425e-14	1.83305e-13	-3.72176	down
ENSDARG00000036064	cnep1r1	358.736	-2.242	0.29014	-7.72729	1.0986e-14	1.83912e-13	-2.22668	down
ENSDARG00000075269	si:dkey-20i10.7	350.415	-2.82976	0.366465	-7.72177	1.14726e-14	1.91935e-13	-2.79908	down
ENSDARG00000035868	spire1a	418.241	-2.52529	0.327109	-7.72002	1.16315e-14	1.94466e-13	-2.50343	down
ENSDARG00000043004	si:dkeyp-117h8.4	411.703	-2.98548	0.386893	-7.71656	1.19513e-14	1.99683e-13	-2.94946	down
ENSDARG00000000229	usp49	231.515	2.11569	0.274179	7.71647	1.19598e-14	1.99693e-13	2.10278	up
ENSDARG00000074362	ENSDARG00000074362|FUT9	107.839	5.03035	0.652064	7.71451	1.21449e-14	2.02652e-13	4.8621	up
ENSDARG00000019341	gpc1a	43.6376	4.31156	0.559158	7.71081	1.2502e-14	2.08474e-13	4.20516	up
ENSDARG00000103200	gpr107	257.42	-2.54321	0.329959	-7.70766	1.28146e-14	2.13549e-13	-2.52082	down
ENSDARG00000010953	ndel1a	185.608	3.17972	0.412704	7.7046	1.31254e-14	2.18586e-13	3.13614	up
ENSDARG00000076526	gar1	267.234	-2.03093	0.263673	-7.70244	1.33493e-14	2.2217e-13	-2.01946	down
ENSDARG00000111701	lbh	221.421	-3.61599	0.469622	-7.6998	1.36282e-14	2.26665e-13	-3.55198	down
ENSDARG00000014626	dlx3b	54.8744	6.60098	0.857308	7.69966	1.36426e-14	2.26757e-13	6.24805	up
ENSDARG00000056213	si:ch73-130a3.4	229.3	-2.50297	0.325081	-7.69952	1.3658e-14	2.26866e-13	-2.48157	down
ENSDARG00000053194	pdzd11	229.078	-2.44477	0.317559	-7.69866	1.37503e-14	2.28251e-13	-2.42482	down
ENSDARG00000060600	capn15	241.483	-2.05248	0.266663	-7.69691	1.39394e-14	2.3124e-13	-2.04063	down
ENSDARG00000061774	mbd3a	751.756	-2.1361	0.277542	-7.69647	1.39873e-14	2.31886e-13	-2.12275	down
ENSDARG00000098623	si:dkey-23f9.4	438.102	-2.79187	0.362785	-7.69567	1.40755e-14	2.33196e-13	-2.7622	down
ENSDARG00000003446	ippk	726.37	-2.06394	0.268235	-7.69455	1.41996e-14	2.35101e-13	-2.05189	down
ENSDARG00000087545	fbxo42	144.816	-2.47954	0.322356	-7.69194	1.44922e-14	2.3979e-13	-2.45869	down
ENSDARG00000062748	pkn1b	270.392	-2.77885	0.361293	-7.6914	1.45537e-14	2.40653e-13	-2.74956	down
ENSDARG00000016875	gys1	922.828	-2.07713	0.270225	-7.68666	1.51029e-14	2.49573e-13	-2.06482	down
ENSDARG00000031709	mllt1b	189.125	3.42387	0.445634	7.68315	1.55222e-14	2.56336e-13	3.36927	up
ENSDARG00000061385	haus3	391.31	-2.64195	0.343939	-7.68143	1.57319e-14	2.59632e-13	-2.61669	down
ENSDARG00000102407	cep97	576.817	-2.69432	0.350833	-7.67979	1.59356e-14	2.62824e-13	-2.66752	down
ENSDARG00000096628	buc2l	3043.66	-6.84867	0.891831	-7.67934	1.59916e-14	2.63579e-13	-6.42872	down
ENSDARG00000069857	coq3	197.4	-2.34268	0.305081	-7.67891	1.60453e-14	2.64294e-13	-2.32502	down
ENSDARG00000102415	scinla	42.0939	4.59657	0.598695	7.67766	1.62022e-14	2.66706e-13	4.46751	up
ENSDARG00000042261	cdan1	305.779	-2.48904	0.324216	-7.67709	1.62737e-14	2.67712e-13	-2.46786	down
ENSDARG00000043210	nfic	135.37	2.88865	0.376297	7.6765	1.63496e-14	2.68787e-13	2.85567	up
ENSDARG00000062472	sin3b	1231.13	-2.59677	0.338377	-7.67419	1.66464e-14	2.73492e-13	-2.57272	down
ENSDARG00000007370	dysf	166.289	2.77607	0.361822	7.67249	1.68694e-14	2.76977e-13	2.74673	up
ENSDARG00000016750	abcc6a	78.7555	4.38809	0.571956	7.67206	1.69253e-14	2.77718e-13	4.27455	up
ENSDARG00000086112	si:ch211-266i6.3	2563.63	-3.41728	0.44556	-7.66964	1.72479e-14	2.82831e-13	-3.36277	down
ENSDARG00000025699	mbd1b	1222.86	-2.27321	0.296397	-7.66948	1.72694e-14	2.83002e-13	-2.25702	down
ENSDARG00000073978	crabp2a	63.7914	5.34704	0.697201	7.66929	1.72946e-14	2.83234e-13	5.14542	up
ENSDARG00000017272	eapp	555.21	-2.64795	0.345619	-7.66147	1.83818e-14	3.00654e-13	-2.62237	down
ENSDARG00000021647	gnai1	215.715	3.06992	0.400694	7.6615	1.83776e-14	3.00654e-13	3.03019	up
ENSDARG00000063062	ubn2a	434.249	-2.06838	0.270037	-7.65962	1.86489e-14	3.04829e-13	-2.05614	down
ENSDARG00000074726	nrde2	601.341	-2.19982	0.287398	-7.65425	1.94443e-14	3.17627e-13	-2.18508	down
ENSDARG00000069046	wu:fk65c09	202.908	5.32697	0.696191	7.65158	1.98523e-14	3.24086e-13	5.12402	up
ENSDARG00000075883	bub3	266.97	-2.17926	0.284845	-7.65069	1.99905e-14	3.26133e-13	-2.16493	down
ENSDARG00000053466	timmdc1	429.684	-2.39695	0.313335	-7.64978	2.01318e-14	3.28021e-13	-2.37789	down
ENSDARG00000102068	shcbp1	1384.52	-2.85499	0.373209	-7.64986	2.01205e-14	3.28021e-13	-2.82289	down
ENSDARG00000052247	alkbh4	161.249	-2.50635	0.327665	-7.6491	2.02384e-14	3.29549e-13	-2.48457	down
ENSDARG00000019113	mob3a	462.869	-1.99981	0.261472	-7.64827	2.03705e-14	3.31489e-13	-1.98871	down
ENSDARG00000078859	g0s2	358.347	4.08058	0.533613	7.64708	2.05593e-14	3.3416e-13	3.98791	up
ENSDARG00000101791	kyat3	336.221	4.58604	0.599712	7.64707	2.05607e-14	3.3416e-13	4.45531	up
ENSDARG00000007108	lipia	152.634	-2.82308	0.369476	-7.64076	2.15936e-14	3.50724e-13	-2.79195	down
ENSDARG00000076227	ror2	370.038	-2.97232	0.389147	-7.63803	2.20576e-14	3.58035e-13	-2.93603	down
ENSDARG00000038000	crls1	276.261	-1.96074	0.256739	-7.63709	2.22178e-14	3.60406e-13	-1.95024	down
ENSDARG00000011876	ednraa	58.5735	3.55394	0.465483	7.63495	2.25911e-14	3.6623e-13	3.49235	up
ENSDARG00000077300	usp42	1267.89	-2.2949	0.300711	-7.63158	2.31898e-14	3.75698e-13	-2.27808	down
ENSDARG00000019420	etnk1	197.924	2.91587	0.382137	7.63044	2.33954e-14	3.7879e-13	2.88155	up
ENSDARG00000007818	palm1b	617.052	-2.40943	0.315781	-7.63008	2.34617e-14	3.79623e-13	-2.38997	down
ENSDARG00000098294	col5a3a	273.277	-2.3655	0.31004	-7.62965	2.35384e-14	3.80624e-13	-2.34707	down
ENSDARG00000012887	znf143a	480.802	-2.18615	0.286588	-7.62818	2.38085e-14	3.84749e-13	-2.17159	down
ENSDARG00000099519	cpdp	312.077	-2.24032	0.293841	-7.62427	2.45415e-14	3.96345e-13	-2.22463	down
ENSDARG00000062651	zc3hc1	375.25	-2.28584	0.29994	-7.621	2.51727e-14	4.06282e-13	-2.26918	down
ENSDARG00000062749	ino80b	627.034	-2.05257	0.269388	-7.61937	2.54918e-14	4.11174e-13	-2.04047	down
ENSDARG00000075598	ambn	93.3322	6.76936	0.888815	7.61616	2.61339e-14	4.21266e-13	6.36699	up
ENSDARG00000073923	adck2	394.596	-2.25669	0.296336	-7.61531	2.63056e-14	4.23766e-13	-2.24063	down
ENSDARG00000086626	im:7147486	1654.37	-2.6758	0.351458	-7.61343	2.66913e-14	4.2971e-13	-2.64909	down
ENSDARG00000007359	UBL4A	232.376	-2.47257	0.324769	-7.61332	2.67143e-14	4.2981e-13	-2.45147	down
ENSDARG00000038870	slu7	1672.36	-2.00632	0.263531	-7.61321	2.67379e-14	4.2992e-13	-1.995	down
ENSDARG00000110812	ENSDARG00000110812|hist1h4l	259.377	-4.20576	0.552493	-7.61234	2.69186e-14	4.32554e-13	-4.10374	down
ENSDARG00000038789	tmem53	179.691	-3.07781	0.404368	-7.61141	2.71113e-14	4.35377e-13	-3.03731	down
ENSDARG00000012899	ddx49	457.841	-1.73496	0.227956	-7.61097	2.72038e-14	4.3659e-13	-1.72763	down
ENSDARG00000032617	fgfrl1a	189.309	2.30262	0.302578	7.61001	2.74082e-14	4.39508e-13	2.28553	up
ENSDARG00000104829	zgc:112146	95.2695	-7.38687	0.970686	-7.60995	2.74199e-14	4.39508e-13	-6.90407	down
ENSDARG00000029353	serpine2	388.704	-2.75053	0.361619	-7.60614	2.82394e-14	4.5236e-13	-2.72149	down
ENSDARG00000042707	cx30.3	112.781	-3.08536	0.405664	-7.6057	2.83363e-14	4.53628e-13	-3.04442	down
ENSDARG00000079571	mfsd4b	321.407	-2.76178	0.363196	-7.60412	2.86853e-14	4.5893e-13	-2.73235	down
ENSDARG00000018441	heg1	170.229	2.6641	0.350498	7.60091	2.94061e-14	4.70167e-13	2.63766	up
ENSDARG00000074645	CABZ01032476.1	940.068	-1.84987	0.24338	-7.60072	2.94483e-14	4.70549e-13	-1.84096	down
ENSDARG00000091124	rps19bp1	825.116	-1.82225	0.239762	-7.60024	2.95592e-14	4.72027e-13	-1.81373	down
ENSDARG00000089781	ciz1a	664.298	-2.04434	0.269006	-7.5996	2.97053e-14	4.74064e-13	-2.03233	down
ENSDARG00000060394	mtfr2	406.164	-2.35173	0.309468	-7.59927	2.97796e-14	4.74954e-13	-2.33349	down
ENSDARG00000104996	tmem203	84.105	-2.97342	0.391568	-7.59364	3.1105e-14	4.95785e-13	-2.93671	down
ENSDARG00000006600	lsm14aa	921.986	-2.26089	0.297739	-7.59352	3.11332e-14	4.95925e-13	-2.24463	down
ENSDARG00000002401	gale	272.845	-2.29545	0.302312	-7.59298	3.12631e-14	4.97686e-13	-2.27843	down
ENSDARG00000063268	SLC35G1	51.5352	3.89746	0.513575	7.58889	3.2267e-14	5.13347e-13	3.8154	up
ENSDARG00000030368	naa15b	2759.16	-1.86889	0.246338	-7.58672	3.28109e-14	5.21678e-13	-1.85968	down
ENSDARG00000117778	LO017716.1	738.966	-5.87919	0.77507	-7.58537	3.31551e-14	5.26823e-13	-5.60411	down
ENSDARG00000071439	C22H1orf53	155.378	-2.47106	0.325794	-7.58471	3.33239e-14	5.29177e-13	-2.44981	down
ENSDARG00000018976	sptlc2a	439.157	-2.15218	0.283793	-7.58364	3.35986e-14	5.32964e-13	-2.13813	down
ENSDARG00000100906	ENSDARG00000100906|hist1h2a11	876.558	-3.76807	0.49687	-7.58362	3.3604e-14	5.32964e-13	-3.69364	down
ENSDARG00000020377	eif4g2a	4802.75	-2.0608	0.271771	-7.58286	3.3801e-14	5.35757e-13	-2.04844	down
ENSDARG00000012860	tmprss4b	1424.14	-5.97552	0.788087	-7.58231	3.39457e-14	5.37719e-13	-5.68658	down
ENSDARG00000117637	CABZ01005379.1	1438.37	-3.03095	0.399812	-7.58093	3.43078e-14	5.43118e-13	-2.9919	down
ENSDARG00000025513	dip2cb	352.385	-2.25731	0.297855	-7.57856	3.49422e-14	5.5248e-13	-2.24108	down
ENSDARG00000076014	ERC1	254.384	2.25643	0.297737	7.57861	3.49282e-14	5.5248e-13	2.24022	up
ENSDARG00000035282	emc6	216.353	-2.01878	0.266397	-7.57809	3.50676e-14	5.5412e-13	-2.00715	down
ENSDARG00000069428	slbp2	3060.31	-6.76473	0.892909	-7.57606	3.56216e-14	5.62526e-13	-6.34904	down
ENSDARG00000018460	mbnl2	487.009	3.28562	0.433724	7.57538	3.58082e-14	5.65126e-13	3.23593	up
ENSDARG00000075697	si:ch73-380l3.2	358.163	-2.1574	0.284795	-7.57528	3.58341e-14	5.65186e-13	-2.14322	down
ENSDARG00000015971	rapgef1b	780.935	-2.30292	0.304059	-7.57392	3.62122e-14	5.70798e-13	-2.28567	down
ENSDARG00000012234	psme3	1461.07	-1.77646	0.234578	-7.573	3.64711e-14	5.74527e-13	-1.76851	down
ENSDARG00000077839	dhx30	808.442	-2.18918	0.289284	-7.56758	3.80239e-14	5.9862e-13	-2.17432	down
ENSDARG00000056479	rab1bb	245.406	-1.98022	0.261728	-7.56595	3.85054e-14	6.05828e-13	-1.9692	down
ENSDARG00000058237	ssbp3a	159.929	-2.3257	0.307445	-7.5646	3.89055e-14	6.11747e-13	-2.30788	down
ENSDARG00000069048	serpinf1	201.948	4.1735	0.55196	7.56123	3.99264e-14	6.27415e-13	4.07235	up
ENSDARG00000104825	ENSDARG00000104825|trim35-7	317.266	-2.65128	0.350656	-7.5609	4.00284e-14	6.28633e-13	-2.62494	down
ENSDARG00000038422	entpd4	645.592	-1.79581	0.237544	-7.55987	4.03461e-14	6.33234e-13	-1.78757	down
ENSDARG00000102076	spink2.1	133.999	-3.40368	0.450262	-7.55933	4.05149e-14	6.35495e-13	-3.34816	down
ENSDARG00000042341	tmem251	157.679	-2.70747	0.358188	-7.55879	4.06828e-14	6.37737e-13	-2.67944	down
ENSDARG00000008461	anapc5	274.436	-2.3105	0.305683	-7.55847	4.07834e-14	6.38923e-13	-2.29302	down
ENSDARG00000087330	maza	264.957	-2.40631	0.318431	-7.55678	4.13159e-14	6.4687e-13	-2.38657	down
ENSDARG00000093306	CT025585.1	130.03	-2.84626	0.376686	-7.55606	4.15457e-14	6.50072e-13	-2.81371	down
ENSDARG00000070155	tuba8l3	129.204	3.61993	0.479205	7.55404	4.2197e-14	6.5986e-13	3.5534	up
ENSDARG00000040803	lactb	522.843	-2.62681	0.347758	-7.55355	4.23554e-14	6.61932e-13	-2.60114	down
ENSDARG00000074908	col6a1	858.276	3.18053	0.421121	7.55252	4.26921e-14	6.66788e-13	3.13513	up
ENSDARG00000100455	pnkp	245.479	-2.12468	0.281416	-7.54996	4.35398e-14	6.79614e-13	-2.11103	down
ENSDARG00000071500	fam207a	510.707	-1.82707	0.24201	-7.54956	4.36742e-14	6.81296e-13	-1.81837	down
ENSDARG00000024967	fancg	429.691	-2.37678	0.315026	-7.5447	4.53333e-14	7.06747e-13	-2.35768	down
ENSDARG00000012199	gpt2	747.228	-2.4191	0.320652	-7.54431	4.54699e-14	7.08447e-13	-2.39896	down
ENSDARG00000034195	top2b	646.403	2.61533	0.346675	7.54404	4.55623e-14	7.09454e-13	2.58992	up
ENSDARG00000011498	si:ch211-212o1.2	218.932	-2.22945	0.295548	-7.54344	4.57737e-14	7.12314e-13	-2.21365	down
ENSDARG00000092525	si:dkey-88l16.4	1127.53	-5.8431	0.774622	-7.54317	4.58698e-14	7.13375e-13	-5.56988	down
ENSDARG00000041602	zgc:92335	340.609	-2.31951	0.307503	-7.54305	4.59103e-14	7.13572e-13	-2.30175	down
ENSDARG00000054540	imp4	471.417	-1.72601	0.228836	-7.54255	4.60869e-14	7.15449e-13	-1.71866	down
ENSDARG00000077845	si:ch211-67f13.7	171.54	-3.10532	0.411705	-7.54259	4.60728e-14	7.15449e-13	-3.063	down
ENSDARG00000105195	dnajc21	1529.69	-1.70542	0.226171	-7.54042	4.68452e-14	7.26782e-13	-1.69833	down
ENSDARG00000102333	fcf1	553.554	-1.77958	0.236043	-7.53925	4.7267e-14	7.32882e-13	-1.77152	down
ENSDARG00000011493	dcun1d3	614.367	-2.78268	0.369103	-7.53902	4.73518e-14	7.33753e-13	-2.75207	down
ENSDARG00000051902	prmt7	504.006	-2.00244	0.265676	-7.53717	4.80263e-14	7.43755e-13	-1.99096	down
ENSDARG00000104393	npr2	79.7073	2.81693	0.373856	7.53478	4.89162e-14	7.57078e-13	2.78518	up
ENSDARG00000000563	ttn.1	1232.21	3.27787	0.435249	7.53101	5.03512e-14	7.78818e-13	3.22792	up
ENSDARG00000069485	spryd7b	144.262	-2.5553	0.3394	-7.52887	5.11803e-14	7.91165e-13	-2.53152	down
ENSDARG00000061916	tmem51b	198.045	-2.69961	0.358709	-7.52591	5.23553e-14	8.0884e-13	-2.67157	down
ENSDARG00000045681	irf5	282.159	-2.51071	0.333621	-7.52562	5.24712e-14	8.10143e-13	-2.48811	down
ENSDARG00000103337	rrp1	5703.7	-1.7489	0.23241	-7.52506	5.26962e-14	8.13126e-13	-1.74122	down
ENSDARG00000077058	ENSDARG00000077058|cela1.5	194.826	7.65595	1.01746	7.52455	5.29033e-14	8.15831e-13	7.06844	up
ENSDARG00000004270	atl3	1051.74	-2.00694	0.266757	-7.52347	5.33394e-14	8.22062e-13	-1.99534	down
ENSDARG00000008953	pofut1	287	-2.11875	0.281739	-7.52026	5.46662e-14	8.42005e-13	-2.10512	down
ENSDARG00000091127	klf15	298.657	4.33881	0.577376	7.5147	5.70429e-14	8.78083e-13	4.22382	up
ENSDARG00000000760	znf511	517.361	-2.51511	0.334841	-7.51136	5.85169e-14	9.00233e-13	-2.4923	down
ENSDARG00000007347	degs1	229.075	4.23478	0.563939	7.50929	5.94495e-14	9.14031e-13	4.12772	up
ENSDARG00000004037	cog2	358.562	-2.0032	0.266827	-7.50748	6.02763e-14	9.26188e-13	-1.99162	down
ENSDARG00000021569	gdap2	396.47	-1.99375	0.2656	-7.50656	6.07004e-14	9.32146e-13	-1.98233	down
ENSDARG00000052690	arrdc3a	215.659	2.38661	0.317944	7.50638	6.0784e-14	9.32871e-13	2.36708	up
ENSDARG00000012627	cdc34b	404.657	-2.27929	0.303686	-7.50539	6.12451e-14	9.39385e-13	-2.26226	down
ENSDARG00000093549	selenop	2172.96	3.09463	0.412353	7.50482	6.15148e-14	9.42957e-13	3.05225	up
ENSDARG00000020645	slc7a3a	558.298	2.64962	0.353086	7.50416	6.18256e-14	9.47155e-13	2.62292	up
ENSDARG00000103580	CABZ01110379.1	52.6418	-3.7583	0.500905	-7.50303	6.23601e-14	9.54773e-13	-3.68316	down
ENSDARG00000036299	nucb2a	1103.52	3.54295	0.472293	7.50159	6.30507e-14	9.6477e-13	3.47957	up
ENSDARG00000055833	lectin	800.523	-6.55592	0.874059	-7.50054	6.3555e-14	9.71907e-13	-6.17018	down
ENSDARG00000021380	ppm1db	336.51	-2.40727	0.321302	-7.49226	6.76998e-14	1.03467e-12	-2.38716	down
ENSDARG00000013224	phc2b	308.88	-2.5476	0.340039	-7.49209	6.77848e-14	1.03535e-12	-2.52376	down
ENSDARG00000045262	gsnb	224.566	-2.75035	0.367133	-7.49142	6.81316e-14	1.04003e-12	-2.72043	down
ENSDARG00000087697	lpl	1394.98	4.16412	0.555973	7.48979	6.89815e-14	1.05238e-12	4.06159	up
ENSDARG00000101763	CU467646.6	75.4004	-6.63313	0.885713	-7.48904	6.93817e-14	1.05785e-12	-6.25721	down
ENSDARG00000060534	sgpp1	103.343	3.21696	0.429608	7.48814	6.98577e-14	1.06448e-12	3.16925	up
ENSDARG00000103999	BX000700.3	59.6602	-5.94708	0.794365	-7.48658	7.06893e-14	1.07651e-12	-5.66688	down
ENSDARG00000011605	dennd6b	367.786	-3.22349	0.430591	-7.48621	7.08897e-14	1.07892e-12	-3.17546	down
ENSDARG00000041155	morf4l1	761.787	-1.82556	0.243871	-7.48574	7.11455e-14	1.08217e-12	-1.81673	down
ENSDARG00000103207	rab11fip4b	492.328	-2.71507	0.362716	-7.48539	7.1337e-14	1.08444e-12	-2.68623	down
ENSDARG00000026701	gtf2h1	1073.24	-2.12018	0.283254	-7.48509	7.14961e-14	1.08622e-12	-2.10638	down
ENSDARG00000111528	PITPNM2	124.944	2.18383	0.291785	7.48441	7.18702e-14	1.09125e-12	2.16876	up
ENSDARG00000015990	hcfc1a	3211.99	-1.77477	0.23716	-7.48343	7.24081e-14	1.09877e-12	-1.76666	down
ENSDARG00000038476	si:dkeyp-68b7.7	594.295	-3.52348	0.470878	-7.48278	7.27653e-14	1.10354e-12	-3.46085	down
ENSDARG00000101350	arhgap28	178.991	-2.73387	0.36539	-7.48207	7.31613e-14	1.10888e-12	-2.70442	down
ENSDARG00000074100	zgc:163014	148.708	-4.27644	0.571657	-7.48078	7.38839e-14	1.11918e-12	-4.16521	down
ENSDARG00000062187	kif14	1317.32	-3.73073	0.498821	-7.4791	7.48328e-14	1.13288e-12	-3.65645	down
ENSDARG00000115976	FO904934.3	1637.15	-5.93194	0.793252	-7.478	7.54611e-14	1.14172e-12	-5.64147	down
ENSDARG00000032951	nrbp2a	389.247	-2.53809	0.339429	-7.47754	7.57271e-14	1.14507e-12	-2.51445	down
ENSDARG00000034668	celf3a	141.782	-2.27339	0.304099	-7.47583	7.67207e-14	1.15941e-12	-2.25636	down
ENSDARG00000097102	si:ch73-281n10.2	2275.74	-2.09844	0.280705	-7.47561	7.6849e-14	1.16066e-12	-2.08503	down
ENSDARG00000102406	si:ch211-165e15.1	57.3213	3.37708	0.452101	7.46975	8.03491e-14	1.21281e-12	3.32175	up
ENSDARG00000056268	atxn7l2b	285.386	-2.73596	0.366343	-7.46831	8.12298e-14	1.22538e-12	-2.70632	down
ENSDARG00000036772	pygo2	905.352	-2.22284	0.297678	-7.46726	8.18801e-14	1.23446e-12	-2.20687	down
ENSDARG00000070278	mettl14	684.666	-2.12225	0.28427	-7.4656	8.29184e-14	1.24938e-12	-2.10834	down
ENSDARG00000079876	C2CD4C	101.214	-3.13775	0.420344	-7.46471	8.34848e-14	1.25718e-12	-3.0931	down
ENSDARG00000104065	ENSDARG00000104065|znf1154	238.157	-2.1378	0.286439	-7.46336	8.43407e-14	1.26932e-12	-2.12358	down
ENSDARG00000069006	tle3b	920.818	-2.42357	0.324753	-7.4628	8.47049e-14	1.27363e-12	-2.40288	down
ENSDARG00000117786	CABZ01072848.1	1609.1	-2.99173	0.400887	-7.46276	8.47265e-14	1.27363e-12	-2.95298	down
ENSDARG00000024311	nsmce4a	694.174	-2.37811	0.318709	-7.4617	8.5413e-14	1.28245e-12	-2.35856	down
ENSDARG00000099799	si:dkey-11f4.16	140.754	2.34633	0.314448	7.46174	8.53879e-14	1.28245e-12	2.32755	up
ENSDARG00000055009	col4a1	453.524	2.53938	0.340422	7.45951	8.68466e-14	1.30321e-12	2.51558	up
ENSDARG00000021124	cfl1	4631.18	-1.85191	0.248291	-7.45862	8.74336e-14	1.31125e-12	-1.84263	down
ENSDARG00000041243	setdb1a	1789.87	-2.1886	0.293452	-7.45811	8.77741e-14	1.31558e-12	-2.17331	down
ENSDARG00000040362	ehd2b	472.671	3.00696	0.403258	7.45667	8.87359e-14	1.32922e-12	2.96757	up
ENSDARG00000099972	nup153	1842.96	-1.68295	0.225737	-7.45533	8.96437e-14	1.34204e-12	-1.67597	down
ENSDARG00000037655	pls3	652.121	3.51475	0.471476	7.45478	9.00156e-14	1.34682e-12	3.4521	up
ENSDARG00000101472	pop4	401.412	-2.49555	0.334862	-7.45246	9.16123e-14	1.36991e-12	-2.47292	down
ENSDARG00000074435	ttc19	275.505	-1.89588	0.254511	-7.4491	9.39817e-14	1.40452e-12	-1.8859	down
ENSDARG00000020204	nf2a	590.417	-2.02457	0.272055	-7.44177	9.93417e-14	1.48376e-12	-2.01241	down
ENSDARG00000058346	sass6	1075.54	-3.14401	0.422492	-7.44158	9.94872e-14	1.48507e-12	-3.09885	down
ENSDARG00000097583	arfgap3	580.997	-2.57798	0.346537	-7.43924	1.01264e-13	1.51071e-12	-2.55295	down
ENSDARG00000075092	si:dkey-52l18.4	106.177	-2.81174	0.377991	-7.43865	1.01721e-13	1.51664e-12	-2.77938	down
ENSDARG00000060849	dlgap4a	511.863	-2.00458	0.26956	-7.43649	1.03399e-13	1.54076e-12	-1.99276	down
ENSDARG00000070166	zgc:153499	1996.12	-6.88748	0.926302	-7.43546	1.04207e-13	1.5519e-12	-6.43388	down
ENSDARG00000078251	TESK1	56.1067	3.44006	0.462699	7.43477	1.04753e-13	1.55912e-12	3.38114	up
ENSDARG00000100227	SLC7A1	63.226	3.27826	0.441019	7.43338	1.0586e-13	1.57469e-12	3.22701	up
ENSDARG00000039340	tmem209	645.072	-2.12212	0.285541	-7.43194	1.07017e-13	1.59098e-12	-2.10809	down
ENSDARG00000003519	aprt	238.218	-2.18359	0.29391	-7.42943	1.09067e-13	1.62052e-12	-2.1683	down
ENSDARG00000037556	st3gal5	540.411	-2.55247	0.343588	-7.42887	1.09528e-13	1.62641e-12	-2.52809	down
ENSDARG00000061173	st14a	1289.23	-2.92244	0.393554	-7.42576	1.12137e-13	1.6642e-12	-2.88594	down
ENSDARG00000024746	hsp90aa1.2	5249.23	2.4404	0.328649	7.42555	1.12312e-13	1.66583e-12	2.41906	up
ENSDARG00000067997	myhz1.3	93.2744	4.21057	0.56706	7.42527	1.12548e-13	1.66837e-12	4.1029	up
ENSDARG00000016496	cdk8	1026.89	-1.57117	0.211606	-7.425	1.12784e-13	1.67089e-12	-1.56545	down
ENSDARG00000101710	arid1aa	1796.78	-1.7648	0.237698	-7.42457	1.13151e-13	1.6744e-12	-1.7567	down
ENSDARG00000103032	rap2b	1103	-1.77548	0.239134	-7.42461	1.13112e-13	1.6744e-12	-1.76723	down
ENSDARG00000078935	ttll4	1399.55	-2.84678	0.383457	-7.42399	1.13643e-13	1.6807e-12	-2.81301	down
ENSDARG00000099814	FBXO46	383.288	-2.3226	0.312946	-7.42174	1.15596e-13	1.7086e-12	-2.30418	down
ENSDARG00000077880	si:ch211-255i20.3	55.9693	7.04592	0.949754	7.41868	1.18292e-13	1.74745e-12	6.60095	up
ENSDARG00000046024	pym1	159.478	-2.62866	0.354403	-7.41714	1.19673e-13	1.76683e-12	-2.60199	down
ENSDARG00000105040	dipk1c	48.5622	4.58951	0.619073	7.41352	1.22993e-13	1.8148e-12	4.45182	up
ENSDARG00000070399	alg2	203.39	-2.2821	0.307865	-7.41268	1.23769e-13	1.82521e-12	-2.26457	down
ENSDARG00000099607	si:ch73-160p18.4	322.788	-6.18171	0.834228	-7.41009	1.26217e-13	1.86023e-12	-5.85058	down
ENSDARG00000055719	ino80c	543.909	-2.43874	0.329258	-7.4068	1.29388e-13	1.90587e-12	-2.41735	down
ENSDARG00000075834	si:dkey-182i3.8	249.276	-2.23542	0.301821	-7.40646	1.29711e-13	1.90953e-12	-2.21892	down
ENSDARG00000032129	gtf2f1	1206.97	-1.78453	0.240979	-7.40533	1.30826e-13	1.92484e-12	-1.77611	down
ENSDARG00000100508	ubn2b	350.53	-1.97329	0.266536	-7.40347	1.32666e-13	1.95079e-12	-1.96191	down
ENSDARG00000104716	zgc:91849	46.9353	3.97807	0.537406	7.40235	1.3379e-13	1.9662e-12	3.88679	up
ENSDARG00000089709	gfral	66.0232	-5.59349	0.755825	-7.40052	1.35656e-13	1.99248e-12	-5.34874	down
ENSDARG00000012684	atp2b1a	2348.31	-1.92545	0.260219	-7.39936	1.36842e-13	2.00874e-12	-1.91486	down
ENSDARG00000009653	lhfpl2a	541.298	-2.1794	0.294574	-7.39848	1.37754e-13	2.02097e-12	-2.16407	down
ENSDARG00000038066	kpna2	1898.36	-2.80458	0.379133	-7.39734	1.3894e-13	2.0372e-12	-2.77204	down
ENSDARG00000043973	znf292b	1305.16	-2.4299	0.328497	-7.39701	1.39286e-13	2.04111e-12	-2.40867	down
ENSDARG00000014554	ppp1r3cb	486.086	4.77274	0.645307	7.39607	1.4027e-13	2.05435e-12	4.61573	up
ENSDARG00000058260	cip2a	516.575	-2.80566	0.379395	-7.39509	1.41312e-13	2.06843e-12	-2.77308	down
ENSDARG00000059020	thap1	135.207	-2.35789	0.318887	-7.39412	1.42347e-13	2.08239e-12	-2.33848	down
ENSDARG00000051916	cdk7	197.92	-2.247	0.303911	-7.39361	1.42896e-13	2.08924e-12	-2.23019	down
ENSDARG00000105036	arl6ip4	342.097	-1.85489	0.250897	-7.39302	1.43528e-13	2.09727e-12	-1.8454	down
ENSDARG00000017049	adsl	939.055	-2.04902	0.277198	-7.39193	1.44717e-13	2.11344e-12	-2.03624	down
ENSDARG00000097155	GDPGP1	286.933	-2.25732	0.3054	-7.39134	1.45358e-13	2.1216e-12	-2.24024	down
ENSDARG00000058939	b4galnt3b	793.918	-2.69369	0.364606	-7.38793	1.49128e-13	2.17539e-12	-2.66476	down
ENSDARG00000017624	krt4	2612.85	4.04513	0.547653	7.3863	1.50968e-13	2.20098e-12	3.9484	up
ENSDARG00000052104	atg4b	209.298	-2.06504	0.279602	-7.38563	1.51737e-13	2.21093e-12	-2.05194	down
ENSDARG00000057890	si:dkey-33c12.4	1539.5	-2.05119	0.277824	-7.38306	1.54697e-13	2.25278e-12	-2.03834	down
ENSDARG00000100753	CABZ01076275.1	1179.1	4.28423	0.580519	7.38	1.58289e-13	2.30377e-12	4.16947	up
ENSDARG00000007383	kcnk6	310.488	-2.6952	0.365271	-7.37864	1.59919e-13	2.32618e-12	-2.66612	down
ENSDARG00000105444	ENSDARG00000105444|hist1h2a11	4025.74	-4.02329	0.545338	-7.37761	1.61157e-13	2.34285e-12	-3.92788	down
ENSDARG00000099850	iqsec3a	181.686	-3.4831	0.472151	-7.3771	1.61778e-13	2.35056e-12	-3.42072	down
ENSDARG00000100259	zgc:171759	972.574	-3.85512	0.52263	-7.37639	1.62638e-13	2.36171e-12	-3.77103	down
ENSDARG00000015557	zgc:100829	211.268	-2.50564	0.339712	-7.37577	1.63392e-13	2.37132e-12	-2.48227	down
ENSDARG00000006527	brd3a	1650.43	-2.27275	0.308201	-7.37426	1.65262e-13	2.39709e-12	-2.25526	down
ENSDARG00000014587	slc38a5b	505.114	3.07598	0.417171	7.37343	1.66297e-13	2.41074e-12	3.03289	up
ENSDARG00000053479	gdf6a	146.807	-3.09311	0.41974	-7.3691	1.71783e-13	2.48886e-12	-3.04933	down
ENSDARG00000019530	hdgfl2	2290.1	-1.83441	0.248976	-7.36781	1.7346e-13	2.51032e-12	-1.82517	down
ENSDARG00000098788	pcdh2g28	312.414	2.91694	0.395903	7.36783	1.73432e-13	2.51032e-12	2.88011	up
ENSDARG00000002184	igbp1	803.581	-1.78002	0.241625	-7.36688	1.74668e-13	2.52638e-12	-1.77158	down
ENSDARG00000091930	si:ch211-12e13.1	101.906	-2.68268	0.364159	-7.36676	1.74819e-13	2.52713e-12	-2.65394	down
ENSDARG00000054334	dctpp1	836.318	-3.05951	0.415322	-7.3666	1.75037e-13	2.52887e-12	-3.01703	down
ENSDARG00000038397	rpap2	263.995	-1.929	0.26191	-7.36512	1.76993e-13	2.55568e-12	-1.91826	down
ENSDARG00000045968	spg11	510.127	-2.06179	0.279994	-7.3637	1.78882e-13	2.58151e-12	-2.04868	down
ENSDARG00000011125	snrpb	984.691	-1.7101	0.232261	-7.36285	1.80026e-13	2.59654e-12	-1.7026	down
ENSDARG00000075643	ifi35	181.442	3.31094	0.449706	7.36245	1.80562e-13	2.60281e-12	3.25721	up
ENSDARG00000077751	nol9	664.35	-2.04205	0.277418	-7.36092	1.82648e-13	2.63141e-12	-2.0293	down
ENSDARG00000077469	polr1b	512.731	-1.73154	0.235263	-7.36005	1.83837e-13	2.64704e-12	-1.72375	down
ENSDARG00000054451	loxl1	54.5696	4.08005	0.554357	7.35998	1.83943e-13	2.64709e-12	3.98082	up
ENSDARG00000011683	prtfdc1	382.1	-3.63207	0.493567	-7.35882	1.85543e-13	2.66861e-12	-3.5613	down
ENSDARG00000005673	f3b	220.46	-3.14155	0.427077	-7.35593	1.89605e-13	2.7255e-12	-3.09549	down
ENSDARG00000052471	taf1a	430.9	-1.70886	0.232325	-7.35545	1.90291e-13	2.7323e-12	-1.70136	down
ENSDARG00000060006	nedd4l	671.309	-1.89546	0.257693	-7.35552	1.90185e-13	2.7323e-12	-1.88524	down
ENSDARG00000117407	AL954191.2	84.0076	3.26739	0.444226	7.35526	1.90563e-13	2.73467e-12	3.21571	up
ENSDARG00000040650	gps1	950.812	-1.63916	0.222865	-7.35494	1.91007e-13	2.73952e-12	-1.63254	down
ENSDARG00000100223	gpa33a	53.3842	4.69637	0.638567	7.35454	1.91591e-13	2.7449e-12	4.54543	up
ENSDARG00000109708	LO017719.1	75.949	-6.61278	0.899143	-7.35453	1.91597e-13	2.7449e-12	-6.22123	down
ENSDARG00000015536	sox6	325.841	2.86387	0.389456	7.3535	1.93085e-13	2.76467e-12	2.82883	up
ENSDARG00000056378	ifi30	223.094	-2.26742	0.308371	-7.35292	1.9393e-13	2.7744e-12	-2.24997	down
ENSDARG00000069185	celsr1a	166.353	2.79542	0.38018	7.35288	1.9398e-13	2.7744e-12	2.76284	up
ENSDARG00000007614	wwox	155.948	-2.22251	0.302309	-7.3518	1.95558e-13	2.79473e-12	-2.20606	down
ENSDARG00000104100	bmpr1ba	286.876	-3.05204	0.415145	-7.35176	1.9562e-13	2.79473e-12	-3.00974	down
ENSDARG00000104809	ENSDARG00000104809|top1mt	289.446	-1.92618	0.262104	-7.34892	1.99816e-13	2.85308e-12	-1.91544	down
ENSDARG00000042821	agps	545.331	-1.80563	0.245726	-7.34812	2.01013e-13	2.86857e-12	-1.79676	down
ENSDARG00000071494	fshr	74.8181	3.31374	0.45106	7.34655	2.03384e-13	2.9008e-12	3.25967	up
ENSDARG00000079992	senp6b	955.218	-4.06747	0.553689	-7.34613	2.04028e-13	2.90836e-12	-3.96817	down
ENSDARG00000056985	tpte	574.782	-2.67093	0.363661	-7.34456	2.06433e-13	2.94101e-12	-2.64241	down
ENSDARG00000078058	dip2a	94.5547	3.01774	0.410928	7.34372	2.07731e-13	2.95786e-12	2.9767	up
ENSDARG00000039430	msl2b	398.639	-2.00984	0.273767	-7.34142	2.11332e-13	3.00747e-12	-1.99762	down
ENSDARG00000012796	hnmt	125.753	-3.0842	0.420116	-7.34129	2.11539e-13	3.00874e-12	-3.04032	down
ENSDARG00000061736	ank3a	120.122	2.44697	0.333619	7.33462	2.22347e-13	3.1607e-12	2.42494	up
ENSDARG00000078658	supt20	389.379	-2.00417	0.273311	-7.33292	2.25189e-13	3.19934e-12	-1.99202	down
ENSDARG00000036785	si:ch211-226m16.2	134.095	2.45252	0.334544	7.33094	2.28548e-13	3.24345e-12	2.43032	up
ENSDARG00000053481	entpd5a	55.1146	7.03223	0.959249	7.33097	2.2849e-13	3.24345e-12	6.58075	up
ENSDARG00000100536	nkrf	1315.87	-1.73063	0.23608	-7.33072	2.28928e-13	3.24705e-12	-1.72279	down
ENSDARG00000019707	spout1	914.166	-2.49632	0.340536	-7.33055	2.2921e-13	3.24926e-12	-2.47291	down
ENSDARG00000091909	si:ch73-59c19.1	106.418	-2.41498	0.329468	-7.32993	2.30281e-13	3.26264e-12	-2.39375	down
ENSDARG00000070957	im:7160594	76.4943	-2.91626	0.398035	-7.32665	2.35972e-13	3.34141e-12	-2.87905	down
ENSDARG00000008880	usp28	64.5939	3.81869	0.521257	7.32593	2.37245e-13	3.35758e-12	3.73625	up
ENSDARG00000110991	ZNF276	683.259	-1.63782	0.223619	-7.32415	2.40413e-13	3.40054e-12	-1.63116	down
ENSDARG00000058943	cdcp1a	401.778	-2.54903	0.348039	-7.32398	2.40718e-13	3.40298e-12	-2.52406	down
ENSDARG00000018846	dgat2	722.925	4.72746	0.645549	7.32316	2.42198e-13	3.42202e-12	4.57184	up
ENSDARG00000003084	spire2	221.861	-3.473	0.474502	-7.31925	2.49358e-13	3.52124e-12	-3.41041	down
ENSDARG00000006251	ell2	1153.83	-1.90145	0.259802	-7.31884	2.50132e-13	3.53023e-12	-1.89102	down
ENSDARG00000018303	etv4	127.283	-3.02591	0.41345	-7.3187	2.50382e-13	3.53181e-12	-2.98417	down
ENSDARG00000039521	ssx2ipa	788.488	-3.07662	0.420519	-7.31624	2.55019e-13	3.59524e-12	-3.03284	down
ENSDARG00000013144	atp1b1a	1715.54	3.01203	0.41183	7.31376	2.59772e-13	3.66023e-12	2.97088	up
ENSDARG00000018891	rnaseh2a	715.91	-2.16817	0.29659	-7.31033	2.66486e-13	3.75277e-12	-2.15271	down
ENSDARG00000020924	myo1ca	287.77	3.11553	0.426208	7.30987	2.67411e-13	3.76372e-12	3.06999	up
ENSDARG00000018840	trpc4apa	664.35	-2.05274	0.280841	-7.30926	2.68619e-13	3.77865e-12	-2.03961	down
ENSDARG00000098918	mcoln2	160.098	-3.74316	0.512133	-7.30896	2.69228e-13	3.78514e-12	-3.66444	down
ENSDARG00000040606	tfap2c	39.7168	5.10345	0.698426	7.30707	2.73031e-13	3.83651e-12	4.91118	up
ENSDARG00000037574	rps6kal	479.484	-1.70004	0.23276	-7.30383	2.79699e-13	3.92804e-12	-1.69255	down
ENSDARG00000036175	pcdh1b	395.516	3.02115	0.413694	7.30287	2.81695e-13	3.95391e-12	2.97952	up
ENSDARG00000102624	kif22	1340.13	-2.78613	0.381634	-7.30053	2.8664e-13	4.02112e-12	-2.75339	down
ENSDARG00000035326	nccrp1	295.11	-2.53277	0.346934	-7.30044	2.86833e-13	4.02162e-12	-2.50814	down
ENSDARG00000009266	uevld	174.547	-2.59551	0.355537	-7.30025	2.87244e-13	4.02519e-12	-2.56897	down
ENSDARG00000075685	ENSDARG00000075685|tlr7	180.989	-2.34701	0.321528	-7.29955	2.88734e-13	4.04385e-12	-2.32737	down
ENSDARG00000015474	ppp2r5ea	524.431	-1.81629	0.248875	-7.29798	2.92121e-13	4.08906e-12	-1.80715	down
ENSDARG00000092919	zp3c	1607.81	-6.78192	0.929413	-7.29699	2.94269e-13	4.11687e-12	-6.33271	down
ENSDARG00000060994	fbxw7	1173.23	-2.33955	0.320648	-7.29634	2.95706e-13	4.13472e-12	-2.32008	down
ENSDARG00000021806	zfp36l2	580.093	-2.36826	0.324611	-7.29567	2.97173e-13	4.15297e-12	-2.34805	down
ENSDARG00000092696	cyp11a2	74.9869	3.27808	0.449463	7.29333	3.02376e-13	4.22338e-12	3.22492	up
ENSDARG00000112234	endouc	79.8526	3.73934	0.512782	7.29225	3.04812e-13	4.25508e-12	3.66093	up
ENSDARG00000013457	mtrex	2121.36	-1.64446	0.225521	-7.29183	3.05783e-13	4.26631e-12	-1.63765	down
ENSDARG00000036687	bcl9	1207.75	-2.10361	0.288545	-7.29041	3.09022e-13	4.30915e-12	-2.08941	down
ENSDARG00000068567	shha	41.3323	3.95628	0.542762	7.28916	3.119e-13	4.34693e-12	3.86404	up
ENSDARG00000078770	GNPAT	87.4722	5.17867	0.710653	7.2872	3.16465e-13	4.40815e-12	4.97486	up
ENSDARG00000091728	zgc:114046	1306.4	-3.30641	0.45377	-7.28653	3.18049e-13	4.42781e-12	-3.25174	down
ENSDARG00000044803	dhrs3b	101.325	2.57939	0.354029	7.28583	3.1969e-13	4.44823e-12	2.55328	up
ENSDARG00000022944	ecd	547.563	-2.66621	0.365993	-7.28487	3.21989e-13	4.47779e-12	-2.63737	down
ENSDARG00000020123	coq8aa	888.137	-2.44674	0.335918	-7.28373	3.24709e-13	4.51318e-12	-2.4244	down
ENSDARG00000045199	CAPN1	602.851	-2.14092	0.294026	-7.28139	3.30399e-13	4.58978e-12	-2.12591	down
ENSDARG00000023600	sh3gl2a	122.206	-2.82849	0.388532	-7.27994	3.33978e-13	4.63698e-12	-2.79404	down
ENSDARG00000043536	si:dkey-86e18.1	160.275	-2.84898	0.391385	-7.27924	3.3571e-13	4.6585e-12	-2.81385	down
ENSDARG00000039979	tecrl2b	158.258	-5.46098	0.75034	-7.27801	3.38774e-13	4.69847e-12	-5.22271	down
ENSDARG00000077641	thbs3a	90.0178	3.03849	0.417644	7.27532	3.45606e-13	4.79063e-12	2.99586	up
ENSDARG00000025808	taf5l	370.922	-2.23573	0.307327	-7.27476	3.47024e-13	4.80769e-12	-2.21863	down
ENSDARG00000012593	col5a1	991.921	3.27121	0.449691	7.27433	3.48132e-13	4.82043e-12	3.21807	up
ENSDARG00000086903	gig2o	142.82	-2.94691	0.405157	-7.2735	3.50283e-13	4.8476e-12	-2.90799	down
ENSDARG00000040614	sestd1	1076.42	-2.08533	0.286716	-7.27316	3.51174e-13	4.85731e-12	-2.07143	down
ENSDARG00000041991	rrp9	1596.68	-1.87947	0.258532	-7.26977	3.60095e-13	4.97564e-12	-1.86926	down
ENSDARG00000104672	CABZ01074397.1	299.011	2.53875	0.34922	7.26976	3.60117e-13	4.97564e-12	2.51372	up
ENSDARG00000014577	rhpn2	505.588	-2.01022	0.276541	-7.26918	3.61674e-13	4.99445e-12	-1.99775	down
ENSDARG00000003961	parp3	579.358	3.34676	0.460459	7.26833	3.63967e-13	5.02341e-12	3.28981	up
ENSDARG00000105483	ENSDARG00000105483|zgc:112234	1218.7	-3.68467	0.507072	-7.26655	3.68777e-13	5.08705e-12	-3.6089	down
ENSDARG00000093456	oip5-as1	312.539	1.91446	0.263511	7.26521	3.72448e-13	5.13493e-12	1.90367	up
ENSDARG00000058100	b3gnt3.4	53.3707	3.60662	0.496718	7.26091	3.84487e-13	5.29806e-12	3.53559	up
ENSDARG00000073961	si:ch211-160j14.2	209.865	-5.42567	0.747316	-7.26021	3.86503e-13	5.32299e-12	-5.19031	down
ENSDARG00000002720	utp15	627.911	-1.70355	0.234675	-7.25918	3.89438e-13	5.36052e-12	-1.69592	down
ENSDARG00000104936	si:ch211-225h24.2	381.841	-1.91894	0.264494	-7.25512	4.01298e-13	5.52081e-12	-1.90804	down
ENSDARG00000039130	cdkn3	95.0768	-2.50774	0.345695	-7.25419	4.04066e-13	5.55591e-12	-2.48354	down
ENSDARG00000013711	zgc:77486	235.7	3.46119	0.477187	7.25331	4.06722e-13	5.58944e-12	3.39802	up
ENSDARG00000115479	BX000700.23	293.508	-6.5725	0.90615	-7.25321	4.06997e-13	5.59021e-12	-6.15911	down
ENSDARG00000078654	tpx2	4396.71	-3.4026	0.46927	-7.25084	4.14189e-13	5.68595e-12	-3.34249	down
ENSDARG00000101334	ctsc	388.941	-2.67889	0.36969	-7.24631	4.28268e-13	5.87608e-12	-2.64933	down
ENSDARG00000044781	bace2	235.396	-2.42021	0.334116	-7.24363	4.36818e-13	5.99018e-12	-2.39836	down
ENSDARG00000069326	mus81	879.269	-2.7963	0.386058	-7.24319	4.38238e-13	6.00644e-12	-2.76268	down
ENSDARG00000067838	riox1	734.254	-1.6819	0.232248	-7.24183	4.42677e-13	6.06403e-12	-1.67453	down
ENSDARG00000054789	lysmd1	213.337	-2.08376	0.287757	-7.24139	4.44115e-13	6.08049e-12	-2.06978	down
ENSDARG00000115817	si:dkey-46g23.2	3935.23	-6.47387	0.894154	-7.24022	4.47973e-13	6.13002e-12	-6.07501	down
ENSDARG00000009754	zc3h11a	1774.26	-1.814	0.250558	-7.23983	4.49235e-13	6.14402e-12	-1.80474	down
ENSDARG00000093833	si:ch73-382f3.1	330.686	-3.2135	0.443966	-7.23817	4.54786e-13	6.21663e-12	-3.16265	down
ENSDARG00000090625	si:ch73-248e21.1	307.202	-2.57865	0.356271	-7.23789	4.55729e-13	6.22619e-12	-2.55221	down
ENSDARG00000039365	cuedc2	449.54	-2.64063	0.364852	-7.23755	4.56854e-13	6.23491e-12	-2.61225	down
ENSDARG00000055566	mastl	541.457	-2.45977	0.339859	-7.23762	4.56631e-13	6.23491e-12	-2.4368	down
ENSDARG00000076437	zgc:163143	205.087	-2.79166	0.385772	-7.23656	4.60215e-13	6.27744e-12	-2.75819	down
ENSDARG00000030241	vbp1	620.245	-1.85025	0.25569	-7.2363	4.6108e-13	6.28589e-12	-1.84042	down
ENSDARG00000097630	si:ch211-282b22.1	547.463	-2.5891	0.357819	-7.23579	4.62814e-13	6.30618e-12	-2.56233	down
ENSDARG00000035507	ddx31	852.504	-2.18565	0.302127	-7.2342	4.68297e-13	6.3775e-12	-2.16948	down
ENSDARG00000098441	nars2	264.911	-2.15258	0.297564	-7.234	4.68965e-13	6.38321e-12	-2.13712	down
ENSDARG00000101037	asf1ba	385.63	-3.19738	0.442009	-7.23375	4.69829e-13	6.39157e-12	-3.14721	down
ENSDARG00000079329	cop1	1177.88	-2.1424	0.296177	-7.23351	4.70661e-13	6.39949e-12	-2.12716	down
ENSDARG00000115956	CABZ01044281.1	74.2034	3.00201	0.415284	7.22882	4.87209e-13	6.62097e-12	2.96037	up
ENSDARG00000070358	smim12	300.643	-2.05415	0.284259	-7.22634	4.96179e-13	6.7393e-12	-2.04068	down
ENSDARG00000097931	BX323557.1	58.0527	-4.39318	0.608	-7.22562	4.98812e-13	6.77148e-12	-4.26581	down
ENSDARG00000101285	anapc15	284.433	-2.14889	0.297411	-7.22533	4.99876e-13	6.78233e-12	-2.13349	down
ENSDARG00000075954	serpinh1a	535.031	3.24368	0.448973	7.22468	5.02287e-13	6.81144e-12	3.19117	up
ENSDARG00000095879	wdr46	1004.34	-1.74726	0.241862	-7.22422	5.03992e-13	6.83095e-12	-1.73896	down
ENSDARG00000009023	ankrd28b	690.778	-2.1516	0.297931	-7.22181	5.12993e-13	6.94927e-12	-2.13612	down
ENSDARG00000060338	trmt12	130.019	-2.86879	0.39736	-7.21963	5.21298e-13	7.05804e-12	-2.83233	down
ENSDARG00000009544	cldnb	60.2142	3.4363	0.476026	7.21873	5.2476e-13	7.10116e-12	3.37382	up
ENSDARG00000061590	cachd1	637.506	-2.61363	0.36213	-7.21739	5.29966e-13	7.16782e-12	-2.58595	down
ENSDARG00000069074	cry3a	1762.72	-1.66288	0.230414	-7.21693	5.3173e-13	7.18789e-12	-1.6557	down
ENSDARG00000035607	ankle2	913.781	-2.10977	0.292385	-7.21573	5.36457e-13	7.24797e-12	-2.09515	down
ENSDARG00000075543	chd8	2247.29	-1.87153	0.259453	-7.21336	5.45859e-13	7.3711e-12	-1.8613	down
ENSDARG00000116384	BX000700.26	110.885	-5.87683	0.814766	-7.21291	5.47701e-13	7.39209e-12	-5.57947	down
ENSDARG00000017010	scamp2l	375.003	-3.34787	0.464162	-7.21272	5.48435e-13	7.3981e-12	-3.29005	down
ENSDARG00000014101	pyroxd2	107.991	3.04317	0.421972	7.21179	5.52222e-13	7.44526e-12	2.9996	up
ENSDARG00000036338	vps11	321.983	-2.26775	0.314489	-7.21091	5.55772e-13	7.48919e-12	-2.24959	down
ENSDARG00000075677	mrpl17	407.931	-2.14392	0.297348	-7.21013	5.58966e-13	7.52827e-12	-2.12855	down
ENSDARG00000015759	tspan7	324.892	-2.16736	0.30063	-7.20938	5.6206e-13	7.56596e-12	-2.15148	down
ENSDARG00000018476	pak2b	782.265	-1.58088	0.219306	-7.20857	5.65414e-13	7.60712e-12	-1.5747	down
ENSDARG00000103409	uhrf1	4532.26	-2.7671	0.383878	-7.20827	5.66663e-13	7.61993e-12	-2.73419	down
ENSDARG00000037932	lin7b	50.2051	3.74823	0.520003	7.20809	5.67442e-13	7.62639e-12	3.66762	up
ENSDARG00000089765	si:ch211-286b5.4	855.023	-6.08364	0.844192	-7.20647	5.74219e-13	7.71343e-12	-5.74847	down
ENSDARG00000070162	stox2a	168.878	3.19054	0.442747	7.20623	5.7524e-13	7.7231e-12	3.14031	up
ENSDARG00000062016	vps51	670.539	-2.1673	0.300787	-7.20542	5.78648e-13	7.76479e-12	-2.15141	down
ENSDARG00000009418	mef2cb	92.2381	3.47309	0.482241	7.20198	5.93444e-13	7.95669e-12	3.40851	up
ENSDARG00000078947	sdccag8	859.252	-2.73721	0.380066	-7.20195	5.9357e-13	7.95669e-12	-2.70531	down
ENSDARG00000088246	thoc1	732.231	-1.83634	0.254995	-7.20148	5.95624e-13	7.98005e-12	-1.82664	down
ENSDARG00000096730	BX569783.1	63.6956	-6.79944	0.94443	-7.19951	6.04275e-13	8.09172e-12	-6.37642	down
ENSDARG00000013928	plekhb2	460.732	-2.70072	0.375182	-7.19843	6.09084e-13	8.15187e-12	-2.67005	down
ENSDARG00000037871	wipi2	642.231	-1.79799	0.249824	-7.19703	6.15399e-13	8.23209e-12	-1.78887	down
ENSDARG00000026882	palm1a	74.7784	3.08389	0.428562	7.1959	6.20486e-13	8.2958e-12	3.0383	up
ENSDARG00000004189	cbx1a	1368.24	-1.54059	0.21414	-7.19432	6.27727e-13	8.38824e-12	-1.53484	down
ENSDARG00000095809	ENSDARG00000095809|dlg4b	52.6282	-4.02841	0.560016	-7.19337	6.32112e-13	8.44243e-12	-3.92846	down
ENSDARG00000061450	tesk2	420.436	-3.04475	0.423352	-7.19199	6.38525e-13	8.52365e-12	-3.00086	down
ENSDARG00000003701	cldng	3648.14	-6.66354	0.926659	-7.19094	6.4349e-13	8.58545e-12	-6.22415	down
ENSDARG00000023498	gmppab	171.225	2.55605	0.355472	7.19057	6.45209e-13	8.6039e-12	2.52996	up
ENSDARG00000017246	prx	49.2581	3.84165	0.534404	7.18865	6.54345e-13	8.7212e-12	3.75443	up
ENSDARG00000070151	nfyc	689.565	-1.78506	0.248481	-7.18388	6.77588e-13	9.02629e-12	-1.7761	down
ENSDARG00000098934	rrp7a	838.105	-1.60203	0.223068	-7.18179	6.88041e-13	9.16077e-12	-1.59555	down
ENSDARG00000071213	rgl3a	151.71	-2.46803	0.343739	-7.17994	6.97436e-13	9.28104e-12	-2.44447	down
ENSDARG00000036190	txnl4a	442.814	-1.97623	0.275282	-7.17893	7.02611e-13	9.34021e-12	-1.96408	down
ENSDARG00000100497	hic2	1140.74	-3.05824	0.426001	-7.17894	7.02538e-13	9.34021e-12	-3.01358	down
ENSDARG00000069671	maip1	287.127	-1.96202	0.273379	-7.17689	7.13132e-13	9.47515e-12	-1.95012	down
ENSDARG00000070094	sytl1	221.711	-2.31681	0.322873	-7.1756	7.19887e-13	9.55994e-12	-2.29727	down
ENSDARG00000040482	osbpl3b	66.2251	3.333	0.464551	7.17468	7.24758e-13	9.61966e-12	3.27543	up
ENSDARG00000043079	MMP23B	69.9846	4.20805	0.586832	7.17079	7.45636e-13	9.89164e-12	4.09352	up
ENSDARG00000071555	zgc:153675	685.947	-1.97882	0.276141	-7.16597	7.72368e-13	1.0241e-11	-1.96657	down
ENSDARG00000018985	castor2	729.14	-2.22161	0.310036	-7.16566	7.74144e-13	1.02592e-11	-2.20432	down
ENSDARG00000052435	spred2a	116.423	3.20475	0.447355	7.16377	7.84882e-13	1.03961e-11	3.1532	up
ENSDARG00000029133	tubgcp3	485.191	-2.03545	0.284158	-7.16308	7.88828e-13	1.04376e-11	-2.02212	down
ENSDARG00000077089	blm	1040.28	-2.78866	0.389309	-7.16311	7.88657e-13	1.04376e-11	-2.75458	down
ENSDARG00000116385	BX546453.2	70.1074	-4.19488	0.585651	-7.16276	7.90692e-13	1.04569e-11	-4.08088	down
ENSDARG00000034685	tmem198b	841.856	-2.70478	0.377663	-7.16189	7.95707e-13	1.05178e-11	-2.67365	down
ENSDARG00000079654	st3gal1	201.994	-3.52316	0.49194	-7.16176	7.96479e-13	1.05226e-11	-3.45498	down
ENSDARG00000103666	dapk2b	166.572	-4.41478	0.616593	-7.15996	8.06998e-13	1.0656e-11	-4.28181	down
ENSDARG00000016086	smurf1	776.169	-1.99589	0.278784	-7.15928	8.11029e-13	1.07037e-11	-1.9833	down
ENSDARG00000003017	ube2al	515.964	-2.33311	0.325902	-7.15893	8.1309e-13	1.07254e-11	-2.31306	down
ENSDARG00000052641	kpna3	748.37	2.27488	0.317784	7.15857	8.15234e-13	1.07482e-11	2.25627	up
ENSDARG00000015628	psmd10	253.84	-2.16582	0.302566	-7.15819	8.17514e-13	1.07727e-11	-2.14977	down
ENSDARG00000070393		280.352	-2.83943	0.396742	-7.15686	8.25436e-13	1.08715e-11	-2.8034	down
ENSDARG00000102477	stard4	84.6697	3.51523	0.491308	7.15483	8.37744e-13	1.10279e-11	3.4474	up
ENSDARG00000111612	mapkapk3	94.0151	2.41263	0.33726	7.15363	8.45118e-13	1.11193e-11	2.39043	up
ENSDARG00000061764	ahnak	4277.84	2.36003	0.329985	7.15194	8.55608e-13	1.12515e-11	2.33923	up
ENSDARG00000068738	cox5b2	344.552	4.62461	0.647309	7.14435	9.04222e-13	1.18847e-11	4.47167	up
ENSDARG00000036060	exosc6	450.744	-2.22409	0.311336	-7.1437	9.08505e-13	1.19349e-11	-2.20662	down
ENSDARG00000008706	paip2b	1271.73	-1.72541	0.241577	-7.14227	9.18021e-13	1.20537e-11	-1.71723	down
ENSDARG00000031770	kat7b	1580.91	-2.21146	0.30968	-7.14112	9.25706e-13	1.21484e-11	-2.19428	down
ENSDARG00000026845	rhoaa	381.577	2.08703	0.292376	7.13815	9.45942e-13	1.24076e-11	2.07256	up
ENSDARG00000094300	nupr1a	245.392	-3.02626	0.424019	-7.1371	9.53231e-13	1.24968e-11	-2.98252	down
ENSDARG00000019613	ip6k2b	196.69	2.15301	0.301726	7.13564	9.63357e-13	1.26231e-11	2.13711	up
ENSDARG00000019130	plk2b	119.403	2.58834	0.362747	7.13538	9.65233e-13	1.26348e-11	2.56084	up
ENSDARG00000063559	pigx	106.96	-2.92302	0.409648	-7.13544	9.6478e-13	1.26348e-11	-2.88358	down
ENSDARG00000087341	unc5c	256.026	-3.33087	0.466863	-7.13459	9.7079e-13	1.2701e-11	-3.27256	down
ENSDARG00000030449	crabp2b	59.6273	4.77948	0.670097	7.13251	9.85522e-13	1.28872e-11	4.61142	up
ENSDARG00000059900	ENSDARG00000059900|tbc1d9	743.759	-2.90467	0.407271	-7.13203	9.89026e-13	1.29264e-11	-2.86586	down
ENSDARG00000010752	acsl4b	506.862	-2.01547	0.282686	-7.12974	1.00559e-12	1.31362e-11	-2.00241	down
ENSDARG00000061936	fbxo10	230.148	-2.31765	0.325092	-7.12921	1.00947e-12	1.31802e-11	-2.29781	down
ENSDARG00000052025	pomgnt1	431.191	-2.06179	0.289263	-7.12773	1.02036e-12	1.33156e-11	-2.0478	down
ENSDARG00000104287	lto1	206.361	-2.33429	0.327498	-7.12765	1.02096e-12	1.33167e-11	-2.31402	down
ENSDARG00000030116	susd6	190.564	2.24103	0.314473	7.12629	1.03109e-12	1.34419e-11	2.22307	up
ENSDARG00000112681	CABZ01080371.2	139.443	3.87716	0.544099	7.12584	1.03444e-12	1.34788e-11	3.78576	up
ENSDARG00000018241	mfap1	1877.79	-1.67688	0.235446	-7.12213	1.06275e-12	1.38406e-11	-1.66932	down
ENSDARG00000067608	zswim7	125.803	-2.80072	0.393271	-7.1216	1.06683e-12	1.38866e-11	-2.76586	down
ENSDARG00000011583	cry1b	383.377	-2.7825	0.390764	-7.12067	1.07402e-12	1.39697e-11	-2.74825	down
ENSDARG00000028389	rab44	150.088	3.00364	0.421822	7.12064	1.0743e-12	1.39697e-11	2.96067	up
ENSDARG00000077053	ppfia3	339.496	-1.92516	0.27041	-7.11942	1.08381e-12	1.40862e-11	-1.91374	down
ENSDARG00000103725	znf341	69.1561	3.62765	0.50985	7.11514	1.11799e-12	1.45232e-11	3.55236	up
ENSDARG00000092881	BX649294.1	138.967	-2.77033	0.389361	-7.11507	1.11857e-12	1.45233e-11	-2.73644	down
ENSDARG00000016404	ptch1	89.2851	2.81313	0.395512	7.11263	1.1385e-12	1.47745e-11	2.77771	up
ENSDARG00000077870	taf9	195.881	-2.29104	0.322125	-7.11226	1.14159e-12	1.48072e-11	-2.27181	down
ENSDARG00000006288	prdm5	100.653	3.2441	0.456174	7.11154	1.14759e-12	1.48775e-11	3.18996	up
ENSDARG00000011581	si:dkey-23k10.5	67.8769	3.15013	0.443002	7.11086	1.15318e-12	1.49349e-11	3.10047	up
ENSDARG00000061370	tsen34	490.683	-1.95394	0.274782	-7.11089	1.153e-12	1.49349e-11	-1.94197	down
ENSDARG00000037245	trmo	208.227	-2.10289	0.29575	-7.11035	1.1575e-12	1.49832e-11	-2.08799	down
ENSDARG00000062987	tyw1	940.633	-1.69151	0.237898	-7.11022	1.15855e-12	1.49892e-11	-1.68373	down
ENSDARG00000017780	rorcb	137.379	4.32481	0.60831	7.10955	1.16418e-12	1.50544e-11	4.19809	up
ENSDARG00000028523	inip	72.7873	-2.80443	0.39462	-7.10666	1.18883e-12	1.53655e-11	-2.76927	down
ENSDARG00000025220	sppl3	288.308	-2.03359	0.286286	-7.10333	1.21782e-12	1.57322e-11	-2.02007	down
ENSDARG00000001910	rorab	175.781	2.50026	0.352028	7.10245	1.22564e-12	1.58252e-11	2.47522	up
ENSDARG00000002952	smo	91.9304	2.5935	0.365212	7.10134	1.23554e-12	1.59451e-11	2.56555	up
ENSDARG00000042508	ubr3	1314.56	-2.46618	0.347306	-7.10089	1.23958e-12	1.59891e-11	-2.44213	down
ENSDARG00000034227	si:dkey-243i1.1	375.664	-2.3331	0.32866	-7.09885	1.25802e-12	1.62188e-11	-2.31272	down
ENSDARG00000093890	CR677513.3	51.5513	-4.6949	0.661635	-7.09591	1.28507e-12	1.65593e-11	-4.53428	down
ENSDARG00000043102	lxn	146.772	2.83694	0.39981	7.09572	1.2868e-12	1.65732e-11	2.80043	up
ENSDARG00000059729	sec14l8	57.8903	3.63727	0.512633	7.09527	1.29099e-12	1.66188e-11	3.56114	up
ENSDARG00000101794	atp6v0e1	293.549	-2.37076	0.334137	-7.09518	1.29179e-12	1.66208e-11	-2.34932	down
ENSDARG00000117818	CR926130.2	62.5602	5.05266	0.712203	7.0944	1.2991e-12	1.67064e-11	4.85263	up
ENSDARG00000117639	FP102809.1	40.0966	-4.4906	0.633041	-7.09369	1.3058e-12	1.67842e-11	-4.35072	down
ENSDARG00000073721	smarcad1b	439.115	-2.14702	0.302676	-7.09345	1.30811e-12	1.68054e-11	-2.13108	down
ENSDARG00000100941	ENSDARG00000100941|clca1	54.3083	4.46556	0.629541	7.09336	1.3089e-12	1.68072e-11	4.32668	up
ENSDARG00000036074	cebpa	1100.08	4.62081	0.651515	7.0924	1.31801e-12	1.69157e-11	4.46592	up
ENSDARG00000026736	il11ra	107.683	2.6995	0.380633	7.09214	1.32056e-12	1.69393e-11	2.66797	up
[truncated: 30,522 more rows]

## Sheet: B
B Histone mRNAs identified in gonads with high ziwi:GFP expression from eif4e1b mutant and/or wild-type juvenile fish. UP: enriched in eif4e1b mutant gonads, DOWN: enriched in wild-type gonads; -: similar abundance.
sign	gene_id	gene_name	padj	log2FoldChange
up	ENSDARG00000028213	ttn.2	2.37912e-16	3.35807
up	ENSDARG00000077504	si:ch211-103n10.5	6.94721e-07	3.98327
up	ENSDARG00000063255	btbd11a	1.10505e-05	2.34273
up	ENSDARG00000068996	hist2h2l	2.69014e-05	3.21637
up	ENSDARG00000035519	histh1l	4.06452e-05	3.22944
up	ENSDARG00000038559	h1-0	0.000104071	3.8248
up	ENSDARG00000068995	h2ax1	0.00031194	2.8467
up	ENSDARG00000062000	abtb2b	0.000353614	2.72866
up	ENSDARG00000054058	h1-10	0.000493489	2.49496
up	ENSDARG00000075538	zgc:163061	0.000584407	2.36203
up	ENSDARG00000087897	macroh2a2	0.00107579	2.70806
up	ENSDARG00000033009	h3f3c	0.00539121	1.03163
up	ENSDARG00000058479	zgc:110425	0.0065858	1.74197
up	ENSDARG00000099329	macroh2a1	0.0110229	1.05065
up	ENSDARG00000076766	ENSDARG00000076766|zgc:163061	0.0154957	1.66004
up	ENSDARG00000059751	abtb2a	0.0197794	1.36222
up	ENSDARG00000098141	supt3h	0.0239203	1.14937
up	ENSDARG00000055429	kat6b	0.0253469	0.986047
up	ENSDARG00000063040	btbd11b	0.0417985	1.07463
down	ENSDARG00000088276		2.2441e-34	-4.86646
down	ENSDARG00000041203	drap1	4.64713e-23	-2.33211
down	ENSDARG00000098338	si:ch73-340n8.4	6.90443e-23	-2.80996
down	ENSDARG00000102806	ENSDARG00000102806|zgc:112234	1.17564e-22	-3.44724
down	ENSDARG00000099514	zgc:112234	3.99664e-21	-3.949
down	ENSDARG00000111753	ENSDARG00000111753|hist1h4l	4.31691e-20	-3.90979
down	ENSDARG00000112561	si:dkey-108k21.11	3.82597e-17	-3.84293
down	ENSDARG00000075805	si:dkey-219c3.2	4.40823e-17	-2.8541
down	ENSDARG00000099920	zgc:163040	8.60632e-16	-3.96833
down	ENSDARG00000114405	zgc:194989	2.89791e-15	-3.6226
down	ENSDARG00000079684	taf6l	6.66838e-15	-2.23439
down	ENSDARG00000111964	ENSDARG00000111964|zgc:171759	2.06583e-14	-4.10121
down	ENSDARG00000114195	ENSDARG00000114195|zgc:171759	2.0985e-14	-3.95214
down	ENSDARG00000115938	ENSDARG00000115938|zgc:171759	2.2257e-14	-3.67622
down	ENSDARG00000105484	FP325123.2	2.41899e-14	-3.83502
down	ENSDARG00000114534	ENSDARG00000114534|hist1h4l	5.81345e-14	-2.91718
down	ENSDARG00000093022	selenoh	6.00327e-14	-3.02058
down	ENSDARG00000110812	ENSDARG00000110812|hist1h4l	4.32554e-13	-4.20576
down	ENSDARG00000100906	ENSDARG00000100906|hist1h2a11	5.32964e-13	-3.76807
down	ENSDARG00000105444	ENSDARG00000105444|hist1h2a11	2.34285e-12	-4.02329
down	ENSDARG00000100259	zgc:171759	2.36171e-12	-3.85512
down	ENSDARG00000091728	zgc:114046	4.42781e-12	-3.30641
down	ENSDARG00000105483	ENSDARG00000105483|zgc:112234	5.08705e-12	-3.68467
down	ENSDARG00000070151	nfyc	9.02629e-12	-1.78506
down	ENSDARG00000077870	taf9	1.48072e-11	-2.29104
down	ENSDARG00000068820	h2az2a	2.00562e-11	-2.44839
down	ENSDARG00000105393	ENSDARG00000105393|zgc:112234	4.16695e-11	-3.59052
down	ENSDARG00000105384	si:dkey-23a13.22	4.42274e-11	-3.32551
down	ENSDARG00000113481	ENSDARG00000113481|si:ch211-113a14.19	1.23773e-10	-3.90689
down	ENSDARG00000091271	cenpt	2.22951e-10	-2.62096
down	ENSDARG00000105366	hist1h2a10	3.16764e-10	-3.68263
down	ENSDARG00000109370	hist1h2ba	3.81151e-10	-3.60556
down	ENSDARG00000111619	ENSDARG00000111619|hist1h4l	5.44926e-10	-3.26708
down	ENSDARG00000105397	ENSDARG00000105397|si:ch211-113a14.22	7.15071e-10	-3.91131
down	ENSDARG00000105507	ENSDARG00000105507|zgc:112234	8.78584e-10	-3.43556
down	ENSDARG00000113399	FP236630.1	2.04806e-09	-3.3577
down	ENSDARG00000020504	h3f3b.1	4.94873e-09	-2.16834
down	ENSDARG00000112954	ENSDARG00000112954|hist1h4l	5.55052e-09	-2.97754
down	ENSDARG00000045248	h3f3d	5.83885e-09	-2.39774
down	ENSDARG00000105482	ENSDARG00000105482|hist1h4l	6.17161e-09	-3.5432
down	ENSDARG00000110035	ENSDARG00000110035|hist1h4l	8.68765e-09	-3.21999
down	ENSDARG00000098970	CU459186.1	8.69121e-09	-3.65026
down	ENSDARG00000112840	ENSDARG00000112840|hist1h2a10	8.82201e-09	-2.9841
down	ENSDARG00000101249	zgc:165555	9.56887e-09	-3.12128
down	ENSDARG00000075732	taf4b	9.64935e-09	-2.13202
down	ENSDARG00000105355	zgc:154164	1.18916e-08	-3.15901
down	ENSDARG00000105314	CU459186.5	1.67037e-08	-3.39654
down	ENSDARG00000105359	FP325123.1	1.68095e-08	-2.99229
down	ENSDARG00000114370	FQ312024.1	1.72962e-08	-3.33701
down	ENSDARG00000105400	CU457819.3	1.9886e-08	-3.64163
down	ENSDARG00000105409	ENSDARG00000105409|hist1h4l	2.29732e-08	-3.43514
down	ENSDARG00000103015	hist1h2a2	2.74558e-08	-3.20412
down	ENSDARG00000098595	ENSDARG00000098595|hist1h2a11	2.77322e-08	-3.80065
down	ENSDARG00000105414	ENSDARG00000105414|zgc:112234	3.54392e-08	-3.34576
down	ENSDARG00000101720	CU459186.3	3.66361e-08	-3.37629
down	ENSDARG00000115281	ENSDARG00000115281|hist1h4l	3.89593e-08	-3.13523
down	ENSDARG00000104588	ENSDARG00000104588|zgc:112234	4.20765e-08	-2.90108
down	ENSDARG00000026806	taf8	4.42371e-08	-1.69086
down	ENSDARG00000116654	si:dkey-261m9.6	5.14218e-08	-3.29555
down	ENSDARG00000089039	zgc:173585	9.55434e-08	-3.24201
down	ENSDARG00000086552	hist1h2a11	1.58492e-07	-3.1194
down	ENSDARG00000114133	hist1h2a5	2.47806e-07	-2.83413
down	ENSDARG00000112593	ENSDARG00000112593|hist1h2a3	3.82687e-07	-2.73075
down	ENSDARG00000105374	CU457819.2	4.78615e-07	-2.81641
down	ENSDARG00000029406	h2ax	4.98961e-07	-2.84318
down	ENSDARG00000105478	si:ch1073-153i20.5	5.59942e-07	-3.09035
down	ENSDARG00000114334		6.72483e-07	-2.97681
down	ENSDARG00000088686	ENSDARG00000088686|hist1h2a11	6.84513e-07	-2.81831
down	ENSDARG00000112967	CR762436.2	7.32584e-07	-3.05841
down	ENSDARG00000103819	CU459186.4	1.30214e-06	-3.48523
down	ENSDARG00000086591	si:ch211-113a14.11	1.42031e-06	-3.01584
down	ENSDARG00000078941	ENSDARG00000078941|ano9a	1.77154e-06	-2.94055
down	ENSDARG00000112175	ENSDARG00000112175|zgc:173552	2.01735e-06	-2.62267
down	ENSDARG00000109926	si:ch211-113a14.19	2.28887e-06	-3.11901
down	ENSDARG00000105352	ENSDARG00000105352|hist1h4l	3.03423e-06	-2.90088
down	ENSDARG00000115875	ENSDARG00000115875|si:ch211-113a14.19	3.78107e-06	-3.11475
down	ENSDARG00000111494	ENSDARG00000111494|hist1h4l	4.00401e-06	-2.58631
down	ENSDARG00000070280	hist1h2a3	4.8333e-06	-2.48684
down	ENSDARG00000105508	si:dkey-23a13.21	5.46506e-06	-2.9909
down	ENSDARG00000094154	hist2h3c	5.99401e-06	-2.8929
down	ENSDARG00000112647	si:dkey-108k21.24	9.20506e-06	-2.72749
down	ENSDARG00000105459	CU457819.5	9.52312e-06	-2.82137
down	ENSDARG00000111165	ENSDARG00000111165|hist1h4l	1.30145e-05	-2.55894
down	ENSDARG00000099123	CU459186.2	1.42271e-05	-2.65691
down	ENSDARG00000070297	CR354435.1	1.58726e-05	-3.2558
down	ENSDARG00000112528	ENSDARG00000112528|hist1h4l	1.66516e-05	-2.67292
down	ENSDARG00000068941	zgc:113983	1.81798e-05	-2.58842
down	ENSDARG00000113205	ENSDARG00000113205|zgc:163040	1.89204e-05	-2.7548
down	ENSDARG00000114500	CU302436.1	2.12577e-05	-2.32907
down	ENSDARG00000111934	ENSDARG00000111934|zgc:112234	2.22203e-05	-2.32432
down	ENSDARG00000070834	taf13	2.85851e-05	-1.5717
down	ENSDARG00000105345	zgc:173552	3.02996e-05	-2.58509
down	ENSDARG00000105340	ENSDARG00000105340|zgc:112234	3.25632e-05	-2.37924
down	ENSDARG00000100024	hist1h2a6	3.63675e-05	-2.63468
down	ENSDARG00000105353	ENSDARG00000105353|hist1h4l	3.76681e-05	-2.51297
down	ENSDARG00000105382	ENSDARG00000105382|hist1h4l	3.85024e-05	-2.76718
down	ENSDARG00000051736	hist1h2a4	4.64817e-05	-1.60044
down	ENSDARG00000105468	ENSDARG00000105468|zgc:112234	4.76191e-05	-2.3585
down	ENSDARG00000114125	si:dkey-261m9.19	8.30158e-05	-2.71757
down	ENSDARG00000104501	FP236812.1	8.4818e-05	-2.26347
down	ENSDARG00000112491	ENSDARG00000112491|hist1h4l	9.84481e-05	-2.85799
down	ENSDARG00000105098	dr1	0.000153707	-1.22709
down	ENSDARG00000111501	ENSDARG00000111501|hist1h4l	0.000156859	-2.1178
down	ENSDARG00000113800	si:dkey-108k21.19	0.000269246	-2.62621
down	ENSDARG00000111396	ENSDARG00000111396|zgc:173552	0.000330334	-2.33711
down	ENSDARG00000112375	CR762436.1	0.00038299	-2.41133
down	ENSDARG00000114180	FP236812.2	0.000405596	-2.31237
down	ENSDARG00000105318	hist1h4l	0.000409449	-2.40788
down	ENSDARG00000111247	ENSDARG00000111247|hist1h4l	0.000478497	-2.78536
down	ENSDARG00000018907	kat6a	0.0005387	-1.11371
down	ENSDARG00000109755	ENSDARG00000109755|hist1h2a3	0.000729356	-2.57435
down	ENSDARG00000068192	taf4a	0.000856027	-1.09485
down	ENSDARG00000114895	ENSDARG00000114895|si:ch211-113a14.22	0.000953318	-2.35995
down	ENSDARG00000089291	cenpx	0.00118309	-1.69287
down	ENSDARG00000113707	ENSDARG00000113707|si:ch211-113a14.19	0.00126691	-2.14424
down	ENSDARG00000109737	ENSDARG00000109737|zgc:171759	0.00129412	-1.94291
down	ENSDARG00000045513	taf3	0.00136486	-0.992868
down	ENSDARG00000114169	CR354435.2	0.00152464	-2.13877
down	ENSDARG00000039185	nfyba	0.00176084	-1.09742
down	ENSDARG00000112131	ENSDARG00000112131|zgc:173552	0.00256433	-2.64295
down	ENSDARG00000070289	si:ch211-113a14.22	0.00340638	-1.95262
down	ENSDARG00000115054	ENSDARG00000115054|hist1h4l	0.00380406	-2.13763
down	ENSDARG00000110809	ENSDARG00000110809|hist1h2a3	0.00394289	-1.9926
down	ENSDARG00000042337	chrac1	0.00412696	-1.23207
down	ENSDARG00000111536	ENSDARG00000111536|si:ch211-113a14.19	0.00441734	-1.89636
down	ENSDARG00000008551	pole3	0.00460199	-0.848257
down	ENSDARG00000051737		0.00614201	-1.75087
down	ENSDARG00000100279	CU457819.1	0.00620945	-1.9049
down	ENSDARG00000110909	ENSDARG00000110909|zgc:173552	0.00672896	-2.08712
down	ENSDARG00000037855	taf11	0.00800452	-1.03696
down	ENSDARG00000105376	ENSDARG00000105376|hist1h4l	0.0088749	-1.57242
down	ENSDARG00000115799	ENSDARG00000115799|hist1h4l	0.00934757	-1.76392
down	ENSDARG00000109458	hist1h2a1	0.0115002	-2.05408
down	ENSDARG00000075482	zgc:173587	0.0157287	-1.87954
down	ENSDARG00000101112	FO704777.1	0.0171434	-1.71348
down	ENSDARG00000105418	CU457819.4	0.0182602	-1.80853
down	ENSDARG00000070485	cenps	0.0202619	-1.09176
down	ENSDARG00000115644	ENSDARG00000115644|zgc:173552	0.0210689	-1.58624
down	ENSDARG00000110152	ENSDARG00000110152|hist1h4l	0.0241876	-1.77385
down	ENSDARG00000092136	cenpw	0.0365435	-1.04168
down	ENSDARG00000111648	ENSDARG00000111648|hist1h2a3	0.0439985	-1.73618
-	ENSDARG00000105350	si:ch1073-153i20.4	0.0529728	1.13617
-	ENSDARG00000060506	sos2	0.0558332	-0.606065
-	ENSDARG00000061547	zgc:153409	0.0612979	0.79617
-	ENSDARG00000075884	shprh	0.0807746	-0.573931
-	ENSDARG00000075508	si:dkey-108k21.10	0.0941681	1.13313
-	ENSDARG00000110841	si:dkey-108k21.14	0.0951536	1.36153
-	ENSDARG00000013461	supt7l	0.0956918	-0.707352
-	ENSDARG00000116781	ENSDARG00000116781|hist1h4l	0.124004	-1.14894
-	ENSDARG00000104030	taf12	0.18264	-0.3351
-	ENSDARG00000068436	si:ch1073-429i10.3	0.191834	0.501503
-	ENSDARG00000051718	si:ch211-113a14.24	0.204278	0.968907
-	ENSDARG00000051735	si:ch211-113a14.18	0.207038	0.758992
-	ENSDARG00000105471	si:ch73-368j24.1	0.212667	0.874908
-	ENSDARG00000013016	pole4	0.24533	-0.476945
-	ENSDARG00000116491	h2az2b	0.266669	-0.607099
-	ENSDARG00000068434	ENSDARG00000068434|h3f3b.1	0.285244	-0.361404
-	ENSDARG00000105502	si:ch73-368j24.12	0.291626	0.715462
-	ENSDARG00000091905	si:dkey-108k21.21	0.295146	0.640758
-	ENSDARG00000105431	si:dkey-23a13.9	0.35874	0.660017
-	ENSDARG00000102998	taf6	0.359667	0.350255
-	ENSDARG00000032637	si:dkey-261m9.12	0.391638	0.576124
-	ENSDARG00000105430	si:ch73-368j24.11	0.423674	0.519275
-	ENSDARG00000077456	si:ch211-113a14.12	0.430071	0.524144
-	ENSDARG00000115766	si:ch73-36p18.1	0.434144	0.529198
-	ENSDARG00000105328	si:dkey-23a13.17	0.467948	0.501401
-	ENSDARG00000100503	sos1	0.539959	-0.235937
-	ENSDARG00000096992	zgc:153405	0.667766	-0.270223
-	ENSDARG00000044669	hp1bp3	0.837401	-0.0918323
-	ENSDARG00000074012	si:ch1073-159d7.7	0.890396	0.0965955
-	ENSDARG00000045611	nfybb	0.976815	-0.0121774
-	ENSDARG00000098739	h2af1al		-6.71642
-	ENSDARG00000100910	si:ch211-195p4.4
-	ENSDARG00000102892	h1m		-6.71813
-	ENSDARG00000105342	si:dkey-23a13.12		2.82712
-	ENSDARG00000113763	FP340257.1		-0.519472
-	ENSDARG00000115201	BX323062.1		3.57616
