# Supplementary material for: eIF4E1b is a non-canonical eIF4E protecting maternal dormant mRNAs
Source: EMBO Rep. 2023 Dec 14;25(1):23. doi: 10.1038/s44319-023-00006-4 (PMC10883267; doi:10.1038/s44319-023-00006-4)
Supplement: Supplementary file 10 — Source Data Fig. 1 [file 44319_2023_6_MOESM10_ESM.zip]

Archive with 8 entries (6 files):
- Figure 1/
- Figure 1/.DS_Store
- __MACOSX/Figure 1/._.DS_Store
- Figure 1/1G/
- Figure 1/1G/Left_WT.jpg
- __MACOSX/Figure 1/1G/._Left_WT.jpg
- Figure 1/1G/Right_eif4e1b-hom.jpg
- __MACOSX/Figure 1/1G/._Right_eif4e1b-hom.jpg
