# Supplementary material for: eIF4E1b is a non-canonical eIF4E protecting maternal dormant mRNAs
Source: EMBO Rep. 2023 Dec 14;25(1):23. doi: 10.1038/s44319-023-00006-4 (PMC10883267; doi:10.1038/s44319-023-00006-4)
Supplement: Supplementary file 11 — Source Data Fig. 2 [file 44319_2023_6_MOESM11_ESM.zip]

Archive with 60 entries (49 files):
- Figure 2/
- Figure 2/.DS_Store
- __MACOSX/Figure 2/._.DS_Store
- Figure 2/2F/
- Figure 2/2B_2D.xlsx
- __MACOSX/Figure 2/._2B_2D.xlsx
- Figure 2/2D/
- Figure 2/2E/
- Figure 2/2B/
- Figure 2/2F/2F_5.tif
- Figure 2/2F/2F_4.tif
- __MACOSX/Figure 2/2F/._2F_4.tif
- Figure 2/2F/2F_6.tif
- Figure 2/2F/2F_3.tif
- Figure 2/2F/2F_2.tif
- __MACOSX/Figure 2/2F/._2F_2.tif
- Figure 2/2F/2F_1.tif
- Figure 2/2D/fig2D_example-gel.pdf
- __MACOSX/Figure 2/2D/._fig2D_example-gel.pdf
- Figure 2/2D/.DS_Store
- __MACOSX/Figure 2/2D/._.DS_Store
- Figure 2/2D/Dr eIF4Ea/
- Figure 2/2D/Dr eIF4E1c/
- Figure 2/2D/Mm eIF4E1B/
- Figure 2/2D/Mm eIF4E/
- Figure 2/2D/Dr eIF4E2/
- Figure 2/2D/README.rtf
- __MACOSX/Figure 2/2D/._README.rtf
- Figure 2/2D/Dr eIF4E3/
- Figure 2/2E/2E_4.tif
- __MACOSX/Figure 2/2E/._2E_4.tif
- Figure 2/2E/2E_5.tif
- Figure 2/2E/2E_6.tif
- Figure 2/2E/2E_2.tif
- Figure 2/2E/2E_3.tif
- Figure 2/2E/2E_1.tif
- __MACOSX/Figure 2/2E/._2E_1.tif
- Figure 2/2B/fig2B.pdf
- __MACOSX/Figure 2/2B/._fig2B.pdf
- Figure 2/2D/Dr eIF4Ea/admin1 2022-08-02 10h55m06s(Coomassie Blue).raw16.tif
- Figure 2/2D/Dr eIF4Ea/admin1 2021-08-02 15h42m03s(Coomassie Blue).raw16.tif
- Figure 2/2D/Dr eIF4Ea/admin1 2022-07-27 10h05m26s(Coomassie Blue).raw16.tif
- Figure 2/2D/Dr eIF4E1c/admin1 2022-07-27 10h07m48s(Coomassie Blue).raw16.tif
- Figure 2/2D/Dr eIF4E1c/admin1 2022-06-27 12h36m24s(Coomassie Blue).raw16.tif
- Figure 2/2D/Dr eIF4E1c/admin1 2021-12-09 12h54m01s(Coomassie Blue).raw16.tif
- Figure 2/2D/Mm eIF4E1B/admin1 2021-09-17 08h58m42s(Coomassie Blue).raw16.tif
- __MACOSX/Figure 2/2D/Mm eIF4E1B/._admin1 2021-09-17 08h58m42s(Coomassie Blue).raw16.tif
- Figure 2/2D/Mm eIF4E1B/admin1 2022-02-10 10h14m59s(Coomassie Blue).raw16.tif
- Figure 2/2D/Mm eIF4E1B/admin1 2022-06-13 08h32m45s(Coomassie Blue).raw16.tif
- __MACOSX/Figure 2/2D/Mm eIF4E1B/._admin1 2022-06-13 08h32m45s(Coomassie Blue).raw16.tif
- Figure 2/2D/Mm eIF4E/admin1 2022-05-16 08h29m45s(Coomassie Blue).raw16.tif
- Figure 2/2D/Mm eIF4E/admin1 2022-05-08 13h48m08s(Coomassie Blue).raw16.tif
- Figure 2/2D/Mm eIF4E/admin1 2022-04-28 14h25m07s(Coomassie Blue).raw16.tif
- Figure 2/2D/Dr eIF4E2/admin1 2022-08-02 10h56m45s(Coomassie Blue).raw16.tif
- Figure 2/2D/Dr eIF4E2/admin1 2021-12-09 12h55m33s(Coomassie Blue).raw16.tif
- Figure 2/2D/Dr eIF4E2/admin1 2022-07-05 10h32m35s(Coomassie Blue).raw16.tif
- Figure 2/2D/Dr eIF4E3/admin1 2022-07-04 10h29m03s(Coomassie Blue).raw16.tif
- Figure 2/2D/Dr eIF4E3/admin1 2022-07-05 10h31m03s(Coomassie Blue).raw16.tif
- Figure 2/2D/Dr eIF4E3/admin1 2021-08-30 09h51m47s(Coomassie Blue).raw16.tif
- __MACOSX/Figure 2/2D/Dr eIF4E3/._admin1 2021-08-30 09h51m47s(Coomassie Blue).raw16.tif
