# Supplementary material for: eIF4E1b is a non-canonical eIF4E protecting maternal dormant mRNAs
Source: EMBO Rep. 2023 Dec 14;25(1):23. doi: 10.1038/s44319-023-00006-4 (PMC10883267; doi:10.1038/s44319-023-00006-4)
Supplement: Supplementary file 11 — Source Data Fig. 2 [file 44319_2023_6_MOESM11_ESM.zip › Figure 2/2B_2D.xlsx]

## Sheet: 2B
eIF4E1B	W22A	W68A	W22A W68A	eIF4EBP1
1.08527	0.176433	0.218509	0.0444862	0.00687554
0.922384	0.11045	0.120396	0.0100057	0.000715086
0.877017	0.106791	0.183712	0.0174067	0.00143161

## Sheet: 2D
	eIF4G			eIF4EBP1			eIF4ENIF1
Mm eIF4E	1.16068	0.874389	0.964933	1.21721	1.01586	0.766938	1.60931	0.809017	0.581673
Dr eIF4EA	0.902847	1.3308	0.969113	0.923041	1.6087	1.29643	1.55139	2.25844	1.61676
Mm eIF4E1B	0.343912	0.349506	0.125371	0.941582	0.846697	0.723458	2.64286	2.79834	2.43503
Dr eIF4E1C	0.863603	0.819061	0.743936	1.03945	1.14986	1.11097	1.12186	1.25389	1.14973
Dr eIF4E2	0.238663	0.14681	0.0306081	0.348317	0.581042	0.366279	0.911916	0.798106	0.486088
Dr eIF4E3	0.923761	0.959532	0.933609	0.258733	0.270696	0.538997	0.0530188	0.00507243	0.195537
