# Supplementary material for: eIF4E1b is a non-canonical eIF4E protecting maternal dormant mRNAs
Source: EMBO Rep. 2023 Dec 14;25(1):23. doi: 10.1038/s44319-023-00006-4 (PMC10883267; doi:10.1038/s44319-023-00006-4)
Supplement: Supplementary file 12 — Source Data Fig. 3 [file 44319_2023_6_MOESM12_ESM.zip]

Archive with 59 entries (47 files):
- Figure 3/
- Figure 3/3D/
- Figure 3/.DS_Store
- __MACOSX/Figure 3/._.DS_Store
- Figure 3/3D_3H.xlsx
- __MACOSX/Figure 3/._3D_3H.xlsx
- Figure 3/3G/
- Figure 3/3D/.DS_Store
- __MACOSX/Figure 3/3D/._.DS_Store
- Figure 3/3D/Dorsal/
- Figure 3/3D/fig3D_example-gel.pdf
- __MACOSX/Figure 3/3D/._fig3D_example-gel.pdf
- Figure 3/3D/eIF4E-eIF4E1B/
- Figure 3/3D/Mm eIF4E1B/
- Figure 3/3D/eIF4E1B-eIF4E/
- Figure 3/3D/Mm eIF4E/
- Figure 3/3D/Lateral/
- Figure 3/3D/K108E/
- Figure 3/3D/README.rtf
- __MACOSX/Figure 3/3D/._README.rtf
- Figure 3/3D/KSHN/
- Figure 3/3D/K112N/
- Figure 3/3G/3G-right.tif
- __MACOSX/Figure 3/3G/._3G-right.tif
- Figure 3/3G/3G-left.tif
- __MACOSX/Figure 3/3G/._3G-left.tif
- Figure 3/3D/Dorsal/admin1 2021-12-08 12h32m39s(Coomassie Blue).raw16.tif
- Figure 3/3D/Dorsal/admin1 2022-08-17 10h40m32s(Coomassie Blue).raw16.tif
- Figure 3/3D/Dorsal/admin1 2022-08-18 11h46m18s(Coomassie Blue).raw16.tif
- Figure 3/3D/eIF4E-eIF4E1B/admin1 2022-05-23 10h54m44s(Coomassie Blue).raw16.tif
- Figure 3/3D/eIF4E-eIF4E1B/admin1 2022-05-10 11h11m15s(Coomassie Blue).raw16.tif
- Figure 3/3D/eIF4E-eIF4E1B/admin1 2022-04-28 14h25m07s(Coomassie Blue).raw16.tif
- Figure 3/3D/Mm eIF4E1B/admin1 2021-09-17 08h58m42s(Coomassie Blue).raw16.tif
- __MACOSX/Figure 3/3D/Mm eIF4E1B/._admin1 2021-09-17 08h58m42s(Coomassie Blue).raw16.tif
- Figure 3/3D/Mm eIF4E1B/admin1 2022-02-10 10h14m59s(Coomassie Blue).raw16.tif
- Figure 3/3D/Mm eIF4E1B/admin1 2022-06-13 08h32m45s(Coomassie Blue).raw16.tif
- __MACOSX/Figure 3/3D/Mm eIF4E1B/._admin1 2022-06-13 08h32m45s(Coomassie Blue).raw16.tif
- Figure 3/3D/eIF4E1B-eIF4E/admin1 2022-05-23 10h56m39s(Coomassie Blue).raw16.tif
- Figure 3/3D/eIF4E1B-eIF4E/admin1 2022-05-10 11h13m12s(Coomassie Blue).raw16.tif
- Figure 3/3D/eIF4E1B-eIF4E/admin1 2022-04-28 14h26m55s(Coomassie Blue).raw16.tif
- Figure 3/3D/Mm eIF4E/admin1 2022-05-16 08h29m45s(Coomassie Blue).raw16.tif
- Figure 3/3D/Mm eIF4E/admin1 2022-05-08 13h48m08s(Coomassie Blue).raw16.tif
- Figure 3/3D/Mm eIF4E/admin1 2022-04-28 14h25m07s(Coomassie Blue).raw16.tif
- Figure 3/3D/Lateral/admin1 2022-06-27 12h33m40s(Coomassie Blue).raw16.tif
- __MACOSX/Figure 3/3D/Lateral/._admin1 2022-06-27 12h33m40s(Coomassie Blue).raw16.tif
- Figure 3/3D/Lateral/admin1 2022-06-21 10h32m20s(Coomassie Blue).raw16.tif
- __MACOSX/Figure 3/3D/Lateral/._admin1 2022-06-21 10h32m20s(Coomassie Blue).raw16.tif
- Figure 3/3D/Lateral/admin1 2022-03-04 09h07m43s(Coomassie Blue).raw16.tif
- __MACOSX/Figure 3/3D/Lateral/._admin1 2022-03-04 09h07m43s(Coomassie Blue).raw16.tif
- Figure 3/3D/K108E/admin1 2022-08-18 11h48m29s(Coomassie Blue).raw16.tif
- Figure 3/3D/K108E/admin1 2022-04-01 17h10m00s(Coomassie Blue).raw16.tif
- Figure 3/3D/K108E/admin1 2022-08-17 10h42m36s(Coomassie Blue).raw16.tif
- Figure 3/3D/KSHN/admin1 2022-05-20 10h43m42s(Coomassie Blue).raw16.tif
- Figure 3/3D/KSHN/admin1 2022-04-04 09h32m23s(Coomassie Blue).raw16.tif
- Figure 3/3D/KSHN/admin1 2022-02-23 11h44m46s(Coomassie Blue).raw16.tif
- Figure 3/3D/K112N/admin1 2022-01-24 09h03m36s(Coomassie Blue).raw16.tif
- __MACOSX/Figure 3/3D/K112N/._admin1 2022-01-24 09h03m36s(Coomassie Blue).raw16.tif
- Figure 3/3D/K112N/admin1 2022-05-16 08h31m46s(Coomassie Blue).raw16.tif
- Figure 3/3D/K112N/test 2022-06-07 09h03m00s(Coomassie Blue).raw16.tif
