# Supplementary material for: eIF4E1b is a non-canonical eIF4E protecting maternal dormant mRNAs
Source: EMBO Rep. 2023 Dec 14;25(1):23. doi: 10.1038/s44319-023-00006-4 (PMC10883267; doi:10.1038/s44319-023-00006-4)
Supplement: Supplementary file 12 — Source Data Fig. 3 [file 44319_2023_6_MOESM12_ESM.zip › Figure 3/3D_3H.xlsx]

## Sheet: 3D
	eIF4G			eIF4EBP1			eIF4ENIF1
eIF4E	1.16068	0.874389	0.964933	1.21721	1.01586	0.766938	1.60931	0.809017	0.581673
eIF4E1B	0.437912	0.332517	0.152692	1.0179	0.738999	0.694321	2.78251	2.50711	2.22332
Dorsal	0.123457	0.213926	0.255501	0.0389424	0.0817931	0.181428	0.0868251	0.0473959	0.384382
Lateral	0.180916	0.107104	0.0714337	0.26272	0.147619	0.178256	1.0559	0.897427	0.736944
eIF4E-eIF4E1B	0.500973	0.716222	0.527031	1.17026	1.34544	1.02532	1.03216	1.68775	0.981101
eIF4E1B-eIF4E	0.0358777	0.0703352	0.0798135	0.542918	0.737393	0.514864	1.5179	1.85214	1.46798
KSHN	0.255861	0.229301	0.212926	0.765079	0.618488	0.784014	1.31058	1.43107	1.49293
K50N	0.267671	0.266252	0.135123	0.546347	0.762373	0.711522	1.75566	1.5912	1.52516
K46E	0.155868	0.172767	0.0920523	0.702154	0.983711	0.990654	1.30561	1.79687	1.54053

## Sheet: 3H
Dr eIF4E1b WT	Dr eIF4EA	W53A W99A	Δ N	Dorsal	Lateral	KSHN	K80N	Q76E
46	0	144	47	2	2	17	40	21
40	3	67	13	3	1	3	17	17
79	0	74	19	2	1	22	17	3
47	2	85	51	2	0	5	13	2
19	0	28	3	0	0	14	39	3
15	0	3	36	1	3	4	57	15
50	0	0	33	2	0	4	29	2
23	2	29	29	0	0	1	20	37
58	1	49	16	0	0	18	18	45
56	2	48	9	1	0	3	9	13
10		18	15	2		2	8	24
8		3	32	1		2	13	14
25		34	17	1		2	11	11
96		25		0		1		12
36		46		2				10
25
27
40
29
42
33
50
1
1
5
8
17
27
