# Supplementary material for: eIF4E1b is a non-canonical eIF4E protecting maternal dormant mRNAs
Source: EMBO Rep. 2023 Dec 14;25(1):23. doi: 10.1038/s44319-023-00006-4 (PMC10883267; doi:10.1038/s44319-023-00006-4)
Supplement: Supplementary file 13 — Source Data Fig. 5 [file 44319_2023_6_MOESM13_ESM.zip]

Archive with 5 entries (4 files):
- Figure 5/
- Figure 5/5G_blots.pdf
- __MACOSX/Figure 5/._5G_blots.pdf
- Figure 5/5G-I.xlsx
- __MACOSX/Figure 5/._5G-I.xlsx
