# Supplementary material for: eIF4E1b is a non-canonical eIF4E protecting maternal dormant mRNAs
Source: EMBO Rep. 2023 Dec 14;25(1):23. doi: 10.1038/s44319-023-00006-4 (PMC10883267; doi:10.1038/s44319-023-00006-4)
Supplement: Supplementary file 13 — Source Data Fig. 5 [file 44319_2023_6_MOESM13_ESM.zip › Figure 5/5G-I.xlsx]

## Sheet: 5G
GFP	eIF4E1b	eIF4Ea
1.01357	0.444224	0.822585
0.974412	0.395479	0.760087
1.01202	0.352201	0.694932

## Sheet: 5H
GFP	eIF4E1b	eIF4Ea
0.543006	0.219998	0.0258213
1.73904	0.21035	0.0061841
0.717949	0.397296	0.004201

## Sheet: 5I
GFP	eIF4E1b	eIF4Ea
0.80405	1.6102	68.158
0.772988	1.43351	62.9795
0.802823	1.27664	57.5809
