# Supplementary material for: eIF4E1b is a non-canonical eIF4E protecting maternal dormant mRNAs
Source: EMBO Rep. 2023 Dec 14;25(1):23. doi: 10.1038/s44319-023-00006-4 (PMC10883267; doi:10.1038/s44319-023-00006-4)
Supplement: Supplementary file 14 — Source Data Fig. 6 [file 44319_2023_6_MOESM14_ESM.zip › Figure 6/6C.xlsx]

## Sheet: 6C
eIF4E1c OE versus WT
si:ch211-226h8.4 WT	si:ch211-226h8.4 1c OE	zgc:112146 WT	zgc:112146 1c OE	gcdhb WT	gcdhb 1c OE	commd3 WT	commd3 1c OE	aldh9a1b WT	aldh9a1b 1c OE	man2b2 WT	man2b2 1c OE	si:ch73-366l1.5 WT	si:ch73-366l1.5 1c OE
0.976552	1.00414	0.393702	1.20733	0.973438	1.34575	0.925877	1.26797	1.02415	0.965791	0.767713	1.81286	1.42395	1.45898
0.854256	1.50926	1.83589	2.9509	1.27678	2.36399	1.09386	1.52044	0.881585	0.935504	0.721548	1.80341	1.38701	0.772668
1.16919	2.62724	0.770408	2.22625	0.749782	1.15231	0.980263	1.32455	1.09427	2.21207	1.51074	1.9931	0.189044	2.22857
eIF4E1b OE versus WT
zgc:103559 WT	zgc:103559 1B OE	scp2b WT	scp2b 1B OE	fi32c03 WT	fi32c03 1B OE	zgc:85777 WT	zgc:85777 1B OE	zp3 WT	zp3 1B OE	zp3.2 WT	zp3.2 1B OE	zgc:103559 WT	zgc:103559 1B OE	aldh9a1b WT	aldh9a1b 1B OE	neu3.2 WT	neu3.2 1B OE	clpb WT	clpb 1B OE	gchfr WT	gchfr 1B OE	zgc:101569 WT	zgc:101569 1B OE
0.506818	1.49444	0.690928	1.98045	1.66178	1.70853	1.0868	1.67756	0.705856	2.31893	0.879598	3.6801	0.786848	2.3712	0.913572	1.44005	0.769902	0.254951	0.717549	1.53861	0.781245	1.05932	0.741612	0.967435
1.66587	0.998633	1.13066	2.46261	0.724797	1.7423	0.863087	1.36579	1.00699	1.63841	1.45262	4.25901	1.37718	2.66522	1.09455	1.27153	0.165366	1.30704	1.16428	1.40579	1.1574	2.31232	1.24252	1.48151
0.827311	2.5671	1.17841	2.49516	0.613426	1.74728	1.05011	2.28405	1.28715	2.75034	0.667785	3.43936	0.835972	2.20958	0.991882	1.31212	2.06473	1.59144	1.11817	1.72091	1.06135	2.17424	1.01587	1.72892
